# Supplementary material for: Minimisation of metabolic networks defines a new functional class of genes
Source: Nat Commun. 2024 Oct 31;15:9076. doi: 10.1038/s41467-024-52816-2 (PMC11528065; doi:10.1038/s41467-024-52816-2)
Supplement: Supplementary file 4 — Supplementary Data 1 [file 41467_2024_52816_MOESM4_ESM.xlsx]

## Sheet: S.cerevisiae (1% GR thr.)
Genes	Standard Name	Description	All	All Aerobic	All Anaerobic	SD	Min	YPD	AnSD	An	AnYPD
YBR126C	TPS1	Trehalose-6-Phosphate Synthase	1	1	1	1	1	1	1	1	1
YDR074W	TPS2	Trehalose-6-Phosphate Synthase/phosphatase	1	1	1	1	1	1	1	1	1
YER026C	CHO1	CHOline requiring	1	1	1	1	1	1	1	1	1
YGR204W	ADE3	ADEnine requiring	1	1	1	1	1	1	1	1	1
YKL067W	YNK1	Yeast Nucleoside diphosphate Kinase	1	1	1	1	1	1	1	1	1
YKR067W	GPT2	Glycerol-3-Phosphate acylTransferase	1	1	1	1	1	1	1	1	1
YMR205C	PFK2	PhosphoFructoKinase	1	1	1	1	1	1	1	1	1
YLR058C	SHM2	Serine HydroxyMethyltransferase	0.87393	1	0.74925	1	1	1	0.80336	0.78414	0.66333
YDR127W	ARO1	AROmatic amino acid requiring	0.83613	1	0.67407	1	1	1	0.012937	1	1
YGL148W	ARO2	AROmatic amino acid requiring	0.83613	1	0.67407	1	1	1	0.012937	1	1
YPR060C	ARO7	AROmatic amino acid requiring	0.83527	1	0.67236	1	1	1	0.007762	1	1
YNL220W	ADE12	ADEnine requiring	0.82882	0.89892	0.7595	0.70267	1	1	0.27167	1	1
YJR073C	OPI3	OverProducer of Inositol	0.81508	0.74816	0.88125	1	1	0.24482	1	1	0.65207
YKL029C	MAE1	MAlic Enzyme	0.7878	0.98445	0.59334	1	0.95238	1	0.078913	1	0.69962
YJL121C	RPE1	Ribulose 5-Phosphate Epimerase	0.78479	0.88207	0.68859	0.95807	0.80423	0.88083	0.43208	1	0.63705
YPR160W	GPH1	Glycogen PHosphorylase	0.7762	0.96328	0.5912	1	1	0.8899	0.43984	1	0.34418
YPL262W	FUM1	FUMarase	0.74914	0.95248	0.54806	0.97459	1	0.88342	0.099612	1	0.54693
YHR208W	BAT1	Branched-chain Amino acid Transaminase	0.7268	0.77235	0.68176	0.33037	1	1	0.036223	1	1
YGL012W	ERG4	ERGosterol biosynthesis	0.71886	0.66652	0.77061	1	1	0	1	1	0.32791
YOR175C	ALE1	Acyltransferase for Lyso-phosphatidylEthanolamine	0.71735	0.7879	0.64759	0.81194	0.74074	0.80959	0.59638	0.76723	0.58198
YMR217W	GUA1	GUanine Auxotroph	0.71671	0.68078	0.75224	1	1	0.042746	1	1	0.27409
YJL153C	INO1	INOsitol requiring	0.70962	0.67905	0.73985	0.055909	1	1	0.21216	1	1
YAR015W	ADE1	ADEnine requiring	0.66559	0.66004	0.67108	0	1	1	0.003881	1	1
YDR408C	ADE8	ADEnine requiring	0.66559	0.66004	0.67108	0	1	1	0.003881	1	1
YGL234W	ADE5,7	ADEnine requiring	0.66559	0.66004	0.67108	0	1	1	0.003881	1	1
YGR061C	ADE6	ADEnine requiring	0.66559	0.66004	0.67108	0	1	1	0.003881	1	1
YMR300C	ADE4	ADEnine requiring	0.66559	0.66004	0.67108	0	1	1	0.003881	1	1
YNL316C	PHA2	PHenylAlanine requiring	0.66559	0.66004	0.67108	0	1	1	0.003881	1	1
YOR128C	ADE2	ADEnine requiring	0.66559	0.66004	0.67108	0	1	1	0.003881	1	1
YBR248C	HIS7	HIStidine requiring	0.66259	0.66652	0.65869	1	1	0	1	1	0
YCL030C	HIS4	HIStidine requiring	0.66259	0.66652	0.65869	1	1	0	1	1	0
YER055C	HIS1	HIStidine	0.66259	0.66652	0.65869	1	1	0	1	1	0
YFR025C	HIS2	HIStidine requiring	0.66259	0.66652	0.65869	1	1	0	1	1	0
YIL020C	HIS6	HIStidine requiring	0.66259	0.66652	0.65869	1	1	0	1	1	0
YIL116W	HIS5	HIStidine requiring	0.66259	0.66652	0.65869	1	1	0	1	1	0
YOR202W	HIS3	HIStidine	0.66259	0.66652	0.65869	1	1	0	1	1	0
YBR263W	SHM1	Serine HydroxyMethyltransferase	0.66194	1	0.32764	1	1	1	0.15912	0.48505	0.33917
YBR021W	FUR4	5-FlUoRouridine sensitivity	0.64669	0.65961	0.63392	0.9695	0	0.98964	0.95472	0	0.93367
YPR021C	AGC1	Aspartate-Glutamate Carrier	0.64132	0.64838	0.63434	0.52478	0.95899	0.47021	0.047865	1	0.84981
YLR174W	IDP2	Isocitrate Dehydrogenase, NADP-specific	0.63832	0.79568	0.4827	1	0.37434	1	0.19146	0.93758	0.32666
YFL018C	LPD1	LiPoamide Dehydrogenase	0.63681	1	0.27766	1	1	1	0.046572	0.69571	0.098874
YHR018C	ARG4	ARGinine requiring	0.62887	0.91663	0.3443	1	1	0.75	0.025873	1	0.021277
YOL058W	ARG1	ARGinine requiring	0.62887	0.91663	0.3443	1	1	0.75	0.025873	1	0.021277
YJR148W	BAT2	Branched-chain Amino acid Transaminase	0.62027	0.84276	0.40026	0.59085	1	0.9456	0.12419	1	0.090113
YAL044C	GCV3	GlyCine cleaVage	0.58763	1	0.17984	1	1	1	0.036223	0.42653	0.081352
YDR019C	GCV1	GlyCine cleaVage	0.58763	1	0.17984	1	1	1	0.036223	0.42653	0.081352
YMR189W	GCV2	GlyCine cleaVage	0.58763	1	0.17984	1	1	1	0.036223	0.42653	0.081352
YNL169C	PSD1	PhosphatidylSerine Decarboxylase	0.5741	0.55853	0.58949	0.58704	0.51455	0.57254	0.54204	0.6528	0.57447
YKL181W	PRS1	PhosphoRibosylpyrophosphate Synthetase	0.57345	0.59438	0.55276	0.59085	0.59127	0.60104	0.58085	0.52796	0.54944
YHR137W	ARO9	AROmatic amino acid requiring	0.56572	0.6203	0.51175	0.65947	0.60185	0.59845	0.48383	0.56177	0.49061
YKR039W	GAP1	General Amino acid Permease	0.55219	0.55205	0.55233	0.81576	0.0039683	0.81995	0.7555	0.12874	0.76345
YBR291C	CTP1	Citrate Transport Protein	0.54768	0.71058	0.38659	0.86023	0.41005	0.85233	0.05304	0.71001	0.398
YOR184W	SER1	SERine requiring	0.53909	0.84968	0.23195	1	1	0.54922	0.020699	0.6645	0.020025
YGR208W	SER2	SERine requiring	0.53887	0.84968	0.23152	1	1	0.54922	0.019405	0.6645	0.020025
YLR027C	AAT2	Aspartate AminoTransferase	0.53608	0.66609	0.40752	0.61118	0.66005	0.72798	0.15136	1	0.085106
YJR051W	OSM1	OSMotic sensitivity	0.53415	0.72527	0.34515	0.75604	0.64683	0.77073	0.11902	0.69311	0.22904
YGL202W	ARO8	AROmatic amino acid requiring	0.53286	0.5784	0.48783	0.42694	0.70635	0.60751	0.13713	0.78934	0.53692
YCR048W	ARE1	Acyl-coenzyme A: cholesterol acyl transferase-Related Enzyme	0.52341	0.51663	0.53012	0.52097	0.56085	0.46891	0.51229	0.56177	0.5169
YJL130C	URA2	URAcil requiring	0.51954	0.66998	0.37078	1	1	0.010363	0.059508	1	0.066333
YJR109C	CPA2	Carbamyl Phosphate synthetase A	0.51954	0.66998	0.37078	1	1	0.010363	0.059508	1	0.066333
YOR303W	CPA1	Carbamyl Phosphate synthetase A	0.51954	0.66998	0.37078	1	1	0.010363	0.059508	1	0.066333
YMR267W	PPA2	PyroPhosphatAse	0.51869	1	0.042717	1	1	1	0.080207	0.0078023	0.04005
YPR159W	KRE6	Killer toxin REsistant	0.51052	0.53132	0.48996	0.49555	0.56746	0.53238	0.44373	0.50065	0.52441
YMR261C	TPS3	Trehalose Phosphate Synthase	0.51009	0.51361	0.50662	0.50572	0.52778	0.50777	0.54204	0.50715	0.47184
YLR028C	ADE16	ADEnine	0.50752	0.50756	0.50748	0.45616	0.52646	0.54145	0.53299	0.50715	0.4831
YKR058W	GLG1	Glycogenin-Like Gene	0.5058	0.51965	0.4921	0.51842	0.50529	0.53497	0.47865	0.45644	0.53942
YMR105C	PGM2	PhosphoGlucoMutase	0.50537	0.52873	0.48227	0.5108	0.58201	0.49482	0.50841	0.49025	0.44931
YBL039C	URA7	URAcil requiring	0.50451	0.52397	0.48526	0.52224	0.47619	0.57254	0.50065	0.49025	0.46558
YBR121C	GRS1	Glycyl-tRNA Synthase	0.50236	0.50972	0.49509	0.52097	0.5	0.50777	0.48124	0.52406	0.4806
YFR015C	GSY1	Glycogen SYnthase	0.50215	0.52095	0.48355	0.51715	0.56085	0.48575	0.53169	0.50845	0.41302
YBR166C	TYR1	TYRosine	0.50107	0.66652	0.33746	1	1	0	0.003881	1	0.022528
Q0080	ATP8	ATP synthase	0.49979	1	0.005126	1	1	1	0	0.013004	0.0025031
Q0085	ATP6	ATP synthase	0.49979	1	0.005126	1	1	1	0	0.013004	0.0025031
Q0130	OLI1	OLIgomycin resistance	0.49979	1	0.005126	1	1	1	0	0.013004	0.0025031
YBL099W	ATP1	ATP synthase	0.49979	1	0.005126	1	1	1	0	0.013004	0.0025031
YBR039W	ATP3	ATP synthase	0.49979	1	0.005126	1	1	1	0	0.013004	0.0025031
YDR298C	ATP5	ATP synthase	0.49979	1	0.005126	1	1	1	0	0.013004	0.0025031
YDR377W	ATP17	ATP synthase	0.49979	1	0.005126	1	1	1	0	0.013004	0.0025031
YJR121W	ATP2	ATP synthase	0.49979	1	0.005126	1	1	1	0	0.013004	0.0025031
YKL016C	ATP7	ATP synthase	0.49979	1	0.005126	1	1	1	0	0.013004	0.0025031
YLR295C	ATP14	ATP synthase	0.49979	1	0.005126	1	1	1	0	0.013004	0.0025031
YML081C-A	ATP18	ATP synthase	0.49979	1	0.005126	1	1	1	0	0.013004	0.0025031
YPL078C	ATP4	ATP synthase	0.49979	1	0.005126	1	1	1	0	0.013004	0.0025031
YPL271W	ATP15	ATP synthase	0.49979	1	0.005126	1	1	1	0	0.013004	0.0025031
YMR062C	ARG7	ARGinine requiring	0.49893	0.66652	0.33319	1	1	0	0.0051746	1	0.008761
YER069W	ARG5,6	ARGinine requiring	0.49871	0.66652	0.33276	1	1	0	0.0051746	1	0.0075094
YOL140W	ARG8	ARGinine requiring	0.49871	0.66652	0.33276	1	1	0	0.0051746	1	0.0075094
YOR130C	ORT1	ORnithine Transporter	0.49871	0.66652	0.33276	1	1	0	0.0051746	1	0.0075094
YJL088W	ARG3	ARGinine requiring	0.49807	0.66652	0.33148	1	1	0	0.0090556	1	0
YLR258W	GSY2	Glycogen SYnthase	0.49785	0.47905	0.51645	0.48285	0.43915	0.51425	0.46831	0.49155	0.58698
YPR081C	GRS2	Glycyl-tRNA Synthase	0.49764	0.49028	0.50491	0.47903	0.5	0.49223	0.51876	0.47594	0.5194
Q0045	COX1	Cytochrome c OXidase	0.49721	1	0	1	1	1	0	0	0
Q0105	COB	CytochrOme B	0.49721	1	0	1	1	1	0	0	0
Q0250	COX2	Cytochrome c OXidase	0.49721	1	0	1	1	1	0	0	0
Q0275	COX3	Cytochrome c OXidase	0.49721	1	0	1	1	1	0	0	0
YBL045C	COR1	CORe protein of QH2 cytochrome c reductase	0.49721	1	0	1	1	1	0	0	0
YDL067C	COX9	Cytochrome c OXidase	0.49721	1	0	1	1	1	0	0	0
YDR529C	QCR7	ubiQuinol-cytochrome C oxidoReductase	0.49721	1	0	1	1	1	0	0	0
YEL024W	RIP1	Rieske Iron-sulfur Protein	0.49721	1	0	1	1	1	0	0	0
YER014W	HEM14	HEMe biosynthesis	0.49721	1	0	1	1	1	0	0	0
YFR033C	QCR6	ubiQuinol-cytochrome C oxidoReductase	0.49721	1	0	1	1	1	0	0	0
YGR183C	QCR9	ubiQuinol-cytochrome C oxidoReductase	0.49721	1	0	1	1	1	0	0	0
YHR001W-A	QCR10	ubiQuinol-cytochrome C oxidoReductase	0.49721	1	0	1	1	1	0	0	0
YJL166W	QCR8	ubiQuinol-cytochrome C oxidoReductase	0.49721	1	0	1	1	1	0	0	0
YOR065W	CYT1	CYTochrome c1	0.49721	1	0	1	1	1	0	0	0
YPL172C	COX10	Cytochrome c OXidase	0.49721	1	0	1	1	1	0	0	0
YPR191W	QCR2	QH2:cytochrome-C oxidoReductase	0.49721	1	0	1	1	1	0	0	0
YDR516C	EMI2	Early Meiotic Induction	0.49721	0.58661	0.4088	0	0.77513	1	0.031048	1	0.20526
YJR103W	URA8	URAcil requiring	0.49549	0.47603	0.51474	0.47776	0.52381	0.42746	0.49935	0.50975	0.53442
YKL127W	PGM1	PhosphoGlucoMutase	0.49463	0.47127	0.51773	0.4892	0.41799	0.50518	0.49159	0.50975	0.55069
YJL137C	GLG2	Glycogenin-Like Gene	0.4942	0.48035	0.5079	0.48158	0.49471	0.46503	0.52135	0.54356	0.46058
YMR120C	ADE17	ADEnine	0.49248	0.49244	0.49252	0.54384	0.47354	0.45855	0.46701	0.49285	0.5169
YEL046C	GLY1	GLYcine requiring	0.49184	0.67516	0.31055	1	0.005291	1	0.42303	0.38362	0.13141
YML100W	TSL1	Trehalose Synthase Long chain	0.48991	0.48639	0.49338	0.49428	0.47222	0.49223	0.45796	0.49285	0.52816
YGR143W	SKN1	Suppressor of Kre Null	0.48948	0.46868	0.51004	0.50445	0.43254	0.46762	0.55627	0.49935	0.47559
YNR019W	ARE2	Acyl-coenzyme A: cholesterol acyl transferase-Related Enzyme	0.47659	0.48337	0.46988	0.47903	0.43915	0.53109	0.48771	0.43823	0.4831
YJR105W	ADO1	ADenOsine kinase	0.47552	0.53175	0.41991	0.80178	0.58862	0.20078	0.489	0.48635	0.28911
YKL001C	MET14	METhionine requiring	0.46284	0.59827	0.32892	0.79924	1	0	0	1	0.0012516
YOL064C	MET22	METhionine requiring	0.46284	0.59827	0.32892	0.79924	1	0	0	1	0.0012516
YPR167C	MET16	METhionine requiring	0.46284	0.59827	0.32892	0.79924	1	0	0	1	0.0012516
YDR111C	ALT2	ALanine Transaminase	0.45941	0.50194	0.41734	0.4244	0.55026	0.53368	0.48254	0.64889	0.13141
YPR074C	TKL1	TransKetoLase	0.45855	0.51577	0.40196	0.49047	0.53042	0.5272	0.18758	0.49675	0.51815
YER091C	MET6	METhionine requiring	0.45554	0.40346	0.50705	0.20076	1	0.025907	0.31824	1	0.21527
YBR117C	TKL2	TransKetoLase	0.44781	0.48423	0.41179	0.50953	0.46958	0.4728	0.24838	0.50325	0.48185
YPL061W	ALD6	ALdehyde Dehydrogenase	0.4433	0.42981	0.45664	0.95426	0.31878	0.003886	0.2859	0.91547	0.18023
YEL047C	FRD1	Fumarate ReDuctase	0.44287	0.74514	0.14396	1	0.21958	1	0.10349	0.11964	0.20651
YDR158W	HOM2	HOMoserine requiring	0.43793	0.53996	0.33704	0.015248	1	0.62435	0.016818	1	0.008761
YER052C	HOM3	HOMoserine requiring	0.43793	0.53996	0.33704	0.015248	1	0.62435	0.016818	1	0.008761
YJR139C	HOM6	HOMoserine requiring	0.43793	0.53996	0.33704	0.015248	1	0.62435	0.016818	1	0.008761
YCR053W	THR4	THReonine requiring	0.4332	0.53737	0.3302	0.015248	1	0.61658	0.0051746	1	0
YHR025W	THR1	THReonine requiring	0.4332	0.53737	0.3302	0.015248	1	0.61658	0.0051746	1	0
YOL059W	GPD2	Glycerol-3-Phosphate Dehydrogenase	0.43299	0.39525	0.47031	0.46252	0.33333	0.38731	0.42432	0.60468	0.38548
YBR249C	ARO4	AROmatic amino acid requiring	0.43084	0.48337	0.3789	0.49301	0.48677	0.47021	0.007762	0.54486	0.57822
YGR032W	GSC2	Glucan Synthase of Cerevisiae	0.43084	0.43499	0.42674	0.44346	0.42989	0.43135	0.38939	0.47984	0.41176
YOL061W	PRS5	PhosphoRibosylpyrophosphate Synthetase	0.42655	0.40562	0.44724	0.40915	0.40873	0.39896	0.41915	0.47204	0.45056
YMR306W	FKS3	FK506 Sensitivity	0.42633	0.42376	0.42888	0.41804	0.41667	0.43653	0.44243	0.39792	0.44556
YGR170W	PSD2	PhosphatidylSerine Decarboxylase	0.4259	0.44147	0.41051	0.41296	0.48545	0.42746	0.45796	0.3472	0.42553
YGR155W	CYS4	CYStathionine beta-synthase	0.42247	0.29244	0.55105	0	0.67857	0.21244	0.5705	0.69311	0.39549
YMR246W	FAA4	Fatty Acid Activation	0.41345	0.32441	0.5015	0.23126	0.21561	0.52591	0.52911	0.45644	0.51815
YLR180W	SAM1	S-AdenosylMethionine requiring	0.40851	0.38445	0.43229	0.54638	0.50397	0.10233	0.48254	0.51495	0.30413
YOR317W	FAA1	Fatty Acid Activation	0.40722	0.3149	0.4985	0.24396	0.22619	0.47409	0.47089	0.54356	0.48185
YBR294W	SUL1	SULfate	0.40679	0.29719	0.51516	0	0.50926	0.39249	0.48771	0.52276	0.53442
YDR502C	SAM2	S-AdenosylMethionine requiring	0.40679	0.36371	0.44938	0.45362	0.49603	0.14249	0.51746	0.48505	0.34919
YDR035W	ARO3	AROmatic amino acid requiring	0.40528	0.51663	0.29517	0.50699	0.51323	0.52979	0.0051746	0.45514	0.42178
YLR092W	SUL2	SULfate	0.40228	0.31879	0.48484	0	0.49074	0.47539	0.51229	0.47724	0.46558
YBL068W	PRS4	PhosphoRibosylpyrophosphate Synthetase	0.39154	0.38488	0.39812	0.3291	0.41799	0.40933	0.3881	0.40182	0.40426
YDR503C	LPP1	Lipid Phosphate Phosphatase	0.38939	0.40475	0.3742	0.39517	0.34524	0.4728	0.38939	0.36931	0.36421
YER099C	PRS2	PhosphoRibosylpyrophosphate Synthetase	0.38166	0.36933	0.39385	0.44981	0.3082	0.34715	0.38551	0.39532	0.4005
YHR046C	INM1	INositol Monophosphatase	0.37973	0.36285	0.39641	0.086404	0.51984	0.49093	0.19276	0.50065	0.49312
YDR287W	INM2	INositol Monophosphatase	0.37822	0.36415	0.39214	0.11055	0.48016	0.50907	0.16688	0.49935	0.50688
YNL241C	ZWF1	ZWischenFerment	0.37779	0.12138	0.63135	0	0.21958	0.14896	0.46442	1	0.43805
YNL037C	IDH1	Isocitrate DeHydrogenase	0.37586	0.71793	0.037591	1	0.32407	0.81606	0.012937	0.052016	0.047559
YOR136W	IDH2	Isocitrate DeHydrogenase	0.37586	0.71793	0.037591	1	0.32407	0.81606	0.012937	0.052016	0.047559
YDL022W	GPD1	Glycerol-3-Phosphate Dehydrogenase	0.37135	0.37149	0.37121	0.35451	0.37698	0.38342	0.35705	0.39532	0.3617
YHR037W	PUT2	Proline UTilization	0.37027	0.68855	0.055532	1	0.046296	1	0.011643	0	0.15144
YLR142W	PUT1	Proline UTilization	0.37027	0.68855	0.055532	1	0.046296	1	0.011643	0	0.15144
YPL134C	ODC1	OxoDicarboxylate Carrier	0.36512	0.41296	0.31781	0.38501	0.50794	0.34845	0.043984	0.52016	0.38798
YJR095W	SFC1	Succinate-Fumarate Carrier	0.36491	0.61555	0.11704	0.50064	0.52381	0.82254	0.029754	0.28218	0.042553
YNL141W	AAH1	Adenine AminoHydrolase	0.36405	0.25875	0.46818	0.31385	0.41138	0.053109	0.51746	0.51365	0.37672
YMR165C	PAH1	Phosphatidic Acid phosphoHydrolase	0.3604	0.38575	0.33533	0.4028	0.34524	0.40803	0.38292	0.342	0.28285
YGR209C	TRX2	ThioRedoXin	0.35653	0.37797	0.33533	0.53621	0.59921	0	0.34282	0.6671	0.008761
YEL021W	URA3	URAcil requiring	0.35331	0.34039	0.36608	0.030496	1	0.010363	0.045278	1	0.066333
YKL216W	URA1	URAcil requiring	0.35331	0.34039	0.36608	0.030496	1	0.010363	0.045278	1	0.066333
YLR420W	URA4	URAcil requiring	0.35331	0.34039	0.36608	0.030496	1	0.010363	0.045278	1	0.066333
YOR222W	ODC2	OxoDicarboxylate Carrier	0.3518	0.39093	0.31311	0.33164	0.49206	0.35233	0.031048	0.47984	0.42553
YOL126C	MDH2	Malate DeHydrogenase	0.35009	0.70151	0.002563	0.45489	0.93254	0.72668	0.0012937	0	0.0062578
YDR148C	KGD2	alpha-KetoGlutarate Dehydrogenase	0.34987	0.69417	0.0093977	0.75222	0.66799	0.66062	0.0090556	0	0.018773
YIL125W	KGD1	alpha-KetoGlutarate Dehydrogenase	0.34987	0.69417	0.0093977	0.75222	0.66799	0.66062	0.0090556	0	0.018773
YCL064C	CHA1	Catabolism of Hydroxy Amino acids	0.34837	0.32095	0.37548	0	0.47222	0.5	0.15524	0.48635	0.48185
YGR192C	TDH3	Triose-phosphate DeHydrogenase	0.34064	0.33866	0.34259	0.29479	0.37434	0.34845	0.34153	0.3186	0.36671
YLR044C	PDC1	Pyruvate DeCarboxylase	0.33913	0.35508	0.32337	0.35197	0.38095	0.3329	0.32083	0.31339	0.33542
YGR087C	PDC6	Pyruvate DeCarboxylase	0.33484	0.32484	0.34472	0.31639	0.30026	0.35751	0.33765	0.3472	0.34919
YJL052W	TDH1	Triose-phosphate DeHydrogenase	0.33441	0.33866	0.3302	0.36722	0.33862	0.30959	0.31824	0.3485	0.32416
YOR388C	FDH1	Formate DeHydrogenase	0.33226	0.66652	0.0017087	1	1	0	0.0025873	0	0.0025031
YDR007W	TRP1	TRyPtophan	0.3314	0.33434	0.32849	0.022872	1	0	0	1	0
YDR354W	TRP4	TRyPtophan	0.3314	0.33434	0.32849	0.022872	1	0	0	1	0
YGL026C	TRP5	TRyPtophan	0.3314	0.33434	0.32849	0.022872	1	0	0	1	0
YKL211C	TRP3	TRyPtophan	0.3314	0.33434	0.32849	0.022872	1	0	0	1	0
YNL280C	ERG24	ERGosterol biosynthesis	0.3314	0.66652	0	1	1	0	0	0	0
YBR115C	LYS2	LYSine requiring	0.33097	0.32657	0.33533	0	1	0	0.010349	1	0.010013
YDR234W	LYS4	LYSine requiring	0.33097	0.32657	0.33533	0	1	0	0.010349	1	0.010013
YGL154C	LYS5	LYSine requiring	0.33097	0.32657	0.33533	0	1	0	0.010349	1	0.010013
YIL094C	LYS12	LYSine requiring	0.33097	0.32657	0.33533	0	1	0	0.010349	1	0.010013
YIR034C	LYS1	LYSine requiring	0.33097	0.32657	0.33533	0	1	0	0.010349	1	0.010013
YNR050C	LYS9	LYSine requiring	0.33097	0.32657	0.33533	0	1	0	0.010349	1	0.010013
YBL033C	RIB1	RIBoflavin biosynthesis	0.32753	0.32657	0.32849	0	1	0	0	1	0
YCL018W	LEU2	LEUcine biosynthesis	0.32753	0.32657	0.32849	0	1	0	0	1	0
YER090W	TRP2	TRyPtophan	0.32753	0.32657	0.32849	0	1	0	0	1	0
YFR030W	MET10	METhionine requiring	0.32753	0.32657	0.32849	0	1	0	0	1	0
YGL009C	LEU1	LEUcine biosynthesis	0.32753	0.32657	0.32849	0	1	0	0	1	0
YJR137C	MET5	METhionine requiring	0.32753	0.32657	0.32849	0	1	0	0	1	0
YOL143C	RIB4	RIBoflavin biosynthesis	0.32753	0.32657	0.32849	0	1	0	0	1	0
YLR134W	PDC5	Pyruvate DeCarboxylase	0.32603	0.32009	0.33191	0.33164	0.31878	0.30959	0.34153	0.3394	0.31539
YJR009C	TDH2	Triose-phosphate DeHydrogenase	0.32496	0.32268	0.32721	0.33799	0.28704	0.34197	0.34023	0.3329	0.30914
YJR143C	PMT4	Protein O-MannosylTransferase	0.32431	0.30713	0.34131	0.28844	0.27116	0.3614	0.32859	0.35761	0.33792
YLL058W	""	""	0.32174	0.34168	0.30201	0.4587	0.45106	0.11528	0.24968	0.46294	0.19775
YBR221C	PDB1	Pyruvate Dehydrogenase Beta subunit	0.31615	0.49374	0.14054	0.47395	1	0.018135	0.0051746	0.42003	0.0025031
YER178W	PDA1	Pyruvate Dehydrogenase Alpha	0.31615	0.49374	0.14054	0.47395	1	0.018135	0.0051746	0.42003	0.0025031
YGR193C	PDX1	Pyruvate Dehydrogenase complex protein X	0.31615	0.49374	0.14054	0.47395	1	0.018135	0.0051746	0.42003	0.0025031
YNL071W	LAT1	""	0.31615	0.49374	0.14054	0.47395	1	0.018135	0.0051746	0.42003	0.0025031
YCL050C	APA1	AP4A phosphorylase	0.31121	0.40691	0.21657	0.64676	0.57275	0	0	0.6593	0
YOR321W	PMT3	Protein O-MannosylTransferase	0.30863	0.32527	0.29218	0.34307	0.35185	0.28109	0.31436	0.28349	0.2791
YGL186C	TPN1	Transport of PyridoxiNe	0.30262	0.42376	0.18283	1	0	0.2513	0.36352	0	0.18398
YER086W	ILV1	IsoLeucine-plus-Valine requiring	0.30047	0.29762	0.30329	0	0.43386	0.46762	0.12031	0.46814	0.32165
YML082W	""	""	0.29231	0.31836	0.26655	0.43329	0.42328	0.098446	0.2652	0.40312	0.13642
YDL093W	PMT5	Protein O-MannosylTransferase	0.2921	0.30065	0.28364	0.2986	0.30688	0.29663	0.26261	0.27568	0.31164
YER065C	ICL1	IsoCitrate Lyase	0.28737	0.47905	0.097821	0.41804	0.010582	1	0.10479	0	0.18523
YNR008W	LRO1	Lecithin cholesterol acyl transferase Related Open reading frame	0.28522	0.21728	0.35241	0.20076	0.2619	0.19041	0.40362	0.23277	0.41802
YKL085W	MDH1	Malate DeHydrogenase	0.28436	0.35378	0.21572	0.096569	0.84259	0.13731	0.0064683	0.63979	0.010013
YOL086C	ADH1	Alcohol DeHydrogenase	0.28393	0.1162	0.44981	0	0	0.34845	0.48512	0.40442	0.45932
YAL062W	GDH3	Glutamate DeHydrogenase	0.27964	0.34341	0.21657	0.50191	0.50661	0.022021	0.089263	0.53056	0.037547
YER005W	YND1	Yeast Nucleoside Diphosphatase	0.2747	0.29114	0.25844	0.46125	0.40741	0.003886	0.3066	0.42653	0.050063
YIL074C	SER33	SERine requiring	0.27298	0.42981	0.1179	0.50445	0.50926	0.27591	0.016818	0.3329	0.008761
YOR375C	GDH1	Glutamate DeHydrogenase	0.26761	0.33693	0.19906	0.49809	0.49339	0.01943	0.11125	0.46944	0.02378
YER081W	SER3	SERine requiring	0.26611	0.41987	0.11405	0.49555	0.49074	0.27332	0.003881	0.3316	0.011264
YEL039C	CYC7	CYtochrome C	0.26332	0.52959	0	0.52986	0.55556	0.50389	0	0	0
YBR145W	ADH5	Alcohol DeHydrogenase	0.26224	0.090281	0.43229	0	0	0.27073	0.42432	0.44083	0.43179
YLR209C	PNP1	purine nucleoside phosphorylase	0.26138	0.36112	0.16275	0.37357	0	0.70207	0.13972	0	0.34168
YNL104C	LEU4	LEUcine biosynthesis	0.25881	0.25356	0.26399	0.0038119	0.77249	0	0.029754	0.77113	0.0025031
YPR020W	ATP20	ATP synthase	0.25752	0.5149	0.0029902	0.53748	0.46561	0.54016	0	0.006502	0.0025031
YDR231C	COX20	Cytochrome c OXidase	0.25644	0.51577	0	0.50826	0.50132	0.53756	0	0	0
YGR062C	COX18	Cytochrome c OXidase	0.25644	0.51577	0	0.50826	0.50132	0.53756	0	0	0
YHR116W	COX23	Cytochrome OXidase	0.25644	0.51577	0	0.50826	0.50132	0.53756	0	0	0
YJL003W	COX16	Cytochrome c OXidase	0.25644	0.51577	0	0.50826	0.50132	0.53756	0	0	0
YLL018C-A	COX19	Cytochrome c OXidase	0.25644	0.51577	0	0.50826	0.50132	0.53756	0	0	0
YPL132W	COX11	Cytochrome c OXidase	0.25644	0.51577	0	0.50826	0.50132	0.53756	0	0	0
YMR058W	FET3	FErrous Transport	0.25344	0.50972	0	0.50191	0.5	0.5272	0	0	0
YML075C	HMG1	3-Hydroxy-3-MethylGlutaryl-coenzyme a reductase	0.25279	0.5041	0.0042717	0.52986	0.47751	0.50389	0.0012937	0	0.011264
YLR450W	HMG2	3-Hydroxy-3-MethylGlutaryl-coenzyme a reductase	0.24979	0.4959	0.0064075	0.47014	0.52249	0.49611	0	0	0.018773
YLR438W	CAR2	Catabolism of ARginine	0.24678	0.38229	0.11277	0.038119	0.69048	0.43135	0.040103	0.26528	0.036295
YHR216W	IMD2	IMP Dehydrogenase	0.24635	0.22721	0.26527	0.31639	0.3664	0	0.32859	0.39142	0.082603
YLR304C	ACO1	ACOnitase	0.24485	0.2635	0.2264	0.14485	0.51455	0.1386	0.071151	0.60208	0.015019
YMR319C	FET4	FErrous Transport	0.24377	0.49028	0	0.49809	0.5	0.4728	0	0	0
YDR322C-A	TIM11	Translocase of the Inner Mitochondrial membrane	0.24227	0.4851	0.0021358	0.46252	0.53439	0.45984	0	0.006502	0
YML120C	NDI1	NADH Dehydrogenase Internal	0.24184	0.48639	0	0.59466	0.62169	0.24352	0	0	0
YGL187C	COX4	Cytochrome c OXidase	0.24076	0.48423	0	0.49174	0.49868	0.46244	0	0	0
YGL191W	COX13	Cytochrome c OXidase	0.24076	0.48423	0	0.49174	0.49868	0.46244	0	0	0
YHR051W	COX6	Cytochrome c OXidase	0.24076	0.48423	0	0.49174	0.49868	0.46244	0	0	0
YLR038C	COX12	Cytochrome c OXidase	0.24076	0.48423	0	0.49174	0.49868	0.46244	0	0	0
YLR395C	COX8	Cytochrome c OXidase	0.24076	0.48423	0	0.49174	0.49868	0.46244	0	0	0
YMR256C	COX7	Cytochrome c OXidase	0.24076	0.48423	0	0.49174	0.49868	0.46244	0	0	0
YMR241W	YHM2	Yeast suppressor of HM mutant	0.23582	0.31663	0.15592	0.42313	0.088624	0.43135	0.029754	0.26138	0.17647
YLR432W	IMD3	IMP Dehydrogenase	0.23497	0.22073	0.24904	0.3291	0.33333	0	0.35317	0.29779	0.10138
YJR048W	CYC1	CYtochrome C	0.23389	0.47041	0	0.47014	0.44444	0.49611	0	0	0
YFL030W	AGX1	Alanine:Glyoxylate aminotrans(X)ferase	0.23368	0.45184	0.017941	0.34816	0	1	0.042691	0	0.011264
YLR089C	ALT1	ALanine Transaminase	0.23217	0.44363	0.023067	0.65438	0.14153	0.52461	0.062096	0	0.0075094
YPL023C	MET12	METhionine requiring	0.22981	0.19957	0.25972	0.12325	0.46296	0.01943	0.16559	0.50975	0.11014
YBL015W	ACH1	Acetyl CoA Hydrolase	0.22852	0.38143	0.077317	0.46506	0.33466	0.34197	0.007762	0.18726	0.038798
YHL011C	PRS3	PhosphoRibosylpyrophosphate Synthetase	0.2268	0.24579	0.20803	0.22109	0.27381	0.24352	0.22639	0.20286	0.19524
YGL125W	MET13	METhionine requiring	0.22573	0.20389	0.24733	0.07751	0.53704	0.0064767	0.15265	0.49025	0.10513
YER019W	ISC1	Inositol phosphoSphingolipid phospholipase C	0.2253	0.18099	0.26912	0.15121	0.28175	0.11269	0.21734	0.26528	0.3229
YML056C	IMD4	IMP Dehydrogenase	0.2253	0.21857	0.23195	0.35451	0.30026	0	0.31824	0.31079	0.072591
YHR002W	LEU5	LEUcine biosynthesis	0.22015	0.44276	0	0.52732	0.80688	0	0	0	0
YBR218C	PYC2	PYruvate Carboxylase	0.21392	0.21728	0.21059	0.054638	0.51323	0.093264	0.14489	0.48114	0.013767
YGL062W	PYC1	PYruvate Carboxylase	0.21177	0.2013	0.22213	0.054638	0.48677	0.071244	0.14489	0.51886	0.011264
YGL256W	ADH4	Alcohol DeHydrogenase	0.21091	0.27084	0.15164	0.11817	0.13889	0.5557	0.075032	0.23797	0.14268
YCR037C	PHO87	PHOsphate metabolism	0.20769	0.20605	0.20931	0.19949	0.21032	0.20855	0.20699	0.20286	0.21777
YMR323W	ERR3	Enolase-Related Repeat	0.20726	0.19741	0.217	0.20839	0.21825	0.1658	0.2238	0.20546	0.22153
YGL253W	HXK2	HeXoKinase	0.20683	0.17538	0.23793	0.26175	0.26455	0	0.23803	0.25878	0.21777
YGR254W	ENO1	ENOlase	0.20662	0.21253	0.20077	0.22618	0.20503	0.20596	0.20957	0.20546	0.18773
YOR393W	ERR1	Enolase-Related Repeat	0.20404	0.20562	0.20248	0.19187	0.20238	0.2228	0.21475	0.18336	0.20901
YLR446W	""	""	0.20361	0.18402	0.22298	0.27446	0.27778	0	0.2238	0.23927	0.20651
YML123C	PHO84	PHOsphate metabolism	0.20189	0.20043	0.20333	0.18806	0.2037	0.20984	0.23157	0.17945	0.199
YDR300C	PRO1	PROline requiring	0.20125	0.12009	0.2815	0.041931	0.32407	0	0.065977	0.73862	0.050063
YOR323C	PRO2	PROline requiring	0.20125	0.12009	0.2815	0.041931	0.32407	0	0.065977	0.73862	0.050063
YLR133W	CKI1	Choline KInase	0.20039	0.25745	0.14396	0.0038119	0.0026455	0.76554	0.023286	0	0.39925
YNR013C	PHO91	PHOsphate metabolism	0.19931	0.20778	0.19094	0.2338	0.16799	0.22021	0.17982	0.19116	0.2015
YIL124W	AYR1	1-AcyldihYdroxyacetone-phosphate Reductase	0.19674	0.23369	0.16019	0.18297	0.29101	0.22927	0.22122	0	0.25532
YFR053C	HXK1	HeXoKinase	0.19609	0.15162	0.24007	0.23126	0.22354	0	0.26649	0.24447	0.21026
YML035C	AMD1	AMP Deaminase	0.19588	0.044924	0.34515	0.044473	0.063492	0.027202	0.025873	0.97919	0.043805
YBR296C	PHO89	PHOsphate metabolism	0.19566	0.18272	0.20846	0.169	0.20503	0.17487	0.20828	0.21326	0.20401
YJL198W	PHO90	PHOsphate metabolism	0.19545	0.20302	0.18795	0.20966	0.21296	0.18653	0.17335	0.21326	0.17772
YPL281C	ERR2	Enolase-Related Repeat	0.1948	0.19741	0.19223	0.18679	0.20635	0.19948	0.17335	0.20546	0.19775
YCL040W	GLK1	GLucoKinase	0.19244	0.15551	0.22896	0.23253	0.23413	0	0.27167	0.25748	0.1602
YDR384C	ATO3	Ammonia (Ammonium) Transport Outward	0.19223	0.2527	0.13242	0.19822	0.28571	0.27591	0.10996	0.25878	0.032541
YGR248W	SOL4	Suppressor Of Los1-1	0.19201	0.060475	0.32208	0	0.11376	0.069948	0.23674	0.51886	0.21527
YAL054C	ACS1	Acetyl CoA Synthetase	0.19051	0.30626	0.076036	0.24905	0.33201	0.33938	0.0090556	0.18986	0.031289
YER170W	ADK2	ADenylate Kinase	0.19051	0.30626	0.076036	0.24905	0.33201	0.33938	0.0090556	0.18986	0.031289
YOR011W	AUS1	ABC protein involved in Uptake of Sterols	0.19029	0.18186	0.19863	0	0	0.54534	0.034929	0.20676	0.34919
YGR202C	PCT1	Phosphocholine CytidylylTransferase	0.18793	0.25659	0.12003	0.0038119	0	0.76554	0.0025873	0	0.34919
YHR174W	ENO2	ENOlase	0.18729	0.18704	0.18753	0.18679	0.16799	0.20596	0.17853	0.20026	0.18398
YMR083W	ADH3	Alcohol DeHydrogenase	0.18729	0.2216	0.15335	0.11182	0.11905	0.43394	0.063389	0.25098	0.14643
YGR121C	MEP1	""	0.18664	0.23153	0.14225	0.22999	0.20899	0.25518	0.13066	0.26398	0.036295
YGR256W	GND2	6-phosphoGlucoNateDehydrogenase	0.18621	0.063499	0.30756	0	0.10847	0.084197	0.21087	0.51105	0.20526
YHR163W	SOL3	Suppressor Of Los1-1	0.18578	0.060907	0.30927	0	0.10582	0.079016	0.22768	0.48114	0.22278
YPR145W	ASN1	ASparagiNe requiring	0.18578	0.17797	0.19351	0.0050826	0.53836	0.0012953	0.01423	0.55527	0.018773
YMR145C	NDE1	NADH Dehydrogenase, External	0.18535	0.35508	0.017514	0.31893	0.39683	0.35104	0.011643	0.016905	0.02378
YNL142W	MEP2	""	0.18514	0.22937	0.14139	0.17789	0.25926	0.25259	0.14489	0.25748	0.026283
YLR348C	DIC1	DIcarboxylate Carrier	0.18428	0.18661	0.18197	0.11817	0.33466	0.1114	0.021992	0.50715	0.02378
YMR271C	URA10	URAcil requiring	0.18406	0.17797	0.19009	0.017789	0.51984	0.0064767	0.020699	0.53056	0.026283
YPR127W	""	""	0.18385	0.3162	0.052969	0.93011	0	0	0.16041	0	0
YHR144C	DCD1	dCMP Deaminase	0.18084	0.19006	0.17172	0.24269	0.22487	0.10233	0.33894	0.17815	0.0037547
YDL066W	IDP1	Isocitrate Dehydrogenase, NADP-specific	0.17784	0.27041	0.086288	0.0050826	0.62698	0.19171	0.032342	0.13264	0.093867
YDL131W	LYS21	LYSine	0.17698	0.16587	0.18795	0	0.50794	0	0.0064683	0.55917	0.0062578
YNR001C	CIT1	CITrate synthase	0.17676	0.17927	0.17428	0.0076239	0.5291	0.011658	0.0025873	0.51886	0.008761
YHR183W	GND1	6-phosphoGlucoNateDehydrogenase	0.17633	0.057883	0.29346	0	0.11111	0.064767	0.22122	0.48895	0.17522
YBR084W	MIS1	MItochondrial C1-tetrahydrofolate Synthase	0.17461	0.011663	0.33575	0.0050826	0.021164	0.0090674	0.18758	0.40182	0.41552
YPR138C	MEP3	""	0.17397	0.22289	0.12559	0.20712	0.24603	0.21632	0.12678	0.21977	0.033792
YLR245C	CDD1	CytiDine Deaminase	0.1729	0.17581	0.17001	0.22745	0.17857	0.12047	0.31824	0.17295	0.02378
YDL238C	GUD1	GUanine Deaminase	0.17268	0.32095	0.026057	0	0	0.96244	0.0012937	0	0.075094
YLR043C	TRX1	ThioRedoXin	0.17118	0.23369	0.10935	0.30241	0.40079	0	0	0.3329	0
YIL013C	PDR11	Pleiotropic Drug Resistance	0.17075	0.15162	0.18966	0	0	0.45466	0.033635	0.20156	0.32916
YML106W	URA5	URAcil requiring	0.16924	0.16242	0.17599	0.012706	0.48016	0.003886	0.02458	0.46944	0.04005
YDL215C	GDH2	Glutamate DeHydrogenase	0.16903	0.29633	0.043144	0	0.063492	0.82642	0.058215	0	0.070088
YKL120W	OAC1	OxaloAcetate Carrier	0.16817	0.077322	0.25801	0.064803	0.16138	0.007772	0.0090556	0.76593	0.010013
YLL041C	SDH2	Succinate DeHydrogenase	0.16667	0.30022	0.034601	0.3291	0.27778	0.29275	0.034929	0.035111	0.033792
YDL085W	NDE2	NADH Dehydrogenase, External	0.16237	0.30929	0.017087	0.31385	0.33995	0.27461	0.023286	0.018205	0.010013
YPR001W	CIT3	CITrate synthase	0.16173	0.15983	0.16361	0.0088945	0.4709	0.0090674	0.011643	0.48114	0.0050063
YDR441C	APT2	Adenine PhosphoribosylTransferase	0.157	0.17279	0.14139	0.50826	0	0	0.42044	0	0.0075094
YGR124W	ASN2	ASparagiNe requiring	0.1555	0.15378	0.1572	0.0088945	0.46164	0	0.016818	0.44473	0.01627
YOL103W	ITR2	myo-Inositol TRansporter	0.15507	0.16803	0.14225	0.49428	0	0	0.43079	0	0
YDR321W	ASP1	ASParaginase	0.15485	0.23672	0.0739	0.29479	0	0.40933	0.14618	0	0.075094
YDL182W	LYS20	LYSine requiring	0.15399	0.16069	0.14737	0	0.49206	0	0.003881	0.44083	0.0037547
YDL080C	THI3	THIamine metabolism	0.15206	0.28726	0.018368	0	0	0.8614	0.0090556	0	0.045056
YJR010W	MET3	METhionine requiring	0.15163	0.19136	0.11235	0.15248	0.42725	0	0	0.3407	0.0012516
YJL200C	ACO2	ACOnitase	0.15163	0.16242	0.14097	0.0050826	0.48545	0.0064767	0.019405	0.39792	0.011264
YLR303W	MET17	METhionine requiring	0.15099	0.12181	0.17984	0	0.35185	0.020725	0.12678	0.3342	0.082603
YLR138W	NHA1	Na+/H+ Antiporter	0.14648	0.15594	0.13712	0.23888	0.22884	0	0.18241	0.21196	0.021277
YML022W	APT1	Adenine PhosphoribosylTransferase	0.14562	0.14903	0.14225	0.43837	0	0	0.43079	0	0
YCR034W	ELO2	fatty acid ELOngation	0.14283	0.14125	0.14438	0.1385	0.15344	0.13212	0.16818	0.12224	0.14268
YLR342W	FKS1	FK506 Sensitivity	0.14283	0.14125	0.14438	0.1385	0.15344	0.13212	0.16818	0.12224	0.14268
YNL268W	LYP1	LYsine-specific Permease	0.13875	0.12268	0.15463	0.18424	0	0.18005	0.23415	0	0.22653
YDL040C	NAT1	N-terminal AcetylTransferase	0.13746	0.10583	0.16873	0	0.32143	0.0025907	0.12549	0.30689	0.077597
YER062C	GPP2	Glycerol-3-Phosphate Phosphatase	0.1366	0.0012959	0.2704	0	0.0013228	0.0025907	0.19017	0.53186	0.09637
YDR497C	ITR1	myo-Inositol TRansporter	0.13531	0.15292	0.1179	0.44981	0	0	0.35705	0	0
YPL092W	SSU1	Sensitive to SUlfite	0.13531	0.27171	0.00042717	0.79924	0	0	0	0	0.0012516
YLL043W	FPS1	fdp1 Suppressor	0.13509	0.00086393	0.26783	0	0	0.0025907	0.17853	0.53706	0.095119
YNR027W	BUD17	BUD site selection	0.13466	0.22808	0.04229	0.6709	0	0	0.12807	0	0
YOR348C	PUT4	Proline UTilization	0.13295	0.12441	0.14139	0.18424	0.005291	0.18005	0.15912	0.10533	0.15895
YDR456W	NHX1	Na+/H+ eXchanger	0.13015	0.14168	0.11875	0.2033	0.22222	0	0.15265	0.20026	0.0075094
YKR089C	TGL4	TriacylGlycerol Lipase	0.12887	0.13089	0.12687	0.16391	0.16534	0.063472	0.15136	0.084525	0.14393
YOR081C	TGL5	TriacylGlycerol Lipase	0.12801	0.11922	0.13669	0.11817	0.16667	0.073834	0.15136	0.094928	0.1627
YFL054C	AQY3	AQuaporin from Yeast	0.12801	0.00043197	0.25416	0	0	0.0012953	0.19276	0.46294	0.11264
YDR399W	HPT1	Hypoxanthine guanine PhosphoribosylTransferase	0.12285	0.091145	0.15421	0.017789	0	0.25518	0.069858	0	0.38423
YIL111W	COX5B	Cytochrome c OXidase	0.12156	0.24449	0	0.25667	0.24074	0.23575	0	0	0
YNL052W	COX5A	Cytochrome c OXidase	0.1192	0.23974	0	0.23507	0.25794	0.22668	0	0	0
YER060W-A	FCY22	FluoroCYtosine resistance	0.11834	0.087257	0.14908	0	0	0.26166	0.22768	0	0.21652
YIL053W	GPP1	Glycerol-3-Phosphate Phosphatase	0.11813	0.00043197	0.23452	0	0	0.0012953	0.16429	0.46814	0.077597
YPL111W	CAR1	Catabolism of ARginine	0.11748	0.17063	0.06493	0.068615	0.0079365	0.43394	0.1216	0.0013004	0.071339
YDR020C	DAS2	Dst1-delta 6-Azauracil Sensitivity	0.11555	0.22505	0.0072619	0.31258	0	0.35622	0.021992	0	0
YOR161C	PNS1	pH Nine Sensitive	0.11319	0.12873	0.097821	0.0012706	0.0066138	0.37824	0.029754	0	0.25782
YDR178W	SDH4	Succinate DeHydrogenase	0.1119	0.2	0.024776	0.23126	0.18783	0.18005	0.028461	0.024707	0.021277
YIL155C	GUT2	Glycerol UTilization	0.1119	0.17192	0.052542	0.21347	0.1045	0.1956	0.040103	0.080624	0.037547
YLR011W	LOT6	LOw Temperature-responsive	0.1104	0.16156	0.059804	0.14867	0.089947	0.24482	0.05304	0.039012	0.086358
YNR012W	URK1	URidine Kinase	0.10932	0.21339	0.0064075	0.27192	0	0.36269	0.019405	0	0
YGL184C	STR3	Sulfur TRansfer	0.10803	0.18488	0.032038	0.50318	0	0.041451	0.069858	0	0.026283
YER056C	FCY2	FluoroCYtosine resistance	0.10696	0.084665	0.129	0	0	0.25389	0.20957	0	0.17522
YJL045W	""	""	0.10546	0.1879	0.023921	0.19695	0.1918	0.17487	0.019405	0.022107	0.030038
YPR184W	GDB1	Glycogen DeBranching	0.10503	0.0017279	0.20718	0	0	0.0051813	0.27038	0	0.34543
YAL012W	CYS3	CYStathionine gamma-lyase	0.10481	0.083801	0.12559	0.10801	0.043651	0.098446	0.17982	0.063719	0.13267
YML042W	CAT2	Carnitine AcetylTransferase	0.10417	0	0.20718	0	0	0	0.029754	0.57997	0.020025
YNL333W	SNZ2	SNooZe	0.1018	0.17797	0.026484	0.52351	0	0	0.080207	0	0
YPR192W	AQY1	AQuaporin from Yeast	0.10137	0.16328	0.040154	0.18679	0	0.29922	0.090556	0	0.030038
YER060W	FCY21	FluoroCYtosine resistance	0.10116	0.077754	0.12431	0	0	0.23316	0.19793	0	0.17272
YER053C	PIC2	PI Carrier	0.10009	0.17063	0.030329	0.50191	0	0	0.042691	0.0013004	0.046308
YJR077C	MIR1	Mitochondrial Import Receptor	0.098368	0.16933	0.028193	0.49809	0	0	0.05304	0	0.031289
YHR123W	EPT1	EthanolaminePhosphoTransferase	0.097509	0.13348	0.061939	0.0012706	0	0.39896	0	0	0.18148
YDL171C	GLT1	GLuTamate synthase	0.097294	0.19568	0	0.52859	0.044974	0.003886	0	0	0
YFR055W	IRC7	Increased Recombination Centers	0.09622	0.16415	0.029047	0.44727	0	0.036269	0.060802	0	0.026283
YGR043C	NQM1	Non-Quiescent Mutant	0.09622	0.1365	0.056386	0	0.1045	0.30699	0.15912	0	0.011264
YKL106W	AAT1	Aspartate AminoTransferase	0.095361	0.1892	0.002563	0.036849	0.41799	0.12047	0.0012937	0	0.0062578
YLL052C	AQY2	AQuaporin from Yeast	0.094716	0.15335	0.036736	0.169	0	0.28756	0.076326	0	0.033792
YLR354C	TAL1	TransALdolase	0.094502	0.14384	0.045707	0	0.080688	0.35233	0.11772	0	0.020025
YFL059W	SNZ3	SNooZe	0.093857	0.16199	0.026484	0.47649	0	0	0.080207	0	0
YDR040C	ENA1	Exitus NAtru (Latin, "exit sodium")	0.093857	0.091577	0.096113	0.13342	0.14153	0	0.11125	0.17165	0.008761
YDR038C	ENA5	Exitus NAtru (Latin, "exit sodium")	0.093643	0.099784	0.087569	0.14867	0.15079	0	0.11772	0.13784	0.010013
YMR110C	HFD1	Homolog of Fatty aldehyde Dehydrogenase	0.092784	0.085961	0.09953	0.017789	0.23016	0.014249	0.2031	0.035111	0.061327
YNL130C	CPT1	CholinePhosphoTransferase	0.090421	0.12311	0.058095	0.0025413	0	0.36658	0.0025873	0	0.16771
YGL077C	HNM1	Hyper-resistance to Nitrogen Mustard	0.089991	0.12916	0.05126	0	0	0.38731	0	0	0.15019
YDR039C	ENA2	Exitus NAtru (Latin, "exit sodium")	0.089132	0.10626	0.072191	0.1601	0.15873	0	0.10608	0.10273	0.010013
YOR374W	ALD4	ALdehyde Dehydrogenase	0.088273	0.08121	0.095258	0.082592	0.15741	0.0051813	0.20569	0.016905	0.06383
YGR244C	LSC2	Ligase of Succinyl-CoA	0.085696	0.095896	0.075609	0.28208	0	0	0.003881	0.18726	0.037547
YOR142W	LSC1	Ligase of Succinyl-CoA	0.085696	0.095896	0.075609	0.28208	0	0	0.003881	0.18726	0.037547
YPL265W	DIP5	DIcarboxylic amino acid Permease	0.085696	0.069114	0.10209	0.096569	0	0.10881	0.085382	0.10793	0.11264
YMR303C	ADH2	Alcohol DeHydrogenase	0.080756	0.16242	0	0.22999	0.25794	0	0	0	0
YER073W	ALD5	ALdehyde Dehydrogenase	0.077749	0.066955	0.088424	0.017789	0.18651	0	0.17076	0.020806	0.073842
YKL069W	""	""	0.07689	0.15162	0.0029902	0.42948	0	0.016839	0.0064683	0	0.0025031
YCL025C	AGP1	high-Affinity Glutamine Permease	0.075387	0.042765	0.10765	0.069886	0.0026455	0.054404	0.097025	0.12744	0.098874
YAL023C	PMT2	Protein O-MannosylTransferase	0.074957	0.066955	0.082871	0.069886	0.070106	0.060881	0.094437	0.083225	0.071339
YDL095W	PMT1	Protein O-MannosylTransferase	0.074957	0.066955	0.082871	0.069886	0.070106	0.060881	0.094437	0.083225	0.071339
YOR108W	LEU9	LEUcine biosynthesis	0.074742	0.074298	0.075182	0	0.22751	0	0	0.22887	0
YNL270C	ALP1	""	0.072595	0.066091	0.079026	0.10038	0	0.095855	0.13195	0	0.10388
YKL217W	JEN1	""	0.07238	0.0034557	0.14054	0	0.010582	0	0.39845	0.027308	0
YMR170C	ALD2	ALdehyde Dehydrogenase	0.07195	0.063067	0.080735	0.017789	0.1746	0	0.16171	0.016905	0.06383
YDL052C	SLC1	SphingoLipid Compensation	0.070447	0.051836	0.088851	0.040661	0.062169	0.053109	0.10091	0.053316	0.11139
YLR160C	ASP3-4	ASParaginase	0.070232	0.10886	0.032038	0.17535	0	0.14767	0.065977	0	0.030038
YEL063C	CAN1	CANavanine resistance	0.069373	0.056587	0.082016	0.083863	0	0.084197	0.11125	0	0.13267
YNL277W	MET2	METhionine requiring	0.067869	0.075162	0.060658	0	0.19444	0.034974	0.003881	0.17165	0.008761
YLR158C	ASP3-3	ASParaginase	0.064433	0.10626	0.023067	0.15375	0	0.16192	0.047865	0	0.021277
YKR043C	SHB17	SedoHeptulose 1,7-Bisphosphatase	0.06293	0.077754	0.04827	0	0.050265	0.18394	0.1229	0	0.022528
YGR088W	CTT1	CaTalase T	0.0625	0.1149	0.010679	0.33799	0	0	0.032342	0	0
YBR035C	PDX3	PyriDoXine auxotrophy	0.061426	0.11274	0.010679	0.33164	0	0	0.032342	0	0
YLR157C	ASP3-2	ASParaginase	0.061426	0.10497	0.018368	0.16773	0	0.14378	0.041397	0	0.013767
YKL148C	SDH1	Succinate DeHydrogenase	0.061211	0.11231	0.010679	0.13215	0.085979	0.11788	0.015524	0.013004	0.0037547
YLR155C	ASP3-1	ASParaginase	0.060352	0.099784	0.021358	0.15883	0	0.13731	0.031048	0	0.032541
YCR024C-A	PMP1	Plasma Membrane Proteolipid	0.059923	0.070842	0.049124	0.096569	0.1164	0	0.062096	0.084525	0.0025031
YEL017C-A	PMP2	Plasma Membrane Proteolipid	0.059923	0.070842	0.049124	0.096569	0.1164	0	0.062096	0.084525	0.0025031
YBR208C	DUR1,2	Degradation of URea	0.059493	0.09676	0.02264	0.0076239	0	0.28238	0.032342	0	0.035044
YHL016C	DUR3	Degradation of URea	0.058849	0.075162	0.042717	0.060991	0.0079365	0.15544	0.090556	0.0013004	0.036295
YNR072W	HXT17	HeXose Transporter	0.058634	0.053564	0.063648	0.053367	0.048942	0.05829	0.062096	0.06632	0.062578
YER024W	YAT2	""	0.056486	0	0.11235	0	0	0	0.0090556	0.3212	0.011264
YDR046C	BAP3	Branched-chain Amino acid Permease	0.056271	0.042333	0.070056	0.05972	0	0.066062	0.11514	0.0026008	0.091364
YFL055W	AGP3	high-Affinity Glutamine Permease	0.054983	0.053564	0.056386	0.087675	0	0.071244	0.085382	0	0.082603
YDR343C	HXT6	HeXose Transporter	0.054768	0.058747	0.050833	0.05845	0.054233	0.063472	0.045278	0.053316	0.053817
YLR164W	SHH4	SDH4 Homolog	0.054768	0.10022	0.0098249	0.09784	0.089947	0.11269	0.0064683	0.010403	0.012516
YHR094C	HXT1	HeXose Transporter	0.054553	0.059179	0.049979	0.063532	0.05291	0.060881	0.058215	0.046814	0.045056
YHR096C	HXT5	HeXose Transporter	0.054338	0.060475	0.04827	0.05972	0.05291	0.068653	0.040103	0.063719	0.041302
YJL219W	HXT9	HeXose Transporter	0.053909	0.053996	0.053823	0.048285	0.050265	0.063472	0.065977	0.048114	0.047559
YDR387C	CIN10	Chromosome INstability	0.053909	0.056587	0.05126	0.054638	0.054233	0.060881	0.046572	0.055917	0.051314
YMR313C	TGL3	TriacylGlycerol Lipase	0.051332	0.065659	0.037164	0.071156	0.1045	0.022021	0.054334	0.015605	0.041302
YHR092C	HXT4	HeXose Transporter	0.050687	0.045356	0.055959	0.038119	0.047619	0.050518	0.063389	0.044213	0.060075
YDL247W	MPH2	Maltose Permease Homolog	0.049828	0.046652	0.052969	0.054638	0.044974	0.040155	0.047865	0.057217	0.053817
YDR536W	STL1	Sugar Transporter-Like protein	0.049399	0.0527	0.046134	0.045743	0.066138	0.046632	0.042691	0.036411	0.058824
YDR345C	HXT3	HeXose Transporter	0.048969	0.0527	0.04528	0.057179	0.048942	0.051813	0.045278	0.041612	0.048811
YJL214W	HXT8	HeXose Transporter	0.04854	0.050108	0.046988	0.054638	0.054233	0.041451	0.050453	0.042913	0.047559
YDL245C	HXT15	HeXose Transporter	0.048325	0.045788	0.050833	0.036849	0.058201	0.042746	0.049159	0.049415	0.053817
YOL156W	HXT11	HeXose Transporter	0.048325	0.044924	0.051687	0.041931	0.041005	0.051813	0.043984	0.06502	0.046308
YMR011W	HXT2	HeXose Transporter	0.04811	0.048812	0.047416	0.060991	0.046296	0.03886	0.055627	0.046814	0.04005
YFL011W	HXT10	HeXose Transporter	0.047895	0.047948	0.047843	0.041931	0.056878	0.045337	0.050453	0.042913	0.050063
YAR035W	YAT1	""	0.04768	0	0.094831	0	0	0	0.020699	0.25878	0.008761
YJR158W	HXT16	HeXose Transporter	0.047466	0.040605	0.05425	0.043202	0.043651	0.034974	0.049159	0.055917	0.057572
YJR130C	STR2	Sulfur TRansfer	0.047036	0.068683	0.02563	0.10801	0.055556	0.041451	0.011643	0.061118	0.0050063
YJR160C	MPH3	Maltose Permease Homolog	0.045962	0.044492	0.047416	0.045743	0.043651	0.044041	0.041397	0.054616	0.046308
YBR204C	LDH1	Lipid Droplet Hydrolase	0.045747	0.063067	0.02862	0.090216	0.079365	0.01943	0.037516	0.019506	0.028786
YDR342C	HXT7	HeXose Transporter	0.045747	0.049676	0.041862	0.052097	0.05291	0.044041	0.03881	0.049415	0.037547
YEL069C	HXT13	HeXose Transporter	0.045533	0.042765	0.04827	0.052097	0.035714	0.040155	0.055627	0.040312	0.048811
YLR081W	GAL2	GALactose metabolism	0.045103	0.044924	0.04528	0.036849	0.046296	0.051813	0.047865	0.039012	0.048811
YOL020W	TAT2	Tryptophan Amino acid Transporter	0.045103	0.025486	0.064502	0.036849	0.005291	0.033679	0.047865	0.092328	0.053817
YER152C	""	""	0.044888	0.051404	0.038445	0	0.15741	0	0.0025873	0.11443	0
YML059C	NTE1	Neuropathy Target Esterase	0.041237	0.02635	0.055959	0.033037	0.034392	0.011658	0.037516	0.018205	0.11014
YIL099W	SGA1	Sporulation-specific GlycoAmylase	0.040593	0	0.080735	0	0	0	0.10737	0	0.13267
YDR508C	GNP1	GlutamiNe Permease	0.039304	0.037581	0.041008	0.050826	0	0.060881	0.071151	0	0.051314
YJL060W	BNA3	Biosynthesis of Nicotinic Acid	0.039089	0.044492	0.033746	0	0.13624	0	0.0025873	0.096229	0.0037547
YBR068C	BAP2	Branched-chain Amino acid Permease	0.037801	0.033693	0.041862	0.067344	0	0.032383	0.065977	0.0026008	0.05632
YBR069C	TAT1	Tyrosine and tryptophan Amino acid Transporter	0.035868	0.037149	0.034601	0.048285	0	0.062176	0.05304	0	0.050063
YCR098C	GIT1	GlycerophosphoInosiTol	0.035868	0.0047516	0.066638	0.0025413	0.011905	0	0.047865	0	0.14894
YER010C	""	""	0.033076	0.050972	0.015378	0.1474	0	0.0025907	0.020699	0	0.025031
YKR097W	PCK1	Phosphoenolpyruvate CarboxyKinase	0.031357	0.049244	0.013669	0.14231	0	0.0025907	0.012937	0	0.027534
YKL140W	TGL1	TriGlyceride Lipase	0.028136	0.056587	0	0.080051	0.089947	0	0	0	0
YER037W	PHM8	PHosphate Metabolism	0.026632	0.049676	0.0038445	0.14612	0	0	0.011643	0	0
YCL004W	PGS1	PhosphatidylGlycerolphosphate Synthase	0.025558	0.02851	0.02264	0.050826	0.027778	0.0064767	0.010349	0.023407	0.033792
YHR100C	GEP4	GEnetic interactors of Prohibitins	0.025558	0.02851	0.02264	0.050826	0.027778	0.0064767	0.010349	0.023407	0.033792
YPL206C	PGC1	Phosphatidyl Glycerol phospholipase C	0.025558	0.02851	0.02264	0.050826	0.027778	0.0064767	0.010349	0.023407	0.033792
YNL117W	MLS1	MaLate Synthase	0.023196	0.010799	0.035455	0.027954	0	0.003886	0.007762	0	0.09637
YCR068W	ATG15	AuTophaGy related	0.023196	0.040173	0.0064075	0.054638	0.066138	0	0.0025873	0	0.01627
YMR008C	PLB1	PhosphoLipase B	0.022766	0.0034557	0.041862	0.0012706	0.0092593	0	0.025873	0	0.097622
YBR241C	""	""	0.022766	0	0.04528	0	0	0	0.05304	0	0.081352
YKR031C	SPO14	SPOrulation	0.021048	0.0012959	0.040581	0.0038119	0	0	0.043984	0	0.076345
YLL012W	YEH1	Yeast steryl Ester Hydrolase	0.021048	0.042333	0	0.063532	0.063492	0	0	0	0
YBR006W	UGA2	Utilization of GAba	0.020404	0.030238	0.010679	0.088945	0	0	0.0051746	0	0.026283
YGR019W	UGA1	Utilization of GAba	0.020404	0.030238	0.010679	0.088945	0	0	0.0051746	0	0.026283
YMR250W	GAD1	GlutAmate Decarboxylase	0.020404	0.030238	0.010679	0.088945	0	0	0.0051746	0	0.026283
YIR031C	DAL7	Degradation of Allantoin	0.01933	0.0077754	0.030756	0.01906	0	0.003886	0.011643	0	0.078849
YKR080W	MTD1	Methylene Tetrahydrafolate Dehydrogenase	0.01933	0.01987	0.018795	0	0.05291	0.007772	0.033635	0	0.022528
YOR155C	ISN1	IMP-Specific 5'-Nucleotidase	0.018471	0.035853	0.0012815	0.10546	0	0	0.003881	0	0
YGL104C	VPS73	Vacuolar Protein Sorting	0.017826	0	0.035455	0	0	0	0.054334	0	0.051314
YCR010C	ADY2	Accumulation of DYads	0.017397	0.0047516	0.029902	0	0	0.014249	0.041397	0	0.047559
YDR380W	ARO10	AROmatic amino acid requiring	0.017182	0.018575	0.015805	0.054638	0	0	0.032342	0	0.015019
YMR322C	SNO4	SNZ proximal Open reading frame	0.01396	0	0.027766	0	0	0	0.084088	0	0
YDR533C	HSP31	Heat-Shock Protein	0.012672	0	0.025203	0	0	0	0.076326	0	0
YOR391C	HSP33	Heat-Shock Protein	0.011813	0	0.023494	0	0	0	0.071151	0	0
YPL280W	HSP32	Heat-Shock Protein	0.010954	0	0.021786	0	0	0	0.065977	0	0
YLR020C	YEH2	Yeast steryl Ester Hydrolase	0.010309	0.020734	0	0.029225	0.033069	0	0	0	0
YJR133W	XPT1	Xanthine Phosphoribosyl Transferase	0.010095	0.014255	0.0059804	0	0	0.042746	0	0	0.017522
YPL110C	GDE1	GlycerophosphoDiEsterase	0.0094502	0.0034557	0.015378	0.0012706	0.0092593	0	0.0090556	0	0.036295
YKL094W	YJU3	""	0.0085911	0	0.017087	0	0	0	0.016818	0	0.033792
YEL038W	UTR4	Unidentified TRanscript	0.0079467	0.0064795	0.0093977	0.01906	0	0	0.015524	0	0.012516
YLR017W	MEU1	Multicopy Enhancer of UAS2	0.0079467	0.0064795	0.0093977	0.01906	0	0	0.015524	0	0.012516
YMR009W	ADI1	Acireductone DIoxygenase	0.0079467	0.0064795	0.0093977	0.01906	0	0	0.015524	0	0.012516
YOL052C	SPE2	SPErmidine auxotroph	0.0079467	0.0064795	0.0093977	0.01906	0	0	0.015524	0	0.012516
YJR024C	MDE1	Methylthioribulose-1-phosphate DEhydratase	0.0079467	0.0064795	0.0093977	0.01906	0	0	0.015524	0	0.012516
YPR118W	MRI1	MethylthioRibose-1-phosphate Isomerase	0.0079467	0.0064795	0.0093977	0.01906	0	0	0.015524	0	0.012516
YOL011W	PLB3	PhosphoLipase B	0.0070876	0.0017279	0.012388	0.0012706	0.0039683	0	0.012937	0	0.02378
YKL184W	SPE1	SPErmidine auxotroph	0.0051546	0	0.010252	0	0	0	0.015524	0	0.015019
YPR069C	SPE3	SPErmidine auxotroph	0.0047251	0	0.0093977	0	0	0	0.015524	0	0.012516
YKL103C	APE1	AminoPeptidase	0.0047251	0	0.0093977	0	0	0	0.0012937	0.026008	0.0012516
YDR428C	BNA7	Biosynthesis of NAD	0.003866	0.0077754	0	0.022872	0	0	0	0	0
YJR078W	BNA2	Biosynthesis of Nicotinic Acid	0.003866	0.0077754	0	0.022872	0	0	0	0	0
YLR146C	SPE4	SPErmidine auxotroph	0.003866	0.0064795	0.0012815	0.01906	0	0	0.0025873	0	0.0012516
YLR231C	BNA5	Biosynthesis of Nicotinic Acid	0.003866	0.0077754	0	0.022872	0	0	0	0	0
YER183C	FAU1	Folinic Acid Utilization	0.0034364	0	0.0068347	0	0	0	0.011643	0	0.008761
YGR055W	MUP1	Methionine UPtake	0.0034364	0.0043197	0.002563	0.0063532	0	0.0064767	0.003881	0	0.0037547
YMR020W	FMS1	Fenpropimorph-resistance Multicopy Suppressor	0.0032216	0.0064795	0	0.01906	0	0	0	0	0
YDR272W	GLO2	GLyOxalase	0.0025773	0	0.005126	0	0	0	0.015524	0	0
YHL036W	MUP3	Methionine UPtake	0.0025773	0.0012959	0.0038445	0.0025413	0	0.0012953	0.0012937	0	0.010013
YML004C	GLO1	GLyOxalase	0.0025773	0	0.005126	0	0	0	0.015524	0	0
YMR318C	ADH6	Alcohol DeHydrogenase	0.0023625	0	0.0046988	0	0	0	0.010349	0	0.0037547
YOR311C	DGK1	DiacylGlycerol Kinase	0.0023625	0	0.0046988	0	0	0	0.003881	0	0.010013
YCR105W	ADH7	Alcohol DeHydrogenase	0.0017182	0	0.0034173	0	0	0	0.0025873	0	0.0075094
YGR289C	MAL11	MALtose fermentation	0.0017182	0.0012959	0.0021358	0	0.0039683	0	0.0064683	0	0
YGL196W	DSD1	""	0.0017182	0	0.0034173	0	0	0	0.0090556	0	0.0012516
YDR368W	YPR1	Yeast Putative Reductase	0.0015034	0	0.0029902	0	0	0	0.007762	0	0.0012516
YJR019C	TES1	ThioESterase	0.0012887	0.0025918	0	0.0063532	0.0013228	0	0	0	0
YKL188C	PXA2	PeroXisomal ABC-transporter	0.0012887	0.0025918	0	0.0063532	0.0013228	0	0	0	0
YMR289W	ABZ2	para-AminoBenZoic acid (PABA) biosynthesis	0.0012887	0	0.002563	0	0	0	0.0051746	0	0.0025031
YNR033W	ABZ1	para-AminoBenZoic acid (PABA) biosynthesis	0.0012887	0	0.002563	0	0	0	0.0051746	0	0.0025031
YPL147W	PXA1	PeroXisomal ABC-transporter	0.0012887	0.0025918	0	0.0063532	0.0013228	0	0	0	0
YJL071W	ARG2	ARGinine requiring	0.0010739	0	0.0021358	0	0	0	0	0	0.0062578
YPL091W	GLR1	GLutathione Reductase	0.0010739	0.0021598	0	0.0063532	0	0	0	0	0
YBR132C	AGP2	high-Affinity Glutamine Permease	0.00085911	0	0.0017087	0	0	0	0.0012937	0	0.0037547
YDR513W	GRX2	GlutaRedoXin	0.00064433	0.0012959	0	0.0038119	0	0	0	0	0
YLL028W	TPO1	Transporter of POlyamines	0.00064433	0	0.0012815	0	0	0	0.0025873	0	0.0012516
YMR169C	ALD3	ALdehyde Dehydrogenase	0.00064433	0.0012959	0	0.0038119	0	0	0	0	0
YCL035C	GRX1	GlutaRedoXin	0.00042955	0.00086393	0	0.0025413	0	0	0	0	0
YCR005C	CIT2	CITrate synthase	0.00042955	0.00086393	0	0	0.0013228	0.0012953	0	0	0
YDL078C	MDH3	Malate DeHydrogenase	0.00042955	0.00086393	0	0	0.0013228	0.0012953	0	0	0
YDR256C	CTA1	CaTalase A	0.00042955	0.00086393	0	0	0.0013228	0.0012953	0	0	0
YEL029C	BUD16	BUD site selection	0.00042955	0.00086393	0	0.0025413	0	0	0	0	0
YER015W	FAA2	Fatty Acid Activation	0.00042955	0.00086393	0	0	0.0013228	0.0012953	0	0	0
YGL205W	POX1	""	0.00042955	0.00086393	0	0	0.0013228	0.0012953	0	0	0
YGR177C	ATF2	AcetylTransFerase	0.00042955	0	0.00085434	0	0	0	0	0	0.0025031
YIL160C	POT1	Peroxisomal Oxoacyl Thiolase	0.00042955	0.00086393	0	0	0.0013228	0.0012953	0	0	0
YKR009C	FOX2	Fatty acid OXidation	0.00042955	0.00086393	0	0	0.0013228	0.0012953	0	0	0
YOR273C	TPO4	Transporter of POlyamines	0.00042955	0	0.00085434	0	0	0	0	0	0.0025031
YML008C	ERG6	ERGosterol biosynthesis	0.00021478	0	0.00042717	0	0	0	0	0	0.0012516
YML070W	DAK1	DihydroxyAcetone Kinase	0.00021478	0.00043197	0	0	0.0013228	0	0	0	0
YOR120W	GCY1	Galactose-inducible Crystallin-like Yeast protein	0.00021478	0.00043197	0	0	0.0013228	0	0	0	0
YPL274W	SAM3	S-AdenosylMethionine metabolism	0.00021478	0	0.00042717	0	0	0	0	0	0.0012516
YDR105C	TMS1	""	0.00021478	0	0.00042717	0	0	0	0.0012937	0	0
YAL022C	FUN26	Function Unknown Now	0	0	0	0	0	0	0	0	0
YAL060W	BDH1	Butanediol DeHydrogenase	0	0	0	0	0	0	0	0	0
YAR071W	PHO11	PHOsphate metabolism	0	0	0	0	0	0	0	0	0
YBL011W	SCT1	Suppressor of Choline-Transport mutants	0	0	0	0	0	0	0	0	0
YBL013W	FMT1	Formyl-Methionyl-tRNA Transformylase	0	0	0	0	0	0	0	0	0
YBL042C	FUI1	5-FlUorourIdine resistance	0	0	0	0	0	0	0	0	0
YBL064C	PRX1	PeroxiRedoXin	0	0	0	0	0	0	0	0	0
YBL098W	BNA4	Biosynthesis of Nicotinic Acid	0	0	0	0	0	0	0	0	0
YBR003W	COQ1	COenzyme Q	0	0	0	0	0	0	0	0	0
YBR018C	GAL7	GALactose metabolism	0	0	0	0	0	0	0	0	0
YBR019C	GAL10	GALactose metabolism	0	0	0	0	0	0	0	0	0
YBR020W	GAL1	GALactose metabolism	0	0	0	0	0	0	0	0	0
YBR023C	CHS3	CHitin Synthase-related	0	0	0	0	0	0	0	0	0
YBR026C	ETR1	2-Enoyl Thioester Reductase	0	0	0	0	0	0	0	0	0
YBR034C	HMT1	HnRNP MethylTransferase	0	0	0	0	0	0	0	0	0
YBR036C	CSG2	Calcium Sensitive Growth	0	0	0	0	0	0	0	0	0
YBR041W	FAT1	FATty acid transporter	0	0	0	0	0	0	0	0	0
YBR042C	CST26	Chromosome STability	0	0	0	0	0	0	0	0	0
YBR058C-A	TSC3	Temperature-sensitive Suppressors of Csg2 mutants	0	0	0	0	0	0	0	0	0
YBR085W	AAC3	ADP/ATP Carrier	0	0	0	0	0	0	0	0	0
YBR092C	PHO3	PHOsphate metabolism	0	0	0	0	0	0	0	0	0
YBR093C	PHO5	PHOsphate metabolism	0	0	0	0	0	0	0	0	0
YBR097W	VPS15	Vacuolar Protein Sorting	0	0	0	0	0	0	0	0	0
YBR127C	VMA2	Vacuolar Membrane Atpase	0	0	0	0	0	0	0	0	0
YBR149W	ARA1	D-ARAbinose dehydrogenase	0	0	0	0	0	0	0	0	0
YBR159W	IFA38	""	0	0	0	0	0	0	0	0	0
YBR161W	CSH1	CSG1/SUR1 Homolog	0	0	0	0	0	0	0	0	0
YBR176W	ECM31	ExtraCellular Mutant	0	0	0	0	0	0	0	0	0
YBR180W	DTR1	DiTyRosine	0	0	0	0	0	0	0	0	0
YBR183W	YPC1	Yeast Phyto-Ceramidase	0	0	0	0	0	0	0	0	0
YBR199W	KTR4	Kre Two Related	0	0	0	0	0	0	0	0	0
YBR205W	KTR3	Kre Two Related	0	0	0	0	0	0	0	0	0
YBR213W	MET8	METhionine requiring	0	0	0	0	0	0	0	0	0
YBR244W	GPX2	Glutathione PeroXidase	0	0	0	0	0	0	0	0	0
YBR293W	VBA2	Vacuolar Basic Amino acid transporter	0	0	0	0	0	0	0	0	0
YBR298C	MAL31	MALtose fermentation	0	0	0	0	0	0	0	0	0
YBR299W	MAL32	MALtose	0	0	0	0	0	0	0	0	0
YCL009C	ILV6	IsoLeucine Valine	0	0	0	0	0	0	0	0	0
YCL038C	ATG22	AuTophaGy related	0	0	0	0	0	0	0	0	0
YCL069W	VBA3	Vacuolar Basic Amino acid transporter	0	0	0	0	0	0	0	0	0
YCR024C	SLM5	Synthetic Lethal with Mss4	0	0	0	0	0	0	0	0	0
YCR028C	FEN2	FENpropimorph resistance	0	0	0	0	0	0	0	0	0
YCR036W	RBK1	RiBoKinase	0	0	0	0	0	0	0	0	0
YCR075C	ERS1	ERd Suppressor	0	0	0	0	0	0	0	0	0
YCR083W	TRX3	ThioRedoXin	0	0	0	0	0	0	0	0	0
YDL042C	SIR2	Silent Information Regulator	0	0	0	0	0	0	0	0	0
YDL090C	RAM1	RAS protein and A-factor Maturation	0	0	0	0	0	0	0	0	0
YDL100C	GET3	Guided Entry of Tail-anchored proteins	0	0	0	0	0	0	0	0	0
YDL142C	CRD1	CaRDiolipin synthase	0	0	0	0	0	0	0	0	0
YDL168W	SFA1	Sensitive to FormAldehyde	0	0	0	0	0	0	0	0	0
YDL174C	DLD1	D-Lactate Dehydrogenase	0	0	0	0	0	0	0	0	0
YDL178W	DLD2	D-Lactate Dehydrogenase	0	0	0	0	0	0	0	0	0
YDL185W	VMA1	Vacuolar Membrane Atpase	0	0	0	0	0	0	0	0	0
YDL198C	GGC1	GDP/GTP Carrier	0	0	0	0	0	0	0	0	0
YDL210W	UGA4	Utilization of GAba	0	0	0	0	0	0	0	0	0
YDR001C	NTH1	Neutral TreHalase	0	0	0	0	0	0	0	0	0
YDR017C	KCS1	pKC1 Suppressor	0	0	0	0	0	0	0	0	0
YDR058C	TGL2	TriacylGlycerol Lipase	0	0	0	0	0	0	0	0	0
YDR072C	IPT1	InositolPhosphoTransferase	0	0	0	0	0	0	0	0	0
YDR098C	GRX3	GlutaRedoXin	0	0	0	0	0	0	0	0	0
YDR135C	YCF1	Yeast Cadmium Factor	0	0	0	0	0	0	0	0	0
YDR147W	EKI1	Ethanolamine KInase	0	0	0	0	0	0	0	0	0
YDR173C	ARG82	ARGinine requiring	0	0	0	0	0	0	0	0	0
YDR191W	HST4	Homolog of SIR Two (SIR2)	0	0	0	0	0	0	0	0	0
YDR204W	COQ4	COenzyme Q	0	0	0	0	0	0	0	0	0
YDR226W	ADK1	ADenylate Kinase	0	0	0	0	0	0	0	0	0
YDR261C	EXG2	EXo-1,3-beta-Glucanase	0	0	0	0	0	0	0	0	0
YDR268W	MSW1	Mitochondrial aminoacyl-tRNA Synthetase, tryptophan (W)	0	0	0	0	0	0	0	0	0
YDR284C	DPP1	Diacylglycerol Pyrophosphate Phosphatase	0	0	0	0	0	0	0	0	0
YDR294C	DPL1	Dihydrosphingosine Phosphate Lyase	0	0	0	0	0	0	0	0	0
YDR297W	SUR2	SUppressor of Rvs161 and rvs167 mutations	0	0	0	0	0	0	0	0	0
YDR305C	HNT2	Histidine triad NucleoTide-binding	0	0	0	0	0	0	0	0	0
YDR315C	IPK1	Inositol Polyphosphate Kinase	0	0	0	0	0	0	0	0	0
YDR400W	URH1	URidine Hydrolase	0	0	0	0	0	0	0	0	0
YDR402C	DIT2	DITyrosine	0	0	0	0	0	0	0	0	0
YDR403W	DIT1	DITyrosine	0	0	0	0	0	0	0	0	0
YDR453C	TSA2	Thiol-Specific Antioxidant	0	0	0	0	0	0	0	0	0
YDR481C	PHO8	PHOsphate metabolism	0	0	0	0	0	0	0	0	0
YDR483W	KRE2	Killer toxin REsistant	0	0	0	0	0	0	0	0	0
YDR530C	APA2	AP4A phosphorylase	0	0	0	0	0	0	0	0	0
YEL006W	YEA6	""	0	0	0	0	0	0	0	0	0
YEL027W	VMA3	Vacuolar Membrane Atpase	0	0	0	0	0	0	0	0	0
YEL041W	YEF1	""	0	0	0	0	0	0	0	0	0
YEL042W	GDA1	Guanosine DiphosphatAse	0	0	0	0	0	0	0	0	0
YEL051W	VMA8	Vacuolar Membrane Atpase	0	0	0	0	0	0	0	0	0
YEL071W	DLD3	D-Lactate Dehydrogenase	0	0	0	0	0	0	0	0	0
YER061C	CEM1	Condensing Enzyme with Mitochondrial function	0	0	0	0	0	0	0	0	0
YER070W	RNR1	RiboNucleotide Reductase	0	0	0	0	0	0	0	0	0
YER119C	AVT6	Amino acid Vacuolar Transport	0	0	0	0	0	0	0	0	0
YER174C	GRX4	GlutaRedoXin	0	0	0	0	0	0	0	0	0
YER175C	TMT1	Trans-aconitate MethylTransferase	0	0	0	0	0	0	0	0	0
YFL001W	DEG1	DEpressed Growth rate	0	0	0	0	0	0	0	0	0
YFL053W	DAK2	DihydroxyAcetone Kinase	0	0	0	0	0	0	0	0	0
YFR019W	FAB1	Forms Aploid and Binucleate cells	0	0	0	0	0	0	0	0	0
YFR047C	BNA6	Biosynthesis of Nicotinic Acid	0	0	0	0	0	0	0	0	0
YGL037C	PNC1	Pyrazinamidase and NiCotinamidase	0	0	0	0	0	0	0	0	0
YGL063W	PUS2	PseudoUridine Synthase	0	0	0	0	0	0	0	0	0
YGL067W	NPY1	NADH PYrophosphatase	0	0	0	0	0	0	0	0	0
YGL080W	MPC1	Mitochondrial Pyruvate Carrier	0	0	0	0	0	0	0	0	0
YGL084C	GUP1	Glycerol UPtake	0	0	0	0	0	0	0	0	0
YGL119W	COQ8	COenzyme Q	0	0	0	0	0	0	0	0	0
YGL224C	SDT1	Suppressor of Disruption of TFIIS	0	0	0	0	0	0	0	0	0
YGL248W	PDE1	PhosphoDiEsterase	0	0	0	0	0	0	0	0	0
YGR007W	ECT1	Ethanolamine-phosphate CytidylylTransferase	0	0	0	0	0	0	0	0	0
YGR010W	NMA2	Nicotinamide Mononucleotide Adenylyltransferase	0	0	0	0	0	0	0	0	0
YGR020C	VMA7	Vacuolar Membrane Atpase	0	0	0	0	0	0	0	0	0
YGR096W	TPC1	Thiamine Pyrophosphate Carrier	0	0	0	0	0	0	0	0	0
YGR110W	CLD1	CardioLipin-specific Deacylase	0	0	0	0	0	0	0	0	0
YGR138C	TPO2	Transporter of POlyamines	0	0	0	0	0	0	0	0	0
YGR157W	CHO2	CHOline requiring	0	0	0	0	0	0	0	0	0
YGR171C	MSM1	Mitochondrial aminoacyl-tRNA Synthetase, Methionine	0	0	0	0	0	0	0	0	0
YGR180C	RNR4	RiboNucleotide Reductase	0	0	0	0	0	0	0	0	0
YGR194C	XKS1	XyluloKinaSe	0	0	0	0	0	0	0	0	0
YGR240C	PFK1	PhosphoFructoKinase	0	0	0	0	0	0	0	0	0
YGR243W	MPC3	Mitochondrial Pyruvate Carrier	0	0	0	0	0	0	0	0	0
YGR247W	CPD1	Cyclic nucleotide PhosphoDiesterase	0	0	0	0	0	0	0	0	0
YGR255C	COQ6	COenzyme Q	0	0	0	0	0	0	0	0	0
YGR260W	TNA1	Transporter of Nicotinic Acid	0	0	0	0	0	0	0	0	0
YGR282C	BGL2	Beta-GLucanase	0	0	0	0	0	0	0	0	0
YGR286C	BIO2	BIOtin	0	0	0	0	0	0	0	0	0
YGR287C	IMA1	IsoMAltase	0	0	0	0	0	0	0	0	0
YGR292W	MAL12	MALtose fermentation	0	0	0	0	0	0	0	0	0
YHL003C	LAG1	Longevity Assurance Gene	0	0	0	0	0	0	0	0	0
YHL032C	GUT1	Glycerol UTilization	0	0	0	0	0	0	0	0	0
YHR011W	DIA4	Digs Into Agar	0	0	0	0	0	0	0	0	0
YHR026W	VMA16	Vacuolar Membrane Atpase	0	0	0	0	0	0	0	0	0
YHR039C-A	VMA10	""	0	0	0	0	0	0	0	0	0
YHR063C	PAN5	PANtothenate biosynthesis	0	0	0	0	0	0	0	0	0
YHR067W	HTD2	Hydroxyacyl-Thioester Dehydratase	0	0	0	0	0	0	0	0	0
YHR091C	MSR1	Mitochondrial tRNA Synthetase aRginine	0	0	0	0	0	0	0	0	0
YHR104W	GRE3	Genes de Respuesta a Estres (stress responsive genes)	0	0	0	0	0	0	0	0	0
YHR106W	TRR2	ThioRedoxin Reductase	0	0	0	0	0	0	0	0	0
YHR162W	MPC2	Mitochondrial Pyruvate Carrier	0	0	0	0	0	0	0	0	0
YIL002C	INP51	INositol polyphosphate 5-Phosphatase	0	0	0	0	0	0	0	0	0
YIL006W	YIA6	""	0	0	0	0	0	0	0	0	0
YIL009W	FAA3	Fatty Acid Activation	0	0	0	0	0	0	0	0	0
YIL010W	DOT5	Disruptor Of Telomeric silencing	0	0	0	0	0	0	0	0	0
YIL066C	RNR3	RiboNucleotide Reductase	0	0	0	0	0	0	0	0	0
YIL107C	PFK26	6-PhosphoFructo-2-Kinase	0	0	0	0	0	0	0	0	0
YIL134W	FLX1	FLavin eXchange	0	0	0	0	0	0	0	0	0
YIL145C	PAN6	PANtothenate biosynthesis	0	0	0	0	0	0	0	0	0
YIL162W	SUC2	SUCrose	0	0	0	0	0	0	0	0	0
YIL172C	IMA3	IsoMAltase	0	0	0	0	0	0	0	0	0
YIR027C	DAL1	Degradation of Allantoin	0	0	0	0	0	0	0	0	0
YIR028W	DAL4	Degradation of Allantoin	0	0	0	0	0	0	0	0	0
YIR029W	DAL2	Degradation of Allantoin	0	0	0	0	0	0	0	0	0
YIR032C	DAL3	Degradation of Allantoin	0	0	0	0	0	0	0	0	0
YIR037W	HYR1	HYdroperoxide Resistance	0	0	0	0	0	0	0	0	0
YJL068C	""	""	0	0	0	0	0	0	0	0	0
YJL100W	LSB6	Las Seventeen Binding protein	0	0	0	0	0	0	0	0	0
YJL101C	GSH1	glutathione (GSH)	0	0	0	0	0	0	0	0	0
YJL129C	TRK1	TRansport of potassium (K)	0	0	0	0	0	0	0	0	0
YJL134W	LCB3	Long-Chain Base	0	0	0	0	0	0	0	0	0
YJL139C	YUR1	Yeast Unknown Reading frame	0	0	0	0	0	0	0	0	0
YJL155C	FBP26	Fructose BisPhosphatase	0	0	0	0	0	0	0	0	0
YJL196C	ELO1	ELOngation defective	0	0	0	0	0	0	0	0	0
YJL212C	OPT1	OligoPeptide Transporter	0	0	0	0	0	0	0	0	0
YJL216C	IMA5	IsoMAltase	0	0	0	0	0	0	0	0	0
YJL221C	IMA4	IsoMAltase	0	0	0	0	0	0	0	0	0
YJR001W	AVT1	Amino acid Vacuolar Transport	0	0	0	0	0	0	0	0	0
YJR025C	BNA1	Biosynthesis of Nicotinic Acid	0	0	0	0	0	0	0	0	0
YJR049C	UTR1	Unidentified TRanscript	0	0	0	0	0	0	0	0	0
YJR110W	YMR1	Yeast Myotubularin Related	0	0	0	0	0	0	0	0	0
YJR152W	DAL5	Degradation of Allantoin	0	0	0	0	0	0	0	0	0
YJR153W	PGU1	PolyGalactUronase	0	0	0	0	0	0	0	0	0
YJR159W	SOR1	""	0	0	0	0	0	0	0	0	0
YKL008C	LAC1	Longevity-Assurance gene Cognate (LAG1 Cognate)	0	0	0	0	0	0	0	0	0
YKL026C	GPX1	Glutathione PeroXidase	0	0	0	0	0	0	0	0	0
YKL055C	OAR1	3-Oxoacyl-[Acyl-carrier-protein] Reductase	0	0	0	0	0	0	0	0	0
YKL080W	VMA5	Vacuolar Membrane Atpase	0	0	0	0	0	0	0	0	0
YKL132C	RMA1	Reduced Mating A	0	0	0	0	0	0	0	0	0
YKL146W	AVT3	Amino acid Vacuolar Transport	0	0	0	0	0	0	0	0	0
YKL174C	TPO5	Transporter of POlyamines	0	0	0	0	0	0	0	0	0
YKL192C	ACP1	Acyl Carrier Protein	0	0	0	0	0	0	0	0	0
YKL194C	MST1	Mitochondrial aminoacyl-tRNA Synthetase, Threonine	0	0	0	0	0	0	0	0	0
YKL212W	SAC1	Suppressor of ACtin	0	0	0	0	0	0	0	0	0
YKR053C	YSR3	Yeast Sphingolipid Resistance	0	0	0	0	0	0	0	0	0
YKR061W	KTR2	Kre Two Related	0	0	0	0	0	0	0	0	0
YKR066C	CCP1	Cytochrome c Peroxidase	0	0	0	0	0	0	0	0	0
YKR069W	MET1	METhionine requiring	0	0	0	0	0	0	0	0	0
YKR072C	SIS2	SIt4 Suppressor	0	0	0	0	0	0	0	0	0
YLL015W	BPT1	Bile Pigment Transporter	0	0	0	0	0	0	0	0	0
YLL048C	YBT1	Yeast Bile Transporter	0	0	0	0	0	0	0	0	0
YLL057C	JLP1	dnaJ-Like Protein	0	0	0	0	0	0	0	0	0
YLL061W	MMP1	S-MethylMethionine Permease	0	0	0	0	0	0	0	0	0
YLL062C	MHT1	S-Methylmethionine-Homocysteine methylTransferase	0	0	0	0	0	0	0	0	0
YLR056W	ERG3	ERGosterol biosynthesis	0	0	0	0	0	0	0	0	0
YLR070C	XYL2	""	0	0	0	0	0	0	0	0	0
YLR109W	AHP1	Alkyl HydroPeroxide reductase	0	0	0	0	0	0	0	0	0
YLR172C	DPH5	DiPHthamide	0	0	0	0	0	0	0	0	0
YLR189C	ATG26	AuTophaGy related	0	0	0	0	0	0	0	0	0
YLR201C	COQ9	COenzyme Q	0	0	0	0	0	0	0	0	0
YLR237W	THI7	THIamine metabolism	0	0	0	0	0	0	0	0	0
YLR240W	VPS34	Vacuolar Protein Sorting	0	0	0	0	0	0	0	0	0
YLR260W	LCB5	Long-Chain Base	0	0	0	0	0	0	0	0	0
YLR284C	ECI1	Enoyl-CoA Isomerase	0	0	0	0	0	0	0	0	0
YLR285W	NNT1	Nicotinamide N-methylTransferase	0	0	0	0	0	0	0	0	0
YLR299W	ECM38	ExtraCellular Mutant	0	0	0	0	0	0	0	0	0
YLR300W	EXG1	EXo-1,3-beta-Glucanase	0	0	0	0	0	0	0	0	0
YLR307W	CDA1	Chitin DeAcetylase	0	0	0	0	0	0	0	0	0
YLR308W	CDA2	Chitin DeAcetylase	0	0	0	0	0	0	0	0	0
YLR328W	NMA1	Nicotinamide Mononucleotide Adenylyltransferase	0	0	0	0	0	0	0	0	0
YLR372W	ELO3	fatty acid ELOngation	0	0	0	0	0	0	0	0	0
YLR377C	FBP1	Fructose-1,6-BisPhosphatase	0	0	0	0	0	0	0	0	0
YLR382C	NAM2	Nuclear Accommodation of Mitochondria	0	0	0	0	0	0	0	0	0
YLR386W	VAC14	VACuole morphology and inheritance mutant	0	0	0	0	0	0	0	0	0
YLR410W	VIP1	""	0	0	0	0	0	0	0	0	0
YLR447C	VMA6	Vacuolar Membrane Atpase	0	0	0	0	0	0	0	0	0
YML054C	CYB2	CYtochrome B	0	0	0	0	0	0	0	0	0
YML086C	ALO1	D-Arabinono-1,4-Lactone Oxidase	0	0	0	0	0	0	0	0	0
YML110C	COQ5	COenzyme Q	0	0	0	0	0	0	0	0	0
YMR006C	PLB2	PhosphoLipase B	0	0	0	0	0	0	0	0	0
YMR015C	ERG5	ERGosterol biosynthesis	0	0	0	0	0	0	0	0	0
YMR041C	ARA2	ARAbinose	0	0	0	0	0	0	0	0	0
YMR054W	STV1	Similar To VPH1	0	0	0	0	0	0	0	0	0
YMR056C	AAC1	ADP/ATP Carrier	0	0	0	0	0	0	0	0	0
YMR088C	VBA1	Vacuolar Basic Amino acid transporter	0	0	0	0	0	0	0	0	0
YMR101C	SRT1	Suppressor of Rer-Two	0	0	0	0	0	0	0	0	0
YMR202W	ERG2	ERGosterol biosynthesis	0	0	0	0	0	0	0	0	0
YMR207C	HFA1	""	0	0	0	0	0	0	0	0	0
YMR226C	""	""	0	0	0	0	0	0	0	0	0
YMR272C	SCS7	Suppressor of Ca2+ Sensitivity	0	0	0	0	0	0	0	0	0
YMR278W	PRM15	Phospho Ribo Mutase	0	0	0	0	0	0	0	0	0
YMR293C	HER2	Hmg2p ER Remodeling	0	0	0	0	0	0	0	0	0
YNL003C	PET8	PETite colonies	0	0	0	0	0	0	0	0	0
YNL009W	IDP3	Isocitrate Dehydrogenase, NADP-dependent	0	0	0	0	0	0	0	0	0
YNL029C	KTR5	Kre Two Related	0	0	0	0	0	0	0	0	0
YNL045W	LAP2	Leucine AminoPeptidases	0	0	0	0	0	0	0	0	0
YNL073W	MSK1	Mitochondrial aminoacyl-tRNA Synthetase, lysine (K)	0	0	0	0	0	0	0	0	0
YNL101W	AVT4	Amino acid Vacuolar Transport	0	0	0	0	0	0	0	0	0
YNL106C	INP52	INositol polyphosphate 5-Phosphatase	0	0	0	0	0	0	0	0	0
YNL129W	NRK1	Nicotinamide Riboside Kinase	0	0	0	0	0	0	0	0	0
YNL192W	CHS1	CHitin Synthase	0	0	0	0	0	0	0	0	0
YNL202W	SPS19	SPorulation-Specific	0	0	0	0	0	0	0	0	0
YNL292W	PUS4	PseudoUridine Synthase	0	0	0	0	0	0	0	0	0
YNL318C	HXT14	HeXose Transporter	0	0	0	0	0	0	0	0	0
YNL325C	FIG4	Factor-Induced Gene	0	0	0	0	0	0	0	0	0
YNR041C	COQ2	COenzyme Q	0	0	0	0	0	0	0	0	0
YNR056C	BIO5	BIOtin	0	0	0	0	0	0	0	0	0
YNR057C	BIO4	BIOtin	0	0	0	0	0	0	0	0	0
YNR058W	BIO3	BIOtin	0	0	0	0	0	0	0	0	0
YNR067C	DSE4	Daughter Specific Expression	0	0	0	0	0	0	0	0	0
YOL033W	MSE1	Mitochondrial aminoacyl-tRNA Synthetase, Glutamate (E)	0	0	0	0	0	0	0	0	0
YOL049W	GSH2	Glutathione	0	0	0	0	0	0	0	0	0
YOL055C	THI20	THIamine metabolism	0	0	0	0	0	0	0	0	0
YOL065C	INP54	INositol polyphosphate 5-Phosphatase	0	0	0	0	0	0	0	0	0
YOL068C	HST1	Homolog of SIR Two (SIR2)	0	0	0	0	0	0	0	0	0
YOL096C	COQ3	COenzyme Q	0	0	0	0	0	0	0	0	0
YOL136C	PFK27	6-PhosphoFructo-2-Kinase	0	0	0	0	0	0	0	0	0
YOL151W	GRE2	Genes de Respuesta a Estres (stress responsive genes)	0	0	0	0	0	0	0	0	0
YOR025W	HST3	Homolog of SIR Two (SIR2)	0	0	0	0	0	0	0	0	0
YOR040W	GLO4	GLyOxalase	0	0	0	0	0	0	0	0	0
YOR054C	VHS3	Viable in a Hal3 Sit4 background	0	0	0	0	0	0	0	0	0
YOR071C	NRT1	Nicotinamide Riboside Transporter	0	0	0	0	0	0	0	0	0
YOR099W	KTR1	Kre Two Related	0	0	0	0	0	0	0	0	0
YOR100C	CRC1	CaRnitine Carrier	0	0	0	0	0	0	0	0	0
YOR109W	INP53	INositol polyphosphate 5-Phosphatase	0	0	0	0	0	0	0	0	0
YOR125C	CAT5	CATabolite repression	0	0	0	0	0	0	0	0	0
YOR126C	IAH1	Isoamyl Acetate-Hydrolyzing esterase	0	0	0	0	0	0	0	0	0
YOR163W	DDP1	Diadenosine and Diphosphoinositol Polyphosphate phosphohydrolase	0	0	0	0	0	0	0	0	0
YOR171C	LCB4	Long-Chain Base	0	0	0	0	0	0	0	0	0
YOR180C	DCI1	delta(3,5)-delta(2,4)-Dienoyl-CoA Isomerase	0	0	0	0	0	0	0	0	0
YOR190W	SPR1	SPorulation Regulated	0	0	0	0	0	0	0	0	0
YOR192C	THI72	THI7 homolog 2	0	0	0	0	0	0	0	0	0
YOR209C	NPT1	Nicotinate PhosphoribosylTransferase	0	0	0	0	0	0	0	0	0
YOR221C	MCT1	Malonyl-CoA:ACP Transferase	0	0	0	0	0	0	0	0	0
YOR241W	MET7	METhionine requiring	0	0	0	0	0	0	0	0	0
YOR245C	DGA1	DiacylGlycerol Acyltransferase	0	0	0	0	0	0	0	0	0
YOR270C	VPH1	Vacuolar pH	0	0	0	0	0	0	0	0	0
YOR332W	VMA4	Vacuolar Membrane Atpase	0	0	0	0	0	0	0	0	0
YOR347C	PYK2	PYruvate Kinase	0	0	0	0	0	0	0	0	0
YOR360C	PDE2	PhosphoDiEsterase	0	0	0	0	0	0	0	0	0
YOR377W	ATF1	AcetylTransFerase	0	0	0	0	0	0	0	0	0
YPL015C	HST2	Homolog of SIR Two (SIR2)	0	0	0	0	0	0	0	0	0
YPL036W	PMA2	Plasma Membrane ATPase	0	0	0	0	0	0	0	0	0
YPL040C	ISM1	Isoleucyl tRNA Synthetase of Mitochondria	0	0	0	0	0	0	0	0	0
YPL053C	KTR6	Kre Two Related	0	0	0	0	0	0	0	0	0
YPL057C	SUR1	SUppressor of Rvs161 and rvs167 mutations	0	0	0	0	0	0	0	0	0
YPL059W	GRX5	GlutaRedoXin	0	0	0	0	0	0	0	0	0
YPL069C	BTS1	Bet Two Suppressor	0	0	0	0	0	0	0	0	0
YPL087W	YDC1	Yeast DihydroCeramidase	0	0	0	0	0	0	0	0	0
YPL097W	MSY1	Mitochondrial aminoacyl-tRNA Synthetase, tyrosine (Y)	0	0	0	0	0	0	0	0	0
YPL104W	MSD1	Mitochondrial aminoacyl-tRNA Synthetase, Aspartate (D)	0	0	0	0	0	0	0	0	0
YPL148C	PPT2	Phosphopantetheine:Protein Transferase	0	0	0	0	0	0	0	0	0
YPL188W	POS5	PerOxide Sensitive	0	0	0	0	0	0	0	0	0
YPL189W	GUP2	Glycerol UPtake	0	0	0	0	0	0	0	0	0
YPL212C	PUS1	PseudoUridine Synthase	0	0	0	0	0	0	0	0	0
YPL214C	THI6	THIamine biosynthesis	0	0	0	0	0	0	0	0	0
YPL234C	VMA11	Vacuolar Membrane Atpase	0	0	0	0	0	0	0	0	0
YPL244C	HUT1	Homolog of UDP-galactose Transporter	0	0	0	0	0	0	0	0	0
YPL258C	THI21	THIamine metabolism	0	0	0	0	0	0	0	0	0
YPL268W	PLC1	PhosphoLipase C	0	0	0	0	0	0	0	0	0
YPL273W	SAM4	S-AdenosylMethionine metabolism	0	0	0	0	0	0	0	0	0
YPR002W	PDH1	prpD Homolog	0	0	0	0	0	0	0	0	0
YPR006C	ICL2	IsoCitrate Lyase	0	0	0	0	0	0	0	0	0
YPR026W	ATH1	Acid TreHalase	0	0	0	0	0	0	0	0	0
YPR036W	VMA13	Vacuolar Membrane Atpase	0	0	0	0	0	0	0	0	0
YPR047W	MSF1	Mitochondrial aminoacyl-tRNA Synthetase, Phenylalanine (F)	0	0	0	0	0	0	0	0	0
YPR062W	FCY1	FluoroCYtosine resistance	0	0	0	0	0	0	0	0	0
YPR121W	THI22	THIamine metabolism	0	0	0	0	0	0	0	0	0
YPR128C	ANT1	Adenine Nucleotide Transporter	0	0	0	0	0	0	0	0	0
YPR140W	TAZ1	TAfaZzin	0	0	0	0	0	0	0	0	0
YPR156C	TPO3	Transporter of POlyamines	0	0	0	0	0	0	0	0	0
YHR215W	PHO12	PHOsphate metabolism	0	0	0	0	0	0	0	0	0
YDR538W	PAD1	Phenylacrylic Acid Decarboxylase	0	0	0	0	0	0	0	0	0
YDR539W	FDC1	Ferulic acid DeCarboxylase	0	0	0	0	0	0	0	0	0
YAR069W-A	YAR069W-A	YAR069W-A	0	0	0	0	0	0	0	0	0
YHR214W-F	YHR214W-F	YHR214W-F	0	0	0	0	0	0	0	0	0
YHR013C	ARD1	ARrest Defective	0	0	0	0	0	0	0	0	0
YFL058W	THI5	THIamine metabolism	0	0	0	0	0	0	0	0	0
YDR071C	PAA1	PolyAmine Acetyltransferase	0	0	0	0	0	0	0	0	0
YCL005W-A	VMA9	Vacuolar Membrane Atpase	0	0	0	0	0	0	0	0	0
YJL180C	ATP12	ATP synthase	0	0	0	0	0	0	0	0	0
YLR393W	ATP10	ATP synthase	0	0	0	0	0	0	0	0	0
YNL315C	ATP11	ATP synthase	0	0	0	0	0	0	0	0	0
YOL077W-A	ATP19	ATP synthase	0	0	0	0	0	0	0	0	0
YJR069C	HAM1	6-n-HydroxylAMinopurine sensitive	0	0	0	0	0	0	0	0	0
YLR345W	""	""	0	0	0	0	0	0	0	0	0
YMR084W	""	""	0	0	0	0	0	0	0	0	0
YNL229C	URE2	UREidosuccinate transport	0	0	0	0	0	0	0	0	0
YOL092W	YPQ1	Yeast PQ-loop protein	0	0	0	0	0	0	0	0	0
YCL047C	POF1	Promoter Of Filamentation	0	0	0	0	0	0	0	0	0
YER141W	COX15	Cytochrome c OXidase	0	0	0	0	0	0	0	0	0
YHL012W	""	""	0	0	0	0	0	0	0	0	0
YFL060C	SNO3	SNZ proximal Open reading frame	0	0	0	0	0	0	0	0	0
YAL035W	FUN12	Function Unknown Now	0	0	0	0	0	0	0	0	0
YLL001W	DNM1	DyNaMin-related	0	0	0	0	0	0	0	0	0
YBR001C	NTH2	Neutral TreHalase	0	0	0	0	0	0	0	0	0
YDL024C	DIA3	Digs Into Agar	0	0	0	0	0	0	0	0	0
YDL246C	SOR2	""	0	0	0	0	0	0	0	0	0
YDR242W	AMD2	AMiDase	0	0	0	0	0	0	0	0	0
YOR283W	""	""	0	0	0	0	0	0	0	0	0
YNL334C	SNO2	SNZ proximal Open reading frame	0	0	0	0	0	0	0	0	0
YAL039C	CYC3	CYtochrome C	0	0	0	0	0	0	0	0	0
YKL087C	CYT2	CYTochrome-c1-heme-lyase	0	0	0	0	0	0	0	0	0
YAL061W	BDH2	""	0	0	0	0	0	0	0	0	0
YBL080C	PET112	PETite colonies	0	0	0	0	0	0	0	0	0
YBL091C	MAP2	Methionine AminoPeptidase	0	0	0	0	0	0	0	0	0
YLR244C	MAP1	Methionine AminoPeptidase	0	0	0	0	0	0	0	0	0
YBR022W	POA1	Phosphatase Of ADP-ribose 1"-phosphate	0	0	0	0	0	0	0	0	0
YMR087W	""	""	0	0	0	0	0	0	0	0	0
YBR046C	ZTA1	ZeTA-crystallin	0	0	0	0	0	0	0	0	0
YBR111C	YSA1	""	0	0	0	0	0	0	0	0	0
YBR147W	RTC2	Restriction of Telomere Capping	0	0	0	0	0	0	0	0	0
YDR352W	YPQ2	Yeast PQ-loop protein	0	0	0	0	0	0	0	0	0
YBR222C	PCS60	Peroxisomal CoA-dependent Synthetase	0	0	0	0	0	0	0	0	0
YBR229C	ROT2	Reversal Of Tor2 lethality	0	0	0	0	0	0	0	0	0
YBR235W	VHC1	Vacuolar protein Homologous to CCC family	0	0	0	0	0	0	0	0	0
YBR281C	DUG2	Deficient in Utilization of Glutathione	0	0	0	0	0	0	0	0	0
YNL191W	DUG3	Deficient in Utilization of Glutathione	0	0	0	0	0	0	0	0	0
YBR295W	PCA1	P-type Cation-transporting ATPase	0	0	0	0	0	0	0	0	0
YCR011C	ADP1	ATP-Dependent Permease	0	0	0	0	0	0	0	0	0
YCR107W	AAD3	Aryl-Alcohol Dehydrogenase	0	0	0	0	0	0	0	0	0
YDL243C	AAD4	Aryl-Alcohol Dehydrogenase	0	0	0	0	0	0	0	0	0
YJR155W	AAD10	Aryl-Alcohol Dehydrogenase	0	0	0	0	0	0	0	0	0
YNL331C	AAD14	Aryl-Alcohol Dehydrogenase	0	0	0	0	0	0	0	0	0
YOL165C	AAD15	Aryl-Alcohol Dehydrogenase	0	0	0	0	0	0	0	0	0
YPL088W	""	""	0	0	0	0	0	0	0	0	0
YEL031W	SPF1	Sensitivity to Pichia Farinosa killer toxin	0	0	0	0	0	0	0	0	0
YEL070W	DSF1	Deletion Suppressor of mptFive/pufFive mutation	0	0	0	0	0	0	0	0	0
YNR073C	MAN2	MANnitol dehydrogenase	0	0	0	0	0	0	0	0	0
YER042W	MXR1	peptide Methionine sulfoXide Reductase	0	0	0	0	0	0	0	0	0
YER087W	AIM10	Altered Inheritance rate of Mitochondria	0	0	0	0	0	0	0	0	0
YER163C	GCG1	Gamma-glutamyl Cyclotransferase acting on Glutathione	0	0	0	0	0	0	0	0	0
YHL018W	""	Mitochondrial Class One protein of 14 kDa	0	0	0	0	0	0	0	0	0
YHR008C	SOD2	SuperOxide Dismutase	0	0	0	0	0	0	0	0	0
YHR043C	DOG2	DeOxyGlucose	0	0	0	0	0	0	0	0	0
YHR044C	DOG1	DeOxyGlucose	0	0	0	0	0	0	0	0	0
YHR109W	CTM1	CyTochrome c Methyltransferase	0	0	0	0	0	0	0	0	0
YDR440W	DOT1	Disruptor Of Telomeric silencing	0	0	0	0	0	0	0	0	0
YHR119W	SET1	SET domain-containing	0	0	0	0	0	0	0	0	0
YJL168C	SET2	SET domain-containing	0	0	0	0	0	0	0	0	0
YIL023C	YKE4	Yeast ortholog of mouse KE4	0	0	0	0	0	0	0	0	0
YMR243C	ZRC1	Zinc Resistance Conferring	0	0	0	0	0	0	0	0	0
YOR316C	COT1	CObalt Toxicity	0	0	0	0	0	0	0	0	0
YIL043C	CBR1	Cytochrome b Reductase	0	0	0	0	0	0	0	0	0
YKL150W	MCR1	Mitochondrial NADH-Cytochrome b5 Reductase	0	0	0	0	0	0	0	0	0
YIR036C	IRC24	Increased Recombination Centers	0	0	0	0	0	0	0	0	0
YIR038C	GTT1	GlutaThione Transferase	0	0	0	0	0	0	0	0	0
YKR076W	ECM4	ExtraCellular Mutant	0	0	0	0	0	0	0	0	0
YMR251W	GTO3	Glutathione Transferase Omega-like	0	0	0	0	0	0	0	0	0
YLL060C	GTT2	GlutaThione Transferase	0	0	0	0	0	0	0	0	0
YKL215C	OXP1	OXoProlinase	0	0	0	0	0	0	0	0	0
YKL218C	SRY1	Serine Racemase of Yeast	0	0	0	0	0	0	0	0	0
YGR154C	GTO1	Glutathione Transferase Omega-like	0	0	0	0	0	0	0	0	0
YFL061W	DDI2	DNA Damage Inducible	0	0	0	0	0	0	0	0	0
YNL335W	DDI3	DNA Damage Inducible	0	0	0	0	0	0	0	0	0
YFR044C	DUG1	Deficient in Utilization of Glutathione	0	0	0	0	0	0	0	0	0
YDL219W	DTD1	D-Tyr-tRNA(Tyr) Deacylase	0	0	0	0	0	0	0	0	0
YDL236W	PHO13	PHOsphate metabolism	0	0	0	0	0	0	0	0	0
YDR009W	GAL3	GALactose metabolism	0	0	0	0	0	0	0	0	0
YDR036C	EHD3	""	0	0	0	0	0	0	0	0	0
YDR051C	DET1	Decreased Ergosterol Transport	0	0	0	0	0	0	0	0	0
YOL075C	""	""	0	0	0	0	0	0	0	0	0
YDR248C	""	""	0	0	0	0	0	0	0	0	0
YDR410C	STE14	STErile	0	0	0	0	0	0	0	0	0
YPL096C-A	ERI1	ER-associated Ras Inhibitor	0	0	0	0	0	0	0	0	0
YGL006W	PMC1	Plasma Membrane Calcium	0	0	0	0	0	0	0	0	0
YGL167C	PMR1	Plasma Membrane ATPase Related	0	0	0	0	0	0	0	0	0
YGL017W	ATE1	Arginyl-tRNA-protein transfErase	0	0	0	0	0	0	0	0	0
YGL027C	CWH41	Calcofluor White Hypersensitive	0	0	0	0	0	0	0	0	0
YGL038C	OCH1	Outer CHain elongation	0	0	0	0	0	0	0	0	0
YGL156W	AMS1	Alpha-MannoSidase	0	0	0	0	0	0	0	0	0
YGR012W	MCY1	putative Mitochondrial CYsteine synthase	0	0	0	0	0	0	0	0	0
YGR036C	CAX4	CAlmodulin-dependent in cmd one two twenty-siX	0	0	0	0	0	0	0	0	0
YGR144W	THI4	THIamine metabolism	0	0	0	0	0	0	0	0	0
YGR227W	DIE2	Derepression of ITR1 Expression	0	0	0	0	0	0	0	0	0
YGR234W	YHB1	Yeast flavoHemogloBin	0	0	0	0	0	0	0	0	0
YJL046W	AIM22	Altered Inheritance rate of Mitochondria	0	0	0	0	0	0	0	0	0
YJL126W	NIT2	NITrilase superfamily	0	0	0	0	0	0	0	0	0
YJR040W	GEF1	Glycerol Ethanol, Ferric requiring	0	0	0	0	0	0	0	0	0
YJR104C	SOD1	SuperOxide Dismutase	0	0	0	0	0	0	0	0	0
YJR131W	MNS1	""	0	0	0	0	0	0	0	0	0
YLR057W	MNL2	MaNnosidase-Like protein	0	0	0	0	0	0	0	0	0
YJR149W	""	""	0	0	0	0	0	0	0	0	0
YKL220C	FRE2	Ferric REductase	0	0	0	0	0	0	0	0	0
YLR047C	FRE8	""	0	0	0	0	0	0	0	0	0
YLR214W	FRE1	Ferric REductase	0	0	0	0	0	0	0	0	0
YNR060W	FRE4	Ferric REductase	0	0	0	0	0	0	0	0	0
YOL152W	FRE7	Ferric REductase	0	0	0	0	0	0	0	0	0
YOR381W	FRE3	Ferric REductase	0	0	0	0	0	0	0	0	0
YOR384W	FRE5	Ferric REductase	0	0	0	0	0	0	0	0	0
YLL051C	FRE6	Ferric REductase	0	0	0	0	0	0	0	0	0
YLR099C	ICT1	Increased Copper Tolerance	0	0	0	0	0	0	0	0	0
YPR139C	LOA1	Lysophosphatidic acid: Oleoyl-CoA Acyltransferase	0	0	0	0	0	0	0	0	0
YLR143W	DPH6	DiPHthamide biosynthesis	0	0	0	0	0	0	0	0	0
YLR151C	PCD1	Peroxisomal Coenzyme A Diphosphatase	0	0	0	0	0	0	0	0	0
YLR239C	LIP2	LIPoyl ligase	0	0	0	0	0	0	0	0	0
YMR099C	""	""	0	0	0	0	0	0	0	0	0
YMR162C	DNF3	Drs2 Neo1 Family	0	0	0	0	0	0	0	0	0
YMR210W	MGL2	MonoacylGlycerol Lipase	0	0	0	0	0	0	0	0	0
YNL048W	ALG11	Asparagine-Linked Glycosylation	0	0	0	0	0	0	0	0	0
YNL092W	""	""	0	0	0	0	0	0	0	0	0
YNL219C	ALG9	Asparagine-Linked Glycosylation	0	0	0	0	0	0	0	0	0
YNL274C	GOR1	GlyOxylate Reductase	0	0	0	0	0	0	0	0	0
YNR030W	ALG12	Asparagine-Linked Glycosylation	0	0	0	0	0	0	0	0	0
YOL157C	IMA2	IsoMAltase	0	0	0	0	0	0	0	0	0
YOR002W	ALG6	Asparagine-Linked Glycosylation	0	0	0	0	0	0	0	0	0
YOR067C	ALG8	Asparagine-Linked Glycosylation	0	0	0	0	0	0	0	0	0
YOR196C	LIP5	LIPoic acid	0	0	0	0	0	0	0	0	0
YOR226C	ISU2	IscU homolog	0	0	0	0	0	0	0	0	0
YPL135W	ISU1	IScU homolog	0	0	0	0	0	0	0	0	0
YOR251C	TUM1	ThioUridine Modification	0	0	0	0	0	0	0	0	0
YOR285W	RDL1	RhoDanese-Like protein	0	0	0	0	0	0	0	0	0
YOR286W	RDL2	RhoDanese-Like protein	0	0	0	0	0	0	0	0	0
YOR334W	MRS2	Mitochondrial RNA Splicing	0	0	0	0	0	0	0	0	0
YPL060W	MFM1	Mrs2 Function Modulating factor	0	0	0	0	0	0	0	0	0
YPL227C	ALG5	Asparagine-Linked Glycosylation	0	0	0	0	0	0	0	0	0
YPR003C	""	""	0	0	0	0	0	0	0	0	0
YDR371W	CTS2	ChiTinaSe	0	0	0	0	0	0	0	0	0
YLR286C	CTS1	ChiTinaSe	0	0	0	0	0	0	0	0	0
YDR452W	PPN1	""	0	0	0	0	0	0	0	0	0
YHR201C	PPX1	""	0	0	0	0	0	0	0	0	0
YDR270W	CCC2	Cross-Complements Ca(2+) phenotype of csg1	0	0	0	0	0	0	0	0	0
YLR351C	NIT3	NITrilase superfamily	0	0	0	0	0	0	0	0	0
YEL004W	YEA4	""	0	0	0	0	0	0	0	0	0
YEL066W	HPA3	Histone and other Protein Acetyltransferase	0	0	0	0	0	0	0	0	0
YAL038W	CDC19	Cell Division Cycle	Essential	Essential	Essential	Essential	Essential	Essential	Essential	Essential	Essential
YBL030C	PET9	PETite	Essential	Essential	Essential	Essential	Essential	Essential	Essential	Essential	Essential
YBL076C	ILS1	IsoLeucine-tRNA Synthetase	Essential	Essential	Essential	Essential	Essential	Essential	Essential	Essential	Essential
YBR002C	RER2	Retention in the Endoplasmic Reticulum	Essential	Essential	Essential	Essential	Essential	Essential	Essential	Essential	Essential
YBR004C	GPI18	GlycosylPhosphatidylInositol	Essential	Essential	Essential	Essential	Essential	Essential	Essential	Essential	Essential
YBR011C	IPP1	Inorganic PyroPhosphatase	Essential	Essential	Essential	Essential	Essential	Essential	Essential	Essential	Essential
YBR029C	CDS1	CDP-Diacylglycerol Synthase	Essential	Essential	Essential	Essential	Essential	Essential	Essential	Essential	Essential
YBR038W	CHS2	CHitin Synthase	Essential	Essential	Essential	Essential	Essential	Essential	Essential	Essential	Essential
YBR110W	ALG1	Asparagine-Linked Glycosylation	Essential	Essential	Essential	Essential	Essential	Essential	Essential	Essential	Essential
YBR153W	RIB7	RIBoflavin biosynthesis	Essential	Essential	Essential	Essential	Essential	Essential	Essential	Essential	Essential
YBR192W	RIM2	Replication In Mitochondria	Essential	Essential	Essential	Essential	Essential	Essential	Essential	Essential	Essential
YBR196C	PGI1	PhosphoGlucoIsomerase	Essential	Essential	Essential	Essential	Essential	Essential	Essential	Essential	Essential
YBR252W	DUT1	DUTp pyrophosphatase	Essential	Essential	Essential	Essential	Essential	Essential	Essential	Essential	Essential
YBR256C	RIB5	RIBoflavin biosynthesis	Essential	Essential	Essential	Essential	Essential	Essential	Essential	Essential	Essential
YBR265W	TSC10	Temperature-sensitive Suppressors of Csg2 mutants	Essential	Essential	Essential	Essential	Essential	Essential	Essential	Essential	Essential
YCL052C	PBN1	Protease B Non-derepressible	Essential	Essential	Essential	Essential	Essential	Essential	Essential	Essential	Essential
YCR012W	PGK1	3-PhosphoGlycerate Kinase	Essential	Essential	Essential	Essential	Essential	Essential	Essential	Essential	Essential
YDL004W	ATP16	ATP synthase	Essential	Essential	Essential	Essential	Essential	Essential	Essential	Essential	Essential
YDL015C	TSC13	Temperature-sensitive Suppressors of Csg2 mutants	Essential	Essential	Essential	Essential	Essential	Essential	Essential	Essential	Essential
YDL045C	FAD1	FAD synthetase	Essential	Essential	Essential	Essential	Essential	Essential	Essential	Essential	Essential
YDL055C	PSA1	""	Essential	Essential	Essential	Essential	Essential	Essential	Essential	Essential	Essential
YDL103C	QRI1	""	Essential	Essential	Essential	Essential	Essential	Essential	Essential	Essential	Essential
YDL141W	BPL1	Biotin:apoProtein Ligase	Essential	Essential	Essential	Essential	Essential	Essential	Essential	Essential	Essential
YDL205C	HEM3	HEMe biosynthesis	Essential	Essential	Essential	Essential	Essential	Essential	Essential	Essential	Essential
YDR023W	SES1	SEryl-tRNA Synthetase	Essential	Essential	Essential	Essential	Essential	Essential	Essential	Essential	Essential
YDR037W	KRS1	Lysyl (K) tRNA Synthetase	Essential	Essential	Essential	Essential	Essential	Essential	Essential	Essential	Essential
YDR044W	HEM13	HEMe biosynthesis	Essential	Essential	Essential	Essential	Essential	Essential	Essential	Essential	Essential
YDR047W	HEM12	HEMe biosynthesis	Essential	Essential	Essential	Essential	Essential	Essential	Essential	Essential	Essential
YDR050C	TPI1	Triose-Phosphate Isomerase	Essential	Essential	Essential	Essential	Essential	Essential	Essential	Essential	Essential
YDR062W	LCB2	Long-Chain Base	Essential	Essential	Essential	Essential	Essential	Essential	Essential	Essential	Essential
YDR196C	CAB5	""	Essential	Essential	Essential	Essential	Essential	Essential	Essential	Essential	Essential
YDR208W	MSS4	Multicopy Suppressor of Stt4 mutation	Essential	Essential	Essential	Essential	Essential	Essential	Essential	Essential	Essential
YDR232W	HEM1	HEMe biosynthesis	Essential	Essential	Essential	Essential	Essential	Essential	Essential	Essential	Essential
YDR236C	FMN1	FMN biosynthesis	Essential	Essential	Essential	Essential	Essential	Essential	Essential	Essential	Essential
YDR302W	GPI11	GlycosylPhosphatidylInositol anchor biosynthesis	Essential	Essential	Essential	Essential	Essential	Essential	Essential	Essential	Essential
YDR341C	""	""	Essential	Essential	Essential	Essential	Essential	Essential	Essential	Essential	Essential
YDR353W	TRR1	ThioRedoxin Reductase	Essential	Essential	Essential	Essential	Essential	Essential	Essential	Essential	Essential
YDR367W	KEI1	Kex2-cleavable protein Essential for Inositol phosphorylceramide synthesis	Essential	Essential	Essential	Essential	Essential	Essential	Essential	Essential	Essential
YDR373W	FRQ1	FReQuenin homolog	Essential	Essential	Essential	Essential	Essential	Essential	Essential	Essential	Essential
YDR376W	ARH1	Adrenodoxin Reductase Homolog	Essential	Essential	Essential	Essential	Essential	Essential	Essential	Essential	Essential
YDR454C	GUK1	GUanylate Kinase	Essential	Essential	Essential	Essential	Essential	Essential	Essential	Essential	Essential
YDR487C	RIB3	RIBoflavin biosynthesis	Essential	Essential	Essential	Essential	Essential	Essential	Essential	Essential	Essential
YDR531W	CAB1	Coenzyme A Biosynthesis	Essential	Essential	Essential	Essential	Essential	Essential	Essential	Essential	Essential
YEL058W	PCM1	PhosphoaCetylglucosamine Mutase	Essential	Essential	Essential	Essential	Essential	Essential	Essential	Essential	Essential
YER003C	PMI40	PhosphoMannose Isomerase	Essential	Essential	Essential	Essential	Essential	Essential	Essential	Essential	Essential
YER023W	PRO3	PROline requiring	Essential	Essential	Essential	Essential	Essential	Essential	Essential	Essential	Essential
YER043C	SAH1	S-Adenosyl-l-Homocysteine hydrolase	Essential	Essential	Essential	Essential	Essential	Essential	Essential	Essential	Essential
YFL017C	GNA1	GlucosamiNe-6-phosphate Acetyltransferase	Essential	Essential	Essential	Essential	Essential	Essential	Essential	Essential	Essential
YFL022C	FRS2	phenylalanyl (F)-tRNA Synthetase	Essential	Essential	Essential	Essential	Essential	Essential	Essential	Essential	Essential
YFL045C	SEC53	SECretory	Essential	Essential	Essential	Essential	Essential	Essential	Essential	Essential	Essential
YGL001C	ERG26	ERGosterol biosynthesis	Essential	Essential	Essential	Essential	Essential	Essential	Essential	Essential	Essential
YGL008C	PMA1	Plasma Membrane ATPase	Essential	Essential	Essential	Essential	Essential	Essential	Essential	Essential	Essential
YGL040C	HEM2	HEMe biosynthesis	Essential	Essential	Essential	Essential	Essential	Essential	Essential	Essential	Essential
YGL055W	OLE1	OLEic acid requiring	Essential	Essential	Essential	Essential	Essential	Essential	Essential	Essential	Essential
YGL142C	GPI10	GlycosylPhosphatidylInositol anchor biosynthesis	Essential	Essential	Essential	Essential	Essential	Essential	Essential	Essential	Essential
YGL225W	VRG4	Vandate Resistance Glycosylation	Essential	Essential	Essential	Essential	Essential	Essential	Essential	Essential	Essential
YGL245W	GUS1	GlUtamyl-tRNA Synthetase	Essential	Essential	Essential	Essential	Essential	Essential	Essential	Essential	Essential
YGR060W	ERG25	ERGosterol biosynthesis	Essential	Essential	Essential	Essential	Essential	Essential	Essential	Essential	Essential
YGR065C	VHT1	Vitamin H Transporter	Essential	Essential	Essential	Essential	Essential	Essential	Essential	Essential	Essential
YGR094W	VAS1	VAlyl-tRNA Synthetase	Essential	Essential	Essential	Essential	Essential	Essential	Essential	Essential	Essential
YGR175C	ERG1	ERGosterol biosynthesis	Essential	Essential	Essential	Essential	Essential	Essential	Essential	Essential	Essential
YGR185C	TYS1	TYrosyl-tRNA Synthetase	Essential	Essential	Essential	Essential	Essential	Essential	Essential	Essential	Essential
YGR191W	HIP1	HIstidine Permease	Essential	Essential	Essential	Essential	Essential	Essential	Essential	Essential	Essential
YGR264C	MES1	MEthionyl-tRNA Synthetase	Essential	Essential	Essential	Essential	Essential	Essential	Essential	Essential	Essential
YGR267C	FOL2	FOLic acid synthesis	Essential	Essential	Essential	Essential	Essential	Essential	Essential	Essential	Essential
YGR277C	CAB4	Coenzyme A Biosynthesis	Essential	Essential	Essential	Essential	Essential	Essential	Essential	Essential	Essential
YHR007C	ERG11	ERGosterol biosynthesis	Essential	Essential	Essential	Essential	Essential	Essential	Essential	Essential	Essential
YHR019C	DED81	Defines Essential Domain	Essential	Essential	Essential	Essential	Essential	Essential	Essential	Essential	Essential
YHR020W	""	""	Essential	Essential	Essential	Essential	Essential	Essential	Essential	Essential	Essential
YHR042W	NCP1	NADP-Cytochrome P450 reductase	Essential	Essential	Essential	Essential	Essential	Essential	Essential	Essential	Essential
YHR068W	DYS1	DeoxyhYpusine Synthase	Essential	Essential	Essential	Essential	Essential	Essential	Essential	Essential	Essential
YHR072W	ERG7	ERGosterol biosynthesis	Essential	Essential	Essential	Essential	Essential	Essential	Essential	Essential	Essential
YHR074W	QNS1	glutamine (Q) dependent Nad+ Synthetase	Essential	Essential	Essential	Essential	Essential	Essential	Essential	Essential	Essential
YHR128W	FUR1	5-FluoroURidine resistant	Essential	Essential	Essential	Essential	Essential	Essential	Essential	Essential	Essential
YHR190W	ERG9	ERGosterol biosynthesis	Essential	Essential	Essential	Essential	Essential	Essential	Essential	Essential	Essential
YIL078W	THS1	THreonyl tRNA Synthetase	Essential	Essential	Essential	Essential	Essential	Essential	Essential	Essential	Essential
YIL083C	CAB2	Coenzyme A Biosynthesis	Essential	Essential	Essential	Essential	Essential	Essential	Essential	Essential	Essential
YJL005W	CYR1	CYclic AMP Requirement	Essential	Essential	Essential	Essential	Essential	Essential	Essential	Essential	Essential
YJL026W	RNR2	RiboNucleotide Reductase	Essential	Essential	Essential	Essential	Essential	Essential	Essential	Essential	Essential
YJL091C	GWT1	GPI-anchored Wall protein Transfer	Essential	Essential	Essential	Essential	Essential	Essential	Essential	Essential	Essential
YJL097W	PHS1	PTPLA Homolog involved in Sphingolipid biosynthesis 1	Essential	Essential	Essential	Essential	Essential	Essential	Essential	Essential	Essential
YJL167W	ERG20	ERGosterol biosynthesis	Essential	Essential	Essential	Essential	Essential	Essential	Essential	Essential	Essential
YJR013W	GPI14	GlycosylPhosphatidylInositol anchor biosynthesis	Essential	Essential	Essential	Essential	Essential	Essential	Essential	Essential	Essential
YJR016C	ILV3	IsoLeucine-plus-Valine requiring	Essential	Essential	Essential	Essential	Essential	Essential	Essential	Essential	Essential
YJR057W	CDC8	Cell Division Cycle	Essential	Essential	Essential	Essential	Essential	Essential	Essential	Essential	Essential
YKL004W	AUR1	AUreobasidin A Resistance	Essential	Essential	Essential	Essential	Essential	Essential	Essential	Essential	Essential
YKL019W	RAM2	RAS protein and A-factor Maturation	Essential	Essential	Essential	Essential	Essential	Essential	Essential	Essential	Essential
YKL024C	URA6	URAcil requiring	Essential	Essential	Essential	Essential	Essential	Essential	Essential	Essential	Essential
YKL035W	UGP1	UDP-glucose pyrophosphorylase	Essential	Essential	Essential	Essential	Essential	Essential	Essential	Essential	Essential
YKL060C	FBA1	Fructose-1,6-Bisphosphate Aldolase	Essential	Essential	Essential	Essential	Essential	Essential	Essential	Essential	Essential
YKL088W	CAB3	Coenzyme A Biosynthesis	Essential	Essential	Essential	Essential	Essential	Essential	Essential	Essential	Essential
YKL104C	GFA1	Glutamine:Fructose-6-phosphate Amidotransferase	Essential	Essential	Essential	Essential	Essential	Essential	Essential	Essential	Essential
YKL141W	SDH3	Succinate DeHydrogenase	Essential	Essential	Essential	Essential	Essential	Essential	Essential	Essential	Essential
YKL152C	GPM1	Glycerate PhosphoMutase	Essential	Essential	Essential	Essential	Essential	Essential	Essential	Essential	Essential
YKL165C	MCD4	Morphogenesis Checkpoint Dependent	Essential	Essential	Essential	Essential	Essential	Essential	Essential	Essential	Essential
YKL182W	FAS1	Fatty Acid Synthetase	Essential	Essential	Essential	Essential	Essential	Essential	Essential	Essential	Essential
YLL018C	DPS1	""	Essential	Essential	Essential	Essential	Essential	Essential	Essential	Essential	Essential
YLL031C	GPI13	GlycosylPhosphatidylInositol anchor biosynthesis	Essential	Essential	Essential	Essential	Essential	Essential	Essential	Essential	Essential
YLR060W	FRS1	phenylalanyl (F)-tRNA Synthetase	Essential	Essential	Essential	Essential	Essential	Essential	Essential	Essential	Essential
YLR100W	ERG27	ERGosterol biosynthesis	Essential	Essential	Essential	Essential	Essential	Essential	Essential	Essential	Essential
YLR153C	ACS2	Acetyl CoA Synthetase	Essential	Essential	Essential	Essential	Essential	Essential	Essential	Essential	Essential
YLR305C	STT4	STaurosporine and Temperature sensitive	Essential	Essential	Essential	Essential	Essential	Essential	Essential	Essential	Essential
YLR355C	ILV5	IsoLeucine-plus-Valine requiring	Essential	Essential	Essential	Essential	Essential	Essential	Essential	Essential	Essential
YLR359W	ADE13	ADEnine requiring	Essential	Essential	Essential	Essential	Essential	Essential	Essential	Essential	Essential
YML126C	ERG13	ERGosterol biosynthesis	Essential	Essential	Essential	Essential	Essential	Essential	Essential	Essential	Essential
YMR013C	SEC59	SECretory	Essential	Essential	Essential	Essential	Essential	Essential	Essential	Essential	Essential
YMR108W	ILV2	IsoLeucine-plus-Valine requiring	Essential	Essential	Essential	Essential	Essential	Essential	Essential	Essential	Essential
YMR113W	FOL3	FOLic acid synthesis	Essential	Essential	Essential	Essential	Essential	Essential	Essential	Essential	Essential
YMR208W	ERG12	ERGosterol biosynthesis	Essential	Essential	Essential	Essential	Essential	Essential	Essential	Essential	Essential
YMR220W	ERG8	ERGosterol biosynthesis	Essential	Essential	Essential	Essential	Essential	Essential	Essential	Essential	Essential
YMR281W	GPI12	GlycosylPhosphatidylInositol anchor biosynthesis	Essential	Essential	Essential	Essential	Essential	Essential	Essential	Essential	Essential
YMR296C	LCB1	Long-Chain Base	Essential	Essential	Essential	Essential	Essential	Essential	Essential	Essential	Essential
YMR298W	LIP1	Lag1p/Lac1p Interacting Protein	Essential	Essential	Essential	Essential	Essential	Essential	Essential	Essential	Essential
YNL247W	""	""	Essential	Essential	Essential	Essential	Essential	Essential	Essential	Essential	Essential
YNL256W	FOL1	FOLic acid synthesis	Essential	Essential	Essential	Essential	Essential	Essential	Essential	Essential	Essential
YNL267W	PIK1	Phosphatidyl Inositol Kinase	Essential	Essential	Essential	Essential	Essential	Essential	Essential	Essential	Essential
YNR016C	ACC1	Acetyl-CoA Carboxylase	Essential	Essential	Essential	Essential	Essential	Essential	Essential	Essential	Essential
YNR043W	MVD1	MeValonate pyrophosphate Decarboxylase	Essential	Essential	Essential	Essential	Essential	Essential	Essential	Essential	Essential
YOL066C	RIB2	RIBoflavin biosynthesis	Essential	Essential	Essential	Essential	Essential	Essential	Essential	Essential	Essential
YOL097C	WRS1	W (tryptophan) RS (tRNA synthetase)	Essential	Essential	Essential	Essential	Essential	Essential	Essential	Essential	Essential
YOR074C	CDC21	Cell Division Cycle	Essential	Essential	Essential	Essential	Essential	Essential	Essential	Essential	Essential
YOR095C	RKI1	Ribose-5-phosphate Ketol-Isomerase	Essential	Essential	Essential	Essential	Essential	Essential	Essential	Essential	Essential
YOR143C	THI80	THIamine metabolism	Essential	Essential	Essential	Essential	Essential	Essential	Essential	Essential	Essential
YOR168W	GLN4	GLutamiNe metabolism	Essential	Essential	Essential	Essential	Essential	Essential	Essential	Essential	Essential
YOR176W	HEM15	HEMe biosynthesis	Essential	Essential	Essential	Essential	Essential	Essential	Essential	Essential	Essential
YOR236W	DFR1	DihydroFolate Reductase	Essential	Essential	Essential	Essential	Essential	Essential	Essential	Essential	Essential
YOR278W	HEM4	HEMe biosynthesis	Essential	Essential	Essential	Essential	Essential	Essential	Essential	Essential	Essential
YOR335C	ALA1	ALAnyl-tRNA synthetase	Essential	Essential	Essential	Essential	Essential	Essential	Essential	Essential	Essential
YPL028W	ERG10	ERGosterol biosynthesis	Essential	Essential	Essential	Essential	Essential	Essential	Essential	Essential	Essential
YPL117C	IDI1	Isopentenyl Diphosphate Isomerase	Essential	Essential	Essential	Essential	Essential	Essential	Essential	Essential	Essential
YPL160W	CDC60	Cell Division Cycle	Essential	Essential	Essential	Essential	Essential	Essential	Essential	Essential	Essential
YPL231W	FAS2	Fatty Acid Synthetase	Essential	Essential	Essential	Essential	Essential	Essential	Essential	Essential	Essential
YPL252C	YAH1	Yeast Adrenodoxin Homolog	Essential	Essential	Essential	Essential	Essential	Essential	Essential	Essential	Essential
YPR033C	HTS1	Histidine-Trna Synthetase	Essential	Essential	Essential	Essential	Essential	Essential	Essential	Essential	Essential
YPR035W	GLN1	GLutamiNe metabolism	Essential	Essential	Essential	Essential	Essential	Essential	Essential	Essential	Essential
YPR113W	PIS1	Phosphatidyl Inositol Synthase	Essential	Essential	Essential	Essential	Essential	Essential	Essential	Essential	Essential
YPR183W	DPM1	Dolichol Phosphate Mannose synthase	Essential	Essential	Essential	Essential	Essential	Essential	Essential	Essential	Essential
YGR147C	NAT2	N-terminal AcetylTransferase	Essential	Essential	Essential	Essential	Essential	Essential	Essential	Essential	Essential
YDL166C	FAP7	Factor Activating Pos9	Essential	Essential	Essential	Essential	Essential	Essential	Essential	Essential	Essential
YNL036W	NCE103	NonClassical Export	Essential	Essential	Essential	Essential	Essential	Essential	Essential	Essential	Essential
YBR070C	ALG14	Asparagine Linked Glycosylation	Essential	Essential	Essential	Essential	Essential	Essential	Essential	Essential	Essential
YGL047W	ALG13	Asparagine-Linked Glycosylation	Essential	Essential	Essential	Essential	Essential	Essential	Essential	Essential	Essential
YBR243C	ALG7	Asparagine-Linked Glycosylation	Essential	Essential	Essential	Essential	Essential	Essential	Essential	Essential	Essential
YCL017C	NFS1	NiFS-like	Essential	Essential	Essential	Essential	Essential	Essential	Essential	Essential	Essential
YML125C	PGA3	Processing of Gas1p and ALP	Essential	Essential	Essential	Essential	Essential	Essential	Essential	Essential	Essential
YDL120W	YFH1	Yeast Frataxin Homolog	Essential	Essential	Essential	Essential	Essential	Essential	Essential	Essential	Essential
YDR437W	GPI19	Glycosyl PhosphatidylInositol anchor biosynthesis	Essential	Essential	Essential	Essential	Essential	Essential	Essential	Essential	Essential
YGR216C	GPI1	GlycosylPhosphatidylInositol anchoring biosynthesis	Essential	Essential	Essential	Essential	Essential	Essential	Essential	Essential	Essential
YNL038W	GPI15	GlycosylPhosphatidylInositol anchor biosynthesis	Essential	Essential	Essential	Essential	Essential	Essential	Essential	Essential	Essential
YPL076W	GPI2	GlycosylPhosphatidylInositol anchor biosynthesis	Essential	Essential	Essential	Essential	Essential	Essential	Essential	Essential	Essential
YPL175W	SPT14	SuPpressor of Ty	Essential	Essential	Essential	Essential	Essential	Essential	Essential	Essential	Essential
YGL022W	STT3	STaurosporine and Temperature sensitive	Essential	Essential	Essential	Essential	Essential	Essential	Essential	Essential	Essential
YGL065C	ALG2	Asparagine-Linked Glycosylation	Essential	Essential	Essential	Essential	Essential	Essential	Essential	Essential	Essential
YGL169W	SUA5	Suppressor of Upstream AUG	Essential	Essential	Essential	Essential	Essential	Essential	Essential	Essential	Essential
YGR046W	TAM41	Translocator Assembly and Maintenance	Essential	Essential	Essential	Essential	Essential	Essential	Essential	Essential	Essential
YOR149C	SMP3	Stable Maintenance of pSRI	Essential	Essential	Essential	Essential	Essential	Essential	Essential	Essential	Essential
YMR301C	ATM1	ABC Transporter, Mitochondrial	Essential	Essential	Essential	Essential	Essential	Essential	Essential	Essential	Essential

## Sheet: S.cerevisiae (10% GR thr.)
Genes	Standard Name	Description	All	All Aerobic	All Anaerobic	SD	Min	YPD	AnSD	An	AnYPD
YBR126C	TPS1	Trehalose-6-Phosphate Synthase	1	1	1	1	1	1	1	1	1
YDR074W	TPS2	Trehalose-6-Phosphate Synthase/phosphatase	1	1	1	1	1	1	1	1	1
YER026C	CHO1	CHOline requiring	1	1	1	1	1	1	1	1	1
YGR204W	ADE3	ADEnine requiring	1	1	1	1	1	1	1	1	1
YKL067W	YNK1	Yeast Nucleoside diphosphate Kinase	1	1	1	1	1	1	1	1	1
YKR067W	GPT2	Glycerol-3-Phosphate acylTransferase	1	1	1	1	1	1	1	1	1
YMR205C	PFK2	PhosphoFructoKinase	0.87731	0.75525	1	0.73611	0.52718	1	1	1	1
YJR073C	OPI3	OverProducer of Inositol	0.86237	0.83333	0.89156	1	1	0.50313	1	1	0.67509
YDR127W	ARO1	AROmatic amino acid requiring	0.83965	1	0.67848	1	1	1	0.020566	1	1
YGL148W	ARO2	AROmatic amino acid requiring	0.83965	1	0.67848	1	1	1	0.020566	1	1
YPR060C	ARO7	AROmatic amino acid requiring	0.83859	1	0.67637	1	1	1	0.014139	1	1
YNL220W	ADE12	ADEnine requiring	0.79545	0.82955	0.76118	0.48737	1	1	0.27249	1	1
YLR058C	SHM2	Serine HydroxyMethyltransferase	0.78704	0.88161	0.69198	0.94823	0.80152	0.89487	0.80077	0.62422	0.6536
YPR160W	GPH1	Glycogen PHosphorylase	0.74242	0.97187	0.51181	1	1	0.91615	0.33933	0.89638	0.29204
YMR217W	GUA1	GUanine Auxotroph	0.73716	0.69395	0.78059	1	1	0.08761	1	1	0.3426
YJL121C	RPE1	Ribulose 5-Phosphate Epimerase	0.72622	0.76071	0.69156	0.64268	0.82933	0.80976	0.42545	0.91386	0.72819
YJL153C	INO1	INOsitol requiring	0.72517	0.70949	0.74093	0.12626	1	1	0.2108	1	1
YGL012W	ERG4	ERGosterol biosynthesis	0.72033	0.66625	0.77468	1	1	0.0050063	1	1	0.32491
YHR208W	BAT1	Branched-chain Amino acid Transaminase	0.71633	0.74895	0.68354	0.24495	1	1	0.03599	1	1
YPR021C	AGC1	Aspartate-Glutamate Carrier	0.68224	0.74349	0.62068	0.59975	0.94185	0.68961	0.03856	0.93883	0.87105
YAR015W	ADE1	ADEnine requiring	0.6734	0.66793	0.6789	0.0012626	1	1	0.021851	1	1
YDR408C	ADE8	ADEnine requiring	0.6734	0.66793	0.6789	0.0012626	1	1	0.021851	1	1
YGL234W	ADE5,7	ADEnine requiring	0.6734	0.66793	0.6789	0.0012626	1	1	0.021851	1	1
YGR061C	ADE6	ADEnine requiring	0.6734	0.66793	0.6789	0.0012626	1	1	0.021851	1	1
YMR300C	ADE4	ADEnine requiring	0.6734	0.66793	0.6789	0.0012626	1	1	0.021851	1	1
YOR128C	ADE2	ADEnine requiring	0.6734	0.66793	0.6789	0.0012626	1	1	0.021851	1	1
YNL316C	PHA2	PHenylAlanine requiring	0.67172	0.66835	0.67511	0.0025253	1	1	0.010283	1	1
YBR248C	HIS7	HIStidine requiring	0.6654	0.66457	0.66624	1	1	0	1	1	0
YCL030C	HIS4	HIStidine requiring	0.6654	0.66457	0.66624	1	1	0	1	1	0
YER055C	HIS1	HIStidine	0.6654	0.66457	0.66624	1	1	0	1	1	0
YFR025C	HIS2	HIStidine requiring	0.6654	0.66457	0.66624	1	1	0	1	1	0
YIL020C	HIS6	HIStidine requiring	0.6654	0.66457	0.66624	1	1	0	1	1	0
YIL116W	HIS5	HIStidine requiring	0.6654	0.66457	0.66624	1	1	0	1	1	0
YOR202W	HIS3	HIStidine	0.6654	0.66457	0.66624	1	1	0	1	1	0
YOR175C	ALE1	Acyltransferase for Lyso-phosphatidylEthanolamine	0.66288	0.70529	0.62025	0.7197	0.65234	0.74343	0.63111	0.62672	0.60303
YKL029C	MAE1	MAlic Enzyme	0.65593	0.74853	0.56287	0.58838	0.73578	0.9199	0.064267	0.91136	0.70038
YPL262W	FUM1	FUMarase	0.63784	0.70991	0.5654	0.6553	0.70796	0.76596	0.075835	1	0.60683
YBR021W	FUR4	5-FlUoRouridine sensitivity	0.61364	0.61545	0.61181	0.87753	0	0.96496	0.9036	0	0.94437
YHR018C	ARG4	ARGinine requiring	0.59806	0.84761	0.34726	1	1	0.54568	0.01671	1	0.011378
YOL058W	ARG1	ARGinine requiring	0.59806	0.84761	0.34726	1	1	0.54568	0.01671	1	0.011378
YKR039W	GAP1	General Amino acid Permease	0.56481	0.56255	0.56709	0.79924	0.094817	0.79099	0.79563	0.13733	0.7775
YGL202W	ARO8	AROmatic amino acid requiring	0.55829	0.64358	0.47257	0.56566	0.71934	0.64581	0.14396	0.69288	0.57269
YKL181W	PRS1	PhosphoRibosylpyrophosphate Synthetase	0.55661	0.5466	0.56667	0.54798	0.57775	0.51439	0.5437	0.59925	0.55626
YHR137W	ARO9	AROmatic amino acid requiring	0.5545	0.589	0.51983	0.64899	0.53603	0.58198	0.50257	0.59551	0.46018
YJL130C	URA2	URAcil requiring	0.53641	0.67884	0.39325	1	1	0.042553	0.11183	1	0.055626
YJR109C	CPA2	Carbamyl Phosphate synthetase A	0.53641	0.67884	0.39325	1	1	0.042553	0.11183	1	0.055626
YOR303W	CPA1	Carbamyl Phosphate synthetase A	0.53641	0.67884	0.39325	1	1	0.042553	0.11183	1	0.055626
YFL018C	LPD1	LiPoamide Dehydrogenase	0.52988	0.86272	0.19536	0.97222	0.78129	0.83479	0.033419	0.44944	0.097345
YJR148W	BAT2	Branched-chain Amino acid Transaminase	0.52652	0.65533	0.39705	0.29419	1	0.67209	0.11954	1	0.059418
YPR081C	GRS2	Glycyl-tRNA Synthase	0.52104	0.52729	0.51477	0.54167	0.49684	0.54318	0.52057	0.50562	0.51833
YJL137C	GLG2	Glycogenin-Like Gene	0.51873	0.52267	0.51477	0.51641	0.5158	0.53567	0.57198	0.48939	0.4842
YLR027C	AAT2	Aspartate AminoTransferase	0.51789	0.62636	0.40886	0.38636	0.7775	0.71464	0.13753	1	0.077118
YMR120C	ADE17	ADEnine	0.51536	0.51134	0.51941	0.4697	0.5512	0.51314	0.48843	0.54931	0.5196
YNL169C	PSD1	PhosphatidylSerine Decarboxylase	0.51368	0.5021	0.52532	0.50631	0.51201	0.48811	0.5437	0.49563	0.53729
YMR105C	PGM2	PhosphoGlucoMutase	0.51136	0.49706	0.52574	0.4697	0.51833	0.50313	0.52185	0.48689	0.5689
YNR019W	ARE2	Acyl-coenzyme A: cholesterol acyl transferase-Related Enzyme	0.51052	0.50294	0.51814	0.45455	0.53603	0.51815	0.52699	0.54806	0.47914
YJR103W	URA8	URAcil requiring	0.50905	0.4916	0.52658	0.47854	0.4804	0.51564	0.54242	0.49064	0.54741
YML100W	TSL1	Trehalose Synthase Long chain	0.50905	0.50252	0.51561	0.46591	0.53097	0.51064	0.48329	0.50062	0.56258
YNL241C	ZWF1	ZWischenFerment	0.50715	0.47019	0.5443	0.37879	0.67889	0.35419	0.44473	0.86267	0.31985
YBR166C	TYR1	TYRosine	0.50694	0.66667	0.34641	1	1	0.0062578	0.003856	1	0.021492
YMR062C	ARG7	ARGinine requiring	0.50589	0.66751	0.34346	1	1	0.008761	0	1	0.016435
YER069W	ARG5,6	ARGinine requiring	0.50442	0.66625	0.34177	1	1	0.0050063	0	1	0.011378
YOL140W	ARG8	ARGinine requiring	0.50442	0.66625	0.34177	1	1	0.0050063	0	1	0.011378
YOR130C	ORT1	ORnithine Transporter	0.50442	0.66625	0.34177	1	1	0.0050063	0	1	0.011378
Q0080	ATP8	ATP synthase	0.50421	1	0.0059072	1	1	1	0	0.014981	0.0025284
Q0085	ATP6	ATP synthase	0.50421	1	0.0059072	1	1	1	0	0.014981	0.0025284
Q0130	OLI1	OLIgomycin resistance	0.50421	1	0.0059072	1	1	1	0	0.014981	0.0025284
YBL099W	ATP1	ATP synthase	0.50421	1	0.0059072	1	1	1	0	0.014981	0.0025284
YBR039W	ATP3	ATP synthase	0.50421	1	0.0059072	1	1	1	0	0.014981	0.0025284
YDR298C	ATP5	ATP synthase	0.50421	1	0.0059072	1	1	1	0	0.014981	0.0025284
YDR377W	ATP17	ATP synthase	0.50421	1	0.0059072	1	1	1	0	0.014981	0.0025284
YJR121W	ATP2	ATP synthase	0.50421	1	0.0059072	1	1	1	0	0.014981	0.0025284
YKL016C	ATP7	ATP synthase	0.50421	1	0.0059072	1	1	1	0	0.014981	0.0025284
YLR295C	ATP14	ATP synthase	0.50421	1	0.0059072	1	1	1	0	0.014981	0.0025284
YML081C-A	ATP18	ATP synthase	0.50421	1	0.0059072	1	1	1	0	0.014981	0.0025284
YPL078C	ATP4	ATP synthase	0.50421	1	0.0059072	1	1	1	0	0.014981	0.0025284
YPL271W	ATP15	ATP synthase	0.50421	1	0.0059072	1	1	1	0	0.014981	0.0025284
YJL088W	ARG3	ARGinine requiring	0.50316	0.66457	0.34093	1	1	0	0.0089974	1	0
YFR015C	GSY1	Glycogen SYnthase	0.50147	0.53862	0.46414	0.51641	0.53982	0.55945	0.45244	0.46692	0.47282
YPR159W	KRE6	Killer toxin REsistant	0.50147	0.51092	0.49198	0.5101	0.52212	0.50063	0.50257	0.48939	0.4842
Q0045	COX1	Cytochrome c OXidase	0.50126	1	0	1	1	1	0	0	0
Q0105	COB	CytochrOme B	0.50126	1	0	1	1	1	0	0	0
Q0250	COX2	Cytochrome c OXidase	0.50126	1	0	1	1	1	0	0	0
Q0275	COX3	Cytochrome c OXidase	0.50126	1	0	1	1	1	0	0	0
YBL045C	COR1	CORe protein of QH2 cytochrome c reductase	0.50126	1	0	1	1	1	0	0	0
YDL067C	COX9	Cytochrome c OXidase	0.50126	1	0	1	1	1	0	0	0
YDR529C	QCR7	ubiQuinol-cytochrome C oxidoReductase	0.50126	1	0	1	1	1	0	0	0
YEL024W	RIP1	Rieske Iron-sulfur Protein	0.50126	1	0	1	1	1	0	0	0
YER014W	HEM14	HEMe biosynthesis	0.50126	1	0	1	1	1	0	0	0
YFR033C	QCR6	ubiQuinol-cytochrome C oxidoReductase	0.50126	1	0	1	1	1	0	0	0
YGR183C	QCR9	ubiQuinol-cytochrome C oxidoReductase	0.50126	1	0	1	1	1	0	0	0
YHR001W-A	QCR10	ubiQuinol-cytochrome C oxidoReductase	0.50126	1	0	1	1	1	0	0	0
YJL166W	QCR8	ubiQuinol-cytochrome C oxidoReductase	0.50126	1	0	1	1	1	0	0	0
YOR065W	CYT1	CYTochrome c1	0.50126	1	0	1	1	1	0	0	0
YPL172C	COX10	Cytochrome c OXidase	0.50126	1	0	1	1	1	0	0	0
YPR191W	QCR2	QH2:cytochrome-C oxidoReductase	0.50126	1	0	1	1	1	0	0	0
YGR143W	SKN1	Suppressor of Kre Null	0.49853	0.48908	0.50802	0.4899	0.47788	0.49937	0.49743	0.51061	0.5158
YLR258W	GSY2	Glycogen SYnthase	0.49853	0.46138	0.53586	0.48359	0.46018	0.44055	0.54756	0.53308	0.52718
YMR267W	PPA2	PyroPhosphatAse	0.49832	0.93871	0.055696	0.97348	0.97092	0.87234	0.07455	0.069913	0.022756
YGR155W	CYS4	CYStathionine beta-synthase	0.49621	0.45382	0.53882	0.31944	0.68268	0.36045	0.51799	0.68414	0.41214
YBR263W	SHM1	Serine HydroxyMethyltransferase	0.49432	0.62888	0.35907	0.75126	0.62073	0.51564	0.17352	0.55556	0.3426
YER091C	MET6	METhionine requiring	0.49306	0.47019	0.51603	0.31439	1	0.10013	0.35733	1	0.18205
YBL039C	URA7	URAcil requiring	0.49095	0.5084	0.47342	0.52146	0.5196	0.48436	0.45758	0.50936	0.45259
YMR261C	TPS3	Trehalose Phosphate Synthase	0.49095	0.49748	0.48439	0.53409	0.46903	0.48936	0.51671	0.49938	0.43742
YCR048W	ARE1	Acyl-coenzyme A: cholesterol acyl transferase-Related Enzyme	0.48948	0.49706	0.48186	0.54545	0.46397	0.48185	0.47301	0.45194	0.52086
YKL127W	PGM1	PhosphoGlucoMutase	0.48864	0.50294	0.47426	0.5303	0.48167	0.49687	0.47815	0.51311	0.4311
YGR170W	PSD2	PhosphatidylSerine Decarboxylase	0.48632	0.4979	0.47468	0.49369	0.48799	0.51189	0.4563	0.50437	0.46271
YLR028C	ADE16	ADEnine	0.48464	0.48866	0.48059	0.5303	0.4488	0.48686	0.51157	0.45069	0.4804
YKR058W	GLG1	Glycogenin-Like Gene	0.48127	0.47733	0.48523	0.48359	0.4842	0.46433	0.42802	0.51061	0.5158
YBR121C	GRS1	Glycyl-tRNA Synthase	0.47896	0.47271	0.48523	0.45833	0.50316	0.45682	0.47943	0.49438	0.48167
YLR174W	IDP2	Isocitrate Dehydrogenase, NADP-specific	0.47159	0.6335	0.30886	0.57197	0.69659	0.63204	0.16452	0.48939	0.26802
YPR074C	TKL1	TransKetoLase	0.45581	0.5021	0.40928	0.53409	0.47282	0.49937	0.20823	0.50936	0.50569
YNL141W	AAH1	Adenine AminoHydrolase	0.4556	0.37867	0.53291	0.43561	0.48799	0.21402	0.55656	0.61673	0.42478
YBR291C	CTP1	Citrate Transport Protein	0.45391	0.59068	0.31646	0.63384	0.63464	0.50438	0.053985	0.4769	0.41214
YGR208W	SER2	SERine requiring	0.45286	0.64568	0.25907	0.85732	0.78382	0.29912	0.01928	0.71785	0.030341
YOR184W	SER1	SERine requiring	0.45286	0.64568	0.25907	0.85732	0.78382	0.29912	0.01928	0.71785	0.030341
YBR117C	TKL2	TransKetoLase	0.45076	0.4979	0.40338	0.46591	0.52718	0.50063	0.22108	0.49064	0.49431
YOL061W	PRS5	PhosphoRibosylpyrophosphate Synthetase	0.44339	0.4534	0.43333	0.45202	0.42225	0.48561	0.4563	0.40075	0.44374
YDR502C	SAM2	S-AdenosylMethionine requiring	0.43876	0.42569	0.4519	0.49621	0.52971	0.25282	0.51285	0.49688	0.3464
YOL059W	GPD2	Glycerol-3-Phosphate Dehydrogenase	0.43771	0.37615	0.49958	0.33586	0.37295	0.41927	0.43188	0.64794	0.41593
YJR105W	ADO1	ADenOsine kinase	0.42761	0.48992	0.36498	0.64646	0.51201	0.31289	0.44602	0.38327	0.26675
YGR032W	GSC2	Glucan Synthase of Cerevisiae	0.42529	0.4194	0.43122	0.43561	0.4134	0.40926	0.42674	0.41199	0.45512
YLR180W	SAM1	S-AdenosylMethionine requiring	0.42445	0.4089	0.44008	0.50379	0.47029	0.25407	0.48715	0.50312	0.32996
YBR249C	ARO4	AROmatic amino acid requiring	0.42277	0.51595	0.32911	0.49621	0.5335	0.51815	0.010283	0.52559	0.44374
YMR306W	FKS3	FK506 Sensitivity	0.42066	0.43409	0.40717	0.4053	0.4488	0.44806	0.38432	0.42572	0.41087
YDR111C	ALT2	ALanine Transaminase	0.42024	0.48153	0.35865	0.48359	0.46523	0.49562	0.46658	0.52185	0.087231
YDR035W	ARO3	AROmatic amino acid requiring	0.41688	0.48405	0.34937	0.50379	0.4665	0.48185	0.010283	0.47441	0.55626
YMR246W	FAA4	Fatty Acid Activation	0.40972	0.29597	0.52405	0.22222	0.1909	0.47309	0.49486	0.5206	0.55626
YER099C	PRS2	PhosphoRibosylpyrophosphate Synthetase	0.40425	0.39589	0.41266	0.39141	0.39949	0.39675	0.38946	0.45194	0.3957
YLR092W	SUL2	SULfate	0.39604	0.28925	0.50338	0.055556	0.50948	0.30288	0.49871	0.47316	0.53856
YOR317W	FAA1	Fatty Acid Activation	0.39205	0.30856	0.47595	0.20833	0.21618	0.49937	0.50514	0.4794	0.44374
YDR287W	INM2	INositol Monophosphatase	0.39162	0.38623	0.39705	0.11995	0.51833	0.5194	0.15039	0.52684	0.50822
YBL068W	PRS4	PhosphoRibosylpyrophosphate Synthetase	0.38973	0.39966	0.37975	0.39646	0.38053	0.42178	0.40231	0.34082	0.39697
YBR294W	SUL1	SULfate	0.38931	0.28254	0.49662	0.099747	0.49052	0.25782	0.50129	0.52684	0.46144
YEL021W	URA3	URAcil requiring	0.38805	0.38791	0.38819	0.125	1	0.042553	0.096401	1	0.055626
YKL216W	URA1	URAcil requiring	0.38805	0.38791	0.38819	0.125	1	0.042553	0.096401	1	0.055626
YLR420W	URA4	URAcil requiring	0.38805	0.38791	0.38819	0.125	1	0.042553	0.096401	1	0.055626
YKL001C	MET14	METhionine requiring	0.38068	0.42275	0.3384	0.26389	1	0.008761	0	1	0.0012642
YPR167C	MET16	METhionine requiring	0.38068	0.42275	0.3384	0.26389	1	0.008761	0	1	0.0012642
YAL044C	GCV3	GlyCine cleaVage	0.37753	0.6016	0.15232	0.73359	0.55752	0.51439	0.028278	0.35081	0.073325
YDR019C	GCV1	GlyCine cleaVage	0.37753	0.6016	0.15232	0.73359	0.55752	0.51439	0.028278	0.35081	0.073325
YMR189W	GCV2	GlyCine cleaVage	0.37753	0.6016	0.15232	0.73359	0.55752	0.51439	0.028278	0.35081	0.073325
YHR046C	INM1	INositol Monophosphatase	0.3729	0.36356	0.38228	0.12753	0.48167	0.4806	0.17738	0.47316	0.49178
YDR503C	LPP1	Lipid Phosphate Phosphatase	0.36385	0.37573	0.3519	0.37121	0.3818	0.37422	0.42031	0.30712	0.32996
YMR165C	PAH1	Phosphatidic Acid phosphoHydrolase	0.36006	0.36776	0.35232	0.43182	0.31226	0.3592	0.37918	0.32459	0.35398
YDR158W	HOM2	HOMoserine requiring	0.35606	0.3644	0.34768	0.039141	1	0.057572	0.012853	1	0.016435
YER052C	HOM3	HOMoserine requiring	0.35606	0.3644	0.34768	0.039141	1	0.057572	0.012853	1	0.016435
YJR139C	HOM6	HOMoserine requiring	0.35606	0.3644	0.34768	0.039141	1	0.057572	0.012853	1	0.016435
YJR051W	OSM1	OSMotic sensitivity	0.35543	0.50546	0.20464	0.50126	0.40708	0.60701	0.10925	0.27715	0.22503
YEL046C	GLY1	GLYcine requiring	0.35164	0.45802	0.24473	0.6048	0.17573	0.59199	0.34961	0.28839	0.097345
YCR053W	THR4	THReonine requiring	0.3487	0.35684	0.34051	0.039141	1	0.035044	0.0064267	1	0.0012642
YHR025W	THR1	THReonine requiring	0.3487	0.35684	0.34051	0.039141	1	0.035044	0.0064267	1	0.0012642
YDR148C	KGD2	alpha-KetoGlutarate Dehydrogenase	0.34764	0.68094	0.012658	0.77146	0.58913	0.6821	0.0051414	0.0099875	0.022756
YIL125W	KGD1	alpha-KetoGlutarate Dehydrogenase	0.34764	0.68094	0.012658	0.77146	0.58913	0.6821	0.0051414	0.0099875	0.022756
YGR192C	TDH3	Triose-phosphate DeHydrogenase	0.34743	0.35306	0.34177	0.34722	0.34134	0.37046	0.32648	0.38951	0.30847
YPL134C	ODC1	OxoDicarboxylate Carrier	0.34638	0.37699	0.31561	0.28283	0.49178	0.3567	0.030848	0.50437	0.40455
YGR209C	TRX2	ThioRedoXin	0.34301	0.35181	0.33418	0.41919	0.63717	0.0025031	0.32648	0.66542	0.0063211
YDL022W	GPD1	Glycerol-3-Phosphate Dehydrogenase	0.34133	0.34173	0.34093	0.3548	0.32238	0.34793	0.34961	0.34582	0.32743
YLR044C	PDC1	Pyruvate DeCarboxylase	0.33859	0.32284	0.35443	0.34975	0.2933	0.32541	0.3509	0.34082	0.37168
YNR008W	LRO1	Lecithin cholesterol acyl transferase Related Open reading frame	0.33859	0.29765	0.37975	0.28535	0.35145	0.25657	0.36889	0.37328	0.39697
YBR115C	LYS2	LYSine requiring	0.33838	0.33375	0.34304	0.0037879	1	0.0012516	0.0051414	1	0.010114
YDR234W	LYS4	LYSine requiring	0.33838	0.33375	0.34304	0.0037879	1	0.0012516	0.0051414	1	0.010114
YGL154C	LYS5	LYSine requiring	0.33838	0.33375	0.34304	0.0037879	1	0.0012516	0.0051414	1	0.010114
YIL094C	LYS12	LYSine requiring	0.33838	0.33375	0.34304	0.0037879	1	0.0012516	0.0051414	1	0.010114
YIR034C	LYS1	LYSine requiring	0.33838	0.33375	0.34304	0.0037879	1	0.0012516	0.0051414	1	0.010114
YNR050C	LYS9	LYSine requiring	0.33838	0.33375	0.34304	0.0037879	1	0.0012516	0.0051414	1	0.010114
YOR222W	ODC2	OxoDicarboxylate Carrier	0.33817	0.36524	0.31097	0.26389	0.50822	0.32416	0.034704	0.49563	0.3957
YDR007W	TRP1	TRyPtophan	0.33775	0.33627	0.33924	0.0050505	1	0.0075094	0.003856	1	0
YDR354W	TRP4	TRyPtophan	0.33775	0.33627	0.33924	0.0050505	1	0.0075094	0.003856	1	0
YGL026C	TRP5	TRyPtophan	0.33775	0.33627	0.33924	0.0050505	1	0.0075094	0.003856	1	0
YKL211C	TRP3	TRyPtophan	0.33775	0.33627	0.33924	0.0050505	1	0.0075094	0.003856	1	0
YBL033C	RIB1	RIBoflavin biosynthesis	0.33586	0.33375	0.33797	0.0050505	1	0	0	1	0
YOL143C	RIB4	RIBoflavin biosynthesis	0.33586	0.33375	0.33797	0.0050505	1	0	0	1	0
YER090W	TRP2	TRyPtophan	0.33565	0.33207	0.33924	0	1	0	0.003856	1	0
YCL018W	LEU2	LEUcine biosynthesis	0.33502	0.33207	0.33797	0	1	0	0	1	0
YFR030W	MET10	METhionine requiring	0.33502	0.33207	0.33797	0	1	0	0	1	0
YGL009C	LEU1	LEUcine biosynthesis	0.33502	0.33207	0.33797	0	1	0	0	1	0
YJR137C	MET5	METhionine requiring	0.33502	0.33207	0.33797	0	1	0	0	1	0
YNL280C	ERG24	ERGosterol biosynthesis	0.33396	0.66625	0	1	1	0.0050063	0	0	0
YKL085W	MDH1	Malate DeHydrogenase	0.32997	0.42695	0.23249	0.35354	0.76865	0.16145	0	0.67541	0.012642
YPL061W	ALD6	ALdehyde Dehydrogenase	0.32723	0.32368	0.3308	0.59343	0.22503	0.15394	0.28021	0.51561	0.19343
YJR009C	TDH2	Triose-phosphate DeHydrogenase	0.32681	0.31864	0.33502	0.30808	0.32617	0.32165	0.32905	0.34956	0.32617
YCL064C	CHA1	Catabolism of Hydroxy Amino acids	0.32618	0.30395	0.34852	0.030303	0.38812	0.49186	0.17609	0.42072	0.44501
YJR143C	PMT4	Protein O-MannosylTransferase	0.32597	0.33837	0.3135	0.39268	0.29204	0.33041	0.30591	0.3221	0.31226
YJL052W	TDH1	Triose-phosphate DeHydrogenase	0.32576	0.3283	0.32321	0.3447	0.33249	0.30788	0.34447	0.26092	0.36536
YGR087C	PDC6	Pyruvate DeCarboxylase	0.32029	0.30814	0.33249	0.29167	0.25917	0.37297	0.35733	0.31835	0.32238
YLR134W	PDC5	Pyruvate DeCarboxylase	0.32029	0.32746	0.31308	0.35227	0.3287	0.30163	0.29177	0.34082	0.30594
YLL058W	""	""	0.31797	0.36104	0.27468	0.38763	0.42857	0.26783	0.23522	0.40325	0.18331
YDR516C	EMI2	Early Meiotic Induction	0.31208	0.34005	0.28397	0.041667	0.3818	0.59449	0.025707	0.59925	0.21871
YBR084W	MIS1	MItochondrial C1-tetrahydrofolate Synthase	0.31187	0.24139	0.3827	0.24369	0.27307	0.20776	0.19537	0.53933	0.40834
YML082W	""	""	0.31166	0.33459	0.28861	0.36616	0.40961	0.22904	0.23522	0.42946	0.19848
YDL093W	PMT5	Protein O-MannosylTransferase	0.30387	0.31066	0.29705	0.28157	0.33249	0.3179	0.30077	0.29838	0.29204
YOR321W	PMT3	Protein O-MannosylTransferase	0.30114	0.27624	0.32616	0.26389	0.29077	0.27409	0.31234	0.3221	0.34387
YBR145W	ADH5	Alcohol DeHydrogenase	0.29314	0.12049	0.46667	0	0	0.3592	0.49743	0.46567	0.43742
YER086W	ILV1	IsoLeucine-plus-Valine requiring	0.29251	0.30101	0.28397	0.011364	0.43489	0.45557	0.12082	0.39201	0.33502
YEL047C	FRD1	Fumarate ReDuctase	0.2862	0.43577	0.13586	0.51641	0.15929	0.62954	0.084833	0.11486	0.20733
YNL037C	IDH1	Isocitrate DeHydrogenase	0.2862	0.47313	0.098312	0.51136	0.62832	0.2816	0.024422	0.23845	0.029077
YOR136W	IDH2	Isocitrate DeHydrogenase	0.2862	0.47313	0.098312	0.51136	0.62832	0.2816	0.024422	0.23845	0.029077
YGL186C	TPN1	Transport of PyridoxiNe	0.27988	0.38665	0.17257	0.91793	0	0.2428	0.34576	0	0.17699
YOL086C	ADH1	Alcohol DeHydrogenase	0.27736	0.12762	0.42785	0	0	0.38048	0.41645	0.44195	0.42478
YPR020W	ATP20	ATP synthase	0.27231	0.5403	0.0029536	0.55934	0.5512	0.51064	0	0.0087391	0
YAL062W	GDH3	Glutamate DeHydrogenase	0.27104	0.34257	0.19916	0.49621	0.44753	0.086358	0.068123	0.49688	0.026549
YOR375C	GDH1	Glutamate DeHydrogenase	0.26957	0.33669	0.20211	0.44697	0.48167	0.083855	0.070694	0.50312	0.026549
YGL187C	COX4	Cytochrome c OXidase	0.26157	0.52183	0	0.52146	0.57396	0.47059	0	0	0
YGL191W	COX13	Cytochrome c OXidase	0.26157	0.52183	0	0.52146	0.57396	0.47059	0	0	0
YHR051W	COX6	Cytochrome c OXidase	0.26157	0.52183	0	0.52146	0.57396	0.47059	0	0	0
YLR038C	COX12	Cytochrome c OXidase	0.26157	0.52183	0	0.52146	0.57396	0.47059	0	0	0
YLR395C	COX8	Cytochrome c OXidase	0.26157	0.52183	0	0.52146	0.57396	0.47059	0	0	0
YMR256C	COX7	Cytochrome c OXidase	0.26157	0.52183	0	0.52146	0.57396	0.47059	0	0	0
YGR248W	SOL4	Suppressor Of Los1-1	0.26052	0.24265	0.27848	0.17803	0.38306	0.16771	0.22494	0.44195	0.16561
YML120C	NDI1	NADH Dehydrogenase Internal	0.25926	0.51721	0	0.64141	0.59545	0.31665	0	0	0
YEL039C	CYC7	CYtochrome C	0.25821	0.51511	0	0.5303	0.48925	0.52566	0	0	0
YML075C	HMG1	3-Hydroxy-3-MethylGlutaryl-coenzyme a reductase	0.25758	0.50714	0.0067511	0.49874	0.48673	0.53567	0.0012853	0	0.018963
YLR438W	CAR2	Catabolism of ARginine	0.25652	0.28254	0.23038	0.040404	0.64223	0.16646	0.05527	0.58926	0.039191
YGL125W	MET13	METhionine requiring	0.25421	0.24601	0.26245	0.17424	0.51201	0.053817	0.16067	0.51935	0.1024
YMR058W	FET3	FErrous Transport	0.25337	0.50546	0	0.51136	0.49178	0.51314	0	0	0
YLR304C	ACO1	ACOnitase	0.25295	0.31402	0.19156	0.26389	0.54362	0.13642	0.051414	0.50687	0.010114
YER019W	ISC1	Inositol phosphoSphingolipid phospholipase C	0.25147	0.22754	0.27553	0.16288	0.26802	0.25156	0.18123	0.34457	0.29836
YHR216W	IMD2	IMP Dehydrogenase	0.25042	0.23174	0.2692	0.35101	0.33628	0.010013	0.38175	0.32834	0.098609
YLR450W	HMG2	3-Hydroxy-3-MethylGlutaryl-coenzyme a reductase	0.25021	0.49286	0.0063291	0.50126	0.51327	0.46433	0.0025707	0	0.016435
YML056C	IMD4	IMP Dehydrogenase	0.25	0.23342	0.26667	0.33965	0.35398	0.008761	0.35733	0.32959	0.11378
YHR183W	GND1	6-phosphoGlucoNateDehydrogenase	0.24979	0.22754	0.27215	0.18687	0.30594	0.19024	0.20823	0.44569	0.15929
YMR319C	FET4	FErrous Transport	0.2479	0.49454	0	0.48864	0.50822	0.48686	0	0	0
YHR163W	SOL3	Suppressor Of Los1-1	0.24663	0.22754	0.26582	0.20076	0.29583	0.18648	0.21979	0.42072	0.15424
YGR256W	GND2	6-phosphoGlucoNateDehydrogenase	0.24558	0.24265	0.24852	0.19192	0.37295	0.16395	0.20308	0.41698	0.12263
YJR048W	CYC1	CYtochrome C	0.24306	0.48489	0	0.4697	0.51075	0.47434	0	0	0
YER005W	YND1	Yeast Nucleoside Diphosphatase	0.23969	0.23929	0.24008	0.44066	0.26802	0.011264	0.32262	0.34082	0.05689
YDR231C	COX20	Cytochrome c OXidase	0.23969	0.47817	0	0.47854	0.42604	0.52941	0	0	0
YGR062C	COX18	Cytochrome c OXidase	0.23969	0.47817	0	0.47854	0.42604	0.52941	0	0	0
YHR116W	COX23	Cytochrome OXidase	0.23969	0.47817	0	0.47854	0.42604	0.52941	0	0	0
YJL003W	COX16	Cytochrome c OXidase	0.23969	0.47817	0	0.47854	0.42604	0.52941	0	0	0
YLL018C-A	COX19	Cytochrome c OXidase	0.23969	0.47817	0	0.47854	0.42604	0.52941	0	0	0
YPL132W	COX11	Cytochrome c OXidase	0.23969	0.47817	0	0.47854	0.42604	0.52941	0	0	0
YOL126C	MDH2	Malate DeHydrogenase	0.23927	0.47397	0.0033755	0.28157	0.60936	0.53066	0.003856	0	0.0063211
YNL104C	LEU4	LEUcine biosynthesis	0.23906	0.24643	0.23165	0.12753	0.61188	0.0025031	0.029563	0.65543	0.0012642
YPL023C	MET12	METhionine requiring	0.23885	0.22418	0.25359	0.14015	0.48799	0.046308	0.19666	0.48065	0.079646
YIL074C	SER33	SERine requiring	0.23758	0.33375	0.14093	0.46843	0.38053	0.15394	0.0077121	0.39825	0.011378
YDR322C-A	TIM11	Translocase of the Inner Mitochondrial membrane	0.2319	0.4597	0.0029536	0.44066	0.4488	0.48936	0	0.0062422	0.0025284
YBL015W	ACH1	Acetyl CoA Hydrolase	0.2298	0.41898	0.039662	0.3548	0.46776	0.43429	0.0064267	0.076155	0.035398
YAL054C	ACS1	Acetyl CoA Synthetase	0.22664	0.35852	0.094093	0.28535	0.46776	0.3229	0.017995	0.23221	0.029077
YER170W	ADK2	ADenylate Kinase	0.22664	0.35852	0.094093	0.28535	0.46776	0.3229	0.017995	0.23221	0.029077
YCL040W	GLK1	GLucoKinase	0.22391	0.21537	0.23249	0.25505	0.29709	0.095119	0.24422	0.22347	0.23009
YGL253W	HXK2	HeXoKinase	0.22306	0.20319	0.24304	0.25379	0.24652	0.11014	0.25964	0.27216	0.19722
YIL124W	AYR1	1-AcyldihYdroxyacetone-phosphate Reductase	0.22222	0.28296	0.16118	0.30934	0.30594	0.23404	0.22108	0.0062422	0.25917
YLR432W	IMD3	IMP Dehydrogenase	0.22075	0.20865	0.23291	0.30934	0.30973	0.008761	0.26093	0.34207	0.094817
YER081W	SER3	SERine requiring	0.21528	0.31192	0.11814	0.38889	0.40329	0.14518	0.011568	0.3196	0.018963
YHR037W	PUT2	Proline UTilization	0.21444	0.36146	0.066667	0.45328	0.064475	0.56446	0.0089974	0.061174	0.12895
YLR142W	PUT1	Proline UTilization	0.21444	0.36146	0.066667	0.45328	0.064475	0.56446	0.0089974	0.061174	0.12895
YGR254W	ENO1	ENOlase	0.21002	0.20823	0.21181	0.24495	0.18837	0.19149	0.1838	0.21099	0.2402
YLR209C	PNP1	purine nucleoside phosphorylase	0.20981	0.27582	0.14346	0.24116	0.0088496	0.57447	0.098972	0.0062422	0.32617
YLR446W	""	""	0.20939	0.18472	0.23418	0.24116	0.20733	0.10638	0.27121	0.26217	0.16941
YGL062W	PYC1	PYruvate Carboxylase	0.20896	0.19731	0.22068	0.070707	0.51075	0.012516	0.11825	0.5206	0.017699
YPR001W	CIT3	CITrate synthase	0.20728	0.23636	0.17806	0.16919	0.51075	0.031289	0.0064267	0.51561	0.0050569
YCL050C	APA1	AP4A phosphorylase	0.20707	0.24223	0.17173	0.20202	0.52212	0.0050063	0	0.50811	0
YML123C	PHO84	PHOsphate metabolism	0.20623	0.18976	0.22278	0.21086	0.18205	0.17647	0.19152	0.25968	0.21618
YHL011C	PRS3	PhosphoRibosylpyrophosphate Synthetase	0.20602	0.20445	0.20759	0.21212	0.21997	0.18148	0.20823	0.20724	0.20733
YMR145C	NDE1	NADH Dehydrogenase, External	0.20391	0.39001	0.016878	0.36364	0.43995	0.36671	0.021851	0.0099875	0.018963
YMR241W	YHM2	Yeast suppressor of HM mutant	0.20349	0.29555	0.11097	0.39646	0.18837	0.30163	0.033419	0.10986	0.18837
YCR037C	PHO87	PHOsphate metabolism	0.20265	0.20445	0.20084	0.17803	0.21618	0.21902	0.23136	0.1623	0.20986
YLR089C	ALT1	ALanine Transaminase	0.2016	0.31612	0.086498	0.39394	0.24652	0.30788	0.061697	0.18976	0.0063211
YFR053C	HXK1	HeXoKinase	0.20139	0.18556	0.2173	0.23485	0.22882	0.093867	0.22494	0.2422	0.18458
YOL064C	MET22	METhionine requiring	0.20139	0.25063	0.1519	0.25631	0.48925	0.008761	0	0.44819	0.0012642
YMR323W	ERR3	Enolase-Related Repeat	0.20055	0.20571	0.19536	0.20076	0.2225	0.19399	0.17866	0.23096	0.17573
YBR296C	PHO89	PHOsphate metabolism	0.20034	0.20487	0.19578	0.19444	0.17952	0.2403	0.17352	0.16979	0.24399
YML042W	CAT2	Carnitine AcetylTransferase	0.20034	0.16793	0.23291	0.07702	0.40961	0.018773	0.017995	0.65793	0.013906
YBR218C	PYC2	PYruvate Carboxylase	0.19844	0.18136	0.21561	0.069444	0.45638	0.020025	0.13625	0.4794	0.026549
YNR013C	PHO91	PHOsphate metabolism	0.19844	0.20235	0.19451	0.2197	0.2048	0.18273	0.23265	0.201	0.15044
YHR174W	ENO2	ENOlase	0.19781	0.20697	0.18861	0.20581	0.16688	0.24781	0.19666	0.17728	0.19216
YMR271C	URA10	URAcil requiring	0.19697	0.18976	0.20422	0.069444	0.4842	0.017522	0.051414	0.52934	0.025284
YPL281C	ERR2	Enolase-Related Repeat	0.19655	0.19437	0.19873	0.18939	0.21745	0.17647	0.19537	0.18602	0.21492
YDL085W	NDE2	NADH Dehydrogenase, External	0.1955	0.37448	0.015612	0.38258	0.38432	0.3567	0.01928	0.013733	0.013906
YNR001C	CIT1	CITrate synthase	0.19444	0.21872	0.17004	0.19192	0.43995	0.026283	0	0.48439	0.018963
YOR393W	ERR1	Enolase-Related Repeat	0.19381	0.1822	0.20549	0.15404	0.20228	0.19024	0.2455	0.19476	0.17699
YJL200C	ACO2	ACOnitase	0.1936	0.21159	0.17553	0.12879	0.45638	0.051314	0.010283	0.49313	0.016435
YJL198W	PHO90	PHOsphate metabolism	0.19234	0.19857	0.18608	0.19697	0.21745	0.18148	0.17095	0.20724	0.17952
YML106W	URA5	URAcil requiring	0.19108	0.19815	0.18397	0.055556	0.5158	0.025031	0.044987	0.47066	0.030341
YDL182W	LYS20	LYSine requiring	0.18939	0.1843	0.19451	0.0012626	0.55373	0	0.0012853	0.57179	0.0025284
YLR348C	DIC1	DIcarboxylate Carrier	0.1875	0.22712	0.14768	0.17929	0.23009	0.27159	0.025707	0.39076	0.021492
YLR303W	MET17	METhionine requiring	0.18497	0.17212	0.19789	0.10859	0.36157	0.047559	0.13111	0.3608	0.098609
YDL066W	IDP1	Isocitrate Dehydrogenase, NADP-specific	0.18413	0.18472	0.18354	0.11742	0.26549	0.17146	0.029563	0.39201	0.12389
YGR121C	MEP1	""	0.17887	0.2309	0.12658	0.17551	0.25158	0.26533	0.077121	0.26342	0.036662
YLR245C	CDD1	CytiDine Deaminase	0.17824	0.1801	0.17637	0.26641	0.1871	0.08761	0.34704	0.16355	0.021492
YGR124W	ASN2	ASparagiNe requiring	0.1774	0.17086	0.18397	0.0037879	0.50442	0.0062578	0.015424	0.49563	0.034134
YNL142W	MEP2	""	0.17677	0.22796	0.12532	0.14141	0.27813	0.26408	0.1054	0.22597	0.042984
YPR145W	ASN1	ASparagiNe requiring	0.17593	0.16625	0.18565	0.0025253	0.49558	0.0025031	0.025707	0.50437	0.020228
YMR083W	ADH3	Alcohol DeHydrogenase	0.17572	0.2162	0.13502	0.11995	0.14918	0.37797	0.077121	0.2035	0.12263
YJR095W	SFC1	Succinate-Fumarate Carrier	0.17487	0.29597	0.053165	0.31187	0.25917	0.31665	0.034704	0.082397	0.041719
YHR144C	DCD1	dCMP Deaminase	0.17403	0.18178	0.16624	0.31818	0.17826	0.050063	0.32648	0.17104	0.0037927
YJR010W	MET3	METhionine requiring	0.17361	0.18052	0.16667	0.061869	0.47788	0.0037547	0	0.49189	0.0012642
YOR388C	FDH1	Formate DeHydrogenase	0.17193	0.34257	0.00042194	0.59975	0.37674	0.053817	0	0.0012484	0
YDL040C	NAT1	N-terminal AcetylTransferase	0.16856	0.15449	0.1827	0.10859	0.31985	0.036295	0.13111	0.31586	0.098609
YER065C	ICL1	IsoCitrate Lyase	0.16835	0.25399	0.082278	0.23359	0.12263	0.40426	0.087404	0.02372	0.13654
YGL256W	ADH4	Alcohol DeHydrogenase	0.16414	0.19312	0.13502	0.1149	0.1555	0.30788	0.061697	0.21348	0.12769
YPR138C	MEP3	""	0.16351	0.21033	0.11646	0.15404	0.21239	0.26408	0.075835	0.24469	0.026549
YDL215C	GDH2	Glutamate DeHydrogenase	0.16267	0.28296	0.041772	0.094697	0.020228	0.72966	0.057841	0	0.068268
YDR384C	ATO3	Ammonia (Ammonium) Transport Outward	0.16267	0.19563	0.12954	0.13005	0.2579	0.199	0.088689	0.26592	0.031606
YOR374W	ALD4	ALdehyde Dehydrogenase	0.16077	0.19102	0.13038	0.16919	0.33628	0.068836	0.14653	0.17228	0.072061
YLR133W	CKI1	Choline KInase	0.15867	0.17422	0.14304	0.0012626	0.0025284	0.51564	0.028278	0	0.40076
YOR081C	TGL5	TriacylGlycerol Lipase	0.15825	0.16079	0.1557	0.17045	0.23388	0.078849	0.13111	0.16854	0.16688
YCR034W	ELO2	fatty acid ELOngation	0.15446	0.14736	0.1616	0.15909	0.14033	0.14268	0.18895	0.1623	0.13401
YLR342W	FKS1	FK506 Sensitivity	0.15404	0.14652	0.1616	0.15909	0.1378	0.14268	0.18895	0.1623	0.13401
YDR300C	PRO1	PROline requiring	0.1532	0.13686	0.16962	0.015152	0.3641	0.032541	0.047558	0.41448	0.041719
YOR323C	PRO2	PROline requiring	0.1532	0.13686	0.16962	0.015152	0.3641	0.032541	0.047558	0.41448	0.041719
YML022W	APT1	Adenine PhosphoribosylTransferase	0.1492	0.14148	0.15696	0.41793	0.0063211	0.0012516	0.47301	0.0024969	0.0025284
YDL131W	LYS21	LYSine	0.14899	0.14945	0.14852	0.0025253	0.44627	0.0012516	0.003856	0.42821	0.0075853
YIL013C	PDR11	Pleiotropic Drug Resistance	0.14857	0.17632	0.12068	0	0	0.52566	0.010283	0.038702	0.31226
YKR089C	TGL4	TriacylGlycerol Lipase	0.14857	0.16121	0.13586	0.18056	0.18584	0.11765	0.14781	0.11111	0.14918
YOR011W	AUS1	ABC protein involved in Uptake of Sterols	0.14646	0.15743	0.13544	0	0	0.46934	0.020566	0.022472	0.36283
YOR348C	PUT4	Proline UTilization	0.14499	0.14694	0.14304	0.19318	0.067004	0.18023	0.12211	0.15605	0.15044
YLL041C	SDH2	Succinate DeHydrogenase	0.14478	0.25651	0.032489	0.25126	0.19595	0.32165	0.041131	0.02372	0.03287
YMR110C	HFD1	Homolog of Fatty aldehyde Dehydrogenase	0.14331	0.18346	0.10295	0.23485	0.18331	0.13267	0.17738	0.081149	0.051833
YBR221C	PDB1	Pyruvate Dehydrogenase Beta subunit	0.1431	0.23048	0.055274	0.33333	0.31858	0.041302	0.0012853	0.1598	0.0025284
YER178W	PDA1	Pyruvate Dehydrogenase Alpha	0.1431	0.23048	0.055274	0.33333	0.31858	0.041302	0.0012853	0.1598	0.0025284
YGR193C	PDX1	Pyruvate Dehydrogenase complex protein X	0.1431	0.23048	0.055274	0.33333	0.31858	0.041302	0.0012853	0.1598	0.0025284
YNL071W	LAT1	""	0.1431	0.23048	0.055274	0.33333	0.31858	0.041302	0.0012853	0.1598	0.0025284
YLR043C	TRX1	ThioRedoXin	0.14289	0.17254	0.11308	0.14899	0.36283	0.0075094	0	0.33458	0
YKL120W	OAC1	OxaloAcetate Carrier	0.14226	0.13896	0.14557	0.125	0.22124	0.071339	0.0064267	0.40699	0.017699
YGR202C	PCT1	Phosphocholine CytidylylTransferase	0.14205	0.17254	0.11139	0	0.0025284	0.51189	0.003856	0	0.32996
YDR441C	APT2	Adenine PhosphoribosylTransferase	0.14184	0.15827	0.12532	0.46591	0.010114	0	0.37789	0.0012484	0.0025284
YDR497C	ITR1	myo-Inositol TRansporter	0.13952	0.14274	0.13629	0.42929	0	0	0.41517	0	0
YLR354C	TAL1	TransALdolase	0.1391	0.21746	0.060338	0.17551	0.26802	0.20901	0.14396	0.022472	0.016435
YIL111W	COX5B	Cytochrome c OXidase	0.13826	0.27582	0	0.28283	0.311	0.23404	0	0	0
YML035C	AMD1	AMP Deaminase	0.13742	0.11251	0.16245	0.027778	0.087231	0.22153	0.01671	0.41323	0.051833
YNL268W	LYP1	LYsine-specific Permease	0.13573	0.13518	0.13629	0.19697	0	0.20776	0.19923	0	0.21239
YOL103W	ITR2	myo-Inositol TRansporter	0.13531	0.14777	0.12278	0.44444	0	0	0.37404	0	0
YER073W	ALD5	ALdehyde Dehydrogenase	0.13342	0.13182	0.13502	0.1452	0.2048	0.046308	0.15424	0.17353	0.077118
YDR399W	HPT1	Hypoxanthine guanine PhosphoribosylTransferase	0.133	0.1314	0.1346	0.054293	0	0.33792	0.073265	0	0.33123
YDL238C	GUD1	GUanine Deaminase	0.13026	0.23132	0.028692	0	0	0.68961	0	0	0.085967
YGR043C	NQM1	Non-Quiescent Mutant	0.12963	0.19521	0.063713	0.15152	0.23515	0.199	0.13368	0.044944	0.013906
YLL043W	FPS1	fdp1 Suppressor	0.12921	0.0020991	0.25696	0	0	0.0062578	0.16452	0.51061	0.091024
YDR321W	ASP1	ASParaginase	0.12879	0.21117	0.045992	0.23864	0	0.39299	0.070694	0	0.068268
YIL053W	GPP1	Glycerol-3-Phosphate Phosphatase	0.12605	0.0079765	0.24473	0.0025253	0.011378	0.010013	0.14396	0.50437	0.08091
YER053C	PIC2	PI Carrier	0.12521	0.20193	0.048101	0.44697	0.088496	0.071339	0.069409	0.038702	0.036662
YFL054C	AQY3	AQuaporin from Yeast	0.12458	0.0058774	0.24388	0	0	0.017522	0.1491	0.46567	0.11252
YPR184W	GDB1	Glycogen DeBranching	0.12416	0.012175	0.23671	0	0	0.036295	0.30206	0.042447	0.36915
YNL052W	COX5A	Cytochrome c OXidase	0.12332	0.24601	0	0.23864	0.26296	0.23655	0	0	0
YER062C	GPP2	Glycerol-3-Phosphate Phosphatase	0.1229	0.012594	0.23376	0.0037879	0.011378	0.022528	0.1401	0.47191	0.084703
YOR108W	LEU9	LEUcine biosynthesis	0.12269	0.12888	0.11646	0	0.38812	0	0	0.34457	0
YPR127W	""	""	0.11911	0.18052	0.057384	0.54293	0	0	0.17481	0	0
YER060W	FCY21	FluoroCYtosine resistance	0.11469	0.089421	0.14008	0.02399	0	0.2428	0.21722	0	0.20607
YAL012W	CYS3	CYStathionine gamma-lyase	0.11406	0.094039	0.13418	0.12374	0.067004	0.091364	0.17866	0.083645	0.14159
YGR244C	LSC2	Ligase of Succinyl-CoA	0.11216	0.18598	0.037975	0.2096	0.1201	0.22778	0.0012853	0.086142	0.025284
YOR142W	LSC1	Ligase of Succinyl-CoA	0.11216	0.18598	0.037975	0.2096	0.1201	0.22778	0.0012853	0.086142	0.025284
YER060W-A	FCY22	FluoroCYtosine resistance	0.11111	0.10495	0.1173	0.035354	0	0.27785	0.2018	0	0.15297
YCR010C	ADY2	Accumulation of DYads	0.10943	0.10663	0.11224	0	0.026549	0.29161	0.047558	0.21099	0.075853
YPL111W	CAR1	Catabolism of ARginine	0.10922	0.15197	0.066245	0.10985	0.013906	0.33041	0.10154	0.02372	0.074589
YJR077C	MIR1	Mitochondrial Import Receptor	0.10795	0.1759	0.039662	0.38889	0.079646	0.060075	0.033419	0.057428	0.027813
YMR170C	ALD2	ALdehyde Dehydrogenase	0.10669	0.082704	0.1308	0.084596	0.11631	0.047559	0.24679	0.098627	0.049305
YNL277W	MET2	METhionine requiring	0.10522	0.10495	0.10549	0	0.29077	0.025031	0	0.29713	0.015171
YER056C	FCY2	FluoroCYtosine resistance	0.1048	0.081444	0.12827	0.022727	0	0.22028	0.21722	0	0.17067
YAR035W	YAT1	""	0.10354	0.082284	0.12489	0.030303	0.2086	0.008761	0.0089974	0.35705	0.0037927
YLR138W	NHA1	Na+/H+ Antiporter	0.096591	0.12091	0.072152	0.2298	0.13401	0	0.11697	0.089888	0.010114
YPL265W	DIP5	DIcarboxylic amino acid Permease	0.09638	0.094458	0.098312	0.10859	0.058154	0.1164	0.087404	0.10112	0.10619
YFL059W	SNZ3	SNooZe	0.095749	0.15911	0.032068	0.47854	0	0	0.097686	0	0
YBR035C	PDX3	PyriDoXine auxotrophy	0.093013	0.16709	0.018565	0.50253	0	0	0.056555	0	0
YDR456W	NHX1	Na+/H+ eXchanger	0.093013	0.11209	0.07384	0.22348	0.11252	0.0012516	0.12982	0.084894	0.0075853
YNR027W	BUD17	BUD site selection	0.092803	0.14652	0.038819	0.44066	0	0	0.11825	0	0
YER024W	YAT2	""	0.09112	0.074307	0.10802	0.045455	0.17067	0.0075094	0.0089974	0.30087	0.010114
YDR178W	SDH4	Succinate DeHydrogenase	0.090909	0.16121	0.020253	0.1553	0.11504	0.21277	0.024422	0.01623	0.020228
YMR303C	ADH2	Alcohol DeHydrogenase	0.089857	0.17926	0	0.23485	0.30468	0	0	0	0
YOR161C	PNS1	pH Nine Sensitive	0.089226	0.10034	0.078059	0.0025253	0.0025284	0.29412	0.026992	0	0.20733
YJL045W	""	""	0.088594	0.15449	0.022363	0.15152	0.13148	0.18023	0.030848	0.01623	0.020228
YCL025C	AGP1	high-Affinity Glutamine Permease	0.087332	0.081444	0.093249	0.088384	0.085967	0.070088	0.075835	0.1236	0.079646
YIL155C	GUT2	Glycerol UTilization	0.08649	0.12427	0.048523	0.12626	0.073325	0.17272	0.021851	0.05618	0.067004
YDL080C	THI3	THIamine metabolism	0.086279	0.16163	0.010549	0.012626	0.0025284	0.46683	0.0051414	0.0012484	0.025284
YPR192W	AQY1	AQuaporin from Yeast	0.084386	0.14106	0.027426	0.1452	0.018963	0.25782	0.050129	0	0.03287
YNL333W	SNZ2	SNooZe	0.084175	0.14274	0.025316	0.42929	0	0	0.077121	0	0
YLL052C	AQY2	AQuaporin from Yeast	0.083544	0.1356	0.031224	0.092172	0.018963	0.29412	0.052699	0	0.041719
YFL030W	AGX1	Alanine:Glyoxylate aminotrans(X)ferase	0.082702	0.14987	0.01519	0.15152	0.088496	0.20901	0.021851	0.019975	0.0037927
YKL106W	AAT1	Aspartate AminoTransferase	0.080387	0.15701	0.0033755	0.084596	0.29836	0.088861	0.0012853	0	0.0088496
YKL217W	JEN1	""	0.075968	0.012175	0.14008	0	0.036662	0	0.38817	0.037453	0
YDL052C	SLC1	SphingoLipid Compensation	0.075758	0.063392	0.088186	0.073232	0.05689	0.060075	0.089974	0.093633	0.08091
YGR088W	CTT1	CaTalase T	0.074074	0.1293	0.018565	0.36869	0.017699	0.0025031	0.056555	0	0
YKR043C	SHB17	SedoHeptulose 1,7-Bisphosphatase	0.073443	0.086902	0.059916	0.012626	0.14665	0.10138	0.12468	0.036205	0.020228
YLR011W	LOT6	LOw Temperature-responsive	0.072601	0.098657	0.046414	0.13763	0.031606	0.12641	0.057841	0.012484	0.069532
YHR123W	EPT1	EthanolaminePhosphoTransferase	0.07218	0.089421	0.054852	0	0.0025284	0.26408	0.0025707	0	0.16182
YEL063C	CAN1	CANavanine resistance	0.070918	0.069689	0.072152	0.10101	0	0.10763	0.10283	0.0012484	0.11378
YNL130C	CPT1	CholinePhosphoTransferase	0.069865	0.083123	0.05654	0	0	0.24781	0.0012853	0	0.16814
YHR002W	LEU5	LEUcine biosynthesis	0.069655	0.13812	0.00084388	0.28283	0.11504	0.017522	0	0	0.0025284
YDR040C	ENA1	Exitus NAtru (Latin, "exit sodium")	0.069444	0.086902	0.051899	0.1654	0.094817	0.0012516	0.089974	0.062422	0.0037927
YAL023C	PMT2	Protein O-MannosylTransferase	0.069024	0.074727	0.063291	0.061869	0.084703	0.077597	0.080977	0.057428	0.051833
YDL095W	PMT1	Protein O-MannosylTransferase	0.069024	0.074727	0.063291	0.061869	0.084703	0.077597	0.080977	0.057428	0.051833
YNL270C	ALP1	""	0.067971	0.066331	0.06962	0.097222	0	0.10138	0.10154	0	0.10872
YGL077C	HNM1	Hyper-resistance to Nitrogen Mustard	0.067761	0.075567	0.059916	0	0	0.22528	0	0	0.17952
YDR039C	ENA2	Exitus NAtru (Latin, "exit sodium")	0.066288	0.078925	0.053586	0.14773	0.08976	0	0.092545	0.062422	0.0063211
YJR130C	STR2	Sulfur TRansfer	0.0625	0.077246	0.047679	0.090909	0.093552	0.047559	0.015424	0.10237	0.02402
YNR012W	URK1	URidine Kinase	0.0625	0.12301	0.0016878	0.10227	0	0.26533	0.0051414	0	0
YDR020C	DAS2	Dst1-delta 6-Azauracil Sensitivity	0.0625	0.12049	0.0042194	0.13005	0	0.23029	0.012853	0	0
YJL214W	HXT8	HeXose Transporter	0.059764	0.055835	0.063713	0.044192	0.061947	0.061327	0.066838	0.073658	0.050569
YOL020W	TAT2	Tryptophan Amino acid Transporter	0.058923	0.0445	0.073418	0.026515	0.074589	0.032541	0.046272	0.12859	0.044248
YHL016C	DUR3	Degradation of URea	0.058291	0.082704	0.033755	0.10606	0.011378	0.13016	0.057841	0.012484	0.031606
YDR046C	BAP3	Branched-chain Amino acid Permease	0.058081	0.055835	0.060338	0.07197	0.016435	0.078849	0.075835	0.01623	0.08976
YDR536W	STL1	Sugar Transporter-Like protein	0.05766	0.056255	0.059072	0.056818	0.053097	0.058824	0.066838	0.058677	0.051833
YLR377C	FBP1	Fructose-1,6-BisPhosphatase	0.056608	0.11293	0	0.12753	0.21239	0	0	0	0
YKL148C	SDH1	Succinate DeHydrogenase	0.056187	0.10202	0.010127	0.099747	0.064475	0.14143	0.010283	0.0074906	0.012642
YGL184C	STR3	Sulfur TRansfer	0.055766	0.077666	0.033755	0.13636	0.011378	0.085106	0.060411	0.0049938	0.036662
YFR055W	IRC7	Increased Recombination Centers	0.055766	0.072208	0.039241	0.15909	0.0025284	0.055069	0.089974	0.0087391	0.020228
YKR080W	MTD1	Methylene Tetrahydrafolate Dehydrogenase	0.055135	0.098237	0.011814	0.14015	0.037927	0.1164	0.01928	0	0.016435
YLR158C	ASP3-3	ASParaginase	0.054924	0.089421	0.020253	0.083333	0	0.18398	0.021851	0	0.039191
YLR164W	SHH4	SDH4 Homolog	0.053872	0.095298	0.012236	0.09596	0.08091	0.10889	0.01671	0.0074906	0.012642
YDR038C	ENA5	Exitus NAtru (Latin, "exit sodium")	0.053872	0.06717	0.040506	0.14015	0.061947	0	0.064267	0.049938	0.0075853
YER152C	""	""	0.053451	0.051217	0.055696	0	0.15424	0	0.0025707	0.1598	0.0025284
YHR094C	HXT1	HeXose Transporter	0.053241	0.052897	0.053586	0.049242	0.061947	0.047559	0.059126	0.038702	0.063211
YMR313C	TGL3	TriacylGlycerol Lipase	0.05303	0.06759	0.038397	0.093434	0.096081	0.013767	0.034704	0.042447	0.037927
YFL011W	HXT10	HeXose Transporter	0.05282	0.051637	0.054008	0.044192	0.051833	0.058824	0.042416	0.054931	0.064475
YLR155C	ASP3-1	ASParaginase	0.052609	0.084803	0.020253	0.11742	0	0.13642	0.030848	0	0.030341
YLR081W	GAL2	GALactose metabolism	0.052399	0.052057	0.052743	0.036616	0.053097	0.066333	0.053985	0.046192	0.058154
YJL219W	HXT9	HeXose Transporter	0.052189	0.050798	0.053586	0.051768	0.04804	0.052566	0.050129	0.057428	0.053097
YBR208C	DUR1,2	Degradation of URea	0.051557	0.06927	0.033755	0.0037879	0.0025284	0.20025	0.043702	0.013733	0.044248
YLR160C	ASP3-4	ASParaginase	0.051557	0.081444	0.021519	0.098485	0	0.14518	0.042416	0	0.022756
YJR158W	HXT16	HeXose Transporter	0.051347	0.04576	0.056962	0.059343	0.035398	0.042553	0.061697	0.05618	0.053097
YFL055W	AGP3	high-Affinity Glutamine Permease	0.051136	0.055835	0.046414	0.07702	0.011378	0.078849	0.068123	0.0012484	0.070796
YJR160C	MPH3	Maltose Permease Homolog	0.050084	0.050798	0.049367	0.054293	0.049305	0.048811	0.048843	0.052434	0.046776
YDL247W	MPH2	Maltose Permease Homolog	0.049663	0.054156	0.045148	0.054293	0.051833	0.05632	0.03856	0.046192	0.050569
YNR072W	HXT17	HeXose Transporter	0.049453	0.04534	0.053586	0.050505	0.04804	0.037547	0.050129	0.058677	0.051833
YBR204C	LDH1	Lipid Droplet Hydrolase	0.049032	0.066331	0.031646	0.092172	0.085967	0.021277	0.03599	0.029963	0.029077
YMR011W	HXT2	HeXose Transporter	0.048822	0.052477	0.045148	0.041667	0.072061	0.043805	0.044987	0.03995	0.050569
YHR096C	HXT5	HeXose Transporter	0.048611	0.053317	0.043882	0.061869	0.035398	0.062578	0.03599	0.047441	0.04804
YOL156W	HXT11	HeXose Transporter	0.048611	0.047439	0.049789	0.054293	0.054362	0.033792	0.042416	0.053683	0.053097
YHR092C	HXT4	HeXose Transporter	0.048401	0.04618	0.050633	0.046717	0.040455	0.051314	0.052699	0.042447	0.05689
YDR342C	HXT7	HeXose Transporter	0.04819	0.049538	0.046835	0.055556	0.040455	0.052566	0.039846	0.053683	0.046776
YDR345C	HXT3	HeXose Transporter	0.04798	0.051217	0.044726	0.046717	0.053097	0.053817	0.05527	0.042447	0.036662
YIL099W	SGA1	Sporulation-specific GlycoAmylase	0.04798	0.0062972	0.089873	0	0	0.018773	0.11568	0.034956	0.1201
YDR343C	HXT6	HeXose Transporter	0.047769	0.051217	0.044304	0.05303	0.051833	0.048811	0.03856	0.053683	0.040455
YML059C	NTE1	Neuropathy Target Esterase	0.047769	0.029387	0.066245	0.026515	0.025284	0.036295	0.061697	0.022472	0.11504
YDL245C	HXT15	HeXose Transporter	0.047559	0.047859	0.047257	0.044192	0.04804	0.051314	0.053985	0.048689	0.039191
YLR157C	ASP3-2	ASParaginase	0.047348	0.077246	0.0173	0.10606	0	0.12516	0.030848	0	0.021492
YJL060W	BNA3	Biosynthesis of Nicotinic Acid	0.046296	0.042401	0.050211	0	0.12642	0.0012516	0.0012853	0.14732	0
YPL092W	SSU1	Sensitive to SUlfite	0.045665	0.09068	0.00042194	0.26389	0	0.008761	0	0	0.0012642
YDR387C	CIN10	Chromosome INstability	0.044823	0.04492	0.044726	0.055556	0.040455	0.038798	0.043702	0.046192	0.044248
YBR069C	TAT1	Tyrosine and tryptophan Amino acid Transporter	0.043771	0.04492	0.042616	0.058081	0.016435	0.060075	0.048843	0.017478	0.061947
YBR006W	UGA2	Utilization of GAba	0.042929	0.073887	0.011814	0.087121	0.042984	0.091364	0.0077121	0.0012484	0.026549
YGR019W	UGA1	Utilization of GAba	0.042929	0.073887	0.011814	0.087121	0.042984	0.091364	0.0077121	0.0012484	0.026549
YMR250W	GAD1	GlutAmate Decarboxylase	0.042929	0.073887	0.011814	0.087121	0.042984	0.091364	0.0077121	0.0012484	0.026549
YBR068C	BAP2	Branched-chain Amino acid Permease	0.042719	0.040722	0.044726	0.069444	0.010114	0.042553	0.068123	0.022472	0.044248
YER010C	""	""	0.041456	0.075147	0.0075949	0.10606	0.0012642	0.11765	0.010283	0	0.012642
YCR098C	GIT1	GlycerophosphoInosiTol	0.041246	0.012594	0.070042	0.011364	0.010114	0.01627	0.061697	0	0.14918
YCR024C-A	PMP1	Plasma Membrane Proteolipid	0.040825	0.049118	0.032489	0.10227	0.045512	0	0.051414	0.044944	0.0012642
YEL017C-A	PMP2	Plasma Membrane Proteolipid	0.040825	0.049118	0.032489	0.10227	0.045512	0	0.051414	0.044944	0.0012642
YEL069C	HXT13	HeXose Transporter	0.040614	0.040302	0.040928	0.039141	0.049305	0.032541	0.053985	0.028714	0.040455
YDL171C	GLT1	GLuTamate synthase	0.040194	0.080185	0	0.14394	0.096081	0.0012516	0	0	0
YKR097W	PCK1	Phosphoenolpyruvate CarboxyKinase	0.036827	0.064652	0.0088608	0.10985	0.0025284	0.081352	0.0077121	0	0.018963
YDR380W	ARO10	AROmatic amino acid requiring	0.035354	0.053317	0.0173	0.11995	0	0.04005	0.020566	0.018727	0.012642
YDR508C	GNP1	GlutamiNe Permease	0.032407	0.032326	0.032489	0.037879	0.016435	0.042553	0.047558	0.0037453	0.046776
YCR068W	ATG15	AuTophaGy related	0.027778	0.0445	0.01097	0.07197	0.061947	0	0.012853	0	0.020228
YIR031C	DAL7	Degradation of Allantoin	0.026515	0.018052	0.035021	0.0075758	0.030341	0.01627	0.020566	0.0024969	0.082174
YGL104C	VPS73	Vacuolar Protein Sorting	0.025042	0.004618	0.04557	0	0	0.013767	0.062982	0.018727	0.055626
YCL004W	PGS1	PhosphatidylGlycerolphosphate Synthase	0.024832	0.028967	0.020675	0.034091	0.037927	0.015019	0.01928	0.02372	0.018963
YHR100C	GEP4	GEnetic interactors of Prohibitins	0.024832	0.028967	0.020675	0.034091	0.037927	0.015019	0.01928	0.02372	0.018963
YPL206C	PGC1	Phosphatidyl Glycerol phospholipase C	0.024832	0.028967	0.020675	0.034091	0.037927	0.015019	0.01928	0.02372	0.018963
YKR031C	SPO14	SPOrulation	0.0242	0.0041982	0.044304	0.0025253	0.0025284	0.0075094	0.029563	0	0.10367
YLL012W	YEH1	Yeast steryl Ester Hydrolase	0.023779	0.047439	0	0.087121	0.055626	0	0	0	0
YBR241C	""	""	0.022938	0.0016793	0.044304	0	0	0.0050063	0.052699	0.01623	0.064475
YKL069W	""	""	0.022727	0.044081	0.0012658	0.10985	0	0.022528	0.0012853	0	0.0025284
YNL117W	MLS1	MaLate Synthase	0.022096	0.02225	0.021941	0.012626	0.02402	0.030038	0.014139	0.0012484	0.050569
YEL038W	UTR4	Unidentified TRanscript	0.020412	0.032746	0.0080169	0.07197	0.025284	0.0012516	0.0089974	0.0099875	0.0050569
YLR017W	MEU1	Multicopy Enhancer of UAS2	0.020412	0.032746	0.0080169	0.07197	0.025284	0.0012516	0.0089974	0.0099875	0.0050569
YMR009W	ADI1	Acireductone DIoxygenase	0.020412	0.032746	0.0080169	0.07197	0.025284	0.0012516	0.0089974	0.0099875	0.0050569
YOL052C	SPE2	SPErmidine auxotroph	0.020412	0.032746	0.0080169	0.07197	0.025284	0.0012516	0.0089974	0.0099875	0.0050569
YJR024C	MDE1	Methylthioribulose-1-phosphate DEhydratase	0.020412	0.032746	0.0080169	0.07197	0.025284	0.0012516	0.0089974	0.0099875	0.0050569
YPR118W	MRI1	MethylthioRibose-1-phosphate Isomerase	0.020412	0.032746	0.0080169	0.07197	0.025284	0.0012516	0.0089974	0.0099875	0.0050569
YMR008C	PLB1	PhosphoLipase B	0.019992	0.0058774	0.034177	0.0063131	0.0050569	0.0062578	0.034704	0	0.068268
YKL140W	TGL1	TriGlyceride Lipase	0.017887	0.035684	0	0.055556	0.051833	0	0	0	0
YLR146C	SPE4	SPErmidine auxotroph	0.017887	0.032326	0.0033755	0.070707	0.025284	0.0012516	0	0.0099875	0
YMR020W	FMS1	Fenpropimorph-resistance Multicopy Suppressor	0.016625	0.033165	0	0.070707	0.025284	0.0037547	0	0	0
YJR133W	XPT1	Xanthine Phosphoribosyl Transferase	0.015993	0.020151	0.011814	0	0	0.060075	0	0	0.035398
YDR533C	HSP31	Heat-Shock Protein	0.015993	0.0037783	0.02827	0	0.011378	0	0.086118	0	0
YKL103C	APE1	AminoPeptidase	0.015783	0.0058774	0.025738	0	0.017699	0	0.0012853	0.074906	0
YPL091W	GLR1	GLutathione Reductase	0.015152	0.030227	0	0.088384	0.0025284	0	0	0	0
YPL280W	HSP32	Heat-Shock Protein	0.015152	0.0020991	0.02827	0	0.0063211	0	0.086118	0	0
YDL078C	MDH3	Malate DeHydrogenase	0.014941	0.029807	0	0.0037879	0.072061	0.013767	0	0	0
YGL205W	POX1	""	0.014941	0.029807	0	0.0037879	0.072061	0.013767	0	0	0
YIL160C	POT1	Peroxisomal Oxoacyl Thiolase	0.014941	0.029807	0	0.0037879	0.072061	0.013767	0	0	0
YKR009C	FOX2	Fatty acid OXidation	0.014941	0.029807	0	0.0037879	0.072061	0.013767	0	0	0
YOR391C	HSP33	Heat-Shock Protein	0.014099	0.0029387	0.025316	0	0.0075853	0.0012516	0.077121	0	0
YDR256C	CTA1	CaTalase A	0.013468	0.026868	0	0.0012626	0.06574	0.013767	0	0	0
YCR005C	CIT2	CITrate synthase	0.012837	0.025609	0	0.0025253	0.061947	0.012516	0	0	0
YDR453C	TSA2	Thiol-Specific Antioxidant	0.012837	0.025609	0	0.070707	0.0050569	0.0012516	0	0	0
YMR322C	SNO4	SNZ proximal Open reading frame	0.012837	0.0033585	0.022363	0	0.010114	0	0.068123	0	0
YPL110C	GDE1	GlycerophosphoDiEsterase	0.011995	0.0025189	0.021519	0.0012626	0.0025284	0.0037547	0.025707	0	0.039191
YKL094W	YJU3	""	0.011574	0.00041982	0.022785	0	0.0012642	0	0.029563	0.0012484	0.037927
YOR155C	ISN1	IMP-Specific 5'-Nucleotidase	0.010522	0.019312	0.0016878	0.058081	0	0	0.003856	0	0.0012642
YER015W	FAA2	Fatty Acid Activation	0.010311	0.020571	0	0.0037879	0.04804	0.010013	0	0	0
YOL011W	PLB3	PhosphoLipase B	0.010311	0.0020991	0.018565	0.0025253	0.0037927	0	0.017995	0	0.037927
YDR428C	BNA7	Biosynthesis of NAD	0.010101	0.020151	0	0.0050505	0.04804	0.0075094	0	0	0
YJR078W	BNA2	Biosynthesis of Nicotinic Acid	0.010101	0.020151	0	0.0050505	0.04804	0.0075094	0	0	0
YLR020C	YEH2	Yeast steryl Ester Hydrolase	0.010101	0.020151	0	0.032828	0.027813	0	0	0	0
YLR231C	BNA5	Biosynthesis of Nicotinic Acid	0.010101	0.020151	0	0.0050505	0.04804	0.0075094	0	0	0
YEL029C	BUD16	BUD site selection	0.0094697	0.018892	0	0.056818	0	0	0	0	0
YER037W	PHM8	PHosphate Metabolism	0.0090488	0.015953	0.0021097	0.04798	0	0	0.0064267	0	0
YOR120W	GCY1	Galactose-inducible Crystallin-like Yeast protein	0.0065236	0.013014	0	0.0063131	0.022756	0.010013	0	0	0
YPR128C	ANT1	Adenine Nucleotide Transporter	0.0065236	0.013014	0	0.0025253	0.036662	0	0	0	0
YOR311C	DGK1	DiacylGlycerol Kinase	0.0063131	0.0020991	0.010549	0	0.0063211	0	0.011568	0.012484	0.0075853
YER183C	FAU1	Folinic Acid Utilization	0.0056818	0	0.011392	0	0	0	0.0051414	0.021223	0.0075853
YKL188C	PXA2	PeroXisomal ABC-transporter	0.0056818	0.011335	0	0.0037879	0.026549	0.0037547	0	0	0
YPL147W	PXA1	PeroXisomal ABC-transporter	0.0056818	0.011335	0	0.0037879	0.026549	0.0037547	0	0	0
YKL184W	SPE1	SPErmidine auxotroph	0.0054714	0.0025189	0.0084388	0.0012626	0	0.0062578	0.010283	0.0099875	0.0050569
YMR169C	ALD3	ALdehyde Dehydrogenase	0.0054714	0.010915	0	0.027778	0.0037927	0.0012516	0	0	0
YDR513W	GRX2	GlutaRedoXin	0.0048401	0.0096558	0	0.02904	0	0	0	0	0
YHL036W	MUP3	Methionine UPtake	0.0044192	0.0041982	0.0046414	0.0012626	0	0.011264	0.0025707	0	0.011378
YPR069C	SPE3	SPErmidine auxotroph	0.0044192	0.00083963	0.0080169	0.0012626	0	0.0012516	0.0089974	0.0099875	0.0050569
YMR318C	ADH6	Alcohol DeHydrogenase	0.0042088	0.006717	0.0016878	0	0	0.020025	0.003856	0	0.0012642
YCL035C	GRX1	GlutaRedoXin	0.0039983	0.0079765	0	0.02399	0	0	0	0	0
YCR105W	ADH7	Alcohol DeHydrogenase	0.0039983	0.0075567	0.00042194	0	0	0.022528	0	0	0.0012642
YDR098C	GRX3	GlutaRedoXin	0.0037879	0.0075567	0	0.020202	0.0025284	0	0	0	0
YGR055W	MUP1	Methionine UPtake	0.0035774	0.0029387	0.0042194	0.0012626	0	0.0075094	0.003856	0	0.0088496
YGR289C	MAL11	MALtose fermentation	0.0035774	0	0.007173	0	0	0	0.017995	0.0037453	0
YMR289W	ABZ2	para-AminoBenZoic acid (PABA) biosynthesis	0.003367	0.00083963	0.0059072	0	0	0.0025031	0.0025707	0.0062422	0.0088496
YNR033W	ABZ1	para-AminoBenZoic acid (PABA) biosynthesis	0.003367	0.00083963	0.0059072	0	0	0.0025031	0.0025707	0.0062422	0.0088496
YDR105C	TMS1	""	0.003367	0.0041982	0.0025316	0	0.012642	0	0.0012853	0	0.0063211
YEL071W	DLD3	D-Lactate Dehydrogenase	0.0031566	0.0062972	0	0	0.018963	0	0	0	0
YFL053W	DAK2	DihydroxyAcetone Kinase	0.0031566	0.0062972	0	0.0050505	0.011378	0.0025031	0	0	0
YML070W	DAK1	DihydroxyAcetone Kinase	0.0031566	0.0062972	0	0.0012626	0.011378	0.0062578	0	0	0
YIR037W	HYR1	HYdroperoxide Resistance	0.0027357	0.0054576	0	0.015152	0.0012642	0	0	0	0
YER174C	GRX4	GlutaRedoXin	0.0025253	0.0050378	0	0.015152	0	0	0	0	0
YDR272W	GLO2	GLyOxalase	0.0023148	0.0020991	0.0025316	0	0.0063211	0	0.0077121	0	0
YML004C	GLO1	GLyOxalase	0.0023148	0.0020991	0.0025316	0	0.0063211	0	0.0077121	0	0
YDL174C	DLD1	D-Lactate Dehydrogenase	0.0021044	0.0041982	0	0	0.011378	0.0012516	0	0	0
YDL178W	DLD2	D-Lactate Dehydrogenase	0.0018939	0.0037783	0	0	0.011378	0	0	0	0
YDR368W	YPR1	Yeast Putative Reductase	0.0018939	0.0029387	0.00084388	0	0	0.008761	0.0012853	0	0.0012642
YBR159W	IFA38	""	0.0016835	0.0033585	0	0	0.010114	0	0	0	0
YOR273C	TPO4	Transporter of POlyamines	0.0016835	0.0016793	0.0016878	0	0	0.0050063	0.0012853	0.0024969	0.0012642
YGR177C	ATF2	AcetylTransFerase	0.0014731	0.0012594	0.0016878	0	0	0.0037547	0	0.0037453	0.0012642
YKL026C	GPX1	Glutathione PeroXidase	0.0014731	0.0029387	0	0.0088384	0	0	0	0	0
YLL028W	TPO1	Transporter of POlyamines	0.0014731	0.0012594	0.0016878	0	0	0.0037547	0	0.0037453	0.0012642
YLR109W	AHP1	Alkyl HydroPeroxide reductase	0.0014731	0.0029387	0	0.0025253	0.0063211	0	0	0	0
YBR041W	FAT1	FATty acid transporter	0.0012626	0.0025189	0	0.0063131	0.0012642	0	0	0	0
YDR017C	KCS1	pKC1 Suppressor	0.0012626	0.0012594	0.0012658	0	0.0037927	0	0	0.0037453	0
YJR019C	TES1	ThioESterase	0.0012626	0.0025189	0	0.0037879	0.0037927	0	0	0	0
YOR163W	DDP1	Diadenosine and Diphosphoinositol Polyphosphate phosphohydrolase	0.0012626	0.0012594	0.0012658	0	0.0037927	0	0	0.0037453	0
YPL087W	YDC1	Yeast DihydroCeramidase	0.0012626	0.0025189	0	0.0063131	0.0012642	0	0	0	0
YBR244W	GPX2	Glutathione PeroXidase	0.0010522	0.0020991	0	0.0063131	0	0	0	0	0
YJL071W	ARG2	ARGinine requiring	0.0010522	0.00041982	0.0016878	0	0	0.0012516	0.003856	0	0.0012642
YLR410W	VIP1	""	0.0010522	0.0012594	0.00084388	0	0.0037927	0	0	0.0024969	0
YML054C	CYB2	CYtochrome B	0.0010522	0.0020991	0	0	0.0063211	0	0	0	0
YOL151W	GRE2	Genes de Respuesta a Estres (stress responsive genes)	0.0010522	0.0020991	0	0	0.0063211	0	0	0	0
YNL229C	URE2	UREidosuccinate transport	0.0010522	0.0020991	0	0.0050505	0.0012642	0	0	0	0
YHL003C	LAG1	Longevity Assurance Gene	0.00084175	0.0016793	0	0.0050505	0	0	0	0	0
YOR126C	IAH1	Isoamyl Acetate-Hydrolyzing esterase	0.00084175	0.0016793	0	0	0	0.0050063	0	0	0
YOR377W	ATF1	AcetylTransFerase	0.00084175	0.00041982	0.0012658	0	0	0.0012516	0	0.0037453	0
YBR176W	ECM31	ExtraCellular Mutant	0.00063131	0.0012594	0	0.0037879	0	0	0	0	0
YCR028C	FEN2	FENpropimorph resistance	0.00063131	0.0012594	0	0.0037879	0	0	0	0	0
YGR138C	TPO2	Transporter of POlyamines	0.00063131	0.00041982	0.00084388	0	0	0.0012516	0	0.0024969	0
YHR063C	PAN5	PANtothenate biosynthesis	0.00063131	0.0012594	0	0.0037879	0	0	0	0	0
YIL145C	PAN6	PANtothenate biosynthesis	0.00063131	0.0012594	0	0.0037879	0	0	0	0	0
YJL196C	ELO1	ELOngation defective	0.00063131	0.0012594	0	0	0.0037927	0	0	0	0
YML008C	ERG6	ERGosterol biosynthesis	0.00063131	0	0.0012658	0	0	0	0.003856	0	0
YGL196W	DSD1	""	0.00063131	0	0.0012658	0	0	0	0.003856	0	0
YKL008C	LAC1	Longevity-Assurance gene Cognate (LAG1 Cognate)	0.00042088	0.00083963	0	0.0012626	0.0012642	0	0	0	0
YLR284C	ECI1	Enoyl-CoA Isomerase	0.00042088	0.00083963	0	0	0.0025284	0	0	0	0
YDR315C	IPK1	Inositol Polyphosphate Kinase	0.00021044	0	0.00042194	0	0	0	0	0.0012484	0
YHL032C	GUT1	Glycerol UTilization	0.00021044	0.00041982	0	0	0.0012642	0	0	0	0
YPR156C	TPO3	Transporter of POlyamines	0.00021044	0	0.00042194	0	0	0	0	0.0012484	0
YAL022C	FUN26	Function Unknown Now	0	0	0	0	0	0	0	0	0
YAL060W	BDH1	Butanediol DeHydrogenase	0	0	0	0	0	0	0	0	0
YAR071W	PHO11	PHOsphate metabolism	0	0	0	0	0	0	0	0	0
YBL011W	SCT1	Suppressor of Choline-Transport mutants	0	0	0	0	0	0	0	0	0
YBL013W	FMT1	Formyl-Methionyl-tRNA Transformylase	0	0	0	0	0	0	0	0	0
YBL042C	FUI1	5-FlUorourIdine resistance	0	0	0	0	0	0	0	0	0
YBL064C	PRX1	PeroxiRedoXin	0	0	0	0	0	0	0	0	0
YBL098W	BNA4	Biosynthesis of Nicotinic Acid	0	0	0	0	0	0	0	0	0
YBR003W	COQ1	COenzyme Q	0	0	0	0	0	0	0	0	0
YBR018C	GAL7	GALactose metabolism	0	0	0	0	0	0	0	0	0
YBR019C	GAL10	GALactose metabolism	0	0	0	0	0	0	0	0	0
YBR020W	GAL1	GALactose metabolism	0	0	0	0	0	0	0	0	0
YBR023C	CHS3	CHitin Synthase-related	0	0	0	0	0	0	0	0	0
YBR026C	ETR1	2-Enoyl Thioester Reductase	0	0	0	0	0	0	0	0	0
YBR034C	HMT1	HnRNP MethylTransferase	0	0	0	0	0	0	0	0	0
YBR036C	CSG2	Calcium Sensitive Growth	0	0	0	0	0	0	0	0	0
YBR042C	CST26	Chromosome STability	0	0	0	0	0	0	0	0	0
YBR058C-A	TSC3	Temperature-sensitive Suppressors of Csg2 mutants	0	0	0	0	0	0	0	0	0
YBR085W	AAC3	ADP/ATP Carrier	0	0	0	0	0	0	0	0	0
YBR092C	PHO3	PHOsphate metabolism	0	0	0	0	0	0	0	0	0
YBR093C	PHO5	PHOsphate metabolism	0	0	0	0	0	0	0	0	0
YBR097W	VPS15	Vacuolar Protein Sorting	0	0	0	0	0	0	0	0	0
YBR127C	VMA2	Vacuolar Membrane Atpase	0	0	0	0	0	0	0	0	0
YBR132C	AGP2	high-Affinity Glutamine Permease	0	0	0	0	0	0	0	0	0
YBR149W	ARA1	D-ARAbinose dehydrogenase	0	0	0	0	0	0	0	0	0
YBR161W	CSH1	CSG1/SUR1 Homolog	0	0	0	0	0	0	0	0	0
YBR180W	DTR1	DiTyRosine	0	0	0	0	0	0	0	0	0
YBR183W	YPC1	Yeast Phyto-Ceramidase	0	0	0	0	0	0	0	0	0
YBR199W	KTR4	Kre Two Related	0	0	0	0	0	0	0	0	0
YBR205W	KTR3	Kre Two Related	0	0	0	0	0	0	0	0	0
YBR213W	MET8	METhionine requiring	0	0	0	0	0	0	0	0	0
YBR293W	VBA2	Vacuolar Basic Amino acid transporter	0	0	0	0	0	0	0	0	0
YBR298C	MAL31	MALtose fermentation	0	0	0	0	0	0	0	0	0
YBR299W	MAL32	MALtose	0	0	0	0	0	0	0	0	0
YCL009C	ILV6	IsoLeucine Valine	0	0	0	0	0	0	0	0	0
YCL038C	ATG22	AuTophaGy related	0	0	0	0	0	0	0	0	0
YCL069W	VBA3	Vacuolar Basic Amino acid transporter	0	0	0	0	0	0	0	0	0
YCR024C	SLM5	Synthetic Lethal with Mss4	0	0	0	0	0	0	0	0	0
YCR036W	RBK1	RiBoKinase	0	0	0	0	0	0	0	0	0
YCR075C	ERS1	ERd Suppressor	0	0	0	0	0	0	0	0	0
YCR083W	TRX3	ThioRedoXin	0	0	0	0	0	0	0	0	0
YDL042C	SIR2	Silent Information Regulator	0	0	0	0	0	0	0	0	0
YDL090C	RAM1	RAS protein and A-factor Maturation	0	0	0	0	0	0	0	0	0
YDL100C	GET3	Guided Entry of Tail-anchored proteins	0	0	0	0	0	0	0	0	0
YDL142C	CRD1	CaRDiolipin synthase	0	0	0	0	0	0	0	0	0
YDL168W	SFA1	Sensitive to FormAldehyde	0	0	0	0	0	0	0	0	0
YDL185W	VMA1	Vacuolar Membrane Atpase	0	0	0	0	0	0	0	0	0
YDL198C	GGC1	GDP/GTP Carrier	0	0	0	0	0	0	0	0	0
YDL210W	UGA4	Utilization of GAba	0	0	0	0	0	0	0	0	0
YDR001C	NTH1	Neutral TreHalase	0	0	0	0	0	0	0	0	0
YDR058C	TGL2	TriacylGlycerol Lipase	0	0	0	0	0	0	0	0	0
YDR072C	IPT1	InositolPhosphoTransferase	0	0	0	0	0	0	0	0	0
YDR135C	YCF1	Yeast Cadmium Factor	0	0	0	0	0	0	0	0	0
YDR147W	EKI1	Ethanolamine KInase	0	0	0	0	0	0	0	0	0
YDR173C	ARG82	ARGinine requiring	0	0	0	0	0	0	0	0	0
YDR191W	HST4	Homolog of SIR Two (SIR2)	0	0	0	0	0	0	0	0	0
YDR204W	COQ4	COenzyme Q	0	0	0	0	0	0	0	0	0
YDR226W	ADK1	ADenylate Kinase	0	0	0	0	0	0	0	0	0
YDR261C	EXG2	EXo-1,3-beta-Glucanase	0	0	0	0	0	0	0	0	0
YDR268W	MSW1	Mitochondrial aminoacyl-tRNA Synthetase, tryptophan (W)	0	0	0	0	0	0	0	0	0
YDR284C	DPP1	Diacylglycerol Pyrophosphate Phosphatase	0	0	0	0	0	0	0	0	0
YDR294C	DPL1	Dihydrosphingosine Phosphate Lyase	0	0	0	0	0	0	0	0	0
YDR297W	SUR2	SUppressor of Rvs161 and rvs167 mutations	0	0	0	0	0	0	0	0	0
YDR305C	HNT2	Histidine triad NucleoTide-binding	0	0	0	0	0	0	0	0	0
YDR400W	URH1	URidine Hydrolase	0	0	0	0	0	0	0	0	0
YDR402C	DIT2	DITyrosine	0	0	0	0	0	0	0	0	0
YDR403W	DIT1	DITyrosine	0	0	0	0	0	0	0	0	0
YDR481C	PHO8	PHOsphate metabolism	0	0	0	0	0	0	0	0	0
YDR483W	KRE2	Killer toxin REsistant	0	0	0	0	0	0	0	0	0
YDR530C	APA2	AP4A phosphorylase	0	0	0	0	0	0	0	0	0
YEL006W	YEA6	""	0	0	0	0	0	0	0	0	0
YEL027W	VMA3	Vacuolar Membrane Atpase	0	0	0	0	0	0	0	0	0
YEL041W	YEF1	""	0	0	0	0	0	0	0	0	0
YEL042W	GDA1	Guanosine DiphosphatAse	0	0	0	0	0	0	0	0	0
YEL051W	VMA8	Vacuolar Membrane Atpase	0	0	0	0	0	0	0	0	0
YER061C	CEM1	Condensing Enzyme with Mitochondrial function	0	0	0	0	0	0	0	0	0
YER070W	RNR1	RiboNucleotide Reductase	0	0	0	0	0	0	0	0	0
YER119C	AVT6	Amino acid Vacuolar Transport	0	0	0	0	0	0	0	0	0
YER175C	TMT1	Trans-aconitate MethylTransferase	0	0	0	0	0	0	0	0	0
YFL001W	DEG1	DEpressed Growth rate	0	0	0	0	0	0	0	0	0
YFR019W	FAB1	Forms Aploid and Binucleate cells	0	0	0	0	0	0	0	0	0
YFR047C	BNA6	Biosynthesis of Nicotinic Acid	0	0	0	0	0	0	0	0	0
YGL037C	PNC1	Pyrazinamidase and NiCotinamidase	0	0	0	0	0	0	0	0	0
YGL063W	PUS2	PseudoUridine Synthase	0	0	0	0	0	0	0	0	0
YGL067W	NPY1	NADH PYrophosphatase	0	0	0	0	0	0	0	0	0
YGL080W	MPC1	Mitochondrial Pyruvate Carrier	0	0	0	0	0	0	0	0	0
YGL084C	GUP1	Glycerol UPtake	0	0	0	0	0	0	0	0	0
YGL119W	COQ8	COenzyme Q	0	0	0	0	0	0	0	0	0
YGL224C	SDT1	Suppressor of Disruption of TFIIS	0	0	0	0	0	0	0	0	0
YGL248W	PDE1	PhosphoDiEsterase	0	0	0	0	0	0	0	0	0
YGR007W	ECT1	Ethanolamine-phosphate CytidylylTransferase	0	0	0	0	0	0	0	0	0
YGR010W	NMA2	Nicotinamide Mononucleotide Adenylyltransferase	0	0	0	0	0	0	0	0	0
YGR020C	VMA7	Vacuolar Membrane Atpase	0	0	0	0	0	0	0	0	0
YGR096W	TPC1	Thiamine Pyrophosphate Carrier	0	0	0	0	0	0	0	0	0
YGR110W	CLD1	CardioLipin-specific Deacylase	0	0	0	0	0	0	0	0	0
YGR157W	CHO2	CHOline requiring	0	0	0	0	0	0	0	0	0
YGR171C	MSM1	Mitochondrial aminoacyl-tRNA Synthetase, Methionine	0	0	0	0	0	0	0	0	0
YGR180C	RNR4	RiboNucleotide Reductase	0	0	0	0	0	0	0	0	0
YGR194C	XKS1	XyluloKinaSe	0	0	0	0	0	0	0	0	0
YGR240C	PFK1	PhosphoFructoKinase	0	0	0	0	0	0	0	0	0
YGR243W	MPC3	Mitochondrial Pyruvate Carrier	0	0	0	0	0	0	0	0	0
YGR247W	CPD1	Cyclic nucleotide PhosphoDiesterase	0	0	0	0	0	0	0	0	0
YGR255C	COQ6	COenzyme Q	0	0	0	0	0	0	0	0	0
YGR260W	TNA1	Transporter of Nicotinic Acid	0	0	0	0	0	0	0	0	0
YGR282C	BGL2	Beta-GLucanase	0	0	0	0	0	0	0	0	0
YGR286C	BIO2	BIOtin	0	0	0	0	0	0	0	0	0
YGR287C	IMA1	IsoMAltase	0	0	0	0	0	0	0	0	0
YGR292W	MAL12	MALtose fermentation	0	0	0	0	0	0	0	0	0
YHR011W	DIA4	Digs Into Agar	0	0	0	0	0	0	0	0	0
YHR026W	VMA16	Vacuolar Membrane Atpase	0	0	0	0	0	0	0	0	0
YHR039C-A	VMA10	""	0	0	0	0	0	0	0	0	0
YHR067W	HTD2	Hydroxyacyl-Thioester Dehydratase	0	0	0	0	0	0	0	0	0
YHR091C	MSR1	Mitochondrial tRNA Synthetase aRginine	0	0	0	0	0	0	0	0	0
YHR104W	GRE3	Genes de Respuesta a Estres (stress responsive genes)	0	0	0	0	0	0	0	0	0
YHR106W	TRR2	ThioRedoxin Reductase	0	0	0	0	0	0	0	0	0
YHR162W	MPC2	Mitochondrial Pyruvate Carrier	0	0	0	0	0	0	0	0	0
YIL002C	INP51	INositol polyphosphate 5-Phosphatase	0	0	0	0	0	0	0	0	0
YIL006W	YIA6	""	0	0	0	0	0	0	0	0	0
YIL009W	FAA3	Fatty Acid Activation	0	0	0	0	0	0	0	0	0
YIL010W	DOT5	Disruptor Of Telomeric silencing	0	0	0	0	0	0	0	0	0
YIL066C	RNR3	RiboNucleotide Reductase	0	0	0	0	0	0	0	0	0
YIL107C	PFK26	6-PhosphoFructo-2-Kinase	0	0	0	0	0	0	0	0	0
YIL134W	FLX1	FLavin eXchange	0	0	0	0	0	0	0	0	0
YIL162W	SUC2	SUCrose	0	0	0	0	0	0	0	0	0
YIL172C	IMA3	IsoMAltase	0	0	0	0	0	0	0	0	0
YIR027C	DAL1	Degradation of Allantoin	0	0	0	0	0	0	0	0	0
YIR028W	DAL4	Degradation of Allantoin	0	0	0	0	0	0	0	0	0
YIR029W	DAL2	Degradation of Allantoin	0	0	0	0	0	0	0	0	0
YIR032C	DAL3	Degradation of Allantoin	0	0	0	0	0	0	0	0	0
YJL068C	""	""	0	0	0	0	0	0	0	0	0
YJL100W	LSB6	Las Seventeen Binding protein	0	0	0	0	0	0	0	0	0
YJL101C	GSH1	glutathione (GSH)	0	0	0	0	0	0	0	0	0
YJL129C	TRK1	TRansport of potassium (K)	0	0	0	0	0	0	0	0	0
YJL134W	LCB3	Long-Chain Base	0	0	0	0	0	0	0	0	0
YJL139C	YUR1	Yeast Unknown Reading frame	0	0	0	0	0	0	0	0	0
YJL155C	FBP26	Fructose BisPhosphatase	0	0	0	0	0	0	0	0	0
YJL212C	OPT1	OligoPeptide Transporter	0	0	0	0	0	0	0	0	0
YJL216C	IMA5	IsoMAltase	0	0	0	0	0	0	0	0	0
YJL221C	IMA4	IsoMAltase	0	0	0	0	0	0	0	0	0
YJR001W	AVT1	Amino acid Vacuolar Transport	0	0	0	0	0	0	0	0	0
YJR025C	BNA1	Biosynthesis of Nicotinic Acid	0	0	0	0	0	0	0	0	0
YJR049C	UTR1	Unidentified TRanscript	0	0	0	0	0	0	0	0	0
YJR110W	YMR1	Yeast Myotubularin Related	0	0	0	0	0	0	0	0	0
YJR152W	DAL5	Degradation of Allantoin	0	0	0	0	0	0	0	0	0
YJR153W	PGU1	PolyGalactUronase	0	0	0	0	0	0	0	0	0
YJR159W	SOR1	""	0	0	0	0	0	0	0	0	0
YKL055C	OAR1	3-Oxoacyl-[Acyl-carrier-protein] Reductase	0	0	0	0	0	0	0	0	0
YKL080W	VMA5	Vacuolar Membrane Atpase	0	0	0	0	0	0	0	0	0
YKL132C	RMA1	Reduced Mating A	0	0	0	0	0	0	0	0	0
YKL146W	AVT3	Amino acid Vacuolar Transport	0	0	0	0	0	0	0	0	0
YKL174C	TPO5	Transporter of POlyamines	0	0	0	0	0	0	0	0	0
YKL192C	ACP1	Acyl Carrier Protein	0	0	0	0	0	0	0	0	0
YKL194C	MST1	Mitochondrial aminoacyl-tRNA Synthetase, Threonine	0	0	0	0	0	0	0	0	0
YKL212W	SAC1	Suppressor of ACtin	0	0	0	0	0	0	0	0	0
YKR053C	YSR3	Yeast Sphingolipid Resistance	0	0	0	0	0	0	0	0	0
YKR061W	KTR2	Kre Two Related	0	0	0	0	0	0	0	0	0
YKR066C	CCP1	Cytochrome c Peroxidase	0	0	0	0	0	0	0	0	0
YKR069W	MET1	METhionine requiring	0	0	0	0	0	0	0	0	0
YKR072C	SIS2	SIt4 Suppressor	0	0	0	0	0	0	0	0	0
YLL015W	BPT1	Bile Pigment Transporter	0	0	0	0	0	0	0	0	0
YLL048C	YBT1	Yeast Bile Transporter	0	0	0	0	0	0	0	0	0
YLL057C	JLP1	dnaJ-Like Protein	0	0	0	0	0	0	0	0	0
YLL061W	MMP1	S-MethylMethionine Permease	0	0	0	0	0	0	0	0	0
YLL062C	MHT1	S-Methylmethionine-Homocysteine methylTransferase	0	0	0	0	0	0	0	0	0
YLR056W	ERG3	ERGosterol biosynthesis	0	0	0	0	0	0	0	0	0
YLR070C	XYL2	""	0	0	0	0	0	0	0	0	0
YLR172C	DPH5	DiPHthamide	0	0	0	0	0	0	0	0	0
YLR189C	ATG26	AuTophaGy related	0	0	0	0	0	0	0	0	0
YLR201C	COQ9	COenzyme Q	0	0	0	0	0	0	0	0	0
YLR237W	THI7	THIamine metabolism	0	0	0	0	0	0	0	0	0
YLR240W	VPS34	Vacuolar Protein Sorting	0	0	0	0	0	0	0	0	0
YLR260W	LCB5	Long-Chain Base	0	0	0	0	0	0	0	0	0
YLR285W	NNT1	Nicotinamide N-methylTransferase	0	0	0	0	0	0	0	0	0
YLR299W	ECM38	ExtraCellular Mutant	0	0	0	0	0	0	0	0	0
YLR300W	EXG1	EXo-1,3-beta-Glucanase	0	0	0	0	0	0	0	0	0
YLR307W	CDA1	Chitin DeAcetylase	0	0	0	0	0	0	0	0	0
YLR308W	CDA2	Chitin DeAcetylase	0	0	0	0	0	0	0	0	0
YLR328W	NMA1	Nicotinamide Mononucleotide Adenylyltransferase	0	0	0	0	0	0	0	0	0
YLR372W	ELO3	fatty acid ELOngation	0	0	0	0	0	0	0	0	0
YLR382C	NAM2	Nuclear Accommodation of Mitochondria	0	0	0	0	0	0	0	0	0
YLR386W	VAC14	VACuole morphology and inheritance mutant	0	0	0	0	0	0	0	0	0
YLR447C	VMA6	Vacuolar Membrane Atpase	0	0	0	0	0	0	0	0	0
YML086C	ALO1	D-Arabinono-1,4-Lactone Oxidase	0	0	0	0	0	0	0	0	0
YML110C	COQ5	COenzyme Q	0	0	0	0	0	0	0	0	0
YMR006C	PLB2	PhosphoLipase B	0	0	0	0	0	0	0	0	0
YMR015C	ERG5	ERGosterol biosynthesis	0	0	0	0	0	0	0	0	0
YMR041C	ARA2	ARAbinose	0	0	0	0	0	0	0	0	0
YMR054W	STV1	Similar To VPH1	0	0	0	0	0	0	0	0	0
YMR056C	AAC1	ADP/ATP Carrier	0	0	0	0	0	0	0	0	0
YMR088C	VBA1	Vacuolar Basic Amino acid transporter	0	0	0	0	0	0	0	0	0
YMR101C	SRT1	Suppressor of Rer-Two	0	0	0	0	0	0	0	0	0
YMR202W	ERG2	ERGosterol biosynthesis	0	0	0	0	0	0	0	0	0
YMR207C	HFA1	""	0	0	0	0	0	0	0	0	0
YMR226C	""	""	0	0	0	0	0	0	0	0	0
YMR272C	SCS7	Suppressor of Ca2+ Sensitivity	0	0	0	0	0	0	0	0	0
YMR278W	PRM15	Phospho Ribo Mutase	0	0	0	0	0	0	0	0	0
YMR293C	HER2	Hmg2p ER Remodeling	0	0	0	0	0	0	0	0	0
YNL003C	PET8	PETite colonies	0	0	0	0	0	0	0	0	0
YNL009W	IDP3	Isocitrate Dehydrogenase, NADP-dependent	0	0	0	0	0	0	0	0	0
YNL029C	KTR5	Kre Two Related	0	0	0	0	0	0	0	0	0
YNL045W	LAP2	Leucine AminoPeptidases	0	0	0	0	0	0	0	0	0
YNL073W	MSK1	Mitochondrial aminoacyl-tRNA Synthetase, lysine (K)	0	0	0	0	0	0	0	0	0
YNL101W	AVT4	Amino acid Vacuolar Transport	0	0	0	0	0	0	0	0	0
YNL106C	INP52	INositol polyphosphate 5-Phosphatase	0	0	0	0	0	0	0	0	0
YNL129W	NRK1	Nicotinamide Riboside Kinase	0	0	0	0	0	0	0	0	0
YNL192W	CHS1	CHitin Synthase	0	0	0	0	0	0	0	0	0
YNL202W	SPS19	SPorulation-Specific	0	0	0	0	0	0	0	0	0
YNL292W	PUS4	PseudoUridine Synthase	0	0	0	0	0	0	0	0	0
YNL318C	HXT14	HeXose Transporter	0	0	0	0	0	0	0	0	0
YNL325C	FIG4	Factor-Induced Gene	0	0	0	0	0	0	0	0	0
YNR041C	COQ2	COenzyme Q	0	0	0	0	0	0	0	0	0
YNR056C	BIO5	BIOtin	0	0	0	0	0	0	0	0	0
YNR057C	BIO4	BIOtin	0	0	0	0	0	0	0	0	0
YNR058W	BIO3	BIOtin	0	0	0	0	0	0	0	0	0
YNR067C	DSE4	Daughter Specific Expression	0	0	0	0	0	0	0	0	0
YOL033W	MSE1	Mitochondrial aminoacyl-tRNA Synthetase, Glutamate (E)	0	0	0	0	0	0	0	0	0
YOL049W	GSH2	Glutathione	0	0	0	0	0	0	0	0	0
YOL055C	THI20	THIamine metabolism	0	0	0	0	0	0	0	0	0
YOL065C	INP54	INositol polyphosphate 5-Phosphatase	0	0	0	0	0	0	0	0	0
YOL068C	HST1	Homolog of SIR Two (SIR2)	0	0	0	0	0	0	0	0	0
YOL096C	COQ3	COenzyme Q	0	0	0	0	0	0	0	0	0
YOL136C	PFK27	6-PhosphoFructo-2-Kinase	0	0	0	0	0	0	0	0	0
YOR025W	HST3	Homolog of SIR Two (SIR2)	0	0	0	0	0	0	0	0	0
YOR040W	GLO4	GLyOxalase	0	0	0	0	0	0	0	0	0
YOR054C	VHS3	Viable in a Hal3 Sit4 background	0	0	0	0	0	0	0	0	0
YOR071C	NRT1	Nicotinamide Riboside Transporter	0	0	0	0	0	0	0	0	0
YOR099W	KTR1	Kre Two Related	0	0	0	0	0	0	0	0	0
YOR100C	CRC1	CaRnitine Carrier	0	0	0	0	0	0	0	0	0
YOR109W	INP53	INositol polyphosphate 5-Phosphatase	0	0	0	0	0	0	0	0	0
YOR125C	CAT5	CATabolite repression	0	0	0	0	0	0	0	0	0
YOR171C	LCB4	Long-Chain Base	0	0	0	0	0	0	0	0	0
YOR180C	DCI1	delta(3,5)-delta(2,4)-Dienoyl-CoA Isomerase	0	0	0	0	0	0	0	0	0
YOR190W	SPR1	SPorulation Regulated	0	0	0	0	0	0	0	0	0
YOR192C	THI72	THI7 homolog 2	0	0	0	0	0	0	0	0	0
YOR209C	NPT1	Nicotinate PhosphoribosylTransferase	0	0	0	0	0	0	0	0	0
YOR221C	MCT1	Malonyl-CoA:ACP Transferase	0	0	0	0	0	0	0	0	0
YOR241W	MET7	METhionine requiring	0	0	0	0	0	0	0	0	0
YOR245C	DGA1	DiacylGlycerol Acyltransferase	0	0	0	0	0	0	0	0	0
YOR270C	VPH1	Vacuolar pH	0	0	0	0	0	0	0	0	0
YOR332W	VMA4	Vacuolar Membrane Atpase	0	0	0	0	0	0	0	0	0
YOR347C	PYK2	PYruvate Kinase	0	0	0	0	0	0	0	0	0
YOR360C	PDE2	PhosphoDiEsterase	0	0	0	0	0	0	0	0	0
YPL015C	HST2	Homolog of SIR Two (SIR2)	0	0	0	0	0	0	0	0	0
YPL036W	PMA2	Plasma Membrane ATPase	0	0	0	0	0	0	0	0	0
YPL040C	ISM1	Isoleucyl tRNA Synthetase of Mitochondria	0	0	0	0	0	0	0	0	0
YPL053C	KTR6	Kre Two Related	0	0	0	0	0	0	0	0	0
YPL057C	SUR1	SUppressor of Rvs161 and rvs167 mutations	0	0	0	0	0	0	0	0	0
YPL059W	GRX5	GlutaRedoXin	0	0	0	0	0	0	0	0	0
YPL069C	BTS1	Bet Two Suppressor	0	0	0	0	0	0	0	0	0
YPL097W	MSY1	Mitochondrial aminoacyl-tRNA Synthetase, tyrosine (Y)	0	0	0	0	0	0	0	0	0
YPL104W	MSD1	Mitochondrial aminoacyl-tRNA Synthetase, Aspartate (D)	0	0	0	0	0	0	0	0	0
YPL148C	PPT2	Phosphopantetheine:Protein Transferase	0	0	0	0	0	0	0	0	0
YPL188W	POS5	PerOxide Sensitive	0	0	0	0	0	0	0	0	0
YPL189W	GUP2	Glycerol UPtake	0	0	0	0	0	0	0	0	0
YPL212C	PUS1	PseudoUridine Synthase	0	0	0	0	0	0	0	0	0
YPL214C	THI6	THIamine biosynthesis	0	0	0	0	0	0	0	0	0
YPL234C	VMA11	Vacuolar Membrane Atpase	0	0	0	0	0	0	0	0	0
YPL244C	HUT1	Homolog of UDP-galactose Transporter	0	0	0	0	0	0	0	0	0
YPL258C	THI21	THIamine metabolism	0	0	0	0	0	0	0	0	0
YPL268W	PLC1	PhosphoLipase C	0	0	0	0	0	0	0	0	0
YPL273W	SAM4	S-AdenosylMethionine metabolism	0	0	0	0	0	0	0	0	0
YPL274W	SAM3	S-AdenosylMethionine metabolism	0	0	0	0	0	0	0	0	0
YPR002W	PDH1	prpD Homolog	0	0	0	0	0	0	0	0	0
YPR006C	ICL2	IsoCitrate Lyase	0	0	0	0	0	0	0	0	0
YPR026W	ATH1	Acid TreHalase	0	0	0	0	0	0	0	0	0
YPR036W	VMA13	Vacuolar Membrane Atpase	0	0	0	0	0	0	0	0	0
YPR047W	MSF1	Mitochondrial aminoacyl-tRNA Synthetase, Phenylalanine (F)	0	0	0	0	0	0	0	0	0
YPR062W	FCY1	FluoroCYtosine resistance	0	0	0	0	0	0	0	0	0
YPR121W	THI22	THIamine metabolism	0	0	0	0	0	0	0	0	0
YPR140W	TAZ1	TAfaZzin	0	0	0	0	0	0	0	0	0
YHR215W	PHO12	PHOsphate metabolism	0	0	0	0	0	0	0	0	0
YDR538W	PAD1	Phenylacrylic Acid Decarboxylase	0	0	0	0	0	0	0	0	0
YDR539W	FDC1	Ferulic acid DeCarboxylase	0	0	0	0	0	0	0	0	0
YAR069W-A	YAR069W-A	YAR069W-A	0	0	0	0	0	0	0	0	0
YHR214W-F	YHR214W-F	YHR214W-F	0	0	0	0	0	0	0	0	0
YHR013C	ARD1	ARrest Defective	0	0	0	0	0	0	0	0	0
YFL058W	THI5	THIamine metabolism	0	0	0	0	0	0	0	0	0
YDR071C	PAA1	PolyAmine Acetyltransferase	0	0	0	0	0	0	0	0	0
YCL005W-A	VMA9	Vacuolar Membrane Atpase	0	0	0	0	0	0	0	0	0
YJL180C	ATP12	ATP synthase	0	0	0	0	0	0	0	0	0
YLR393W	ATP10	ATP synthase	0	0	0	0	0	0	0	0	0
YNL315C	ATP11	ATP synthase	0	0	0	0	0	0	0	0	0
YOL077W-A	ATP19	ATP synthase	0	0	0	0	0	0	0	0	0
YJR069C	HAM1	6-n-HydroxylAMinopurine sensitive	0	0	0	0	0	0	0	0	0
YLR345W	""	""	0	0	0	0	0	0	0	0	0
YMR084W	""	""	0	0	0	0	0	0	0	0	0
YOL092W	YPQ1	Yeast PQ-loop protein	0	0	0	0	0	0	0	0	0
YCL047C	POF1	Promoter Of Filamentation	0	0	0	0	0	0	0	0	0
YER141W	COX15	Cytochrome c OXidase	0	0	0	0	0	0	0	0	0
YHL012W	""	""	0	0	0	0	0	0	0	0	0
YFL060C	SNO3	SNZ proximal Open reading frame	0	0	0	0	0	0	0	0	0
YAL035W	FUN12	Function Unknown Now	0	0	0	0	0	0	0	0	0
YLL001W	DNM1	DyNaMin-related	0	0	0	0	0	0	0	0	0
YBR001C	NTH2	Neutral TreHalase	0	0	0	0	0	0	0	0	0
YDL024C	DIA3	Digs Into Agar	0	0	0	0	0	0	0	0	0
YDL246C	SOR2	""	0	0	0	0	0	0	0	0	0
YDR242W	AMD2	AMiDase	0	0	0	0	0	0	0	0	0
YOR283W	""	""	0	0	0	0	0	0	0	0	0
YNL334C	SNO2	SNZ proximal Open reading frame	0	0	0	0	0	0	0	0	0
YAL039C	CYC3	CYtochrome C	0	0	0	0	0	0	0	0	0
YKL087C	CYT2	CYTochrome-c1-heme-lyase	0	0	0	0	0	0	0	0	0
YAL061W	BDH2	""	0	0	0	0	0	0	0	0	0
YBL080C	PET112	PETite colonies	0	0	0	0	0	0	0	0	0
YBL091C	MAP2	Methionine AminoPeptidase	0	0	0	0	0	0	0	0	0
YLR244C	MAP1	Methionine AminoPeptidase	0	0	0	0	0	0	0	0	0
YBR022W	POA1	Phosphatase Of ADP-ribose 1"-phosphate	0	0	0	0	0	0	0	0	0
YMR087W	""	""	0	0	0	0	0	0	0	0	0
YBR046C	ZTA1	ZeTA-crystallin	0	0	0	0	0	0	0	0	0
YBR111C	YSA1	""	0	0	0	0	0	0	0	0	0
YBR147W	RTC2	Restriction of Telomere Capping	0	0	0	0	0	0	0	0	0
YDR352W	YPQ2	Yeast PQ-loop protein	0	0	0	0	0	0	0	0	0
YBR222C	PCS60	Peroxisomal CoA-dependent Synthetase	0	0	0	0	0	0	0	0	0
YBR229C	ROT2	Reversal Of Tor2 lethality	0	0	0	0	0	0	0	0	0
YBR235W	VHC1	Vacuolar protein Homologous to CCC family	0	0	0	0	0	0	0	0	0
YBR281C	DUG2	Deficient in Utilization of Glutathione	0	0	0	0	0	0	0	0	0
YNL191W	DUG3	Deficient in Utilization of Glutathione	0	0	0	0	0	0	0	0	0
YBR295W	PCA1	P-type Cation-transporting ATPase	0	0	0	0	0	0	0	0	0
YCR011C	ADP1	ATP-Dependent Permease	0	0	0	0	0	0	0	0	0
YCR107W	AAD3	Aryl-Alcohol Dehydrogenase	0	0	0	0	0	0	0	0	0
YDL243C	AAD4	Aryl-Alcohol Dehydrogenase	0	0	0	0	0	0	0	0	0
YJR155W	AAD10	Aryl-Alcohol Dehydrogenase	0	0	0	0	0	0	0	0	0
YNL331C	AAD14	Aryl-Alcohol Dehydrogenase	0	0	0	0	0	0	0	0	0
YOL165C	AAD15	Aryl-Alcohol Dehydrogenase	0	0	0	0	0	0	0	0	0
YPL088W	""	""	0	0	0	0	0	0	0	0	0
YEL031W	SPF1	Sensitivity to Pichia Farinosa killer toxin	0	0	0	0	0	0	0	0	0
YEL070W	DSF1	Deletion Suppressor of mptFive/pufFive mutation	0	0	0	0	0	0	0	0	0
YNR073C	MAN2	MANnitol dehydrogenase	0	0	0	0	0	0	0	0	0
YER042W	MXR1	peptide Methionine sulfoXide Reductase	0	0	0	0	0	0	0	0	0
YER087W	AIM10	Altered Inheritance rate of Mitochondria	0	0	0	0	0	0	0	0	0
YER163C	GCG1	Gamma-glutamyl Cyclotransferase acting on Glutathione	0	0	0	0	0	0	0	0	0
YHL018W	""	Mitochondrial Class One protein of 14 kDa	0	0	0	0	0	0	0	0	0
YHR008C	SOD2	SuperOxide Dismutase	0	0	0	0	0	0	0	0	0
YHR043C	DOG2	DeOxyGlucose	0	0	0	0	0	0	0	0	0
YHR044C	DOG1	DeOxyGlucose	0	0	0	0	0	0	0	0	0
YHR109W	CTM1	CyTochrome c Methyltransferase	0	0	0	0	0	0	0	0	0
YDR440W	DOT1	Disruptor Of Telomeric silencing	0	0	0	0	0	0	0	0	0
YHR119W	SET1	SET domain-containing	0	0	0	0	0	0	0	0	0
YJL168C	SET2	SET domain-containing	0	0	0	0	0	0	0	0	0
YIL023C	YKE4	Yeast ortholog of mouse KE4	0	0	0	0	0	0	0	0	0
YMR243C	ZRC1	Zinc Resistance Conferring	0	0	0	0	0	0	0	0	0
YOR316C	COT1	CObalt Toxicity	0	0	0	0	0	0	0	0	0
YIL043C	CBR1	Cytochrome b Reductase	0	0	0	0	0	0	0	0	0
YKL150W	MCR1	Mitochondrial NADH-Cytochrome b5 Reductase	0	0	0	0	0	0	0	0	0
YIR036C	IRC24	Increased Recombination Centers	0	0	0	0	0	0	0	0	0
YIR038C	GTT1	GlutaThione Transferase	0	0	0	0	0	0	0	0	0
YKR076W	ECM4	ExtraCellular Mutant	0	0	0	0	0	0	0	0	0
YMR251W	GTO3	Glutathione Transferase Omega-like	0	0	0	0	0	0	0	0	0
YLL060C	GTT2	GlutaThione Transferase	0	0	0	0	0	0	0	0	0
YKL215C	OXP1	OXoProlinase	0	0	0	0	0	0	0	0	0
YKL218C	SRY1	Serine Racemase of Yeast	0	0	0	0	0	0	0	0	0
YGR154C	GTO1	Glutathione Transferase Omega-like	0	0	0	0	0	0	0	0	0
YFL061W	DDI2	DNA Damage Inducible	0	0	0	0	0	0	0	0	0
YNL335W	DDI3	DNA Damage Inducible	0	0	0	0	0	0	0	0	0
YFR044C	DUG1	Deficient in Utilization of Glutathione	0	0	0	0	0	0	0	0	0
YDL219W	DTD1	D-Tyr-tRNA(Tyr) Deacylase	0	0	0	0	0	0	0	0	0
YDL236W	PHO13	PHOsphate metabolism	0	0	0	0	0	0	0	0	0
YDR009W	GAL3	GALactose metabolism	0	0	0	0	0	0	0	0	0
YDR036C	EHD3	""	0	0	0	0	0	0	0	0	0
YDR051C	DET1	Decreased Ergosterol Transport	0	0	0	0	0	0	0	0	0
YOL075C	""	""	0	0	0	0	0	0	0	0	0
YDR248C	""	""	0	0	0	0	0	0	0	0	0
YDR410C	STE14	STErile	0	0	0	0	0	0	0	0	0
YPL096C-A	ERI1	ER-associated Ras Inhibitor	0	0	0	0	0	0	0	0	0
YGL006W	PMC1	Plasma Membrane Calcium	0	0	0	0	0	0	0	0	0
YGL167C	PMR1	Plasma Membrane ATPase Related	0	0	0	0	0	0	0	0	0
YGL017W	ATE1	Arginyl-tRNA-protein transfErase	0	0	0	0	0	0	0	0	0
YGL027C	CWH41	Calcofluor White Hypersensitive	0	0	0	0	0	0	0	0	0
YGL038C	OCH1	Outer CHain elongation	0	0	0	0	0	0	0	0	0
YGL156W	AMS1	Alpha-MannoSidase	0	0	0	0	0	0	0	0	0
YGR012W	MCY1	putative Mitochondrial CYsteine synthase	0	0	0	0	0	0	0	0	0
YGR036C	CAX4	CAlmodulin-dependent in cmd one two twenty-siX	0	0	0	0	0	0	0	0	0
YGR144W	THI4	THIamine metabolism	0	0	0	0	0	0	0	0	0
YGR227W	DIE2	Derepression of ITR1 Expression	0	0	0	0	0	0	0	0	0
YGR234W	YHB1	Yeast flavoHemogloBin	0	0	0	0	0	0	0	0	0
YJL046W	AIM22	Altered Inheritance rate of Mitochondria	0	0	0	0	0	0	0	0	0
YJL126W	NIT2	NITrilase superfamily	0	0	0	0	0	0	0	0	0
YJR040W	GEF1	Glycerol Ethanol, Ferric requiring	0	0	0	0	0	0	0	0	0
YJR104C	SOD1	SuperOxide Dismutase	0	0	0	0	0	0	0	0	0
YJR131W	MNS1	""	0	0	0	0	0	0	0	0	0
YLR057W	MNL2	MaNnosidase-Like protein	0	0	0	0	0	0	0	0	0
YJR149W	""	""	0	0	0	0	0	0	0	0	0
YKL220C	FRE2	Ferric REductase	0	0	0	0	0	0	0	0	0
YLR047C	FRE8	""	0	0	0	0	0	0	0	0	0
YLR214W	FRE1	Ferric REductase	0	0	0	0	0	0	0	0	0
YNR060W	FRE4	Ferric REductase	0	0	0	0	0	0	0	0	0
YOL152W	FRE7	Ferric REductase	0	0	0	0	0	0	0	0	0
YOR381W	FRE3	Ferric REductase	0	0	0	0	0	0	0	0	0
YOR384W	FRE5	Ferric REductase	0	0	0	0	0	0	0	0	0
YLL051C	FRE6	Ferric REductase	0	0	0	0	0	0	0	0	0
YLR099C	ICT1	Increased Copper Tolerance	0	0	0	0	0	0	0	0	0
YPR139C	LOA1	Lysophosphatidic acid: Oleoyl-CoA Acyltransferase	0	0	0	0	0	0	0	0	0
YLR143W	DPH6	DiPHthamide biosynthesis	0	0	0	0	0	0	0	0	0
YLR151C	PCD1	Peroxisomal Coenzyme A Diphosphatase	0	0	0	0	0	0	0	0	0
YLR239C	LIP2	LIPoyl ligase	0	0	0	0	0	0	0	0	0
YMR099C	""	""	0	0	0	0	0	0	0	0	0
YMR162C	DNF3	Drs2 Neo1 Family	0	0	0	0	0	0	0	0	0
YMR210W	MGL2	MonoacylGlycerol Lipase	0	0	0	0	0	0	0	0	0
YNL048W	ALG11	Asparagine-Linked Glycosylation	0	0	0	0	0	0	0	0	0
YNL092W	""	""	0	0	0	0	0	0	0	0	0
YNL219C	ALG9	Asparagine-Linked Glycosylation	0	0	0	0	0	0	0	0	0
YNL274C	GOR1	GlyOxylate Reductase	0	0	0	0	0	0	0	0	0
YNR030W	ALG12	Asparagine-Linked Glycosylation	0	0	0	0	0	0	0	0	0
YOL157C	IMA2	IsoMAltase	0	0	0	0	0	0	0	0	0
YOR002W	ALG6	Asparagine-Linked Glycosylation	0	0	0	0	0	0	0	0	0
YOR067C	ALG8	Asparagine-Linked Glycosylation	0	0	0	0	0	0	0	0	0
YOR196C	LIP5	LIPoic acid	0	0	0	0	0	0	0	0	0
YOR226C	ISU2	IscU homolog	0	0	0	0	0	0	0	0	0
YPL135W	ISU1	IScU homolog	0	0	0	0	0	0	0	0	0
YOR251C	TUM1	ThioUridine Modification	0	0	0	0	0	0	0	0	0
YOR285W	RDL1	RhoDanese-Like protein	0	0	0	0	0	0	0	0	0
YOR286W	RDL2	RhoDanese-Like protein	0	0	0	0	0	0	0	0	0
YOR334W	MRS2	Mitochondrial RNA Splicing	0	0	0	0	0	0	0	0	0
YPL060W	MFM1	Mrs2 Function Modulating factor	0	0	0	0	0	0	0	0	0
YPL227C	ALG5	Asparagine-Linked Glycosylation	0	0	0	0	0	0	0	0	0
YPR003C	""	""	0	0	0	0	0	0	0	0	0
YDR371W	CTS2	ChiTinaSe	0	0	0	0	0	0	0	0	0
YLR286C	CTS1	ChiTinaSe	0	0	0	0	0	0	0	0	0
YDR452W	PPN1	""	0	0	0	0	0	0	0	0	0
YHR201C	PPX1	""	0	0	0	0	0	0	0	0	0
YDR270W	CCC2	Cross-Complements Ca(2+) phenotype of csg1	0	0	0	0	0	0	0	0	0
YLR351C	NIT3	NITrilase superfamily	0	0	0	0	0	0	0	0	0
YEL004W	YEA4	""	0	0	0	0	0	0	0	0	0
YEL066W	HPA3	Histone and other Protein Acetyltransferase	0	0	0	0	0	0	0	0	0
YAL038W	CDC19	Cell Division Cycle	Essential	Essential	Essential	Essential	Essential	Essential	Essential	Essential	Essential
YBL030C	PET9	ATP-ATP antiporter non-essential in W303 but essential in S288C & other backgrounds	Essential	Essential	Essential	Essential	Essential	Essential	Essential	Essential	Essential
YBL076C	ILS1	IsoLeucine-tRNA Synthetase	Essential	Essential	Essential	Essential	Essential	Essential	Essential	Essential	Essential
YBR002C	RER2	Retention in the Endoplasmic Reticulum	Essential	Essential	Essential	Essential	Essential	Essential	Essential	Essential	Essential
YBR004C	GPI18	GlycosylPhosphatidylInositol	Essential	Essential	Essential	Essential	Essential	Essential	Essential	Essential	Essential
YBR011C	IPP1	Inorganic PyroPhosphatase	Essential	Essential	Essential	Essential	Essential	Essential	Essential	Essential	Essential
YBR029C	CDS1	CDP-Diacylglycerol Synthase	Essential	Essential	Essential	Essential	Essential	Essential	Essential	Essential	Essential
YBR038W	CHS2	CHitin Synthase	Essential	Essential	Essential	Essential	Essential	Essential	Essential	Essential	Essential
YBR110W	ALG1	Asparagine-Linked Glycosylation	Essential	Essential	Essential	Essential	Essential	Essential	Essential	Essential	Essential
YBR153W	RIB7	RIBoflavin biosynthesis	Essential	Essential	Essential	Essential	Essential	Essential	Essential	Essential	Essential
YBR192W	RIM2	Replication In Mitochondria	Essential	Essential	Essential	Essential	Essential	Essential	Essential	Essential	Essential
YBR196C	PGI1	PhosphoGlucoIsomerase	Essential	Essential	Essential	Essential	Essential	Essential	Essential	Essential	Essential
YBR252W	DUT1	DUTp pyrophosphatase	Essential	Essential	Essential	Essential	Essential	Essential	Essential	Essential	Essential
YBR256C	RIB5	RIBoflavin biosynthesis	Essential	Essential	Essential	Essential	Essential	Essential	Essential	Essential	Essential
YBR265W	TSC10	Temperature-sensitive Suppressors of Csg2 mutants	Essential	Essential	Essential	Essential	Essential	Essential	Essential	Essential	Essential
YCL052C	PBN1	Protease B Non-derepressible	Essential	Essential	Essential	Essential	Essential	Essential	Essential	Essential	Essential
YCR012W	PGK1	3-PhosphoGlycerate Kinase	Essential	Essential	Essential	Essential	Essential	Essential	Essential	Essential	Essential
YDL004W	ATP16	ATP synthase	Essential	Essential	Essential	Essential	Essential	Essential	Essential	Essential	Essential
YDL015C	TSC13	Temperature-sensitive Suppressors of Csg2 mutants	Essential	Essential	Essential	Essential	Essential	Essential	Essential	Essential	Essential
YDL045C	FAD1	FAD synthetase	Essential	Essential	Essential	Essential	Essential	Essential	Essential	Essential	Essential
YDL055C	PSA1	""	Essential	Essential	Essential	Essential	Essential	Essential	Essential	Essential	Essential
YDL103C	QRI1	""	Essential	Essential	Essential	Essential	Essential	Essential	Essential	Essential	Essential
YDL141W	BPL1	Biotin:apoProtein Ligase	Essential	Essential	Essential	Essential	Essential	Essential	Essential	Essential	Essential
YDL205C	HEM3	HEMe biosynthesis	Essential	Essential	Essential	Essential	Essential	Essential	Essential	Essential	Essential
YDR023W	SES1	SEryl-tRNA Synthetase	Essential	Essential	Essential	Essential	Essential	Essential	Essential	Essential	Essential
YDR037W	KRS1	Lysyl (K) tRNA Synthetase	Essential	Essential	Essential	Essential	Essential	Essential	Essential	Essential	Essential
YDR044W	HEM13	HEMe biosynthesis	Essential	Essential	Essential	Essential	Essential	Essential	Essential	Essential	Essential
YDR047W	HEM12	HEMe biosynthesis	Essential	Essential	Essential	Essential	Essential	Essential	Essential	Essential	Essential
YDR050C	TPI1	Triose-Phosphate Isomerase	Essential	Essential	Essential	Essential	Essential	Essential	Essential	Essential	Essential
YDR062W	LCB2	Long-Chain Base	Essential	Essential	Essential	Essential	Essential	Essential	Essential	Essential	Essential
YDR196C	CAB5	""	Essential	Essential	Essential	Essential	Essential	Essential	Essential	Essential	Essential
YDR208W	MSS4	Multicopy Suppressor of Stt4 mutation	Essential	Essential	Essential	Essential	Essential	Essential	Essential	Essential	Essential
YDR232W	HEM1	HEMe biosynthesis	Essential	Essential	Essential	Essential	Essential	Essential	Essential	Essential	Essential
YDR236C	FMN1	FMN biosynthesis	Essential	Essential	Essential	Essential	Essential	Essential	Essential	Essential	Essential
YDR302W	GPI11	GlycosylPhosphatidylInositol anchor biosynthesis	Essential	Essential	Essential	Essential	Essential	Essential	Essential	Essential	Essential
YDR341C	""	""	Essential	Essential	Essential	Essential	Essential	Essential	Essential	Essential	Essential
YDR353W	TRR1	ThioRedoxin Reductase	Essential	Essential	Essential	Essential	Essential	Essential	Essential	Essential	Essential
YDR367W	KEI1	Kex2-cleavable protein Essential for Inositol phosphorylceramide synthesis	Essential	Essential	Essential	Essential	Essential	Essential	Essential	Essential	Essential
YDR373W	FRQ1	FReQuenin homolog	Essential	Essential	Essential	Essential	Essential	Essential	Essential	Essential	Essential
YDR376W	ARH1	Adrenodoxin Reductase Homolog	Essential	Essential	Essential	Essential	Essential	Essential	Essential	Essential	Essential
YDR454C	GUK1	GUanylate Kinase	Essential	Essential	Essential	Essential	Essential	Essential	Essential	Essential	Essential
YDR487C	RIB3	RIBoflavin biosynthesis	Essential	Essential	Essential	Essential	Essential	Essential	Essential	Essential	Essential
YDR531W	CAB1	Coenzyme A Biosynthesis	Essential	Essential	Essential	Essential	Essential	Essential	Essential	Essential	Essential
YEL058W	PCM1	PhosphoaCetylglucosamine Mutase	Essential	Essential	Essential	Essential	Essential	Essential	Essential	Essential	Essential
YER003C	PMI40	PhosphoMannose Isomerase	Essential	Essential	Essential	Essential	Essential	Essential	Essential	Essential	Essential
YER023W	PRO3	PROline requiring	Essential	Essential	Essential	Essential	Essential	Essential	Essential	Essential	Essential
YER043C	SAH1	S-Adenosyl-l-Homocysteine hydrolase	Essential	Essential	Essential	Essential	Essential	Essential	Essential	Essential	Essential
YFL017C	GNA1	GlucosamiNe-6-phosphate Acetyltransferase	Essential	Essential	Essential	Essential	Essential	Essential	Essential	Essential	Essential
YFL022C	FRS2	phenylalanyl (F)-tRNA Synthetase	Essential	Essential	Essential	Essential	Essential	Essential	Essential	Essential	Essential
YFL045C	SEC53	SECretory	Essential	Essential	Essential	Essential	Essential	Essential	Essential	Essential	Essential
YGL001C	ERG26	ERGosterol biosynthesis	Essential	Essential	Essential	Essential	Essential	Essential	Essential	Essential	Essential
YGL008C	PMA1	Plasma Membrane ATPase	Essential	Essential	Essential	Essential	Essential	Essential	Essential	Essential	Essential
YGL040C	HEM2	HEMe biosynthesis	Essential	Essential	Essential	Essential	Essential	Essential	Essential	Essential	Essential
YGL055W	OLE1	OLEic acid requiring	Essential	Essential	Essential	Essential	Essential	Essential	Essential	Essential	Essential
YGL142C	GPI10	GlycosylPhosphatidylInositol anchor biosynthesis	Essential	Essential	Essential	Essential	Essential	Essential	Essential	Essential	Essential
YGL225W	VRG4	Vandate Resistance Glycosylation	Essential	Essential	Essential	Essential	Essential	Essential	Essential	Essential	Essential
YGL245W	GUS1	GlUtamyl-tRNA Synthetase	Essential	Essential	Essential	Essential	Essential	Essential	Essential	Essential	Essential
YGR060W	ERG25	ERGosterol biosynthesis	Essential	Essential	Essential	Essential	Essential	Essential	Essential	Essential	Essential
YGR065C	VHT1	Vitamin H Transporter	Essential	Essential	Essential	Essential	Essential	Essential	Essential	Essential	Essential
YGR094W	VAS1	VAlyl-tRNA Synthetase	Essential	Essential	Essential	Essential	Essential	Essential	Essential	Essential	Essential
YGR175C	ERG1	ERGosterol biosynthesis	Essential	Essential	Essential	Essential	Essential	Essential	Essential	Essential	Essential
YGR185C	TYS1	TYrosyl-tRNA Synthetase	Essential	Essential	Essential	Essential	Essential	Essential	Essential	Essential	Essential
YGR191W	HIP1	HIstidine Permease	Essential	Essential	Essential	Essential	Essential	Essential	Essential	Essential	Essential
YGR264C	MES1	MEthionyl-tRNA Synthetase	Essential	Essential	Essential	Essential	Essential	Essential	Essential	Essential	Essential
YGR267C	FOL2	FOLic acid synthesis	Essential	Essential	Essential	Essential	Essential	Essential	Essential	Essential	Essential
YGR277C	CAB4	Coenzyme A Biosynthesis	Essential	Essential	Essential	Essential	Essential	Essential	Essential	Essential	Essential
YHR007C	ERG11	ERGosterol biosynthesis	Essential	Essential	Essential	Essential	Essential	Essential	Essential	Essential	Essential
YHR019C	DED81	Defines Essential Domain	Essential	Essential	Essential	Essential	Essential	Essential	Essential	Essential	Essential
YHR020W	""	""	Essential	Essential	Essential	Essential	Essential	Essential	Essential	Essential	Essential
YHR042W	NCP1	NADP-Cytochrome P450 reductase	Essential	Essential	Essential	Essential	Essential	Essential	Essential	Essential	Essential
YHR068W	DYS1	DeoxyhYpusine Synthase	Essential	Essential	Essential	Essential	Essential	Essential	Essential	Essential	Essential
YHR072W	ERG7	ERGosterol biosynthesis	Essential	Essential	Essential	Essential	Essential	Essential	Essential	Essential	Essential
YHR074W	QNS1	glutamine (Q) dependent Nad+ Synthetase	Essential	Essential	Essential	Essential	Essential	Essential	Essential	Essential	Essential
YHR128W	FUR1	5-FluoroURidine resistant	Essential	Essential	Essential	Essential	Essential	Essential	Essential	Essential	Essential
YHR190W	ERG9	ERGosterol biosynthesis	Essential	Essential	Essential	Essential	Essential	Essential	Essential	Essential	Essential
YIL078W	THS1	THreonyl tRNA Synthetase	Essential	Essential	Essential	Essential	Essential	Essential	Essential	Essential	Essential
YIL083C	CAB2	Coenzyme A Biosynthesis	Essential	Essential	Essential	Essential	Essential	Essential	Essential	Essential	Essential
YJL005W	CYR1	CYclic AMP Requirement	Essential	Essential	Essential	Essential	Essential	Essential	Essential	Essential	Essential
YJL026W	RNR2	RiboNucleotide Reductase	Essential	Essential	Essential	Essential	Essential	Essential	Essential	Essential	Essential
YJL091C	GWT1	GPI-anchored Wall protein Transfer	Essential	Essential	Essential	Essential	Essential	Essential	Essential	Essential	Essential
YJL097W	PHS1	PTPLA Homolog involved in Sphingolipid biosynthesis 1	Essential	Essential	Essential	Essential	Essential	Essential	Essential	Essential	Essential
YJL167W	ERG20	ERGosterol biosynthesis	Essential	Essential	Essential	Essential	Essential	Essential	Essential	Essential	Essential
YJR013W	GPI14	GlycosylPhosphatidylInositol anchor biosynthesis	Essential	Essential	Essential	Essential	Essential	Essential	Essential	Essential	Essential
YJR016C	ILV3	IsoLeucine-plus-Valine requiring	Essential	Essential	Essential	Essential	Essential	Essential	Essential	Essential	Essential
YJR057W	CDC8	Cell Division Cycle	Essential	Essential	Essential	Essential	Essential	Essential	Essential	Essential	Essential
YKL004W	AUR1	AUreobasidin A Resistance	Essential	Essential	Essential	Essential	Essential	Essential	Essential	Essential	Essential
YKL019W	RAM2	RAS protein and A-factor Maturation	Essential	Essential	Essential	Essential	Essential	Essential	Essential	Essential	Essential
YKL024C	URA6	URAcil requiring	Essential	Essential	Essential	Essential	Essential	Essential	Essential	Essential	Essential
YKL035W	UGP1	UDP-glucose pyrophosphorylase	Essential	Essential	Essential	Essential	Essential	Essential	Essential	Essential	Essential
YKL060C	FBA1	Fructose-1,6-Bisphosphate Aldolase	Essential	Essential	Essential	Essential	Essential	Essential	Essential	Essential	Essential
YKL088W	CAB3	Coenzyme A Biosynthesis	Essential	Essential	Essential	Essential	Essential	Essential	Essential	Essential	Essential
YKL104C	GFA1	Glutamine:Fructose-6-phosphate Amidotransferase	Essential	Essential	Essential	Essential	Essential	Essential	Essential	Essential	Essential
YKL141W	SDH3	Succinate DeHydrogenase	Essential	Essential	Essential	Essential	Essential	Essential	Essential	Essential	Essential
YKL152C	GPM1	Glycerate PhosphoMutase	Essential	Essential	Essential	Essential	Essential	Essential	Essential	Essential	Essential
YKL165C	MCD4	Morphogenesis Checkpoint Dependent	Essential	Essential	Essential	Essential	Essential	Essential	Essential	Essential	Essential
YKL182W	FAS1	Fatty Acid Synthetase	Essential	Essential	Essential	Essential	Essential	Essential	Essential	Essential	Essential
YLL018C	DPS1	""	Essential	Essential	Essential	Essential	Essential	Essential	Essential	Essential	Essential
YLL031C	GPI13	GlycosylPhosphatidylInositol anchor biosynthesis	Essential	Essential	Essential	Essential	Essential	Essential	Essential	Essential	Essential
YLR060W	FRS1	phenylalanyl (F)-tRNA Synthetase	Essential	Essential	Essential	Essential	Essential	Essential	Essential	Essential	Essential
YLR100W	ERG27	ERGosterol biosynthesis	Essential	Essential	Essential	Essential	Essential	Essential	Essential	Essential	Essential
YLR153C	ACS2	Acetyl CoA Synthetase	Essential	Essential	Essential	Essential	Essential	Essential	Essential	Essential	Essential
YLR305C	STT4	STaurosporine and Temperature sensitive	Essential	Essential	Essential	Essential	Essential	Essential	Essential	Essential	Essential
YLR355C	ILV5	IsoLeucine-plus-Valine requiring	Essential	Essential	Essential	Essential	Essential	Essential	Essential	Essential	Essential
YLR359W	ADE13	ADEnine requiring	Essential	Essential	Essential	Essential	Essential	Essential	Essential	Essential	Essential
YML126C	ERG13	ERGosterol biosynthesis	Essential	Essential	Essential	Essential	Essential	Essential	Essential	Essential	Essential
YMR013C	SEC59	SECretory	Essential	Essential	Essential	Essential	Essential	Essential	Essential	Essential	Essential
YMR108W	ILV2	IsoLeucine-plus-Valine requiring	Essential	Essential	Essential	Essential	Essential	Essential	Essential	Essential	Essential
YMR113W	FOL3	FOLic acid synthesis	Essential	Essential	Essential	Essential	Essential	Essential	Essential	Essential	Essential
YMR208W	ERG12	ERGosterol biosynthesis	Essential	Essential	Essential	Essential	Essential	Essential	Essential	Essential	Essential
YMR220W	ERG8	ERGosterol biosynthesis	Essential	Essential	Essential	Essential	Essential	Essential	Essential	Essential	Essential
YMR281W	GPI12	GlycosylPhosphatidylInositol anchor biosynthesis	Essential	Essential	Essential	Essential	Essential	Essential	Essential	Essential	Essential
YMR296C	LCB1	Long-Chain Base	Essential	Essential	Essential	Essential	Essential	Essential	Essential	Essential	Essential
YMR298W	LIP1	Lag1p/Lac1p Interacting Protein	Essential	Essential	Essential	Essential	Essential	Essential	Essential	Essential	Essential
YNL247W	""	""	Essential	Essential	Essential	Essential	Essential	Essential	Essential	Essential	Essential
YNL256W	FOL1	FOLic acid synthesis	Essential	Essential	Essential	Essential	Essential	Essential	Essential	Essential	Essential
YNL267W	PIK1	Phosphatidyl Inositol Kinase	Essential	Essential	Essential	Essential	Essential	Essential	Essential	Essential	Essential
YNR016C	ACC1	Acetyl-CoA Carboxylase	Essential	Essential	Essential	Essential	Essential	Essential	Essential	Essential	Essential
YNR043W	MVD1	MeValonate pyrophosphate Decarboxylase	Essential	Essential	Essential	Essential	Essential	Essential	Essential	Essential	Essential
YOL066C	RIB2	RIBoflavin biosynthesis	Essential	Essential	Essential	Essential	Essential	Essential	Essential	Essential	Essential
YOL097C	WRS1	W (tryptophan) RS (tRNA synthetase)	Essential	Essential	Essential	Essential	Essential	Essential	Essential	Essential	Essential
YOR074C	CDC21	Cell Division Cycle	Essential	Essential	Essential	Essential	Essential	Essential	Essential	Essential	Essential
YOR095C	RKI1	Ribose-5-phosphate Ketol-Isomerase	Essential	Essential	Essential	Essential	Essential	Essential	Essential	Essential	Essential
YOR143C	THI80	THIamine metabolism	Essential	Essential	Essential	Essential	Essential	Essential	Essential	Essential	Essential
YOR168W	GLN4	GLutamiNe metabolism	Essential	Essential	Essential	Essential	Essential	Essential	Essential	Essential	Essential
YOR176W	HEM15	HEMe biosynthesis	Essential	Essential	Essential	Essential	Essential	Essential	Essential	Essential	Essential
YOR236W	DFR1	DihydroFolate Reductase	Essential	Essential	Essential	Essential	Essential	Essential	Essential	Essential	Essential
YOR278W	HEM4	HEMe biosynthesis	Essential	Essential	Essential	Essential	Essential	Essential	Essential	Essential	Essential
YOR335C	ALA1	ALAnyl-tRNA synthetase	Essential	Essential	Essential	Essential	Essential	Essential	Essential	Essential	Essential
YPL028W	ERG10	ERGosterol biosynthesis	Essential	Essential	Essential	Essential	Essential	Essential	Essential	Essential	Essential
YPL117C	IDI1	Isopentenyl Diphosphate Isomerase	Essential	Essential	Essential	Essential	Essential	Essential	Essential	Essential	Essential
YPL160W	CDC60	Cell Division Cycle	Essential	Essential	Essential	Essential	Essential	Essential	Essential	Essential	Essential
YPL231W	FAS2	Fatty Acid Synthetase	Essential	Essential	Essential	Essential	Essential	Essential	Essential	Essential	Essential
YPL252C	YAH1	Yeast Adrenodoxin Homolog	Essential	Essential	Essential	Essential	Essential	Essential	Essential	Essential	Essential
YPR033C	HTS1	Histidine-Trna Synthetase	Essential	Essential	Essential	Essential	Essential	Essential	Essential	Essential	Essential
YPR035W	GLN1	GLutamiNe metabolism	Essential	Essential	Essential	Essential	Essential	Essential	Essential	Essential	Essential
YPR113W	PIS1	Phosphatidyl Inositol Synthase	Essential	Essential	Essential	Essential	Essential	Essential	Essential	Essential	Essential
YPR183W	DPM1	Dolichol Phosphate Mannose synthase	Essential	Essential	Essential	Essential	Essential	Essential	Essential	Essential	Essential
YGR147C	NAT2	N-terminal AcetylTransferase	Essential	Essential	Essential	Essential	Essential	Essential	Essential	Essential	Essential
YDL166C	FAP7	Factor Activating Pos9	Essential	Essential	Essential	Essential	Essential	Essential	Essential	Essential	Essential
YNL036W	NCE103	NonClassical Export	Essential	Essential	Essential	Essential	Essential	Essential	Essential	Essential	Essential
YBR070C	ALG14	Asparagine Linked Glycosylation	Essential	Essential	Essential	Essential	Essential	Essential	Essential	Essential	Essential
YGL047W	ALG13	Asparagine-Linked Glycosylation	Essential	Essential	Essential	Essential	Essential	Essential	Essential	Essential	Essential
YBR243C	ALG7	Asparagine-Linked Glycosylation	Essential	Essential	Essential	Essential	Essential	Essential	Essential	Essential	Essential
YCL017C	NFS1	NiFS-like	Essential	Essential	Essential	Essential	Essential	Essential	Essential	Essential	Essential
YML125C	PGA3	Processing of Gas1p and ALP	Essential	Essential	Essential	Essential	Essential	Essential	Essential	Essential	Essential
YDL120W	YFH1	Yeast Frataxin Homolog	Essential	Essential	Essential	Essential	Essential	Essential	Essential	Essential	Essential
YDR437W	GPI19	Glycosyl PhosphatidylInositol anchor biosynthesis	Essential	Essential	Essential	Essential	Essential	Essential	Essential	Essential	Essential
YGR216C	GPI1	GlycosylPhosphatidylInositol anchoring biosynthesis	Essential	Essential	Essential	Essential	Essential	Essential	Essential	Essential	Essential
YNL038W	GPI15	GlycosylPhosphatidylInositol anchor biosynthesis	Essential	Essential	Essential	Essential	Essential	Essential	Essential	Essential	Essential
YPL076W	GPI2	GlycosylPhosphatidylInositol anchor biosynthesis	Essential	Essential	Essential	Essential	Essential	Essential	Essential	Essential	Essential
YPL175W	SPT14	SuPpressor of Ty	Essential	Essential	Essential	Essential	Essential	Essential	Essential	Essential	Essential
YGL022W	STT3	STaurosporine and Temperature sensitive	Essential	Essential	Essential	Essential	Essential	Essential	Essential	Essential	Essential
YGL065C	ALG2	Asparagine-Linked Glycosylation	Essential	Essential	Essential	Essential	Essential	Essential	Essential	Essential	Essential
YGL169W	SUA5	Suppressor of Upstream AUG	Essential	Essential	Essential	Essential	Essential	Essential	Essential	Essential	Essential
YGR046W	TAM41	Translocator Assembly and Maintenance	Essential	Essential	Essential	Essential	Essential	Essential	Essential	Essential	Essential
YOR149C	SMP3	Stable Maintenance of pSRI	Essential	Essential	Essential	Essential	Essential	Essential	Essential	Essential	Essential
YMR301C	ATM1	ABC Transporter, Mitochondrial	Essential	Essential	Essential	Essential	Essential	Essential	Essential	Essential	Essential

## Sheet: S.pombe
Frequency	Genes
1	P79071
1	O94238
1	Q09668
1	P78946
1	Q92366
1	P05767
1	Q9UTI8
1	O74330
1	O74329
1	Q9P6L6
1	P87174
1	P07669
1	Q09171
1	O59816
1	O94709
1	Q10306
1	O94681
1	O13750
1	O94415
1	Q9UTJ7
1	P21911
1	O74882
1	Q9P7X0
1	O13755
1	O94552
1	Q9Y7R8
1	P78761
1	O42932
1	O74533
1	P50523
1	O74433
1	Q9P7E0
1	Q09154
1	O59680
1	P07657
1	P21534
1	P14575
1	P79010
1	O74988
1	Q9UTF6
1	O74471
1	O94705
1	Q9P7Z7
1	P05501
1	Q9UTB1
1	Q9Y810
1	G2TRP6
1	O14056
1	Q9UTK1
1	O94587
1	O14320
1	P24487
1	P22068
1	O74754
1	Q9P6R6
1	P87316
1	Q9UT16
1	P87127
1	P21535
1	O94373
1	O74479
1	O94390
1	Q9URV6
1	O94377
1	Q09774
1	O13931
1	P21537
1	Q09836
1	P21536
1	Q10334
1	O74524
1	O74766
1	O13972
1	P40373
1	Q9P777
1	Q10184
1	O94303
1	P40374
1	P36605
1	O60078
1	Q9UT19
1	O13639
1	O60105
1	O74928
1	Q02787
1	P49740
1	Q9UTI7
1	Q92375
1	P40387
1	O60087
1	O94617
1	P30597
1	P87113
1	O94457
1	O13820
1	P36209
1	Q9UUG0
1	O74787
1	O74827
1	Q9Y7U3
1	O74407
1	Q9URZ3
1	O74543
1	O59831
1	Q9P7V8
1	Q09896
1	O74847
1	C6Y4D0
1	Q9P6K7
1	C6Y4A3
1	Q9P6Q3
1	P87111
1	Q9Y7Z3
0.95221	O74455
0.94409	O13867
0.92335	O74493
0.8963	O42842
0.87015	Q8WZJ7
0.74482	Q9P7W3
0.70965	Q9P3T7
0.6817	O94703
0.5789	O14293
0.5789	O13844
0.57078	O13696
0.56898	P0CH07
0.56087	Q9UTN1
0.54824	O42984
0.54644	Q92365
0.54554	P79009
0.54013	O14333
0.53652	P0CT78
0.53472	O59675
0.53381	Q9P769
0.53381	O14049
0.53201	Q9UTG4
0.53201	Q9UTM2
0.53021	P0C016
0.52931	O13614
0.5284	O74322
0.5275	O42699
0.5257	Q10248
0.5239	P58234
0.5239	O43026
0.52299	Q10104
0.52209	O59794
0.52209	P0CT57
0.52119	Q9UUC1
0.52029	O74884
0.52029	Q9P3T6
0.52029	P78773
0.52029	Q09687
0.51939	Q9C0Z7
0.51849	Q9UT09
0.51849	O42933
0.51758	P52822
0.51668	O14145
0.51578	P87228
0.51578	Q10349
0.51578	O74382
0.51488	Q9Y7L8
0.51398	P0CT67
0.51307	Q9US22
0.51307	P79015
0.51307	O13784
0.51217	Q09781
0.51127	P0CT76
0.51127	Q09845
0.51037	O74905
0.51037	O94715
0.51037	P0CT59
0.50947	O14400
0.50857	Q09785
0.50857	O14110
0.50766	P05733
0.50766	Q8NKC2
0.50676	Q09900
0.50586	P0CT69
0.50586	P0CT79
0.50496	Q8TFH1
0.50496	P36585
0.50406	Q9HGL8
0.50406	O42916
0.50316	O14388
0.50225	P0CT74
0.50225	P0CT62
0.50225	O13940
0.50135	P0CT83
0.50135	P52808
0.49865	P0CT84
0.49865	Q9UTP0
0.49775	P0CT73
0.49775	P0CT63
0.49775	O59791
0.49684	O74538
0.49594	O94686
0.49594	Q9US20
0.49504	Q10192
0.49504	P57728
0.49414	P0CT68
0.49414	P0CT80
0.49324	Q9USR7
0.49234	P59289
0.49234	P40370
0.49143	O14201
0.49053	O14121
0.48963	Q10232
0.48963	Q9UTQ6
0.48963	P0CT58
0.48873	P0CT75
0.48873	P21696
0.48783	O94438
0.48693	O74895
0.48693	O42935
0.48693	O59865
0.48602	P0CT66
0.48512	Q9P546
0.48332	P78875
0.48242	O74306
0.48151	Q09755
0.48151	O13898
0.48151	Q9US00
0.48061	P05752
0.47971	Q92354
0.47971	O14277
0.47971	Q09770
0.47881	O42706
0.47791	O14339
0.47791	P0CT56
0.4761	P79016
0.4761	P78958
0.4725	P05734
0.4716	O14062
0.47069	O14112
0.46979	P0C8R3
0.46799	Q9UT56
0.46799	Q86ZU7
0.46619	Q09127
0.46619	Q9P7B2
0.46528	Q09757
0.46348	P0CT77
0.45987	O14111
0.45897	P78763
0.45446	O74172
0.45356	O94658
0.45176	Q9P7J6
0.43102	P0CH06
0.42922	Q9USP8
0.422	Q9URW9
0.39134	Q9USN5
0.38503	O43004
0.36339	P0CT72
0.34986	P87158
0.34355	P0CT71
0.33904	Q9P4W9
0.3174	O42991
0.31109	Q9USW5
0.29757	O42848
0.29306	P0CT70
0.27592	O74635
0.27592	O13836
0.27142	P40375
0.25609	Q9P3E3
0.21731	Q9P6J1
0.21371	Q9Y7Q9
0.20739	O42885
0.19928	O59712
0.19748	Q09852
0.19116	Q9HE12
0.18215	Q9P6J9
0.18124	P87015
0.16231	O42652
0.1596	Q9UTS7
0.1578	O59932
0.15329	Q8TFF8
0.14968	Q8TFG1
0.14608	Q8NKC0
0.14518	O74770
0.12985	O43007
0.12624	O74849
0.12624	Q9P3U6
0.11993	Q09737
0.11542	P78831
0.11452	Q92339
0.11271	P78825
0.10911	O74969
0.1046	P41390
0.1046	P20772
0.1046	Q9UUK7
0.1046	O14228
0.1046	P15567
0.1046	Q9UUB4
0.1028	O42873
0.10189	O94354
0.10099	Q9P3U7
0.087466	O42700
0.06853	O43090
0.06853	O59858
0.06853	Q9UQX0
0.062218	O13917
0.055906	Q09794
0.055906	Q9UTI0
0.055906	P32747
0.055906	O94331
0.055906	P14965
0.053201	P40369
0.048693	P50514
0.042381	Q9UTN3
0.042381	Q9P795
0.042381	O94275
0.042381	O42868
0.037872	O94330
0.037872	O94346
0.037872	P31318
0.037872	O74548
0.027953	Q9P7L5
0.02615	P78804
0.025248	P36620
0.025248	O60086
0.025248	P78827
0.025248	Q10318
0.023445	Q9UT39
0.021641	P23880
0.020739	Q9C102
0.020739	P13681
0.019838	O94570
0.018936	Q9Y7S6
0.018936	O60137
0.012624	O14192
0.0099188	O43012
0.0090171	O94671
0.006312	O14075
0.0036069	O14254
0.00090171	P31317
0.00090171	O94313
0.00090171	O60060
0.00090171	Q9P786
0	O14363
0	P36584
0	Q9P784
0	P25457
0	O13805
0	Q8TFH2
0	P0CT60
0	O74391
0	Q9USX4
0	Q9URT8
0	P0CT65
0	P17476
0	P17477
0	Q9UU78
0	O14317
0	P08094
0	P17478
0	Q9P6M9
0	O74394
0	P62506
0	C6Y4D2
0	Q10139
0	O42919
0	Q9P7D2
0	Q12704
0	Q09756
0	Q9Y7X5
0	Q9HDU3
0	P09202
0	P00332
0	Q9UTM8
0	Q9US47
0	Q9UUJ9
0	O13848
0	Q10093
0	Q10094
0	O42888
0	Q10494
0	Q9P7B4
0	Q09851
0	O94286
0	O74648
0	Q09669
0	Q9Y6Z9
0	Q9URX0
0	O42866
0	Q10245
0	Q09751
0	Q9UT36
0	O94250
0	Q9C1X2
0	O13907
0	O14104
0	O94581
0	Q9P7K3
0	O13863
0	P78810
0	O13718
0	Q9UR17
0	Q9C1W8
0	O14094
0	Q10242
0	O74478
0	Q9C0U6
0	P36624
0	O60116
0	P41831
0	P87171
0	Q9HDX8
0	Q9Y7N4
0	Q09893
0	O13837
0	O74802
0	O59736
0	P37818
0	Q10066
0	O42878
0	O59852
0	Q9UT75
0	Q9P804
0	O14289
0	P18869
0	O14370
0	Q9Y823
0	Q9UT74
0	P40976
0	O59711
0	Q09741
0	Q09694
0	O13810
0	Q9UT44
0	O94320
0	P78753
0	O94461
0	O14361
0	O42658
0	O14209
0	P78937
0	Q9P7G9
0	Q10270
0	Q1K9C2
0	Q09878
0	P36587
0	O60062
0	Q10341
0	O13326
0	O94350
0	P87131
0	O74314
0	Q9P7E3
0	Q9UQW9
0	Q09816
0	Q9HE08
0	Q9P6Q2
0	Q9Y7Y4
0	Q9URY5
0	O74409
0	Q09913
0	O13843
0	O59805
0	Q8TFF9
0	O42922
0	Q10072
0	Q9HE13
0	O59698
0	O59699
0	O59700
0	O74829
0	Q9Y7S4
0	Q7Z9I0
0	Q9URY7
0	Q10088
0	O42887
0	Q9C0Y9
0	Q10166
0	Q9UTG1
0	Q9USP2
0	Q9UT35
0	Q9P791
0	P50998
0	Q9UU89
0	O14349
0	O14057
0	O74427
0	Q09190
0	P14605
0	P49776
0	O94586
0	P36597
0	P40998
0	O94266
0	P40386
0	Q09709
0	O13819
0	O74841
0	O60172
0	P08091
0	Q01682
0	Q9P7T7
0	O94323
0	Q9Y7J0
0	Q9USS0
0	Q9C0W1
0	Q09672
0	Q9HDU6
0	Q09673
0	G2TRL9
0	Q9UTE4
0	O14027
0	O14242
0	O74860
0	Q9UTQ1
0	O14125
0	O14295
0	O94521
0	O59778
0	Q9P7W2
0	O74927
0	O60109
0	O42951
0	O14194
0	Q9P6I2
0	Q8TFH0
0	Q9URZ7
0	Q9P6J3
0	Q9US55
0	Q09901
0	Q9C0Y4
0	Q9URX4
0	Q9P6J6
0	Q9HDU2
0	Q9HDU5
0	Q9P5M9
0	O74215
0	O74540
0	P78870
0	O14081
0	Q9UUI7
0	O42893
0	O59819
0	O13967
0	Q10444
0	Q9URU6
0	Q09850
0	Q9UT45
0	O13692
0	Q9Y7Y7
0	Q9C105
0	Q9Y7I4
0	Q9P7Q9
0	Q9USD4
0	O60061
0	O43053
0	Q10479
0	Q9P7C3
0	O74482
0	P78974
0	Q09899
0	Q9USJ5
0	Q10062
0	O74468
0	O14172
0	O74794
0	O13962
0	Q10269
0	O74430
0	Q9UTF7
0	O13698
0	Q9Y814
0	Q10488
0	O60135
0	Q9P7D7
0	P55306
0	O94361
0	O74850
0	O94680
0	P87170
0	Q9Y7P3
0	P87056
0	O13934
0	O94305
0	Q10276
0	Q9UTI6
0	O74975
0	O13901
0	O13857
0	P0CU02
0	P78854
0	Q9UTH5
0	Q9Y7N6
0	O14169
0	Q09706
0	Q9USJ4
0	Q9C104
0	P50520
0	Q9UT42
0	O59722
0	Q7Z9H9
0	O43001
0	O94526
0	Q9USK0
0	O74429
0	Q09790
0	Q9UT25
0	O94298
0	O14159
0	O59735
0	O13846
0	Q10323
0	Q9UT67
0	Q9USJ6
0	O42898
0	Q8NKC1
0	Q00472
0	O94640
0	Q9USN7
0	Q9UR39
0	O94242
0	O94295
0	O94396
0	O74343
0	Q9UTH9
0	O59721
0	Q9HGN6
0	O74731
0	O42912
0	Q9UTG6
0	Q9UTB3
0	P28876
0	Q10286
0	Q9P7T9
0	Q09920
0	Q9UTD6
0	O13660
0	Q10185
0	Q9P5N0
0	B5BP45
0	O60170
0	P40901
0	Q9HDV2
0	Q9P5N2
0	Q9P5N4
0	Q9P768
0	Q9URZ4
0	O14031
0	P40900
0	Q10309
0	Q9UT43
0	O74395
0	Q9US37
0	Q9P6J0
0	Q10087
0	Q9C0Z0
0	O14035
0	Q10279
0	O94491
0	O94572
0	O94469
0	O43000
0	Q9HGM6
0	Q9P6J7
0	O60159
0	P22189
0	O74377
0	Q9URY8
0	P47946
0	Q10065
0	O14123
0	O59782
0	P0CT94
0	O59666
0	Q9HFE1
0	O59815
0	P50537
0	O13879
0	O14281
0	Q09188
0	O94370
0	O13780
0	P87041
0	O59868
0	Q9HDW7
0	Q8WZJ9
0	O59726
0	Q09752
0	B5BP47
0	Q10074
0	Q9US09
0	O74327
0	Q09812
0	O13726
0	Q09919
0	O60146
0	O14072
0	O74431
0	Q10177
0	Q9HE04
0	Q10357
0	O74492
0	P87149
0	Q9P7T1
0	P87117
0	O42900
0	O74976
0	P0CU19
0	P0CU20
0	P36621
0	Q10075
0	Q9US33
Essential	O74836
Essential	P40372
Essential	P35679
Essential	O60143
Essential	O13672
Essential	O74175
Essential	P0CT61
Essential	O94292
Essential	Q10330
Essential	Q9URX6
Essential	Q9USG6
Essential	O42846
Essential	O74904
Essential	O74864
Essential	O74892
Essential	O60128
Essential	Q10101
Essential	P28189
Essential	P0CT64
Essential	O74893
Essential	P05764
Essential	O14182
Essential	Q9HDV5
Essential	O43042
Essential	P87232
Essential	Q09865
Essential	O14337
Essential	O94345
Essential	Q9P6P6
Essential	Q9Y7M5
Essential	Q09724
Essential	Q9Y7Z7
Essential	Q9Y822
Essential	O94398
Essential	Q9UTK2
Essential	O94723
Essential	O74464
Essential	O60118
Essential	O60091
Essential	Q9UUJ5
Essential	Q5WRL1
Essential	Q9UR27
Essential	O94379
Essential	O59856
Essential	Q9P7L9
Essential	O14341
Essential	Q9Y7U8
Essential	O14178
Essential	Q09727
Essential	Q9UUC8
Essential	Q9Y7P4
Essential	O74801
Essential	Q9UT87
Essential	O74379
Essential	O42859
Essential	O13970
Essential	Q10234
Essential	Q9UT82
Essential	O13744
Essential	O74956
Essential	O14006
Essential	O60186
Essential	O43020
Essential	Q9UUB0
Essential	O13882
Essential	Q9US30
Essential	Q8WZK1
Essential	O59677
Essential	Q09705
Essential	O42911
Essential	O14358
Essential	O13602
Essential	O60096
Essential	O59772
Essential	O13973
Essential	Q9USL7
Essential	O60063
Essential	O94263
Essential	P87324
Essential	O14215
Essential	O74761
Essential	P28040
Essential	O74946
Essential	P30316
Essential	P87154
Essential	Q09191
Essential	P36595
Essential	Q92399
Essential	O13877
Essential	O94616
Essential	P37382
Essential	Q09177
Essential	P87123
Essential	P15398
Essential	Q9P7X8
Essential	Q02061
Essential	O14086
Essential	O43036
Essential	P36594
Essential	O74825
Essential	O14459
Essential	Q10295
Essential	O13993
Essential	P50521
Essential	P78917
Essential	O42938
Essential	P36580
Essential	O60101
Essential	P36623
Essential	Q10208
Essential	Q9P6I5
Essential	Q9UUE1
Essential	Q9UTN4
Essential	O74557
Essential	Q10489
Essential	O00087
Essential	O13966
Essential	Q9P7D4
Essential	O74378
Essential	Q10217
Essential	P00046
Essential	O13742
Essential	P50515
Essential	Q9URZ8
Essential	O14046
Essential	O13753
Essential	P31406
Essential	P31411
Essential	Q9HDW6
Essential	O59823
Essential	O13687
Essential	O43046
Essential	O14265
Essential	Q6LA56
Essential	Q9UT98
Essential	P19117
Essential	P87118
Essential	O00091
Essential	P78812
Essential	Q9UTL3
Essential	O74374
Essential	O14105
Essential	Q9URM2
Essential	Q9Y7P2
Essential	O94413
Essential	Q09179
Essential	O13914
Essential	O14160
Essential	O75005
Essential	Q10179
Essential	O43011
Essential	Q9P7Y7
Essential	O60163
Essential	P78780
Essential	Q42598
Essential	O94634
Essential	Q9HDV9
Essential	O14059
Essential	Q9P7R0
Essential	O74413
Essential	O13739
Essential	O94277
Essential	O94582
Essential	O60122
Essential	Q92370
Essential	O13831
Essential	O94505
Essential	Q09780
Essential	O59701
Essential	O60198
Essential	O94509
Essential	O43056
Essential	P33075
Essential	O59771
Essential	P36602
Essential	P36603
Essential	Q9P6I7
Essential	O74940
Essential	Q10314
Essential	O14344
Essential	Q9P772
Essential	Q9P6Q5
Essential	P36590
Essential	O42644
Essential	Q9P7N4
Essential	Q9P7M9
Essential	Q9P7L3
Essential	O60181
Essential	Q9UUB1
Essential	Q9Y7P0
Essential	O74866
Essential	Q9UT53
Essential	Q9UTK3
Essential	O74962
Essential	Q9USK7
Essential	Q10350
Essential	O74414
Essential	O14353
Essential	Q4LB35
Essential	Q9UTD0
Essential	O74742
Essential	P36591
Essential	Q10258
Essential	O13774
Essential	Q09768
Essential	P35669
Essential	Q9US04
Essential	P78965
Essential	O74790
Essential	Q9HDW8
Essential	O74887
Essential	P78811
Essential	O74475
Essential	Q10287
Essential	Q9P377
Essential	Q09740
Essential	O13738
Essential	P54874
Essential	Q10283
Essential	Q9UT88
Essential	O13963
Essential	Q10132
Essential	O14230
Essential	O14171
Essential	O43014
Essential	Q9UTJ2
Essential	O74484
Essential	O14264
Essential	Q9Y7T6
Essential	P42881
Essential	O13933
Essential	Q96WW6
Essential	O74878
Essential	Q9C100
Essential	O43091
Essential	Q10252
Essential	Q9Y7Z9
Essential	O74826
Essential	O74421
Essential	O94453
Essential	P87230
Essential	O13850
Essential	Q92338
Essential	Q9UQW6
Essential	O14092
Essential	P87214
Essential	Q9UTE2
Essential	O59786
Essential	Q10361
Essential	P36596
Essential	Q9C1W3
Essential	Q10231
Essential	Q09736
Essential	Q09195
Essential	Q9UUH4
Essential	O43050
Essential	O74732
Essential	O14321
Essential	Q10289
Essential	P78820
Essential	O94297
Essential	O14346
Essential	O94511
Essential	O94523
Essential	P28758
Essential	O59710
Essential	Q9P7P0
Essential	Q9UUJ6
Essential	Q9P381
Essential	O94584
Essential	Q9HDW1
Essential	Q10153
Essential	Q9USR3
Essential	Q10366
Essential	O13853
Essential	O60162
Essential	P40977
Essential	Q9US14
Essential	O74561
Essential	O94337
Essential	Q09925
Essential	O59682
Essential	Q9P6N5
Essential	Q10142
Essential	O74369
Essential	O94255
Essential	Q9HDX9
Essential	O94567
Essential	Q9P6I0
Essential	O13775
Essential	Q9Y7Y8
Essential	P87144
Essential	O13969
Essential	Q10490
Essential	Q09828
Essential	Q9UUE6
Essential	O74858
Essential	O13651
Essential	Q9USL3
Essential	O60155
Essential	Q09860
Essential	O74781
Essential	O14018
Essential	Q9UTB2
Essential	O42870
Essential	O42849
Essential	O74952
Essential	Q09692
Essential	O42875
Essential	O14055
Essential	O74890
Essential	Q9UUF2
Essential	O14000
Essential	Q9UT77
Essential	O94642
Essential	O14007
Essential	P09627
Essential	Q69Z14
Essential	P87110
Essential	O94296
Essential	O94607
Essential	Q9US44
Essential	Q09758
Essential	O13880
Essential	O74439
Essential	Q9P6L7
Essential	O14232
Essential	Q09914
Essential	P41389
Essential	P40377
Essential	P49731
Essential	P29458
Essential	O75001
Essential	P30666
Essential	O74943
Essential	P48011
Essential	Q9US51
Essential	Q09801
Essential	O13899
Essential	P40848
Essential	Q9UTC3
Essential	O94329
Essential	O42901
Essential	O13794
Essential	O14238
Essential	Q8TFH3
Essential	Q10176
Essential	O74885
Essential	O74113
Essential	O59866
Essential	Q10222
Essential	Q96VG2
Essential	O94335
Essential	Q9Y7K8
Essential	Q9P7X6
Essential	Q9UTD1
Essential	O74733
Essential	O74740
Essential	O94264
Essential	Q9P7C8

## Sheet: P.pastoris
Frequency	Genes
1	PAS_chr3_0951
1	PAS_chr3_0434
1	PAS_chr4_0112
1	PAS_chr4_0598
1	PAS_chr2-2_0492
1	PAS_FragB_0053
1	PAS_chr3_0566
1	PAS_chr4_0285
1	PAS_chr1-4_0292
1	PAS_chr1-4_0047
1	PAS_chr2-1_0402
1	PAS_chr4_0587
1	PAS_chr2-2_0048
1	PAS_chr2-1_0657
1	PAS_chr2-1_0437
1	PAS_chr2-2_0024
1	PAS_chr2-2_0276
0.98138	PAS_chr3_0410
0.97141	PAS_chr2-2_0322
0.96011	PAS_chr3_0271
0.84907	PAS_chr2-2_0111
0.8484	PAS_chr3_0294
0.8484	PAS_chr4_0665
0.81449	PAS_chr4_0514
0.79189	PAS_chr4_0415
0.72673	PAS_chr2-2_0162
0.71809	PAS_chr1-1_0132
0.71011	PAS_chr2-1_0498
0.68418	PAS_chr1-4_0632
0.67354	PAS_chr1-1_0063
0.66489	PAS_chr2-2_0408
0.64827	PAS_chr1-3_0028
0.64029	PAS_chr3_0456
0.63497	PAS_chr3_1138
0.62434	PAS_chr1-1_0163
0.57646	PAS_chr1-4_0390
0.56117	PAS_chr3_0646
0.52926	PAS_chr3_0781
0.52859	PAS_chr1-1_0072
0.52793	PAS_chr1-4_0593
0.52793	PAS_chr2-2_0294
0.52394	PAS_chr2-1_0400
0.5133	PAS_chr4_0416
0.5133	PAS_chr2-1_0694
0.51197	PAS_chr1-4_0394
0.51064	PAS_chr1-4_0264
0.51064	PAS_chr3_1126
0.50864	PAS_chr3_0602
0.50731	PAS_chr2-1_0767
0.50598	PAS_chr4_0877
0.50199	PAS_chr2-1_0769
0.49801	PAS_FragB_0061
0.49269	PAS_chr3_0403
0.49136	PAS_chr3_0236
0.48936	PAS_chr2-1_0771
0.48936	PAS_chr1-1_0277
0.48803	PAS_chr2-2_0391
0.4867	PAS_chr4_0147
0.4867	PAS_chr3_0218
0.48604	PAS_chr2-2_0063
0.47606	PAS_chr4_0705
0.47141	PAS_chr1-1_0319
0.47141	PAS_chr1-4_0019
0.47074	PAS_chr4_0847
0.46875	PAS_chr2-2_0337
0.46077	PAS_chr2-1_0785
0.45811	PAS_chr2-2_0338
0.45745	PAS_chr3_1127
0.45213	PAS_chr1-4_0479
0.45013	PAS_chr2-2_0182
0.44614	PAS_chr2-2_0145
0.44415	PAS_chr4_0815
0.44415	PAS_chr1-4_0615
0.43883	PAS_chr3_0761
0.43883	PAS_chr1-4_0074
0.4375	PAS_chr2-1_0238
0.43285	PAS_chr3_0441
0.41556	PAS_chr4_0352
0.4129	PAS_chr1-1_0081
0.41024	PAS_chr1-1_0030
0.39694	PAS_chr4_0488
0.39628	PAS_chr1-1_0050
0.38231	PAS_chr3_0188
0.37566	PAS_chr4_0284
0.35173	PAS_chr3_1024
0.34043	PAS_chr2-1_0209
0.3371	PAS_chr3_0936
0.33511	PAS_chr1-1_0282
0.33178	PAS_chr1-4_0218
0.33112	PAS_chr2-1_0473
0.33112	PAS_chr1-1_0107
0.32447	PAS_chr4_0197
0.31715	PAS_chr2-1_0311
0.31582	PAS_chr1-3_0220
0.28989	PAS_chr3_0597
0.28989	PAS_chr3_0399
0.28923	PAS_chr3_0181
0.28856	PAS_chr3_0062
0.27793	PAS_chr2-1_0453
0.25665	PAS_chr1-3_0081
0.25598	PAS_chr1-4_0447
0.25465	PAS_chr4_0624
0.25066	PAS_chr3_0305
0.24934	PAS_chr3_1192
0.24003	PAS_chr1-4_0561
0.23338	PAS_chr1-1_0006
0.23005	PAS_chr4_0576
0.22939	PAS_chr3_0073
0.22872	PAS_chr2-2_0174
0.21809	PAS_chr3_0184
0.21543	PAS_chr4_0938
0.21343	PAS_chr4_0043
0.2121	PAS_chr1-1_0436
0.2121	PAS_chr1-4_0489
0.21144	PAS_chr3_0306
0.21077	PAS_chr4_0907
0.20878	PAS_chr1-1_0357
0.20545	PAS_chr1-3_0070
0.20412	PAS_chr1-3_0225
0.20346	PAS_chr2-1_0478
0.20279	PAS_chr3_0987
0.20213	PAS_chr2-2_0359
0.20213	PAS_chr2-1_0661
0.20146	PAS_chr2-1_0221
0.18684	PAS_chr3_0198
0.18484	PAS_chr3_0512
0.18085	PAS_chr1-4_0083
0.18085	PAS_chr3_1194
0.17221	PAS_chr2-2_0131
0.17221	PAS_chr3_0262
0.17021	PAS_chr4_0866
0.16955	PAS_chr4_0470
0.16822	PAS_chr4_0311
0.16822	PAS_chr2-1_0506
0.16755	PAS_chr4_0783
0.16423	PAS_chr2-1_0263
0.16223	PAS_chr2-1_0089
0.16223	PAS_chr1-3_0094
0.16223	PAS_chr2-2_0407
0.16223	PAS_chr3_0831
0.15093	PAS_chr3_0579
0.15093	PAS_chr3_0225
0.14561	PAS_chr3_0482
0.14561	PAS_chr1-4_0254
0.13763	PAS_chr1-1_0203
0.12832	PAS_chr3_0006
0.12832	PAS_chr2-2_0101
0.12566	PAS_chr4_0287
0.12367	PAS_chr4_0477
0.12367	PAS_chr4_0023
0.12301	PAS_chr2-1_0173
0.11104	PAS_chr3_1028
0.10971	PAS_chr2-2_0357
0.10705	PAS_chr2-2_0137
0.09375	PAS_chr2-1_0358
0.09242	PAS_chr2-1_0472
0.091755	PAS_chr1-4_0243
0.073803	PAS_chr4_0408
0.073138	PAS_chr3_0253
0.057181	PAS_chr1-4_0299
0.055851	PAS_chr3_0841
0.055851	PAS_chr1-1_0360
0.051197	PAS_chr2-1_0344
0.051197	PAS_chr2-1_0361
0.051197	PAS_chr2-1_0363
0.051197	PAS_chr2-2_0266
0.051197	PAS_chr3_0428
0.051197	PAS_chr3_0615
0.051197	PAS_chr3_0824
0.051197	PAS_chr4_0422
0.051197	PAS_chr4_0744
0.043218	PAS_chr2-2_0401
0.043218	PAS_chr2-1_0853
0.041888	PAS_chr3_0156
0.039894	PAS_chr1-3_0156
0.03391	PAS_chr1-4_0064
0.031915	PAS_chr3_0282
0.03125	PAS_chr1-1_0322
0.03125	PAS_chr1-4_0313
0.03125	PAS_chr2-2_0430
0.02859	PAS_chr2-1_0698
0.02859	PAS_chr4_0018
0.027926	PAS_chr3_0072
0.025931	PAS_chr1-4_0338
0.025931	PAS_chr4_0439
0.025266	PAS_chr2-2_0496
0.025266	PAS_chr1-4_0194
0.024601	PAS_chr2-1_0343
0.024601	PAS_chr4_0677
0.024601	PAS_chr3_1111
0.024601	PAS_chr4_0733
0.022606	PAS_chr3_0024
0.022606	PAS_chr4_0836
0.021941	PAS_chr2-1_0107
0.020612	PAS_chr1-1_0009
0.020612	PAS_chr1-3_0024
0.019282	PAS_chr4_0153
0.019282	PAS_chr2-2_0283
0.018617	PAS_chr3_0424
0.017287	PAS_chr1-1_0323
0.013963	PAS_chr3_0965
0.013963	PAS_chr4_0996
0.011303	PAS_chr1-4_0253
0.011303	PAS_chr1-4_0459
0.010638	PAS_chr4_0247
0.0086436	PAS_chr1-4_0545
0.0086436	PAS_chr4_0280
0.0086436	PAS_chr2-1_0422
0.0086436	PAS_chr2-2_0446
0.0086436	PAS_chr2-1_0202
0.0086436	PAS_chr3_0740
0.0086436	PAS_chr3_0932
0.0086436	PAS_chr4_0191
0.0086436	PAS_chr3_0922
0.0066489	PAS_chr4_0648
0.005984	PAS_chr3_0349
0.005984	PAS_chr4_0272
0.005984	PAS_chr2-2_0112
0.0046543	PAS_c121_0009
0.0039894	PAS_chr1-4_0151
0.0033245	PAS_chr1-1_0448
0.0033245	PAS_chr4_0173
0.0033245	PAS_chr2-1_0103
0.0033245	PAS_chr4_0684
0.0033245	PAS_chr4_0550
0.0033245	PAS_chr3_0447
0.0026596	PAS_chr3_0744
0.0026596	PAS_chr1-4_0441
0.0026596	PAS_chr4_0621
0.0019947	PAS_chr2-1_0885
0.0013298	PAS_chr2-1_0292
0.0013298	PAS_chr1-3_0023
0.0013298	PAS_chr2-1_0749
0.0013298	PAS_chr2-2_0288
0.00066489	PAS_chr1-3_0130
0.00066489	PAS_chr1-4_0181
0.00066489	PAS_chr4_0840
0.00066489	PAS_chr3_0361
0.00066489	PAS_chr3_1011
0.00066489	PAS_chr4_0233
0.00066489	PAS_chr2-1_0307
0	PAS_chr3_0440
0	PAS_chr1-1_0062
0	PAS_chr4_0449
0	PAS_chr4_0839
0	PAS_chr1-1_0287
0	PAS_chr1-1_0354
0	PAS_chr3_0022
0	PAS_chr4_0008
0	PAS_chr1-1_0028
0	PAS_chr1-1_0069
0	PAS_chr3_0763
0	PAS_chr1-4_0601
0	PAS_chr1-1_0341
0	PAS_chr1-1_0221
0	PAS_chr2-1_0351
0	PAS_chr3_0018
0	PAS_chr4_0111
0	PAS_chr2-1_0129
0	PAS_chr2-1_0659
0	PAS_chr2-1_0419
0	PAS_chr3_0099
0	PAS_chr2-1_0235
0	PAS_chr4_0337
0	PAS_chr3_0036
0	PAS_chr3_0693
0	PAS_chr3_0826
0	PAS_chr4_0212
0	PAS_chr1-1_0029
0	PAS_chr2-1_0776
0	PAS_chr2-2_0302
0	PAS_chr4_0356
0	PAS_chr3_0417
0	PAS_chr2-1_0871
0	PAS_chr3_1031
0	PAS_chr3_0381
0	PAS_chr3_0082
0	PAS_chr3_0631
0	PAS_chr2-1_0520
0	PAS_chr2-1_0856
0	PAS_chr3_0095
0	PAS_chr4_0314
0	PAS_chr2-1_0864
0	PAS_chr1-1_0393
0	PAS_chr2-1_0065
0	PAS_chr2-2_0094
0	PAS_chr4_0842
0	PAS_chr4_0579
0	PAS_chr2-2_0311
0	PAS_chr1-4_0329
0	PAS_chr2-1_0111
0	PAS_chr2-1_0313
0	PAS_FragB_0008
0	PAS_chr1-4_0566
0	PAS_chr3_0783
0	PAS_chr1-4_0426
0	PAS_chr1-1_0212
0	PAS_chr4_0700
0	PAS_chr2-1_0016
0	PAS_chr3_0843
0	PAS_chr3_0283
0	PAS_chr2-1_0037
0	PAS_chr4_0335
0	PAS_chr3_0069
0	PAS_chr2-1_0760
0	PAS_chr1-1_0002
0	PAS_chr3_0281
0	PAS_chr1-4_0293
0	PAS_chr1-1_0005
0	PAS_chr2-1_0557
0	PAS_chr4_0478
0	PAS_chr1-1_0457
0	PAS_chr1-4_0141
0	PAS_chr3_0842
0	PAS_chr2-1_0770
0	PAS_chr1-1_0280
0	PAS_chr1-3_0240
0	PAS_chr4_0912
0	PAS_chr1-1_0324
0	PAS_chr3_0052
0	PAS_chr3_0868
0	PAS_chr2-2_0267
0	PAS_chr1-1_0103
0	PAS_chr2-2_0075
0	PAS_chr3_0726
0	PAS_chr2-1_0047
0	PAS_chr2-1_0197
0	PAS_chr3_0999
0	PAS_chr2-1_0549
0	PAS_chr4_0264
0	PAS_chr2-2_0017
0	PAS_c121_0002
0	PAS_chr1-4_0417
0	PAS_chr3_0561
0	PAS_chr2-2_0382
0	PAS_chr1-4_0207
0	PAS_chr1-4_0015
0	PAS_chr1-4_0524
0	PAS_chr1-3_0128
0	PAS_chr2-1_0752
0	PAS_chr3_1197
0	PAS_chr2-2_0107
0	PAS_chr1-3_0235
0	PAS_chr2-1_0178
0	PAS_chr2-1_0424
0	PAS_chr4_0664
0	PAS_chr1-4_0222
0	PAS_chr1-1_0427
0	PAS_chr3_0867
0	PAS_chr2-2_0314
0	PAS_chr1-1_0215
0	PAS_chr1-3_0078
0	PAS_chr1-4_0475
0	PAS_chr1-4_0685
0	PAS_chr2-1_0423
0	PAS_chr2-2_0346
0	PAS_chr3_0741
0	PAS_chr3_1142
0	PAS_chr4_0610
0	PAS_chr2-1_0146
0	PAS_chr2-1_0577
0	PAS_chr2-1_0753
0	PAS_chr2-1_0759
0	PAS_chr2-1_0763
0	PAS_chr2-1_0778
0	PAS_chr2-2_0036
0	PAS_chr2-2_0303
0	PAS_chr3_0134
0	PAS_chr3_0169
0	PAS_chr3_0291
0	PAS_chr3_0604
0	PAS_chr1-1_0424
0	PAS_chr3_1007
0	PAS_chr4_0818
0	PAS_chr3_1132
0	PAS_chr4_0544
0	PAS_chr4_0712
0	PAS_chr4_0819
0	PAS_chr4_0821
0	PAS_chr4_0342
0	PAS_chr1-4_0570
0	PAS_chr2-1_0530
0	PAS_chr3_1025
0	PAS_chr3_0552
0	PAS_chr2-1_0727
0	PAS_chr1-1_0262
0	PAS_chr2-1_0454
0	PAS_chr4_0692
0	PAS_chr4_0974
0	PAS_chr2-1_0383
0	PAS_chr1-1_0358
0	PAS_chr1-3_0100
0	PAS_chr1-4_0380
0	PAS_chr1-4_0144
0	PAS_chr2-1_0273
0	PAS_chr2-1_0110
0	PAS_chr4_0266
0	PAS_chr3_0832
0	PAS_chr3_0834
0	PAS_chr2-1_0115
0	PAS_chr2-2_0127
0	PAS_chr2-1_0093
0	PAS_chr2-2_0481
0	PAS_chr3_0591
0	PAS_chr1-4_0448
0	PAS_chr3_0944
0	PAS_chr1-4_0215
0	PAS_chr1-1_0374
0	PAS_chr1-4_0315
0	PAS_chr2-1_0513
0	PAS_chr4_0474
0	PAS_FragB_0064
0	PAS_chr2-2_0060
0	PAS_chr1-1_0373
0	PAS_chr1-3_0090
0	PAS_chr2-2_0278
0	PAS_chr3_0234
0	PAS_chr4_0346
0	PAS_chr3_1021
0	PAS_chr3_0674
0	PAS_chr2-2_0084
0	PAS_chr3_0630
0	PAS_chr3_0920
0	PAS_chr2-1_0775
0	PAS_chr1-1_0490
0	PAS_chr4_0021
0	PAS_chr3_0634
0	PAS_chr4_0511
0	PAS_chr3_0648
0	PAS_chr3_0915
0	PAS_chr2-2_0272
0	PAS_chr3_0822
0	PAS_chr1-1_0233
0	PAS_chr2-1_0120
0	PAS_chr4_0580
0	PAS_chr1-1_0465
0	PAS_chr2-1_0279
0	PAS_chr2-1_0794
0	PAS_chr4_0968
0	PAS_chr3_1012
0	PAS_chr2-1_0060
0	PAS_chr3_1002
0	PAS_chr2-2_0279
0	PAS_chr1-1_0313
0	PAS_chr1-4_0421
0	PAS_chr1-4_0198
0	PAS_chr2-2_0423
0	PAS_chr1-4_0009
0	PAS_chr4_0196
0	PAS_chr4_0101
0	PAS_chr1-1_0184
0	PAS_chr1-4_0534
0	PAS_chr1-1_0047
0	PAS_chr1-4_0558
0	PAS_chr2-1_0673
0	PAS_chr2-2_0245
0	PAS_chr1-3_0211
0	PAS_chr1-1_0241
0	PAS_chr1-1_0392
0	PAS_chr2-1_0123
0	PAS_chr2-1_0396
0	PAS_chr3_1110
0	PAS_chr2-2_0204
0	PAS_chr1-4_0104
0	PAS_chr1-4_0496
0	PAS_chr1-4_0392
0	PAS_chr1-4_0393
0	PAS_FragB_0009
0	PAS_chr1-1_0169
0	PAS_chr3_0864
0	PAS_chr4_0830
0	PAS_chr4_0259
0	PAS_chr1-3_0212
0	PAS_chr3_0799
0	PAS_chr4_0138
0	PAS_chr4_0940
0	PAS_chr1-4_0124
0	PAS_chr3_0887
0	PAS_chr2-2_0019
0	PAS_chr4_0065
0	PAS_chr4_0338
0	PAS_chr4_0339
0	PAS_chr1-4_0075
0	PAS_chr2-1_0257
0	PAS_chr1-4_0090
0	PAS_chr3_0649
0	PAS_chr1-1_0418
0	PAS_chr2-1_0649
0	PAS_c034_0025
0	PAS_chr1-4_0080
Essential	PAS_chr1-1_0432
Essential	PAS_chr2-2_0113
Essential	PAS_chr4_0050
Essential	PAS_chr1-3_0104
Essential	PAS_chr2-2_0053
Essential	PAS_chr3_1115
Essential	PAS_chr1-3_0029
Essential	PAS_chr4_0343
Essential	PAS_chr1-1_0067
Essential	PAS_chr1-4_0429
Essential	PAS_chr2-1_0391
Essential	PAS_chr4_0198
Essential	PAS_chr2-2_0009
Essential	PAS_chr3_0489
Essential	PAS_chr4_0213
Essential	PAS_chr2-2_0329
Essential	PAS_chr2-2_0168
Essential	PAS_chr1-4_0458
Essential	PAS_chr3_0659
Essential	PAS_chr3_0085
Essential	PAS_chr1-1_0389
Essential	PAS_chr3_0506
Essential	PAS_chr2-1_0368
Essential	PAS_chr2-1_0637
Essential	PAS_chr3_0167
Essential	PAS_chr3_0317
Essential	PAS_chr2-1_0533
Essential	PAS_chr3_0039
Essential	PAS_chr3_0222
Essential	PAS_chr3_0788
Essential	PAS_chr4_0081
Essential	PAS_chr4_0418
Essential	PAS_chr3_0954
Essential	PAS_chr1-1_0008
Essential	PAS_chr1-4_0295
Essential	PAS_chr4_0228
Essential	PAS_chr2-1_0593
Essential	PAS_chr3_0647
Essential	PAS_chr1-4_0160
Essential	PAS_chr1-4_0304
Essential	PAS_chr3_0257
Essential	PAS_chr4_0795
Essential	PAS_chr2-1_0660
Essential	PAS_chr4_0816
Essential	PAS_chr2-2_0252
Essential	PAS_chr2-2_0021
Essential	PAS_chr1-4_0234
Essential	PAS_chr2-1_0121
Essential	PAS_chr4_0730
Essential	PAS_chr1-3_0239
Essential	PAS_chr2-1_0547
Essential	PAS_chr3_0996
Essential	PAS_chr2-1_0160
Essential	PAS_chr4_0060
Essential	PAS_chr3_0667
Essential	PAS_chr2-2_0059
Essential	PAS_chr2-2_0219
Essential	PAS_chr2-1_0168
Essential	PAS_chr2-1_0543
Essential	PAS_chr1-4_0538
Essential	PAS_chr2-2_0142
Essential	PAS_chr3_0623
Essential	PAS_chr4_0578
Essential	PAS_chr1-4_0249
Essential	PAS_chr1-1_0420
Essential	PAS_chr2-1_0695
Essential	PAS_chr3_0570
Essential	PAS_chr1-3_0238
Essential	PAS_chr2-2_0044
Essential	PAS_chr1-1_0200
Essential	PAS_chr1-1_0397
Essential	PAS_chr4_0248
Essential	PAS_chr1-4_0608
Essential	PAS_chr4_0645
Essential	PAS_chr3_0176
Essential	PAS_chr4_0330
Essential	PAS_chr2-1_0466
Essential	PAS_chr1-4_0572
Essential	PAS_chr1-4_0303
Essential	PAS_chr3_0890
Essential	PAS_chr1-4_0093
Essential	PAS_chr3_0371
Essential	PAS_chr1-4_0150
Essential	PAS_chr4_0865
Essential	PAS_chr1-1_0459
Essential	PAS_chr1-3_0122
Essential	PAS_chr1-3_0187
Essential	PAS_chr2-1_0269
Essential	PAS_chr2-1_0626
Essential	PAS_chr2-1_0684
Essential	PAS_chr2-2_0318
Essential	PAS_chr3_0264
Essential	PAS_chr3_0569
Essential	PAS_chr3_0859
Essential	PAS_chr3_0899
Essential	PAS_chr4_0055
Essential	PAS_chr4_0150
Essential	PAS_chr4_0294
Essential	PAS_chr3_0177
Essential	PAS_chr3_0100
Essential	PAS_chr3_0676
Essential	PAS_chr2-2_0193
Essential	PAS_chr1-4_0314
Essential	PAS_chr3_0870
Essential	PAS_chr1-3_0054
Essential	PAS_chr2-1_0739
Essential	PAS_c131_0017
Essential	PAS_chr3_0770
Essential	PAS_chr1-4_0697
Essential	PAS_chr3_1037
Essential	PAS_chr3_0943
Essential	PAS_chr2-1_0308
Essential	PAS_chr2-1_0736
Essential	PAS_chr2-1_0679
Essential	PAS_chr2-1_0716
Essential	Pas_chr1-4_0367
Essential	PAS_chr3_0507
Essential	PAS_chr4_0398
Essential	PAS_chr2-1_0158
Essential	PAS_chr3_0962
Essential	PAS_FragB_0040
Essential	PAS_chr3_0733
Essential	PAS_chr3_0277
Essential	PAS_chr3_0151
Essential	PAS_chr1-4_0003
Essential	PAS_chr2-1_0580
Essential	PAS_chr1-4_0604
Essential	PAS_chr4_0703
Essential	PAS_chr2-2_0317
Essential	PAS_chr1-1_0411
Essential	PAS_chr2-1_0628
Essential	PAS_chr2-1_0191
Essential	PAS_chr1-1_0475
Essential	PAS_chr4_0063
Essential	PAS_chr1-4_0049
Essential	PAS_chr2-2_0480
Essential	PAS_chr4_0780
Essential	PAS_chr1-4_0149
Essential	PAS_chr2-1_0415
Essential	PAS_chr4_0368
Essential	PAS_chr1-1_0430
Essential	PAS_chr3_0876
Essential	PAS_chr3_0376
Essential	PAS_chr4_0613
Essential	PAS_chr4_0523
Essential	PAS_chr1-4_0153
Essential	PAS_chr3_0462
Essential	PAS_chr3_0166
Essential	PAS_chr1-4_0095
Essential	PAS_chr3_0471
Essential	PAS_chr3_0216
Essential	PAS_chr1-4_0514
Essential	PAS_chr4_0785
Essential	PAS_chr3_0285
Essential	PAS_chr1-3_0244
Essential	PAS_chr4_0393
Essential	PAS_chr3_0949
Essential	PAS_chr1-1_0391
Essential	PAS_chr1-4_0463
Essential	PAS_chr2-2_0238
Essential	PAS_chr3_0165
Essential	PAS_chr1-4_0598
Essential	PAS_chr1-1_0390
Essential	PAS_chr4_0709
Essential	PAS_chr2-1_0346
Essential	PAS_chr4_0522
Essential	PAS_chr1-4_0450
Essential	PAS_chr3_0754
Essential	PAS_chr4_0994
Essential	PAS_chr1-3_0191
Essential	PAS_chr2-2_0230
Essential	PAS_chr3_0144
Essential	PAS_chr4_0276
Essential	PAS_chr3_1084
Essential	PAS_chr4_0369
Essential	PAS_chr1-1_0447
Essential	PAS_chr1-4_0324
Essential	PAS_chr1-4_0359
Essential	PAS_chr2-1_0125
Essential	PAS_chr2-1_0223
Essential	PAS_chr2-1_0554
Essential	PAS_chr2-2_0104
Essential	PAS_chr2-2_0309
Essential	PAS_chr2-2_0387
Essential	PAS_chr2-2_0431
Essential	PAS_chr2-2_0434
Essential	PAS_chr3_0157
Essential	PAS_chr3_0244
Essential	PAS_chr3_0568
Essential	PAS_chr3_0651
Essential	PAS_chr3_0707
Essential	PAS_chr3_0942
Essential	PAS_chr4_0239
Essential	PAS_chr4_0302
Essential	PAS_chr4_0344
Essential	PAS_chr4_0697
Essential	PAS_chr4_0735
Essential	PAS_chr4_0826
Essential	PAS_chr4_0906
Essential	PAS_chr1-3_0083
Essential	PAS_chr2-1_0100
Essential	PAS_chr2-1_0163
Essential	PAS_chr2-1_0395
Essential	PAS_chr2-1_0500
Essential	PAS_chr2-1_0697
Essential	PAS_chr2-2_0349
Essential	PAS_chr3_0703
Essential	PAS_chr3_0765
Essential	PAS_chr4_0229
Essential	PAS_chr4_0323
Essential	PAS_chr3_0528
Essential	PAS_chr3_0053
Essential	PAS_chr3_0124
Essential	PAS_chr3_0425
Essential	PAS_chr2-1_0072
Essential	PAS_chr1-4_0551
Essential	PAS_chr3_0675
Essential	PAS_chr3_0957
Essential	PAS_chr4_0806
Essential	PAS_chr4_0437
Essential	PAS_chr3_0040
Essential	PAS_chr1-4_0423
Essential	PAS_chr3_0535
Essential	PAS_chr3_0939
Essential	PAS_chr1-1_0013
Essential	PAS_chr4_0465
Essential	PAS_chr1-3_0218
Essential	PAS_chr3_0357
Essential	PAS_chr2-2_0330
Essential	PAS_chr3_0735

## Sheet: Y.lipolytica
Frequency	Genes
1	YALI0A02310g
1	YALI0A09900g
1	YALI0A10076g
1	YALI0A10659g
1	YALI0A11143g
1	YALI0A15125g
1	YALI0A15950g
1	YALI0A18062g
1	YALI0A18656g
1	YALI0A21417g
1	YALI0B00704g
1	YALI0B03630g
1	YALI0B03982g
1	YALI0B05126g
1	YALI0B05368g
1	YALI0B05500g
1	YALI0B06831g
1	YALI0B07447g
1	YALI0B09537g
1	YALI0B09647g
1	YALI0B14399g
1	YALI0B14509g
1	YALI0B16038g
1	YALI0B16104g
1	YALI0B16522g
1	YALI0B17336g
1	YALI0B17644g
1	YALI0B17930g
1	YALI0B18348g
1	YALI0B19338g
1	YALI0B21428g
1	YALI0B21527g
1	YALI0B23298g
1	YALI0C00209g
1	YALI0C00451g
1	YALI0C04433g
1	YALI0C05170g
1	YALI0C06369g
1	YALI0C07128g
1	YALI0C10901g
1	YALI0C12771g
1	YALI0C16434g
1	YALI0C16522g
1	YALI0C22165g
1	YALI0C24101g
1	YALI0D00583g
1	YALI0D01089g
1	YALI0D01265g
1	YALI0D03333g
1	YALI0D06281g
1	YALI0D07392g
1	YALI0D08514g
1	YALI0D11704g
1	YALI0D11814g
1	YALI0D12400g
1	YALI0D12584g
1	YALI0D13112g
1	YALI0D13596g
1	YALI0D14476g
1	YALI0D17490g
1	YALI0D19206g
1	YALI0D20152g
1	YALI0D20878g
1	YALI0D21530g
1	YALI0D22022g
1	YALI0D27126g
1	YALI0E01254g
1	YALI0E03146g
1	YALI0E04807g
1	YALI0E05049g
1	YALI0E06061g
1	YALI0E06193g
1	YALI0E07271g
1	YALI0E07535g
1	YALI0E08617g
1	YALI0E09933g
1	YALI0E11355g
1	YALI0E11495g
1	YALI0E12441g
1	YALI0E12442g
1	YALI0E14443g
1	YALI0E15730g
1	YALI0E16192g
1	YALI0E20713g
1	YALI0E20977g
1	YALI0E23859g
1	YALI0E24167g
1	YALI0E27203g
1	YALI0E27346g
1	YALI0E29579g
1	YALI0E31064g
1	YALI0E31471g
1	YALI0E33957g
1	YALI0F02893g
1	YALI0F03179g
1	YALI0F04015g
1	YALI0F04378g
1	YALI0F04774g
1	YALI0F05192g
1	YALI0F05632g
1	YALI0F08701g
1	YALI0F09229g
1	YALI0F09339g
1	YALI0F09405g
1	YALI0F11297g
1	YALI0F11627g
1	YALI0F11759g
1	YALI0F13453g
1	YALI0F15631g
1	YALI0F16181g
1	YALI0F16896g
1	YALI0F19184g
1	YALI0F19712g
1	YALI0F19866g
1	YALI0F20306g
1	YALI0F20328g
1	YALI0F21406g
1	YALI0F23023g
1	YALI0F23221g
1	YALI0F24475g
1	YALI0F30129g
1	YALI0F30481g
1	YALI0F30569g
1	YALI0F31119g
1	YALI0F31735g
0.9248	YALI0F07711g
0.9104	YALI0D05621g
0.9064	YALI0D24409g
0.8848	YALI0D06325g
0.8568	YALI0D16357g
0.8568	YALI0E26004g
0.8544	YALI0B22066g
0.788	YALI0E16643g
0.7696	YALI0A05379g
0.748	YALI0F25795g
0.7328	YALI0E18238g
0.7328	YALI0F08415g
0.7264	YALI0A04983g
0.7264	YALI0A06787g
0.7264	YALI0F11935g
0.6912	YALI0F23903g
0.6848	YALI0D07986g
0.6832	YALI0D27016g
0.6736	YALI0F26191g
0.6664	YALI0F05874g
0.6552	YALI0B15598g
0.6552	YALI0E22649g
0.6296	YALI0F16819g
0.628	YALI0F09185g
0.6272	YALI0D17864g
0.6264	YALI0D20768g
0.608	YALI0D05797g
0.5952	YALI0E09108g
0.588	YALI0F26587g
0.5808	YALI0C11880g
0.5808	YALI0E06479g
0.5784	YALI0F23463g
0.5488	YALI0B03344g
0.5392	YALI0C11407g
0.5376	YALI0C00253g
0.5376	YALI0C09636g
0.5376	YALI0C23408g
0.5376	YALI0D03135g
0.532	YALI0C06490g
0.5312	YALI0C11803g
0.528	YALI0B21846g
0.5256	YALI0A08217g
0.5208	YALI0F15587g
0.516	YALI0B02178g
0.516	YALI0D03480g
0.5144	YALI0B17204g
0.5112	YALI0C01859g
0.5112	YALI0F01584g
0.5096	YALI0E21021g
0.5088	YALI0F19514g
0.508	YALI0D17050g
0.508	YALI0E02244g
0.5016	YALI0F01628g
0.4984	YALI0B06941g
0.492	YALI0E02090g
0.492	YALI0E05753g
0.4904	YALI0C01411g
0.4856	YALI0E32065g
0.484	YALI0D21604g
0.484	YALI0F29337g
0.48	YALI0C06776g
0.4792	YALI0A14784g
0.4792	YALI0D11374g
0.4792	YALI0D23397g
0.4792	YALI0E29667g
0.4744	YALI0C19866g
0.4744	YALI0F30745g
0.4712	YALI0F05214g
0.4688	YALI0F13541g
0.468	YALI0E15125g
0.468	YALI0F17996g
0.4608	YALI0D04378g
0.452	YALI0F02849g
0.4392	YALI0E01056g
0.4328	YALI0F17820g
0.4272	YALI0E16929g
0.4272	YALI0E33517g
0.4272	YALI0F04444g
0.4216	YALI0C05753g
0.4144	YALI0D13024g
0.3968	YALI0A09856g
0.3864	YALI0D07942g
0.3848	YALI0F19448g
0.376	YALI0B20438g
0.376	YALI0F06468g
0.376	YALI0F09966g
0.3728	YALI0C05951g
0.3704	YALI0F00506g
0.3544	YALI0E15081g
0.3472	YALI0F05962g
0.3432	YALI0D22484g
0.3392	YALI0E05929g
0.3384	YALI0E11671g
0.3384	YALI0E20625g
0.3368	YALI0D02629g
0.336	YALI0B22308g
0.3336	YALI0E15488g
0.3304	YALI0E20207g
0.3272	YALI0E16346g
0.3248	YALI0B19998g
0.3208	YALI0F15433g
0.3192	YALI0C23210g
0.3168	YALI0C19085g
0.3168	YALI0D10813g
0.3152	YALI0E16797g
0.3088	YALI0B04312g
0.3064	YALI0C23364g
0.296	YALI0C13354g
0.296	YALI0F31273g
0.2944	YALI0D02497g
0.2888	YALI0D10131g
0.2824	YALI0E31009g
0.2768	YALI0F26323g
0.2736	YALI0B10406g
0.2736	YALI0B15059g
0.2736	YALI0B19382g
0.2736	YALI0E18568g
0.2736	YALI0F30679g
0.272	YALI0D04741g
0.272	YALI0E24013g
0.2704	YALI0E30965g
0.2672	YALI0F25047g
0.2648	YALI0F17644g
0.2552	YALI0D00605g
0.2528	YALI0B00836g
0.2528	YALI0E18964g
0.2496	YALI0B22550g
0.248	YALI0B13552g
0.2472	YALI0B14465g
0.2416	YALI0B02728g
0.2384	YALI0F10010g
0.2376	YALI0E11099g
0.2352	YALI0B08536g
0.232	YALI0E32351g
0.2288	YALI0B16324g
0.2152	YALI0B00572g
0.2072	YALI0C24354g
0.2072	YALI0D17402g
0.2056	YALI0D09229g
0.2056	YALI0E22198g
0.192	YALI0E15708g
0.1912	YALI0E09603g
0.1824	YALI0D16445g
0.1816	YALI0D25938g
0.1768	YALI0D03179g
0.1768	YALI0E14190g
0.1728	YALI0C22088g
0.1624	YALI0B17402g
0.1608	YALI0C23617g
0.1584	YALI0D19140g
0.156	YALI0E04048g
0.148	YALI0D16753g
0.1456	YALI0A18183g
0.1456	YALI0F07062g
0.1456	YALI0F13739g
0.1448	YALI0E08536g
0.1312	YALI0A16379g
0.1312	YALI0F09603g
0.1304	YALI0F14047g
0.1296	YALI0F23551g
0.1176	YALI0A15147g
0.1168	YALI0E17787g
0.1144	YALI0D09361g
0.1088	YALI0E28963g
0.1072	YALI0D25630g
0.1	YALI0F10857g
0.0968	YALI0E09493g
0.0936	YALI0B23188g
0.0936	YALI0C15554g
0.0936	YALI0E04224g
0.0936	YALI0E33033g
0.0896	YALI0D18920g
0.0896	YALI0F21527g
0.0896	YALI0F22781g
0.0888	YALI0D24750g
0.088	YALI0E14949g
0.0872	YALI0D25168g
0.0848	YALI0C23859g
0.0816	YALI0C24233g
0.0776	YALI0E00836g
0.0776	YALI0F31999g
0.0616	YALI0C16885g
0.0616	YALI0E18634g
0.06	YALI0D17930g
0.06	YALI0F12639g
0.0488	YALI0D06798g
0.0448	YALI0C01419g
0.0424	YALI0C06798g
0.0424	YALI0F04169g
0.0424	YALI0F18502g
0.04	YALI0B17666g
0.04	YALI0D22847g
0.04	YALI0E13057g
0.0384	YALI0E25740g
0.0368	YALI0F22517g
0.0336	YALI0D17072g
0.032	YALI0D23683g
0.032	YALI0E27005g
0.032	YALI0F20702g
0.0272	YALI0B20020g
0.0272	YALI0C03025g
0.0264	YALI0E00264g
0.0256	YALI0F04095g
0.0248	YALI0B01298g
0.0248	YALI0F23793g
0.0224	YALI0D11176g
0.0224	YALI0E16368g
0.0216	YALI0E02684g
0.0216	YALI0E05137g
0.0208	YALI0D14300g
0.0208	YALI0D14894g
0.0208	YALI0D26147g
0.0208	YALI0D26367g
0.0208	YALI0E00638g
0.0192	YALI0B22440g
0.0168	YALI0C16995g
0.016	YALI0D06303g
0.0136	YALI0A19206g
0.0136	YALI0C06952g
0.0136	YALI0E30481g
0.0048	YALI0C23969g
0.0048	YALI0D07370g
0.0008	YALI0E34672g
0	YALI0A00264g
0	YALI0A01133g
0	YALI0A01870g
0	YALI0A02541g
0	YALI0A02915g
0	YALI0A08041g
0	YALI0A08668g
0	YALI0A09042g
0	YALI0A10032g
0	YALI0A10310g
0	YALI0A12045g
0	YALI0A12353g
0	YALI0A12573g
0	YALI0A13387g
0	YALI0A14498g
0	YALI0A15972g
0	YALI0A16698g
0	YALI0A19558g
0	YALI0A20108g
0	YALI0A20680g
0	YALI0A21153g
0	YALI0B00220g
0	YALI0B00726g
0	YALI0B00792g
0	YALI0B01364g
0	YALI0B01826g
0	YALI0B02376g
0	YALI0B02852g
0	YALI0B02948g
0	YALI0B03124g
0	YALI0B03564g
0	YALI0B04202g
0	YALI0B06006g
0	YALI0B08140g
0	YALI0B08184g
0	YALI0B08943g
0	YALI0B08965g
0	YALI0B09515g
0	YALI0B10340g
0	YALI0B11044g
0	YALI0B11154g
0	YALI0B11330g
0	YALI0B12078g
0	YALI0B13420g
0	YALI0B13970g
0	YALI0B14619g
0	YALI0B14729g
0	YALI0B14861g
0	YALI0B14927g
0	YALI0B15304g
0	YALI0B15444g
0	YALI0B15884g
0	YALI0B16390g
0	YALI0B17688g
0	YALI0B18759g
0	YALI0B18898g
0	YALI0B20372g
0	YALI0B21142g
0	YALI0B22506g
0	YALI0B22902g
0	YALI0B22924g
0	YALI0C01111g
0	YALI0C01716g
0	YALI0C02431g
0	YALI0C03179g
0	YALI0C03201g
0	YALI0C04180g
0	YALI0C06083g
0	YALI0C06303g
0	YALI0C06996g
0	YALI0C07678g
0	YALI0C08074g
0	YALI0C08811g
0	YALI0C10780g
0	YALI0C10989g
0	YALI0C11363g
0	YALI0C13090g
0	YALI0C13574g
0	YALI0C14344g
0	YALI0C17831g
0	YALI0C18205g
0	YALI0C18315g
0	YALI0C18425g
0	YALI0C18755g
0	YALI0C18799g
0	YALI0C19195g
0	YALI0C19712g
0	YALI0C20405g
0	YALI0C20427g
0	YALI0C20669g
0	YALI0C22616g
0	YALI0C22792g
0	YALI0C23342g
0	YALI0C24255g
0	YALI0D00737g
0	YALI0D01309g
0	YALI0D02321g
0	YALI0D03069g
0	YALI0D04026g
0	YALI0D04939g
0	YALI0D05467g
0	YALI0D06237g
0	YALI0D06501g
0	YALI0D06974g
0	YALI0D07216g
0	YALI0D08382g
0	YALI0D08690g
0	YALI0D09867g
0	YALI0D10593g
0	YALI0D11110g
0	YALI0D12661g
0	YALI0D14322g
0	YALI0D14850g
0	YALI0D15598g
0	YALI0D16797g
0	YALI0D17534g
0	YALI0D17556g
0	YALI0D18271g
0	YALI0D18337g
0	YALI0D19030g
0	YALI0D19184g
0	YALI0D19426g
0	YALI0D21010g
0	YALI0D21032g
0	YALI0D22396g
0	YALI0D22891g
0	YALI0D23331g
0	YALI0D23815g
0	YALI0D24585g
0	YALI0D24607g
0	YALI0D25476g
0	YALI0D25564g
0	YALI0D27170g
0	YALI0E00418g
0	YALI0E02288g
0	YALI0E02310g
0	YALI0E02398g
0	YALI0E02728g
0	YALI0E03212g
0	YALI0E04202g
0	YALI0E05203g
0	YALI0E05599g
0	YALI0E06413g
0	YALI0E06457g
0	YALI0E07073g
0	YALI0E11385g
0	YALI0E12463g
0	YALI0E12573g
0	YALI0E12683g
0	YALI0E14102g
0	YALI0E14685g
0	YALI0E14751g
0	YALI0E15224g
0	YALI0E16060g
0	YALI0E16434g
0	YALI0E16907g
0	YALI0E17347g
0	YALI0E17479g
0	YALI0E17633g
0	YALI0E18029g
0	YALI0E18898g
0	YALI0E18942g
0	YALI0E20163g
0	YALI0E20361g
0	YALI0E20471g
0	YALI0E20603g
0	YALI0E21197g
0	YALI0E21307g
0	YALI0E21351g
0	YALI0E23089g
0	YALI0E24057g
0	YALI0E24497g
0	YALI0E24607g
0	YALI0E25652g
0	YALI0E26719g
0	YALI0E26829g
0	YALI0E28153g
0	YALI0E29161g
0	YALI0E29975g
0	YALI0E30129g
0	YALI0E30283g
0	YALI0E31086g
0	YALI0E31515g
0	YALI0E31766g
0	YALI0E32527g
0	YALI0E32681g
0	YALI0E33143g
0	YALI0E34265g
0	YALI0E34749g
0	YALI0E34771g
0	YALI0E35222g
0	YALI0F00462g
0	YALI0F00484g
0	YALI0F00924g
0	YALI0F01606g
0	YALI0F01672g
0	YALI0F02013g
0	YALI0F02123g
0	YALI0F02299g
0	YALI0F02607g
0	YALI0F03663g
0	YALI0F04532g
0	YALI0F05038g
0	YALI0F05126g
0	YALI0F05390g
0	YALI0F05500g
0	YALI0F05610g
0	YALI0F06050g
0	YALI0F06424g
0	YALI0F06710g
0	YALI0F06820g
0	YALI0F06842g
0	YALI0F07260g
0	YALI0F07821g
0	YALI0F08217g
0	YALI0F09251g
0	YALI0F09273g
0	YALI0F09449g
0	YALI0F09559g
0	YALI0F09625g
0	YALI0F10923g
0	YALI0F12199g
0	YALI0F13937g
0	YALI0F14729g
0	YALI0F15345g
0	YALI0F15983g
0	YALI0F16093g
0	YALI0F16401g
0	YALI0F16709g
0	YALI0F17248g
0	YALI0F17842g
0	YALI0F18359g
0	YALI0F19470g
0	YALI0F20218g
0	YALI0F20262g
0	YALI0F20790g
0	YALI0F20900g
0	YALI0F21010g
0	YALI0F21197g
0	YALI0F22605g
0	YALI0F23067g
0	YALI0F23243g
0	YALI0F23573g
0	YALI0F23749g
0	YALI0F23837g
0	YALI0F23947g
0	YALI0F24893g
0	YALI0F25135g
0	YALI0F25201g
0	YALI0F25641g
0	YALI0F25773g
0	YALI0F26125g
0	YALI0F26455g
0	YALI0F26521g
0	YALI0F26609g
0	YALI0F27665g
0	YALI0F27885g
0	YALI0F28765g
0	YALI0F30019g
0	YALI0F30987g
0	YALI0F31075g
0	YALIfMp01
0	YALIfMp02
0	YALIfMp16
0	YALIfMp19
0	YALIfMp20
0	YALIfMp28
0	YALIfMp29
0	YalifMp03
0	YalifMp05
0	YalifMp06

## Sheet: C.griseus (CHO)
Frequency	Genes
1	100689060
1	100689192
1	100689232
1	100689325
1	100689326
1	100689415
1	100689446
1	100689449
1	100750801
1	100750822
1	100750895
1	100751499
1	100751653
1	100751671
1	100752960
1	100753498
1	100754276
1	100754784
1	100754883
1	100755207
1	100756363
1	100756398
1	100756632
1	100756786
1	100756936
1	100757022
1	100757101
1	100758424
1	100758717
1	100758725
1	100758878
1	100758991
1	100759002
1	100759549
1	100759992
1	100760149
1	100760956
1	100761349
1	100761465
1	100761591
1	100761903
1	100762189
1	100762374
1	100762701
1	100763024
1	100763079
1	100763175
1	100764001
1	100764018
1	100764429
1	100764834
1	100765639
1	100765757
1	100766032
1	100766302
1	100766362
1	100766541
1	100766805
1	100766959
1	100767292
1	100767580
1	100767657
1	100767831
1	100768142
1	100768321
1	100768660
1	100769017
1	100770431
1	100770439
1	100770521
1	100770670
1	100771541
1	100771594
1	100771700
1	100772279
1	100772471
1	100774535
1	100774578
1	100774773
1	103158861
1	103159960
1	103160361
1	103161269
1	103163474
1	3979182
1	3979185
1	3979186
1	3979187
1	3979188
1	3979189
0.91	100773218
0.7625	100689437
0.7225	100689207
0.715	100770090
0.7025	100763862
0.6975	100762075
0.685	100756130
0.6625	100754434
0.655	100689468
0.6475	100770936
0.64	100773080
0.64	100774684
0.6125	100761029
0.6025	100756894
0.5775	100771461
0.57	100773325
0.5675	100762089
0.555	100768429
0.5475	100759281
0.54	100760520
0.5375	100767338
0.5375	100774981
0.53	100766719
0.525	100760550
0.5225	100757815
0.52	100689093
0.52	100751825
0.515	100758964
0.5125	100752385
0.51	100766809
0.5075	100756540
0.5075	100772782
0.505	100769788
0.5025	100752668
0.5	100775004
0.4975	100752366
0.495	100770628
0.4925	100764866
0.4925	100765652
0.4925	100767351
0.49	100754714
0.49	100759948
0.49	100768457
0.49	100773070
0.4875	100689317
0.485	100689101
0.48	100767083
0.4775	100755018
0.4775	100769978
0.475	100689398
0.47	100760913
0.4625	100755985
0.46	100763112
0.4525	100756118
0.4525	100763194
0.445	100752542
0.4425	100689344
0.4325	100767862
0.43	100736557
0.425	100761121
0.4225	100765588
0.41	100761966
0.395	100770086
0.3925	100762838
0.39	100770695
0.3875	100753184
0.385	100769585
0.3825	100766108
0.3825	100773918
0.3725	100753124
0.3675	100755186
0.365	100767893
0.3625	100763091
0.3575	100762297
0.3425	100756550
0.3425	100762904
0.3425	100771169
0.3425	s0001
0.3325	100689467
0.33	100760824
0.3225	100689303
0.3225	100759137
0.3225	100767336
0.3175	100754996
0.3175	100768567
0.315	100765485
0.3125	100759532
0.3125	100763873
0.3075	100772598
0.305	100689448
0.3025	100771114
0.3025	100771448
0.3	100750547
0.3	100751457
0.2975	100756246
0.295	100770553
0.2925	100751272
0.2875	100757729
0.2875	100760000
0.2875	103162776
0.285	100689225
0.2825	100750890
0.2825	100759003
0.2825	100771827
0.28	100768176
0.2775	100750762
0.27	100754380
0.27	100764885
0.2675	100762198
0.265	100752856
0.2625	100758970
0.26	100758414
0.25	100761164
0.25	100771717
0.25	100774058
0.2475	100764352
0.2475	100764994
0.2425	100689402
0.2425	100750732
0.2425	100771246
0.2425	100774657
0.2375	100766080
0.235	100754020
0.235	100755796
0.235	100760506
0.2325	100774607
0.23	100751939
0.23	100757947
0.23	100758239
0.2275	100767954
0.225	100763383
0.2225	100752739
0.22	100762019
0.22	100770062
0.2175	100761743
0.2125	100759780
0.2125	100762235
0.21	100757548
0.2075	100763147
0.205	100752849
0.205	100765891
0.205	100769185
0.205	100772366
0.2025	100753219
0.2025	100772462
0.2	100689064
0.2	100689106
0.2	100750675
0.2	100755202
0.2	100760751
0.2	100774394
0.1975	100756805
0.1925	100763214
0.19	100756509
0.19	100761944
0.1875	100763658
0.1825	100762184
0.1825	100771604
0.18	100751427
0.18	100752265
0.18	100771896
0.1775	100750759
0.1725	100750893
0.17	100757875
0.17	100760749
0.1675	100752344
0.165	100689469
0.165	100758277
0.165	100765199
0.165	100774660
0.1625	100769555
0.1575	100750727
0.1575	100758206
0.1575	100771204
0.155	100751779
0.1525	100756446
0.1525	100756975
0.1525	100768097
0.145	100761742
0.1425	100762635
0.1425	100766212
0.14	100755179
0.14	100761248
0.1375	100765277
0.1375	100768750
0.135	100763581
0.1325	100763022
0.1325	100773024
0.13	100752846
0.13	100760312
0.13	100761589
0.1275	100757642
0.1275	100761654
0.1275	100762926
0.125	100769768
0.125	100770347
0.1225	100773145
0.115	100754111
0.115	100755385
0.115	100758204
0.115	100764482
0.115	100772204
0.1125	100689318
0.1125	100751960
0.1125	100752327
0.1125	100757262
0.1125	100769087
0.1125	100772647
0.1125	100772831
0.1125	103160952
0.11	100754402
0.11	100759648
0.11	100774281
0.1075	100752066
0.1075	100757593
0.1075	100757689
0.1075	100758951
0.1075	100762618
0.105	100768413
0.105	100769284
0.105	100773299
0.1025	100769224
0.1025	100772227
0.1	100753688
0.1	100759906
0.1	100760315
0.1	100768126
0.0975	100755964
0.0975	100760987
0.0975	100765882
0.0975	100769027
0.0975	100771783
0.0975	100771821
0.0975	100774844
0.095	100755419
0.095	100757224
0.095	100765605
0.095	100766230
0.095	100770430
0.0925	100750825
0.0925	100750866
0.0925	100751755
0.0925	100753343
0.0925	100756941
0.0925	100760815
0.0925	100767335
0.0925	100768948
0.0925	100774910
0.0925	100774950
0.0875	100755928
0.0875	100765113
0.0875	100766113
0.0875	100768367
0.0875	100771382
0.0875	100773231
0.0875	100774097
0.085	100769779
0.085	100770888
0.085	100771278
0.085	100772225
0.0825	100762141
0.0825	100771949
0.08	100752744
0.08	100754688
0.08	100766828
0.08	100768410
0.0775	100755596
0.0775	100761706
0.0775	100764399
0.0775	100771387
0.0775	100772435
0.075	100760459
0.075	100768654
0.0725	100751159
0.0725	100752445
0.0725	100766811
0.0725	100769849
0.0725	100774029
0.07	100752294
0.07	100765516
0.07	100766079
0.0675	100750672
0.0675	100751991
0.0675	100757901
0.0675	100761956
0.0675	100767908
0.0675	100769754
0.0675	100771311
0.065	100750908
0.065	100752583
0.065	100752981
0.065	100757075
0.065	100758236
0.065	100758999
0.065	100764745
0.065	100774549
0.065	100774864
0.0625	100689320
0.0625	100751213
0.0625	100762555
0.0625	100763866
0.06	100753506
0.06	100756470
0.06	100757585
0.06	100761861
0.06	100765795
0.06	100767827
0.06	100769616
0.06	100771685
0.06	100773901
0.06	100774799
0.0575	100754900
0.0575	100757371
0.0575	100763359
0.0575	100766656
0.0575	100769228
0.055	100757298
0.055	100758386
0.055	100768227
0.0525	100689028
0.0525	100757658
0.0525	100759273
0.0525	100773154
0.05	100754698
0.05	100757983
0.05	100759210
0.05	100759503
0.05	100760081
0.05	100763416
0.05	100766626
0.05	100767061
0.05	100767281
0.0475	100750577
0.0475	100760390
0.0475	100765193
0.0475	100769399
0.0475	100770570
0.0475	100774512
0.045	100754654
0.045	100760581
0.045	100763332
0.045	100769710
0.0425	100750856
0.0425	100756617
0.0425	100757944
0.0425	100758693
0.0425	100759191
0.0425	100760402
0.0425	100762426
0.0425	100764101
0.0425	100764455
0.0425	100767631
0.0425	100768220
0.0425	100773005
0.04	100750969
0.04	100762692
0.04	100763920
0.04	100767633
0.04	100767919
0.04	103158535
0.0375	100757152
0.0375	100761411
0.0375	100764380
0.0375	100770943
0.0375	100773063
0.0375	100774025
0.035	100758981
0.035	100760320
0.035	100763159
0.035	100765169
0.035	100766426
0.035	100771550
0.0325	100754488
0.0325	100772304
0.0325	100774527
0.03	100754476
0.03	100754480
0.03	100754792
0.03	100756254
0.03	100756739
0.03	100771229
0.0275	100753207
0.0275	100754659
0.0275	100758958
0.0275	100765665
0.0275	100767695
0.025	100750352
0.025	100751558
0.025	100756723
0.025	100757019
0.025	100758749
0.025	100759779
0.025	100761558
0.025	100762102
0.025	100767929
0.025	100771284
0.025	100771661
0.025	100773493
0.025	100774853
0.025	100774878
0.025	103159861
0.0225	100689330
0.0225	100751753
0.0225	100753604
0.0225	100754895
0.0225	100756680
0.0225	100757688
0.0225	100758427
0.0225	100760127
0.0225	100764163
0.0225	100771106
0.0225	100773795
0.0225	100774847
0.02	100751161
0.02	100752127
0.02	100752636
0.02	100753418
0.02	100755987
0.02	100756279
0.02	100758020
0.02	100759869
0.02	100762703
0.02	100762944
0.02	100763612
0.02	100763954
0.02	100766757
0.02	100766986
0.02	100768407
0.02	100774234
0.02	100774277
0.02	100774860
0.0175	100752172
0.0175	100752607
0.0175	100754773
0.0175	100756973
0.0175	100760370
0.0175	100760731
0.0175	100764266
0.0175	100765000
0.0175	100765125
0.0175	100768979
0.015	100689191
0.015	100753889
0.015	100755966
0.015	100760137
0.015	100766093
0.015	100769697
0.015	100770286
0.015	100771752
0.015	100774295
0.015	103159994
0.0125	100752493
0.0125	100752599
0.0125	100760134
0.0125	100764118
0.0125	100765800
0.0125	100769391
0.0125	100772560
0.0125	100774089
0.0125	100774614
0.01	100689407
0.01	100751162
0.01	100752475
0.01	100752663
0.01	100752768
0.01	100754196
0.01	100755903
0.01	100758466
0.01	100759847
0.01	100761300
0.01	100762053
0.01	100762279
0.01	100762932
0.01	100763494
0.01	100765715
0.01	100767455
0.01	100768542
0.01	100768592
0.01	100770821
0.01	100772754
0.01	100773344
0.0075	100689199
0.0075	100750886
0.0075	100751303
0.0075	100751666
0.0075	100751872
0.0075	100753746
0.0075	100754031
0.0075	100754217
0.0075	100756257
0.0075	100759026
0.0075	100759374
0.0075	100759620
0.0075	100760460
0.0075	100763459
0.0075	100765026
0.0075	100769436
0.0075	100769497
0.0075	100772931
0.0075	100773774
0.0075	103161104
0.005	100751672
0.005	100751959
0.005	100751979
0.005	100752749
0.005	100753802
0.005	100754097
0.005	100754101
0.005	100754813
0.005	100755842
0.005	100759566
0.005	100759594
0.005	100759926
0.005	100761511
0.005	100765530
0.005	100767091
0.005	100768928
0.005	100769053
0.005	100771266
0.005	100772925
0.005	100773211
0.005	100774790
0.0025	100751509
0.0025	100751894
0.0025	100752582
0.0025	100754678
0.0025	100756277
0.0025	100757558
0.0025	100758982
0.0025	100760747
0.0025	100761491
0.0025	100763114
0.0025	100763456
0.0025	100764862
0.0025	100764888
0.0025	100765858
0.0025	100765914
0.0025	100767749
0.0025	100770100
0.0025	100770342
0.0025	100770348
0.0025	100770957
0.0025	100771233
0.0025	100772118
0.0025	100774047
0	100682529
0	100682535
0	100689019
0	100689020
0	100689022
0	100689023
0	100689024
0	100689025
0	100689030
0	100689031
0	100689034
0	100689036
0	100689038
0	100689054
0	100689076
0	100689098
0	100689102
0	100689173
0	100689176
0	100689187
0	100689188
0	100689193
0	100689202
0	100689208
0	100689210
0	100689220
0	100689241
0	100689250
0	100689251
0	100689252
0	100689275
0	100689280
0	100689285
0	100689294
0	100689301
0	100689314
0	100689315
0	100689322
0	100689328
0	100689334
0	100689346
0	100689347
0	100689348
0	100689351
0	100689361
0	100689373
0	100689380
0	100689382
0	100689389
0	100689391
0	100689394
0	100689396
0	100689404
0	100689419
0	100689420
0	100689427
0	100689430
0	100689432
0	100689433
0	100689434
0	100689435
0	100689436
0	100689438
0	100689440
0	100689450
0	100689451
0	100689464
0	100736551
0	100750340
0	100750356
0	100750420
0	100750430
0	100750437
0	100750501
0	100750508
0	100750518
0	100750530
0	100750552
0	100750580
0	100750608
0	100750622
0	100750644
0	100750667
0	100750691
0	100750701
0	100750743
0	100750756
0	100750757
0	100750761
0	100750766
0	100750781
0	100750797
0	100750837
0	100750926
0	100750927
0	100750935
0	100750993
0	100750995
0	100751055
0	100751071
0	100751104
0	100751126
0	100751185
0	100751193
0	100751194
0	100751196
0	100751197
0	100751202
0	100751220
0	100751224
0	100751227
0	100751269
0	100751278
0	100751280
0	100751291
0	100751299
0	100751305
0	100751325
0	100751331
0	100751347
0	100751356
0	100751357
0	100751372
0	100751382
0	100751421
0	100751442
0	100751451
0	100751454
0	100751492
0	100751501
0	100751518
0	100751520
0	100751522
0	100751523
0	100751551
0	100751581
0	100751584
0	100751585
0	100751624
0	100751632
0	100751648
0	100751670
0	100751684
0	100751727
0	100751774
0	100751791
0	100751798
0	100751850
0	100751853
0	100751871
0	100751875
0	100751897
0	100751905
0	100751913
0	100751940
0	100751941
0	100751999
0	100752009
0	100752019
0	100752083
0	100752129
0	100752162
0	100752219
0	100752227
0	100752256
0	100752270
0	100752285
0	100752314
0	100752334
0	100752401
0	100752423
0	100752441
0	100752449
0	100752451
0	100752461
0	100752487
0	100752522
0	100752593
0	100752606
0	100752620
0	100752642
0	100752686
0	100752709
0	100752813
0	100752832
0	100752840
0	100752880
0	100752884
0	100752902
0	100752949
0	100753078
0	100753128
0	100753140
0	100753146
0	100753164
0	100753186
0	100753198
0	100753200
0	100753220
0	100753226
0	100753233
0	100753239
0	100753277
0	100753284
0	100753288
0	100753298
0	100753308
0	100753315
0	100753385
0	100753439
0	100753500
0	100753544
0	100753555
0	100753569
0	100753681
0	100753689
0	100753783
0	100753835
0	100753846
0	100753849
0	100753866
0	100753910
0	100753937
0	100753943
0	100753962
0	100753973
0	100754017
0	100754023
0	100754028
0	100754039
0	100754088
0	100754096
0	100754134
0	100754136
0	100754177
0	100754187
0	100754190
0	100754222
0	100754223
0	100754260
0	100754270
0	100754324
0	100754362
0	100754371
0	100754426
0	100754444
0	100754462
0	100754473
0	100754504
0	100754544
0	100754559
0	100754567
0	100754681
0	100754687
0	100754706
0	100754712
0	100754734
0	100754740
0	100754759
0	100754767
0	100754791
0	100754838
0	100754874
0	100754969
0	100754972
0	100754978
0	100755005
0	100755056
0	100755105
0	100755145
0	100755154
0	100755180
0	100755187
0	100755205
0	100755213
0	100755252
0	100755254
0	100755259
0	100755263
0	100755276
0	100755288
0	100755303
0	100755315
0	100755324
0	100755378
0	100755382
0	100755384
0	100755391
0	100755392
0	100755423
0	100755431
0	100755461
0	100755485
0	100755503
0	100755514
0	100755549
0	100755554
0	100755599
0	100755602
0	100755610
0	100755639
0	100755684
0	100755696
0	100755714
0	100755723
0	100755739
0	100755765
0	100755850
0	100755851
0	100755890
0	100755939
0	100755955
0	100755962
0	100756055
0	100756094
0	100756109
0	100756126
0	100756132
0	100756134
0	100756142
0	100756146
0	100756172
0	100756174
0	100756208
0	100756251
0	100756252
0	100756336
0	100756350
0	100756356
0	100756367
0	100756372
0	100756404
0	100756410
0	100756415
0	100756438
0	100756511
0	100756512
0	100756588
0	100756633
0	100756635
0	100756648
0	100756663
0	100756666
0	100756687
0	100756696
0	100756706
0	100756731
0	100756748
0	100756769
0	100756785
0	100756809
0	100756872
0	100756878
0	100756951
0	100756998
0	100757006
0	100757024
0	100757047
0	100757051
0	100757118
0	100757135
0	100757138
0	100757174
0	100757219
0	100757239
0	100757242
0	100757245
0	100757273
0	100757306
0	100757328
0	100757350
0	100757362
0	100757367
0	100757379
0	100757381
0	100757431
0	100757463
0	100757464
0	100757472
0	100757611
0	100757617
0	100757665
0	100757667
0	100757714
0	100757720
0	100757803
0	100757819
0	100757832
0	100757887
0	100757890
0	100757895
0	100757898
0	100757916
0	100757917
0	100757919
0	100757969
0	100757970
0	100758035
0	100758055
0	100758075
0	100758081
0	100758089
0	100758117
0	100758120
0	100758127
0	100758144
0	100758189
0	100758209
0	100758269
0	100758278
0	100758328
0	100758335
0	100758359
0	100758396
0	100758439
0	100758487
0	100758590
0	100758598
0	100758600
0	100758683
0	100758689
0	100758718
0	100758724
0	100758776
0	100758864
0	100758880
0	100758893
0	100758914
0	100758980
0	100758983
0	100759021
0	100759029
0	100759060
0	100759109
0	100759157
0	100759190
0	100759203
0	100759236
0	100759241
0	100759262
0	100759306
0	100759323
0	100759346
0	100759356
0	100759378
0	100759381
0	100759393
0	100759418
0	100759469
0	100759470
0	100759511
0	100759542
0	100759583
0	100759604
0	100759611
0	100759612
0	100759668
0	100759670
0	100759696
0	100759730
0	100759781
0	100759787
0	100759794
0	100759795
0	100759816
0	100759837
0	100759874
0	100759877
0	100759944
0	100759957
0	100760037
0	100760062
0	100760138
0	100760145
0	100760161
0	100760162
0	100760212
0	100760222
0	100760225
0	100760248
0	100760280
0	100760284
0	100760306
0	100760313
0	100760350
0	100760372
0	100760403
0	100760414
0	100760424
0	100760443
0	100760456
0	100760467
0	100760489
0	100760496
0	100760504
0	100760557
0	100760573
0	100760589
0	100760626
0	100760661
0	100760677
0	100760683
0	100760718
0	100760748
0	100760756
0	100760763
0	100760799
0	100760811
0	100760870
0	100760895
0	100760992
0	100761026
0	100761032
0	100761041
0	100761076
0	100761083
0	100761133
0	100761203
0	100761218
0	100761226
0	100761317
0	100761323
0	100761333
0	100761374
0	100761433
0	100761441
0	100761447
0	100761450
0	100761464
0	100761485
0	100761489
0	100761494
0	100761571
0	100761577
0	100761578
0	100761652
0	100761676
0	100761681
0	100761703
0	100761707
0	100761712
0	100761725
0	100761752
0	100761765
0	100761777
0	100761810
0	100761822
0	100761890
0	100761922
0	100761937
0	100761974
0	100761996
0	100762043
0	100762108
0	100762115
0	100762127
0	100762129
0	100762147
0	100762166
0	100762175
0	100762187
0	100762211
0	100762253
0	100762274
0	100762285
0	100762288
0	100762360
0	100762380
0	100762399
0	100762413
0	100762427
0	100762444
0	100762480
0	100762500
0	100762502
0	100762575
0	100762580
0	100762593
0	100762640
0	100762641
0	100762689
0	100762704
0	100762713
0	100762756
0	100762811
0	100762824
0	100762871
0	100762876
0	100762893
0	100762894
0	100762910
0	100762939
0	100762945
0	100762963
0	100763065
0	100763073
0	100763093
0	100763110
0	100763166
0	100763190
0	100763191
0	100763203
0	100763224
0	100763232
0	100763234
0	100763274
0	100763292
0	100763307
0	100763313
0	100763319
0	100763345
0	100763379
0	100763430
0	100763471
0	100763478
0	100763488
0	100763538
0	100763623
0	100763633
0	100763644
0	100763652
0	100763715
0	100763756
0	100763775
0	100763802
0	100763844
0	100763868
0	100763902
0	100763947
0	100763965
0	100763970
0	100764014
0	100764057
0	100764066
0	100764086
0	100764088
0	100764091
0	100764127
0	100764152
0	100764157
0	100764249
0	100764271
0	100764278
0	100764294
0	100764351
0	100764411
0	100764454
0	100764462
0	100764465
0	100764471
0	100764508
0	100764526
0	100764540
0	100764546
0	100764561
0	100764568
0	100764593
0	100764596
0	100764620
0	100764638
0	100764682
0	100764720
0	100764721
0	100764735
0	100764768
0	100764774
0	100764811
0	100764829
0	100764842
0	100764868
0	100764873
0	100764893
0	100764911
0	100764916
0	100764967
0	100764988
0	100765024
0	100765051
0	100765057
0	100765075
0	100765077
0	100765091
0	100765100
0	100765147
0	100765152
0	100765162
0	100765172
0	100765179
0	100765196
0	100765223
0	100765235
0	100765247
0	100765276
0	100765292
0	100765304
0	100765356
0	100765359
0	100765404
0	100765413
0	100765414
0	100765436
0	100765441
0	100765445
0	100765478
0	100765484
0	100765522
0	100765524
0	100765538
0	100765567
0	100765580
0	100765627
0	100765637
0	100765653
0	100765668
0	100765669
0	100765697
0	100765703
0	100765707
0	100765741
0	100765755
0	100765774
0	100765829
0	100765856
0	100765862
0	100765865
0	100765877
0	100765887
0	100765901
0	100765916
0	100765958
0	100766001
0	100766004
0	100766007
0	100766024
0	100766043
0	100766065
0	100766128
0	100766142
0	100766143
0	100766150
0	100766192
0	100766200
0	100766218
0	100766299
0	100766318
0	100766326
0	100766343
0	100766370
0	100766418
0	100766442
0	100766505
0	100766524
0	100766566
0	100766611
0	100766663
0	100766691
0	100766693
0	100766710
0	100766715
0	100766724
0	100766725
0	100766754
0	100766764
0	100766769
0	100766785
0	100766810
0	100766856
0	100766871
0	100766880
0	100766909
0	100766917
0	100766936
0	100766960
0	100767001
0	100767025
0	100767050
0	100767052
0	100767060
0	100767063
0	100767098
0	100767102
0	100767124
0	100767138
0	100767141
0	100767149
0	100767175
0	100767191
0	100767245
0	100767250
0	100767272
0	100767310
0	100767312
0	100767324
0	100767367
0	100767384
0	100767387
0	100767393
0	100767396
0	100767410
0	100767419
0	100767441
0	100767445
0	100767446
0	100767451
0	100767453
0	100767465
0	100767475
0	100767492
0	100767525
0	100767531
0	100767553
0	100767558
0	100767563
0	100767598
0	100767644
0	100767663
0	100767691
0	100767696
0	100767717
0	100767722
0	100767729
0	100767730
0	100767739
0	100767752
0	100767777
0	100767789
0	100767807
0	100767837
0	100767921
0	100767923
0	100767985
0	100768002
0	100768035
0	100768055
0	100768067
0	100768122
0	100768154
0	100768211
0	100768229
0	100768251
0	100768258
0	100768312
0	100768313
0	100768315
0	100768365
0	100768368
0	100768385
0	100768396
0	100768412
0	100768438
0	100768444
0	100768523
0	100768637
0	100768656
0	100768667
0	100768699
0	100768751
0	100768771
0	100768783
0	100768798
0	100768831
0	100768838
0	100768882
0	100768920
0	100768929
0	100768962
0	100768978
0	100768998
0	100769016
0	100769024
0	100769077
0	100769100
0	100769105
0	100769146
0	100769158
0	100769182
0	100769186
0	100769222
0	100769225
0	100769238
0	100769239
0	100769255
0	100769408
0	100769417
0	100769477
0	100769495
0	100769511
0	100769548
0	100769559
0	100769643
0	100769652
0	100769679
0	100769680
0	100769695
0	100769759
0	100769769
0	100769795
0	100769821
0	100769825
0	100769832
0	100769905
0	100769920
0	100769961
0	100769981
0	100770000
0	100770004
0	100770013
0	100770033
0	100770034
0	100770052
0	100770084
0	100770096
0	100770125
0	100770133
0	100770177
0	100770231
0	100770310
0	100770327
0	100770343
0	100770355
0	100770445
0	100770462
0	100770498
0	100770527
0	100770573
0	100770579
0	100770598
0	100770605
0	100770626
0	100770644
0	100770659
0	100770679
0	100770731
0	100770744
0	100770799
0	100770803
0	100770830
0	100770833
0	100770867
0	100770894
0	100770901
0	100770922
0	100770965
0	100770995
0	100771005
0	100771009
0	100771064
0	100771066
0	100771068
0	100771070
0	100771073
0	100771181
0	100771188
0	100771243
0	100771256
0	100771298
0	100771304
0	100771326
0	100771350
0	100771378
0	100771407
0	100771487
0	100771517
0	100771562
0	100771580
0	100771587
0	100771589
0	100771637
0	100771642
0	100771780
0	100771787
0	100771815
0	100771829
0	100771907
0	100771969
0	100772003
0	100772055
0	100772065
0	100772070
0	100772102
0	100772122
0	100772146
0	100772148
0	100772168
0	100772179
0	100772184
0	100772187
0	100772205
0	100772306
0	100772356
0	100772358
0	100772408
0	100772448
0	100772460
0	100772492
0	100772527
0	100772543
0	100772552
0	100772576
0	100772588
0	100772592
0	100772617
0	100772629
0	100772642
0	100772646
0	100772668
0	100772743
0	100772751
0	100772822
0	100772859
0	100772883
0	100772914
0	100772970
0	100772999
0	100773003
0	100773025
0	100773077
0	100773095
0	100773134
0	100773186
0	100773187
0	100773189
0	100773213
0	100773217
0	100773264
0	100773278
0	100773335
0	100773350
0	100773397
0	100773401
0	100773433
0	100773468
0	100773563
0	100773572
0	100773599
0	100773614
0	100773620
0	100773644
0	100773712
0	100773723
0	100773727
0	100773731
0	100773797
0	100773805
0	100773811
0	100773906
0	100773912
0	100773930
0	100773999
0	100774015
0	100774066
0	100774067
0	100774081
0	100774083
0	100774095
0	100774101
0	100774121
0	100774126
0	100774155
0	100774202
0	100774216
0	100774221
0	100774222
0	100774258
0	100774298
0	100774299
0	100774306
0	100774317
0	100774340
0	100774376
0	100774391
0	100774411
0	100774471
0	100774472
0	100774486
0	100774575
0	100774576
0	100774584
0	100774587
0	100774596
0	100774665
0	100774668
0	100774679
0	100774725
0	100774732
0	100774762
0	100774763
0	100774782
0	100774815
0	100774830
0	100774834
0	100774848
0	100774858
0	100774867
0	100774886
0	100774930
0	100774969
0	100774971
0	100774983
0	100775017
0	100775032
0	100775064
0	103158533
0	103158536
0	103158538
0	103158591
0	103158658
0	103158732
0	103158768
0	103159932
0	103160327
0	103160379
0	103160380
0	103160971
0	103161689
0	103162307
0	103162797
0	103162985
0	103163008
0	103163077
0	103163173
0	103163344
0	103163585
0	103164123
0	3979178
0	3979179
0	3979180
0	3979181
0	3979183
0	3979184
0	3979190

## Sheet: M.musculus
Frequency	Genes
1	100042918
1	10476
1	107272
1	107766
1	107869
1	108147
1	110196
1	110446
1	110821
1	11564
1	11946
1	11947
1	11949
1	11950
1	11957
1	11958
1	11992
1	12039
1	12040
1	12411
1	12974
1	13121
1	13171
1	13180
1	13244
1	13360
1	13361
1	13382
1	13595
1	14085
1	14137
1	14317
1	14450
1	14718
1	14732
1	14874
1	14923
1	15108
1	15109
1	15233
1	15357
1	15445
1	15488
1	16987
1	17711
1	17850
1	17855
1	18194
1	18195
1	18293
1	18478
1	18618
1	192156
1	19895
1	20133
1	20135
1	20773
1	20775
1	208449
1	209027
1	217593
1	22171
1	22247
1	22272
1	22273
1	229363
1	231327
1	235293
1	236539
1	237823
1	23923
1	243537
1	268656
1	26912
1	270076
1	27053
1	27402
1	30956
1	50493
1	514
1	52858
1	56357
1	56720
1	56749
1	56774
1	57423
1	58875
1	627998
1	66043
1	66152
1	66234
1	66445
1	66586
1	66588
1	66594
1	66694
1	66904
1	67003
1	67054
1	67530
1	68603
1	69719
1	70750
1	70789
1	71780
1	72039
1	73166
1	73724
1	74451
1	74754
1	78038
1	78920
1	98256
0.99072	12896
0.99072	57279
0.9833	18242
0.97959	14194
0.96475	110826
0.96475	110842
0.96475	66841
0.92764	266645
0.90909	74596
0.83859	20501
0.83117	27376
0.77922	11364
0.77922	14081
0.76623	19125
0.7551	11534
0.74583	107747
0.74397	66646
0.74212	20425
0.73284	11720
0.72727	11846
0.718	19210
0.69759	14719
0.68831	18563
0.68831	56451
0.68646	93747
0.67532	12035
0.65306	12036
0.65306	229949
0.64935	11429
0.6475	73132
0.64378	17769
0.6141	17448
0.60853	99712
0.60297	66052
0.60297	66925
0.60297	66945
0.60297	67680
0.59369	21351
0.58256	12583
0.5603	51797
0.55659	212647
0.55102	14555
0.54731	14571
0.54545	269951
0.53432	11980
0.52505	114663
0.52134	76282
0.51948	14645
0.51763	13358
0.51763	23918
0.51577	229709
0.51577	67863
0.50835	83885
0.50649	100678
0.50649	11566
0.50649	319554
0.49722	667034
0.49351	11565
0.49351	8781
0.49351	91734
0.49165	18408
0.48794	20916
0.48423	14447
0.48423	269378
0.48237	23917
0.48052	266744
0.47866	108682
0.47495	55980
0.47124	320685
0.46568	11982
0.45826	14751
0.44341	238505
0.4397	55936
0.43785	12660
0.43599	11611
0.43599	21991
0.43414	21915
0.43414	76668
0.42857	108156
0.41373	13106
0.41187	15356
0.41187	286016
0.41002	67895
0.39889	110639
0.39518	13026
0.39332	17449
0.39147	212862
0.38776	15926
0.3859	100043349
0.3859	14626
0.38404	78830
0.37477	228033
0.37291	64059
0.37106	12651
0.3692	12894
0.3692	20322
0.36549	67041
0.36364	11677
0.36178	50799
0.35993	19139
0.35622	110391
0.35436	236899
0.35065	20537
0.34137	11951
0.33581	78894
0.33024	230163
0.32096	12895
0.31354	231086
0.31354	2713
0.31354	97212
0.30798	110208
0.30798	14381
0.30798	66171
0.30241	285216
0.30056	78070
0.2987	66454
0.29685	15360
0.29499	11740
0.29314	11674
0.28942	433923
0.28757	80068
0.28386	100039108
0.28386	27388
0.28386	68671
0.27273	11847
0.27273	64008
0.26716	108645
0.26716	232087
0.26345	224530
0.26345	2544
0.26345	50784
0.2616	114644
0.25788	14933
0.25788	67916
0.25603	208715
0.25417	11821
0.25417	18641
0.25417	208982
0.25046	56520
0.24861	18534
0.24861	56185
0.24675	64602
0.24675	72157
0.24304	114479
0.24304	18642
0.24119	212032
0.24119	75456
0.23933	11676
0.23748	56189
0.22635	83553
0.22449	215335
0.22263	216019
0.22078	11409
0.22078	66885
0.22078	66948
0.21707	18655
0.21707	21881
0.2115	15112
0.2115	20917
0.20779	27411
0.20779	56421
0.20594	11739
0.20594	50773
0.20594	52815
0.20037	20500
0.20037	67880
0.19852	108052
0.19295	12183
0.19109	240332
0.18738	102448
0.18738	15275
0.18553	67512
0.18367	78801
0.18182	19012
0.17996	15277
0.17625	104112
0.17625	56012
0.1744	55979
0.17254	102247
0.17254	18648
0.16512	348477
0.16512	52123
0.16327	63959
0.16141	103988
0.16141	58810
0.16141	74080
0.15584	18663
0.15399	11636
0.15399	211389
0.15213	28169
0.15028	68262
0.15028	74419
0.14842	171429
0.14842	20516
0.14657	142681
0.141	11428
0.141	226518
0.141	56727
0.13915	107569
0.13915	109342
0.13915	20515
0.13915	20531
0.13729	241612
0.13729	56632
0.13358	20503
0.13173	11833
0.13173	230612
0.13173	76952
0.12987	53893
0.12801	12351
0.12801	20504
0.12801	246787
0.12616	66194
0.1243	58176
0.12245	12715
0.12245	71670
0.11874	16548
0.11874	20498
0.11874	20505
0.11503	107476
0.11503	13807
0.11317	14104
0.11317	76654
0.11132	1159
0.11132	20496
0.11132	226999
0.11132	69051
0.10946	53881
0.10946	71803
0.10761	107723
0.10575	17436
0.10575	66260
0.1039	13806
0.1039	15929
0.1039	170718
0.1039	20495
0.1039	67834
0.10204	17768
0.10204	19743
0.10204	23831
0.10204	26237
0.10019	319848
0.10019	75320
0.09833	110198
0.096475	12354
0.096475	15452
0.096475	214253
0.09462	107029
0.09462	12908
0.09462	55961
0.09462	56752
0.09462	71934
0.09462	74776
0.09462	76722
0.092764	14782
0.092764	23985
0.092764	71336
0.090909	105355
0.090909	107650
0.090909	110911
0.090909	13808
0.090909	18113
0.090909	18805
0.090909	218756
0.090909	230099
0.090909	243755
0.090909	67375
0.090909	67582
0.090909	74205
0.090909	78914
0.089054	14378
0.089054	20544
0.089054	76238
0.087199	11628
0.087199	14377
0.087199	22271
0.087199	68267
0.087199	68401
0.085343	13178
0.085343	54403
0.083488	12709
0.083488	20499
0.083488	69634
0.083488	84095
0.081633	235339
0.081633	68263
0.079777	67689
0.077922	11484
0.077922	22245
0.077922	80914
0.076067	105243
0.076067	109264
0.076067	56847
0.074212	268860
0.074212	433256
0.074212	76459
0.070501	18746
0.070501	18770
0.070501	223753
0.068646	11670
0.068646	12346
0.068646	214593
0.06679	12349
0.06679	12350
0.06679	214579
0.06679	222
0.064935	224020
0.06308	240215
0.061224	20535
0.061224	59033
0.061224	94229
0.059369	110695
0.059369	19378
0.059369	208890
0.059369	22235
0.059369	224661
0.059369	74551
0.057514	20536
0.057514	232156
0.057514	66204
0.055659	20533
0.055659	22305
0.055659	225994
0.053803	13340
0.051948	104015
0.051948	619653
0.050093	18717
0.050093	20655
0.048237	11671
0.048237	18597
0.048237	64436
0.046382	108083
0.046382	11668
0.046382	20249
0.046382	270685
0.044527	104245
0.044527	14664
0.044527	16330
0.044527	16331
0.044527	69519
0.044527	76376
0.042672	100043472
0.042672	17716
0.042672	17717
0.042672	17718
0.042672	17719
0.042672	17720
0.042672	17721
0.042672	17991
0.042672	17992
0.042672	17993
0.042672	17995
0.042672	18102
0.042672	18103
0.042672	225887
0.042672	226646
0.042672	227197
0.042672	230075
0.042672	407785
0.042672	4541
0.042672	4707
0.042672	4710
0.042672	54405
0.042672	595136
0.042672	66046
0.042672	66091
0.042672	66108
0.042672	66218
0.042672	66377
0.042672	66414
0.042672	66416
0.042672	66495
0.042672	66916
0.042672	67130
0.042672	67184
0.042672	67264
0.042672	67273
0.042672	68197
0.042672	68198
0.042672	68202
0.042672	68342
0.042672	68349
0.042672	68375
0.042672	69875
0.042672	72900
0.042672	75406
0.042672	78330
0.042672	80286
0.042672	93692
0.040816	18719
0.040816	212111
0.040816	27124
0.040816	60525
0.038961	110891
0.038961	13521
0.038961	18263
0.038961	21672
0.037106	18711
0.037106	20518
0.037106	214111
0.037106	286297
0.037106	320718
0.03525	117150
0.03525	11754
0.03525	12359
0.03525	75572
0.03525	99439
0.033395	11430
0.033395	11757
0.033395	18598
0.033395	18720
0.033395	74055
0.03154	14120
0.03154	14415
0.029685	13487
0.029685	18718
0.029685	57813
0.027829	104776
0.027829	109801
0.027829	110893
0.027829	16956
0.027829	18796
0.025974	16332
0.025974	18803
0.025974	625249
0.024119	18799
0.024119	19211
0.024119	237831
0.024119	57138
0.024119	72469
0.024119	7359
0.022263	114875
0.022263	14775
0.022263	20397
0.022263	20656
0.020408	110074
0.020408	14121
0.020408	26459
0.020408	269437
0.020408	69367
0.018553	11532
0.018553	18797
0.018553	192166
0.018553	20517
0.018553	216558
0.018553	433022
0.018553	56454
0.016698	11702
0.016698	14430
0.016698	14776
0.016698	18477
0.016698	20497
0.016698	20541
0.016698	20810
0.016698	26458
0.016698	26568
0.016698	269615
0.016698	66902
0.014842	108116
0.014842	18802
0.014842	20522
0.014842	234779
0.014842	237940
0.014842	238384
0.014842	26569
0.014842	57274
0.012987	14417
0.012987	14711
0.012987	18606
0.012987	18795
0.012987	209558
0.012987	28250
0.012987	5334
0.012987	80721
0.012987	80879
0.011132	24059
0.011132	26457
0.011132	27226
0.011132	66681
0.011132	94249
0.0092764	113868
0.0092764	11669
0.0092764	15567
0.0092764	18798
0.0092764	231691
0.0092764	71911
0.0092764	76507
0.0074212	11486
0.0074212	13350
0.0074212	14287
0.0074212	14411
0.0074212	14412
0.0074212	14544
0.0074212	14651
0.0074212	18705
0.0074212	19193
0.0074212	20514
0.0074212	20657
0.0074212	215113
0.0074212	218865
0.0074212	22436
0.0074212	231583
0.0074212	233549
0.0074212	245847
0.0074212	268512
0.0074212	54342
0.0074212	667301
0.0074212	67800
0.0074212	67972
0.0074212	68977
0.0074212	72535
0.0074212	73649
0.0055659	100163
0.0055659	103149
0.0055659	105727
0.0055659	13885
0.0055659	160287
0.0055659	18704
0.0055659	18710
0.0055659	20527
0.0055659	232333
0.0055659	320707
0.0055659	54338
0.0055659	55963
0.0055659	63993
0.0055659	69354
0.0055659	74129
0.0055659	74156
0.0055659	94181
0.0055659	99586
0.0037106	108115
0.0037106	114863
0.0037106	11717
0.0037106	11941
0.0037106	12116
0.0037106	13142
0.0037106	13162
0.0037106	15490
0.0037106	15492
0.0037106	18605
0.0037106	18706
0.0037106	20526
0.0037106	20528
0.0037106	20538
0.0037106	225326
0.0037106	29807
0.0037106	381290
0.0037106	56017
0.0037106	56174
0.0037106	56248
0.0037106	68393
0.0037106	68738
0.0037106	76257
0.0037106	83702
0.0018553	109674
0.0018553	11989
0.0018553	12934
0.0018553	16828
0.0018553	170441
0.0018553	17254
0.0018553	18707
0.0018553	18806
0.0018553	20519
0.0018553	20520
0.0018553	209837
0.0018553	21366
0.0018553	216225
0.0018553	22228
0.0018553	22240
0.0018553	22348
0.0018553	230103
0.0018553	23827
0.0018553	23945
0.0018553	23971
0.0018553	240752
0.0018553	246277
0.0018553	27416
0.0018553	50798
0.0018553	50934
0.0018553	56473
0.0018553	64918
0.0018553	67760
0.0018553	72401
0.0018553	72962
0.0018553	76267
0.0018553	83603
0	100041375
0	100043684
0	100198
0	100559
0	100705
0	101502
0	102632
0	102857
0	103534
0	103711
0	103850
0	103963
0	104086
0	104110
0	104111
0	104174
0	104418
0	105014
0	105446
0	105663
0	106557
0	106564
0	106648
0	107605
0	107652
0	107885
0	107895
0	108037
0	108105
0	108664
0	108841
0	108902
0	109079
0	109136
0	109652
0	109731
0	109778
0	109785
0	109900
0	110006
0	110078
0	110095
0	110115
0	110119
0	110147
0	110173
0	110385
0	110417
0	110855
0	110877
0	110895
0	110935
0	110948
0	11298
0	11303
0	114143
0	11416
0	11423
0	114304
0	11431
0	11432
0	11512
0	11513
0	11514
0	11515
0	11593
0	11605
0	11647
0	11650
0	11655
0	11656
0	11684
0	11686
0	11687
0	11688
0	11689
0	116914
0	117147
0	11722
0	117592
0	11761
0	11881
0	11883
0	11886
0	11898
0	11944
0	11945
0	11964
0	11966
0	11972
0	11973
0	11974
0	11975
0	11984
0	11987
0	11988
0	12012
0	12091
0	12352
0	12408
0	12494
0	12495
0	12496
0	12497
0	12499
0	12642
0	12647
0	12764
0	12846
0	12850
0	12892
0	13070
0	13072
0	13074
0	13075
0	13076
0	13077
0	13078
0	13079
0	13081
0	13107
0	13113
0	13115
0	13116
0	13117
0	13122
0	13123
0	13124
0	13135
0	13166
0	13177
0	13190
0	13195
0	13200
0	13433
0	13434
0	13435
0	13436
0	13478
0	13480
0	13481
0	13861
0	14042
0	14043
0	140483
0	140494
0	14151
0	14343
0	14348
0	14385
0	14387
0	14420
0	14421
0	14431
0	14466
0	14528
0	14537
0	14538
0	14583
0	14584
0	14593
0	14595
0	14598
0	14629
0	14630
0	14635
0	14660
0	14712
0	14731
0	14755
0	14778
0	14854
0	14863
0	14917
0	14919
0	14936
0	14979
0	15107
0	15116
0	15117
0	15118
0	15186
0	15211
0	15212
0	15288
0	15368
0	15369
0	15450
0	15476
0	15478
0	15483
0	15484
0	15485
0	15486
0	15487
0	15493
0	15531
0	15930
0	15931
0	15932
0	16329
0	16434
0	16770
0	16790
0	16816
0	16832
0	16833
0	16891
0	16922
0	16993
0	17001
0	17025
0	170442
0	170768
0	170789
0	17117
0	171210
0	17155
0	17156
0	171567
0	17158
0	17159
0	17161
0	17250
0	17252
0	17308
0	17309
0	17423
0	17523
0	17939
0	18010
0	18115
0	18125
0	18126
0	18127
0	18160
0	18416
0	18451
0	18452
0	18453
0	18472
0	18475
0	18476
0	18573
0	18574
0	18575
0	18576
0	18578
0	18582
0	18583
0	18584
0	18587
0	18588
0	18639
0	18640
0	18670
0	18674
0	18700
0	18701
0	18708
0	18709
0	18822
0	18946
0	18947
0	18948
0	19025
0	19044
0	19215
0	192185
0	19223
0	19224
0	19225
0	192289
0	19286
0	19309
0	195646
0	19682
0	19703
0	20014
0	20229
0	20280
0	20440
0	20442
0	20443
0	20444
0	20445
0	20446
0	20447
0	20449
0	20454
0	20493
0	20494
0	20502
0	20508
0	20509
0	20510
0	20511
0	20512
0	20513
0	20523
0	20525
0	20532
0	20539
0	20540
0	20603
0	20652
0	20751
0	20768
0	207728
0	208211
0	208266
0	208285
0	20859
0	20860
0	208624
0	208665
0	20887
0	208967
0	20937
0	20975
0	210044
0	211347
0	211666
0	212974
0	21391
0	214084
0	215446
0	216134
0	216343
0	216456
0	217119
0	217214
0	217364
0	21743
0	217664
0	217707
0	218138
0	21823
0	218271
0	218461
0	21871
0	21990
0	22018
0	22117
0	22122
0	22173
0	22178
0	22227
0	22229
0	22232
0	22234
0	22275
0	22276
0	22361
0	223722
0	224129
0	225600
0	225742
0	226413
0	227095
0	227231
0	227327
0	227619
0	227671
0	228061
0	228368
0	228550
0	228812
0	229211
0	229665
0	229782
0	230027
0	230801
0	230815
0	231051
0	231727
0	232223
0	232493
0	232714
0	232984
0	233011
0	233016
0	233781
0	233836
0	234356
0	234515
0	234724
0	234730
0	234889
0	235033
0	235504
0	23563
0	236727
0	237625
0	237928
0	23887
0	238871
0	23900
0	23908
0	239122
0	239273
0	239559
0	23956
0	23959
0	239606
0	23972
0	239827
0	23984
0	24060
0	241062
0	241159
0	241489
0	242202
0	242285
0	242341
0	242585
0	242607
0	242669
0	243616
0	245650
0	246221
0	26062
0	26363
0	26384
0	26432
0	26433
0	26462
0	26464
0	2655
0	26570
0	2679
0	268782
0	26879
0	26887
0	269180
0	269181
0	269346
0	26938
0	269614
0	269941
0	270198
0	27029
0	27060
0	271424
0	271639
0	272411
0	27357
0	27369
0	27392
0	27399
0	27413
0	27419
0	276846
0	277973
0	280
0	280645
0	284208
0	2974
0	29858
0	29863
0	30805
0	30955
0	30962
0	319415
0	319945
0	320127
0	320207
0	320404
0	320438
0	320634
0	327942
0	328779
0	329777
0	330064
0	330836
0	331026
0	333424
0	338362
0	338375
0	338403
0	380959
0	381903
0	404195
0	4122
0	432530
0	433931
0	434203
0	434437
0	436059
0	4844
0	4845
0	50785
0	50786
0	50787
0	50790
0	50880
0	50917
0	50935
0	51798
0	5240
0	52430
0	52466
0	53374
0	53418
0	53618
0	53625
0	53896
0	53897
0	54128
0	54195
0	54200
0	54218
0	54369
0	54371
0	54480
0	54486
0	54611
0	54613
0	54616
0	54710
0	55350
0	55981
0	56050
0	56078
0	56176
0	56219
0	56336
0	56388
0	56448
0	56529
0	56690
0	56703
0	56737
0	56773
0	57028
0	57170
0	57370
0	57377
0	57738
0	58193
0	58246
0	58250
0	58866
0	58994
0	59012
0	59031
0	59045
0	60322
0	60596
0	626571
0	628779
0	63857
0	64292
0	64385
0	64580
0	64705
0	64707
0	6487
0	6537
0	66144
0	66237
0	66248
0	66286
0	66290
0	66335
0	66355
0	66401
0	66447
0	66514
0	66624
0	66812
0	66848
0	67092
0	67283
0	67292
0	67464
0	67556
0	67717
0	67729
0	67758
0	67883
0	67956
0	67980
0	68018
0	68133
0	68563
0	68775
0	69019
0	69060
0	69080
0	69156
0	69215
0	69718
0	69888
0	69976
0	69983
0	70266
0	70325
0	70484
0	70503
0	71279
0	71665
0	71743
0	71760
0	71797
0	71883
0	71884
0	71985
0	72054
0	72077
0	72082
0	72084
0	72136
0	72269
0	72297
0	72727
0	73251
0	73744
0	73834
0	73836
0	74011
0	74114
0	74147
0	74167
0	74185
0	74241
0	74246
0	74302
0	74340
0	74450
0	74769
0	74915
0	75475
0	75512
0	75540
0	75612
0	75735
0	75986
0	76025
0	76051
0	76355
0	76408
0	76500
0	76687
0	76768
0	76898
0	76969
0	77031
0	77337
0	77559
0	77683
0	77974
0	78600
0	78752
0	78923
0	78925
0	78928
0	79059
0	79087
0	79235
0	80911
0	81535
0	81600
0	83398
0	84505
0	8908
0	93683
0	93732
0	93961
0	94192
0	94224
0	96979
0	98711
0	99035
0	9952
0	9954

## Sheet: H.sapiens
Frequency	Genes
1	10632_AT1
1	142680_AT1
1	1468_AT1
1	1633_AT1
1	1635_AT1
1	1841_AT1
1	2539_AT1
1	25796_AT1
1	267020_AT1
1	27109_AT1
1	2821_AT1
1	293_AT1
1	3177_AT1
1	4831_AT1
1	4905_AT1
1	50484_AT1
1	506_AT1
1	51071_AT1
1	51477_AT1
1	51727_AT1
1	521_AT1
1	5226_AT1
1	5313_AT1
1	539_AT1
1	54675_AT1
1	55276_AT1
1	60386_AT1
1	6240_AT1
1	6241_AT1
1	6576_AT1
1	6888_AT1
1	8801_AT1
1	8802_AT1
1	8803_AT1
0.88028	4594_AT1
0.85563	9058_AT1
0.79577	1327_AT1
0.79577	1329_AT1
0.79577	1337_AT1
0.79577	1339_AT1
0.79577	1340_AT1
0.79577	1345_AT1
0.79577	1347_AT1
0.79577	1349_AT1
0.79577	1350_AT1
0.79577	1351_AT1
0.79577	170712_AT1
0.79577	341947_AT1
0.79577	9377_AT1
0.79225	7915_AT1
0.72887	2542_AT1
0.72183	7372_AT1
0.66197	283209_AT1
0.60563	5338_AT1
0.58451	1491_AT1
0.55986	10476_AT1
0.55986	513_AT2
0.53873	4860_AT1
0.53873	83549_AT1
0.53169	509_AT2
0.53169	5105_AT1
0.53169	6574_AT1
0.52465	6120_AT1
0.51056	26330_AT1
0.50352	4830_AT1
0.5	212_AT1
0.5	514_AT1
0.5	514_AT2
0.49648	4830_AT2
0.49648	587_AT1
0.48944	2597_AT1
0.47535	211_AT1
0.47535	6120_AT2
0.47183	259230_AT1
0.47183	26289_AT1
0.46831	509_AT1
0.46831	5106_AT1
0.46831	6575_AT1
0.46127	7371_AT1
0.44718	22934_AT1
0.44366	498_AT3
0.44014	10476_AT2
0.44014	513_AT1
0.43662	125965_AT1
0.43662	1346_AT1
0.43662	4512_AT1
0.43662	4513_AT1
0.43662	4514_AT1
0.43662	84701_AT1
0.43662	9167_AT1
0.41901	5337_AT1
0.41901	92579_AT1
0.41549	55512_AT1
0.41197	515_AT2
0.40845	275_AT1
0.39437	26289_AT2
0.39085	139596_AT1
0.37676	5834_AT1
0.37676	84076_AT1
0.3662	124637_AT1
0.36268	9551_AT1
0.35915	10975_AT1
0.35915	115584_AT1
0.35915	1537_AT1
0.35915	160728_AT1
0.35915	27089_AT1
0.35915	4519_AT1
0.35915	7381_AT1
0.35915	7384_AT1
0.35915	7385_AT1
0.35915	7386_AT1
0.35915	7388_AT1
0.35563	10400_AT1
0.35563	23057_AT2
0.35563	5836_AT1
0.35211	18_AT2
0.35211	23236_AT1
0.35211	349565_AT1
0.34155	10423_AT2
0.33803	5211_AT1
0.33451	6566_AT1
0.33451	6646_AT1
0.32746	6526_AT1
0.32042	18_AT1
0.32042	515_AT3
0.32042	56954_AT1
0.32042	8277_AT1
0.32042	9551_AT3
0.3169	10400_AT2
0.3169	2747_AT1
0.3169	9551_AT2
0.30986	114134_AT1
0.30634	10423_AT1
0.30634	23236_AT2
0.30282	2746_AT1
0.30282	29880_AT1
0.30282	7086_AT1
0.2993	2023_AT1
0.2993	498_AT1
0.29577	375056_AT1
0.29577	57818_AT1
0.29577	7360_AT1
0.29225	23057_AT1
0.28873	2026_AT1
0.28521	2538_AT1
0.28521	2581_AT1
0.28169	7296_AT4
0.28169	9563_AT1
0.27465	1890_AT1
0.27465	2582_AT2
0.27465	6389_AT1
0.27465	6390_AT1
0.27465	6391_AT1
0.27465	6392_AT1
0.27113	197257_AT1
0.26761	515_AT1
0.26761	5837_AT1
0.26408	2875_AT1
0.26408	5232_AT1
0.26056	6821_AT1
0.26056	7360_AT2
0.25704	10087_AT1
0.25704	1356_AT1
0.25704	151531_AT1
0.25704	377841_AT1
0.25704	498_AT2
0.25704	7358_AT1
0.25704	956_AT1
0.25352	2592_AT1
0.25352	7296_AT3
0.25352	83733_AT1
0.25	270_AT1
0.24648	249_AT1
0.24296	84706_AT1
0.23944	1376_AT1
0.23944	189_AT1
0.23944	2592_AT2
0.23944	2592_AT3
0.23944	27165_AT2
0.23944	8604_AT1
0.23944	953_AT1
0.23592	10165_AT1
0.23592	3418_AT1
0.23592	7296_AT2
0.23239	271_AT1
0.23239	5625_AT1
0.22887	10327_AT1
0.22887	5230_AT1
0.22887	7296_AT1
0.22535	206358_AT1
0.22535	343_AT1
0.22183	10400_AT3
0.22183	522_AT2
0.21831	1716_AT1
0.21831	2027_AT2
0.21831	229_AT1
0.21831	2582_AT1
0.21479	522_AT3
0.21479	522_AT4
0.21127	217_AT1
0.21127	2744_AT1
0.20775	2987_AT1
0.20775	3029_AT1
0.20775	57379_AT1
0.20775	6569_AT1
0.20775	7357_AT1
0.20423	126328_AT1
0.20423	374291_AT1
0.20423	4535_AT1
0.20423	4536_AT1
0.20423	4537_AT1
0.20423	4538_AT1
0.20423	4539_AT1
0.20423	4540_AT1
0.20423	4541_AT1
0.20423	4694_AT1
0.20423	4695_AT1
0.20423	4696_AT1
0.20423	4697_AT1
0.20423	4698_AT1
0.20423	4700_AT1
0.20423	4701_AT1
0.20423	4702_AT1
0.20423	4704_AT1
0.20423	4705_AT1
0.20423	4706_AT1
0.20423	4707_AT1
0.20423	4708_AT1
0.20423	4709_AT1
0.20423	4710_AT1
0.20423	4711_AT1
0.20423	4713_AT1
0.20423	4714_AT1
0.20423	4715_AT1
0.20423	4716_AT1
0.20423	4717_AT1
0.20423	4718_AT1
0.20423	4719_AT1
0.20423	4720_AT1
0.20423	4722_AT1
0.20423	4723_AT1
0.20423	4724_AT1
0.20423	4725_AT1
0.20423	4726_AT1
0.20423	4728_AT1
0.20423	4729_AT1
0.20423	51079_AT1
0.20423	55967_AT1
0.2007	226_AT1
0.19366	1716_AT3
0.19366	2027_AT1
0.19366	224_AT1
0.19366	27165_AT1
0.19014	516_AT2
0.18662	10246_AT1
0.18662	80150_AT1
0.18662	8659_AT2
0.1831	1806_AT1
0.1831	29796_AT2
0.1831	522_AT1
0.1831	8760_AT1
0.1831	93034_AT1
0.17958	10568_AT1
0.17958	2271_AT1
0.17958	230_AT1
0.17958	272_AT1
0.17606	271_AT2
0.17606	29796_AT1
0.17606	84618_AT1
0.17606	9791_AT1
0.17254	10050_AT1
0.17254	1738_AT1
0.17254	79751_AT1
0.16901	1040_AT1
0.16901	1716_AT5
0.16901	50_AT1
0.16901	517_AT2
0.16549	1056_AT1
0.16549	522_AT5
0.16197	223_AT1
0.16197	271_AT3
0.16197	3945_AT1
0.16197	4942_AT1
0.16197	8659_AT1
0.15845	4023_AT1
0.15845	501_AT1
0.15845	5973_AT1
0.15845	6568_AT1
0.15845	8050_AT1
0.15845	92483_AT1
0.15493	1384_AT1
0.15493	1716_AT2
0.15493	197257_AT2
0.15493	219_AT1
0.15493	64902_AT1
0.15141	1743_AT1
0.15141	51251_AT1
0.15141	518_AT2
0.15141	7991_AT1
0.14789	1716_AT4
0.14789	517_AT1
0.14789	93100_AT1
0.14437	128_AT1
0.14437	8034_AT1
0.14085	166929_AT1
0.14085	9194_AT1
0.13732	22978_AT1
0.13732	3948_AT1
0.13732	93034_AT2
0.1338	51166_AT1
0.13028	10157_AT1
0.13028	10201_AT1
0.13028	226_AT2
0.13028	23475_AT1
0.13028	30833_AT1
0.13028	4329_AT1
0.13028	9123_AT1
0.12676	48_AT1
0.12324	2766_AT1
0.12324	3948_AT2
0.12324	518_AT3
0.12324	83884_AT1
0.11972	3939_AT1
0.1162	3704_AT2
0.1162	4731_AT1
0.1162	7378_AT1
0.11268	427_AT1
0.11268	516_AT1
0.11268	51_AT1
0.11268	762_AT1
0.10915	34_AT1
0.10915	427_AT2
0.10915	4712_AT1
0.10563	3615_AT1
0.10563	518_AT1
0.10563	847_AT1
0.10211	10249_AT1
0.10211	226_AT3
0.10211	2717_AT1
0.10211	286016_AT1
0.10211	55293_AT1
0.098592	3614_AT1
0.098592	64850_AT1
0.098592	765_AT1
0.09507	10786_AT1
0.09507	160287_AT1
0.09507	4712_AT2
0.09507	6564_AT1
0.09507	788_AT1
0.09507	89874_AT1
0.091549	10797_AT1
0.091549	3704_AT1
0.091549	81490_AT1
0.091549	84693_AT1
0.088028	4731_AT2
0.088028	4833_AT1
0.088028	7378_AT2
0.088028	761_AT1
0.088028	9057_AT1
0.084507	2030_AT1
0.084507	6583_AT1
0.084507	771_AT2
0.080986	126129_AT1
0.080986	1375_AT1
0.080986	23632_AT1
0.080986	2806_AT1
0.080986	4967_AT2
0.077465	10166_AT1
0.077465	51179_AT1
0.077465	768_AT1
0.073944	23464_AT1
0.073944	25874_AT1
0.073944	2739_AT1
0.073944	35_AT1
0.073944	51660_AT1
0.073944	5831_AT1
0.073944	766_AT2
0.073944	8705_AT1
0.070423	1374_AT1
0.070423	377677_AT1
0.070423	4967_AT1
0.070423	7167_AT1
0.066901	25902_AT1
0.06338	26503_AT1
0.06338	2990_AT1
0.06338	3156_AT1
0.06338	759_AT1
0.06338	771_AT1
0.059859	29920_AT1
0.059859	3614_AT2
0.059859	51292_AT1
0.059859	55315_AT1
0.059859	760_AT1
0.059859	95_AT1
0.056338	441024_AT1
0.056338	51179_AT2
0.056338	766_AT1
0.052817	114571_AT1
0.052817	203_AT1
0.052817	220_AT1
0.052817	6580_AT1
0.052817	7173_AT1
0.052817	7991_AT2
0.052817	9468_AT1
0.049296	1431_AT2
0.049296	2720_AT1
0.049296	29988_AT1
0.049296	51268_AT1
0.049296	54407_AT1
0.049296	6565_AT1
0.045775	10991_AT1
0.045775	1118_AT1
0.045775	122481_AT1
0.045775	3155_AT1
0.045775	435_AT1
0.045775	471_AT1
0.045775	54363_AT1
0.045775	54576_AT1
0.042254	123096_AT1
0.042254	2108_AT1
0.042254	38_AT1
0.042254	4025_AT1
0.042254	412_AT1
0.042254	4353_AT1
0.042254	5184_AT1
0.042254	5332_AT2
0.042254	54682_AT1
0.042254	622_AT2
0.042254	6898_AT1
0.042254	8140_AT1
0.038732	127_AT1
0.038732	1593_AT1
0.038732	221_AT1
0.038732	3074_AT1
0.038732	3417_AT1
0.038732	5130_AT1
0.038732	5476_AT1
0.038732	641372_AT1
0.038732	8288_AT1
0.035211	10599_AT1
0.035211	10901_AT1
0.035211	11001_AT1
0.035211	1375_AT3
0.035211	1892_AT1
0.035211	204_AT1
0.035211	231_AT1
0.035211	2629_AT4
0.035211	2936_AT1
0.035211	3030_AT1
0.035211	3032_AT1
0.035211	51166_AT2
0.035211	55089_AT1
0.035211	5730_AT1
0.035211	7364_AT1
0.035211	79411_AT1
0.03169	100287639_AT1
0.03169	130_AT1
0.03169	2109_AT2
0.03169	222_AT1
0.03169	2629_AT5
0.03169	2632_AT1
0.03169	27159_AT1
0.03169	3033_AT1
0.03169	3073_AT1
0.03169	30_AT1
0.03169	366_AT1
0.03169	4191_AT1
0.03169	4668_AT1
0.03169	51228_AT1
0.03169	54511_AT1
0.03169	570_AT1
0.03169	6514_AT1
0.03169	6523_AT1
0.03169	6648_AT1
0.03169	81031_AT1
0.03169	81539_AT1
0.028169	11136_AT1
0.028169	11254_AT1
0.028169	131_AT1
0.028169	1431_AT1
0.028169	23007_AT1
0.028169	23530_AT2
0.028169	3028_AT1
0.028169	3158_AT1
0.028169	33_AT1
0.028169	3938_AT1
0.028169	4907_AT1
0.028169	51056_AT1
0.028169	5331_AT1
0.028169	5334_AT1
0.028169	5335_AT1
0.028169	5336_AT1
0.028169	54658_AT1
0.028169	54659_AT1
0.028169	55577_AT1
0.028169	6579_AT1
0.028169	9588_AT1
0.024648	10449_AT1
0.024648	124935_AT1
0.024648	1375_AT4
0.024648	205_AT3
0.024648	23539_AT1
0.024648	257068_AT1
0.024648	2629_AT1
0.024648	2998_AT1
0.024648	3251_AT1
0.024648	361_AT1
0.024648	4522_AT1
0.024648	4524_AT1
0.024648	622_AT1
0.024648	6542_AT1
0.024648	6582_AT1
0.024648	7498_AT1
0.024648	79799_AT1
0.021127	10327_AT2
0.021127	10998_AT1
0.021127	2629_AT3
0.021127	28234_AT1
0.021127	2992_AT1
0.021127	364_AT1
0.021127	376497_AT1
0.021127	4284_AT1
0.021127	50808_AT1
0.021127	51102_AT1
0.021127	5330_AT1
0.021127	55066_AT1
0.021127	55_AT1
0.021127	586_AT1
0.021127	6513_AT1
0.021127	6524_AT1
0.021127	6531_AT1
0.021127	6541_AT1
0.021127	8501_AT1
0.017606	10768_AT1
0.017606	124_AT1
0.017606	125206_AT1
0.017606	134526_AT1
0.017606	1622_AT1
0.017606	1629_AT1
0.017606	222962_AT1
0.017606	2348_AT3
0.017606	26301_AT1
0.017606	27306_AT1
0.017606	2876_AT1
0.017606	2879_AT1
0.017606	358_AT1
0.017606	376497_AT2
0.017606	387775_AT1
0.017606	4190_AT1
0.017606	51196_AT1
0.017606	5238_AT1
0.017606	53_AT1
0.017606	593_AT1
0.017606	641371_AT1
0.017606	6507_AT1
0.017606	6515_AT1
0.017606	6534_AT1
0.017606	6581_AT1
0.017606	7363_AT1
0.017606	84889_AT1
0.017606	8644_AT1
0.017606	89869_AT1
0.017606	9376_AT1
0.014085	10941_AT1
0.014085	1103_AT4
0.014085	1109_AT1
0.014085	11102_AT1
0.014085	113026_AT1
0.014085	11332_AT1
0.014085	115286_AT3
0.014085	122970_AT1
0.014085	125_AT1
0.014085	126_AT1
0.014085	1375_AT2
0.014085	1571_AT1
0.014085	1576_AT1
0.014085	160428_AT1
0.014085	1737_AT1
0.014085	200010_AT1
0.014085	205_AT1
0.014085	218_AT1
0.014085	2348_AT5
0.014085	2352_AT1
0.014085	2628_AT1
0.014085	2878_AT1
0.014085	28976_AT1
0.014085	359_AT1
0.014085	362_AT1
0.014085	37_AT1
0.014085	39_AT1
0.014085	493869_AT1
0.014085	5332_AT1
0.014085	5333_AT1
0.014085	54_AT1
0.014085	622_AT3
0.014085	6470_AT2
0.014085	6530_AT1
0.014085	6573_AT1
0.014085	6582_AT2
0.014085	6647_AT1
0.014085	6718_AT1
0.014085	875_AT1
0.014085	91703_AT1
0.014085	9651_AT1
0.010563	10864_AT1
0.010563	10965_AT1
0.010563	132789_AT1
0.010563	166785_AT1
0.010563	2109_AT1
0.010563	2110_AT1
0.010563	2805_AT1
0.010563	2819_AT1
0.010563	284273_AT1
0.010563	284273_AT2
0.010563	29958_AT1
0.010563	3157_AT2
0.010563	360_AT1
0.010563	51005_AT1
0.010563	5335_AT2
0.010563	55349_AT1
0.010563	55825_AT1
0.010563	5832_AT1
0.010563	594_AT2
0.010563	6505_AT1
0.010563	6573_AT2
0.010563	6578_AT1
0.010563	84812_AT1
0.010563	8706_AT1
0.010563	8908_AT1
0.010563	89872_AT1
0.010563	91373_AT1
0.010563	9356_AT1
0.0070423	102724560_AT1
0.0070423	10728_AT1
0.0070423	10840_AT1
0.0070423	10935_AT2
0.0070423	11112_AT1
0.0070423	113235_AT1
0.0070423	113451_AT1
0.0070423	120103_AT1
0.0070423	125061_AT1
0.0070423	129607_AT1
0.0070423	137872_AT1
0.0070423	146712_AT1
0.0070423	1586_AT1
0.0070423	1589_AT1
0.0070423	191_AT1
0.0070423	1962_AT1
0.0070423	204_AT3
0.0070423	23417_AT1
0.0070423	23428_AT1
0.0070423	2348_AT1
0.0070423	2348_AT2
0.0070423	2348_AT4
0.0070423	2350_AT1
0.0070423	23530_AT1
0.0070423	23743_AT1
0.0070423	2653_AT1
0.0070423	2731_AT1
0.0070423	2877_AT1
0.0070423	2997_AT1
0.0070423	3038_AT2
0.0070423	3176_AT1
0.0070423	383_AT1
0.0070423	384_AT1
0.0070423	51205_AT1
0.0070423	5160_AT1
0.0070423	5161_AT1
0.0070423	5162_AT1
0.0070423	53947_AT1
0.0070423	594_AT1
0.0070423	6506_AT1
0.0070423	6509_AT1
0.0070423	6528_AT1
0.0070423	6675_AT1
0.0070423	79814_AT1
0.0070423	883_AT1
0.0070423	9197_AT1
0.0035211	100526794_AT1
0.0035211	10331_AT1
0.0035211	10715_AT1
0.0035211	10768_AT2
0.0035211	10935_AT1
0.0035211	1103_AT1
0.0035211	1103_AT3
0.0035211	11285_AT1
0.0035211	115286_AT2
0.0035211	1215_AT1
0.0035211	129807_AT1
0.0035211	145173_AT1
0.0035211	153201_AT1
0.0035211	1717_AT1
0.0035211	204_AT2
0.0035211	205_AT2
0.0035211	216_AT1
0.0035211	2348_AT6
0.0035211	23600_AT2
0.0035211	257202_AT1
0.0035211	2583_AT1
0.0035211	2679_AT1
0.0035211	27034_AT1
0.0035211	2745_AT1
0.0035211	28231_AT1
0.0035211	2876_AT2
0.0035211	2880_AT1
0.0035211	3037_AT1
0.0035211	3157_AT1
0.0035211	3295_AT1
0.0035211	340024_AT1
0.0035211	3612_AT1
0.0035211	3620_AT1
0.0035211	3988_AT1
0.0035211	4837_AT1
0.0035211	4953_AT1
0.0035211	5052_AT1
0.0035211	51022_AT1
0.0035211	51022_AT2
0.0035211	51181_AT1
0.0035211	51733_AT1
0.0035211	54539_AT1
0.0035211	54677_AT1
0.0035211	55867_AT1
0.0035211	57393_AT1
0.0035211	60482_AT1
0.0035211	6309_AT1
0.0035211	6342_AT1
0.0035211	64849_AT2
0.0035211	6510_AT1
0.0035211	6511_AT1
0.0035211	6517_AT1
0.0035211	6518_AT1
0.0035211	6521_AT1
0.0035211	6539_AT1
0.0035211	6561_AT1
0.0035211	6584_AT1
0.0035211	6715_AT1
0.0035211	6999_AT1
0.0035211	7001_AT1
0.0035211	7001_AT2
0.0035211	7173_AT2
0.0035211	7173_AT3
0.0035211	7173_AT5
0.0035211	7263_AT1
0.0035211	7355_AT1
0.0035211	80142_AT3
0.0035211	80142_AT4
0.0035211	84532_AT1
0.0035211	8574_AT1
0.0035211	8706_AT4
0.0035211	8708_AT1
0.0035211	8879_AT1
0.0035211	91179_AT1
0.0035211	92086_AT1
0.0035211	92745_AT1
0.0035211	9380_AT1
0.0035211	9536_AT2
0.0035211	9583_AT1
0	0
0	10005_AT1
0	10005_AT2
0	10005_AT3
0	10007_AT1
0	100137049_AT1
0	10020_AT1
0	10026_AT1
0	100288072_AT1
0	100507855_AT1
0	10057_AT1
0	10057_AT2
0	10058_AT1
0	10060_AT1
0	10090_AT1
0	100_AT1
0	10135_AT1
0	10164_AT1
0	10170_AT1
0	10202_AT1
0	10229_AT1
0	10257_AT1
0	102724197_AT1
0	10312_AT1
0	10312_AT2
0	10317_AT1
0	10317_AT2
0	10317_AT3
0	10317_AT4
0	10317_AT5
0	10351_AT1
0	1036_AT1
0	10380_AT1
0	10390_AT1
0	10396_AT1
0	10402_AT1
0	10455_AT1
0	10478_AT1
0	10553_AT1
0	10554_AT1
0	10555_AT1
0	10558_AT1
0	10559_AT1
0	10560_AT1
0	10587_AT1
0	10588_AT1
0	10606_AT1
0	10610_AT1
0	10654_AT1
0	1066_AT1
0	10678_AT1
0	10678_AT2
0	10682_AT1
0	10690_AT1
0	10720_AT1
0	10723_AT1
0	10724_AT1
0	107_AT1
0	1080_AT1
0	10825_AT1
0	10826_AT1
0	10841_AT1
0	10841_AT2
0	10846_AT1
0	10858_AT1
0	10861_AT1
0	10861_AT2
0	10861_AT3
0	10870_AT1
0	10873_AT1
0	108_AT1
0	10919_AT1
0	10928_AT1
0	10948_AT1
0	10993_AT1
0	10999_AT1
0	109_AT1
0	11000_AT1
0	1103_AT2
0	11041_AT1
0	11046_AT1
0	11164_AT1
0	11181_AT1
0	11182_AT1
0	1119_AT1
0	1119_AT2
0	111_AT1
0	1120_AT1
0	1120_AT2
0	11212_AT1
0	11226_AT1
0	11227_AT1
0	11238_AT1
0	112483_AT1
0	112611_AT1
0	112724_AT1
0	11283_AT1
0	112_AT1
0	112_AT2
0	11309_AT1
0	113189_AT1
0	113278_AT1
0	11343_AT1
0	11343_AT2
0	113612_AT1
0	113675_AT1
0	113_AT1
0	114805_AT1
0	114971_AT1
0	114_AT1
0	115019_AT1
0	115019_AT2
0	115111_AT1
0	115111_AT2
0	115286_AT1
0	1152_AT1
0	1155_AT1
0	1158_AT1
0	1159_AT1
0	115_AT1
0	116085_AT1
0	1160_AT1
0	116255_AT1
0	116285_AT1
0	116369_AT1
0	116369_AT2
0	117247_AT1
0	117248_AT1
0	117283_AT1
0	1178_AT1
0	118881_AT1
0	119548_AT1
0	1200_AT1
0	1208_AT1
0	121214_AT1
0	121278_AT1
0	122618_AT1
0	122622_AT1
0	122622_AT2
0	123041_AT1
0	123041_AT2
0	123041_AT3
0	123099_AT1
0	123264_AT1
0	123688_AT1
0	123745_AT1
0	123876_AT1
0	1244_AT1
0	124583_AT1
0	124872_AT1
0	124975_AT1
0	125981_AT1
0	126410_AT1
0	126792_AT1
0	1267_AT1
0	127124_AT1
0	127124_AT2
0	128869_AT1
0	129642_AT1
0	130013_AT1
0	130367_AT1
0	130752_AT1
0	1312_AT1
0	1312_AT2
0	131669_AT1
0	132158_AT1
0	132_AT1
0	132_AT2
0	133121_AT1
0	135152_AT1
0	1357_AT1
0	1358_AT1
0	1371_AT1
0	1373_AT1
0	1373_AT2
0	137902_AT1
0	137964_AT1
0	138429_AT1
0	1384_AT2
0	1384_AT3
0	138639_AT1
0	13_AT1
0	140679_AT1
0	140687_AT1
0	140838_AT1
0	144193_AT1
0	144195_AT1
0	145226_AT1
0	145553_AT1
0	146664_AT1
0	146802_AT1
0	148789_AT1
0	1487_AT1
0	1491_AT2
0	1503_AT1
0	152586_AT1
0	154091_AT1
0	154141_AT1
0	1543_AT1
0	1544_AT1
0	1545_AT1
0	1548_AT1
0	1549_AT1
0	155184_AT1
0	1551_AT1
0	1553_AT1
0	1555_AT1
0	1557_AT1
0	1558_AT1
0	1558_AT2
0	1559_AT1
0	1562_AT1
0	1565_AT1
0	1572_AT1
0	1573_AT1
0	157506_AT1
0	1577_AT1
0	1579_AT1
0	1580_AT1
0	158160_AT1
0	1581_AT1
0	1582_AT1
0	1583_AT1
0	1584_AT1
0	158584_AT1
0	1585_AT1
0	1588_AT1
0	1588_AT2
0	158_AT1
0	158_AT2
0	1591_AT1
0	1594_AT1
0	1595_AT1
0	159963_AT1
0	159_AT1
0	15_AT1
0	1606_AT1
0	1607_AT1
0	1607_AT2
0	160851_AT1
0	160851_AT2
0	1608_AT1
0	1609_AT1
0	1610_AT1
0	1621_AT1
0	162417_AT1
0	162466_AT1
0	1632_AT1
0	163404_AT1
0	1636_AT1
0	1638_AT1
0	1644_AT1
0	1645_AT1
0	1646_AT1
0	166012_AT1
0	1666_AT1
0	168391_AT1
0	169355_AT1
0	170384_AT1
0	171425_AT1
0	171425_AT2
0	1718_AT1
0	1719_AT1
0	1723_AT1
0	1727_AT1
0	1728_AT1
0	1733_AT1
0	1734_AT1
0	1735_AT1
0	1757_AT1
0	175_AT1
0	178_AT1
0	178_AT2
0	178_AT3
0	178_AT4
0	178_AT5
0	178_AT6
0	1800_AT1
0	1807_AT1
0	1808_AT1
0	1809_AT1
0	1811_AT1
0	1836_AT1
0	1854_AT1
0	1891_AT1
0	192134_AT1
0	192286_AT1
0	195814_AT1
0	196051_AT1
0	196883_AT1
0	197258_AT1
0	199974_AT1
0	19_AT1
0	200576_AT1
0	200576_AT2
0	200576_AT3
0	200810_AT1
0	200931_AT1
0	201164_AT1
0	201288_AT1
0	201562_AT1
0	201595_AT1
0	204219_AT1
0	2053_AT1
0	2098_AT1
0	210_AT1
0	210_AT2
0	211_AT2
0	2131_AT1
0	2132_AT1
0	2132_AT2
0	2134_AT1
0	2135_AT1
0	2137_AT1
0	215_AT1
0	2167_AT1
0	2168_AT1
0	2169_AT1
0	2170_AT1
0	2171_AT1
0	2172_AT1
0	2173_AT1
0	2180_AT1
0	2181_AT1
0	2181_AT2
0	2182_AT1
0	2182_AT2
0	2184_AT1
0	2194_AT1
0	21_AT1
0	220074_AT1
0	2203_AT1
0	221223_AT1
0	221823_AT1
0	221823_AT2
0	221955_AT1
0	2222_AT1
0	2224_AT1
0	222537_AT1
0	2235_AT1
0	2235_AT2
0	225_AT1
0	22856_AT1
0	22876_AT1
0	22908_AT1
0	23067_AT1
0	23169_AT1
0	23175_AT1
0	23203_AT1
0	23205_AT1
0	23250_AT1
0	23262_AT1
0	23305_AT1
0	23315_AT1
0	23371_AT1
0	23396_AT1
0	23428_AT2
0	23430_AT1
0	23439_AT1
0	23443_AT1
0	23478_AT1
0	23491_AT1
0	23498_AT1
0	23533_AT1
0	23545_AT1
0	23556_AT1
0	23556_AT2
0	23563_AT1
0	23563_AT2
0	2356_AT1
0	23600_AT1
0	23646_AT1
0	23657_AT1
0	23761_AT1
0	239_AT1
0	240_AT1
0	245972_AT1
0	245973_AT1
0	246213_AT1
0	246_AT1
0	247_AT1
0	248_AT1
0	2495_AT1
0	24_AT1
0	250_AT1
0	2512_AT1
0	2517_AT1
0	2519_AT1
0	251_AT1
0	2523_AT1
0	2524_AT1
0	2525_AT1
0	2526_AT1
0	2527_AT1
0	2528_AT1
0	2529_AT1
0	253017_AT1
0	2531_AT1
0	253558_AT1
0	253782_AT1
0	2548_AT1
0	256435_AT1
0	2571_AT1
0	2571_AT2
0	2572_AT1
0	25769_AT1
0	25830_AT1
0	25834_AT1
0	2584_AT1
0	2585_AT1
0	2585_AT2
0	2588_AT1
0	2589_AT1
0	2590_AT1
0	2591_AT1
0	259307_AT1
0	2593_AT1
0	2593_AT2
0	2595_AT1
0	26002_AT1
0	26007_AT1
0	26027_AT1
0	260293_AT1
0	26035_AT1
0	26061_AT1
0	26062_AT1
0	26063_AT1
0	2618_AT1
0	2618_AT2
0	26227_AT1
0	26229_AT1
0	26266_AT1
0	26275_AT1
0	26279_AT1
0	26290_AT1
0	2629_AT2
0	262_AT1
0	2639_AT1
0	2639_AT2
0	2643_AT1
0	2645_AT1
0	2645_AT2
0	2645_AT3
0	2650_AT1
0	2651_AT1
0	266722_AT1
0	266740_AT1
0	2673_AT1
0	2678_AT1
0	2678_AT2
0	2678_AT3
0	2683_AT1
0	2686_AT1
0	26873_AT1
0	2687_AT1
0	26_AT1
0	27010_AT1
0	27068_AT1
0	27068_AT2
0	27068_AT3
0	27068_AT4
0	27087_AT1
0	27087_AT2
0	27090_AT1
0	2710_AT1
0	2710_AT2
0	27115_AT1
0	27124_AT1
0	27124_AT2
0	2712_AT1
0	2713_AT1
0	27159_AT2
0	27232_AT1
0	27235_AT1
0	27284_AT1
0	2729_AT1
0	2730_AT1
0	27430_AT1
0	27430_AT2
0	2752_AT1
0	2760_AT1
0	2762_AT1
0	276_AT1
0	276_AT2
0	277_AT1
0	278_AT1
0	2799_AT1
0	279_AT1
0	280_AT1
0	2820_AT1
0	28232_AT1
0	283208_AT1
0	283358_AT1
0	283985_AT1
0	284004_AT1
0	284098_AT1
0	284111_AT1
0	284129_AT1
0	285440_AT1
0	286297_AT1
0	286410_AT1
0	2882_AT1
0	28965_AT1
0	28972_AT1
0	28982_AT1
0	28_AT1
0	29072_AT1
0	29085_AT1
0	290_AT1
0	29124_AT1
0	291_AT1
0	292_AT1
0	2937_AT1
0	2944_AT1
0	2944_AT2
0	2946_AT1
0	2954_AT1
0	2954_AT2
0	2954_AT3
0	2974_AT1
0	2977_AT1
0	29785_AT1
0	2978_AT1
0	2982_AT1
0	2983_AT1
0	2984_AT1
0	2986_AT1
0	29881_AT1
0	29906_AT1
0	29922_AT1
0	29922_AT2
0	29925_AT1
0	29925_AT2
0	29926_AT1
0	29926_AT2
0	29956_AT1
0	29968_AT1
0	29968_AT2
0	3000_AT1
0	30061_AT1
0	3034_AT1
0	3036_AT1
0	3038_AT1
0	3067_AT1
0	3069_AT1
0	30814_AT1
0	30815_AT1
0	3081_AT1
0	3098_AT1
0	3098_AT2
0	3098_AT3
0	3098_AT4
0	3098_AT5
0	3099_AT1
0	3101_AT1
0	3141_AT1
0	3145_AT1
0	314_AT1
0	314_AT2
0	3162_AT1
0	3163_AT1
0	316_AT1
0	31_AT1
0	31_AT2
0	31_AT3
0	31_AT4
0	31_AT5
0	3242_AT1
0	3248_AT1
0	3283_AT1
0	3284_AT1
0	3290_AT1
0	3290_AT2
0	3291_AT1
0	3292_AT1
0	3293_AT1
0	3294_AT1
0	32_AT1
0	3340_AT1
0	337876_AT1
0	338707_AT1
0	339221_AT1
0	340485_AT1
0	340811_AT1
0	341392_AT1
0	3419_AT1
0	3420_AT1
0	3420_AT2
0	3420_AT3
0	3421_AT1
0	3421_AT2
0	3422_AT1
0	3423_AT1
0	3423_AT2
0	3425_AT1
0	344967_AT1
0	345274_AT1
0	347734_AT1
0	348158_AT1
0	348932_AT1
0	353_AT1
0	360203_AT1
0	3613_AT1
0	3628_AT1
0	3631_AT1
0	3631_AT2
0	3632_AT1
0	3633_AT1
0	3635_AT1
0	3636_AT1
0	3658_AT1
0	36_AT1
0	3703_AT1
0	3705_AT1
0	3706_AT1
0	3707_AT1
0	3712_AT1
0	374462_AT1
0	374569_AT1
0	374875_AT1
0	374907_AT1
0	374907_AT2
0	3764_AT1
0	3767_AT1
0	3795_AT1
0	3795_AT2
0	386757_AT1
0	387893_AT1
0	389015_AT1
0	3906_AT1
0	390928_AT1
0	3930_AT1
0	3931_AT1
0	3990_AT1
0	3991_AT1
0	3992_AT1
0	3995_AT1
0	401494_AT1
0	4017_AT1
0	403313_AT1
0	4047_AT1
0	4048_AT1
0	4051_AT1
0	4056_AT1
0	4056_AT2
0	410_AT1
0	411_AT1
0	411_AT2
0	4125_AT1
0	4126_AT1
0	4128_AT1
0	4129_AT1
0	4143_AT1
0	4144_AT1
0	4166_AT1
0	4199_AT1
0	4200_AT1
0	4249_AT1
0	4258_AT1
0	4259_AT1
0	4297_AT1
0	4351_AT1
0	4357_AT1
0	4363_AT1
0	438_AT1
0	43_AT1
0	43_AT2
0	440_AT1
0	440_AT2
0	440_AT3
0	441282_AT1
0	443_AT1
0	445_AT1
0	445_AT2
0	4507_AT1
0	4548_AT1
0	4597_AT1
0	4598_AT1
0	4645_AT1
0	4669_AT1
0	4758_AT1
0	4759_AT1
0	476_AT1
0	477_AT1
0	478_AT1
0	47_AT1
0	47_AT2
0	480_AT1
0	481_AT1
0	482_AT1
0	4832_AT1
0	483_AT1
0	4842_AT1
0	4843_AT1
0	4843_AT2
0	4846_AT1
0	4864_AT1
0	4881_AT1
0	4882_AT1
0	4882_AT2
0	4891_AT1
0	490_AT1
0	491_AT1
0	492_AT1
0	493_AT1
0	4952_AT1
0	4952_AT2
0	495_AT1
0	496_AT1
0	5009_AT1
0	5019_AT1
0	5033_AT1
0	50487_AT1
0	5048_AT1
0	5049_AT1
0	50506_AT1
0	5050_AT1
0	50515_AT1
0	5051_AT1
0	5052_AT2
0	5052_AT3
0	5053_AT1
0	50614_AT1
0	50617_AT1
0	50617_AT2
0	50617_AT3
0	50700_AT1
0	50814_AT1
0	5091_AT1
0	5091_AT2
0	5092_AT1
0	5092_AT2
0	50940_AT1
0	51004_AT1
0	51004_AT2
0	51086_AT1
0	51099_AT1
0	51109_AT1
0	51111_AT1
0	51144_AT1
0	51146_AT1
0	51170_AT1
0	51171_AT1
0	51227_AT1
0	51227_AT2
0	51227_AT3
0	51301_AT1
0	51302_AT1
0	51312_AT1
0	5136_AT1
0	5136_AT2
0	5137_AT1
0	51380_AT1
0	51382_AT1
0	5138_AT1
0	5139_AT1
0	5140_AT1
0	5140_AT2
0	5141_AT1
0	5142_AT1
0	5143_AT1
0	51447_AT1
0	51447_AT2
0	51447_AT3
0	51447_AT4
0	51447_AT5
0	51447_AT6
0	5144_AT1
0	51458_AT1
0	5145_AT1
0	5146_AT1
0	51478_AT1
0	5147_AT1
0	5148_AT1
0	51495_AT1
0	51496_AT1
0	5149_AT1
0	5150_AT1
0	5150_AT2
0	5151_AT1
0	5151_AT2
0	5151_AT3
0	5151_AT4
0	5151_AT5
0	5152_AT1
0	5152_AT10
0	5152_AT11
0	5152_AT12
0	5152_AT13
0	5152_AT14
0	5152_AT15
0	5152_AT16
0	5152_AT17
0	5152_AT18
0	5152_AT19
0	5152_AT2
0	5152_AT20
0	5152_AT3
0	5152_AT4
0	5152_AT5
0	5152_AT6
0	5152_AT7
0	5153_AT1
0	51557_AT1
0	51559_AT1
0	5158_AT1
0	51604_AT1
0	51606_AT1
0	51606_AT2
0	51606_AT3
0	5167_AT1
0	5168_AT1
0	5169_AT1
0	51700_AT1
0	51703_AT1
0	51706_AT1
0	5172_AT1
0	51741_AT1
0	51805_AT1
0	51809_AT1
0	5198_AT1
0	51_AT2
0	5205_AT1
0	5207_AT1
0	5208_AT1
0	5209_AT1
0	5210_AT1
0	5211_AT2
0	5213_AT1
0	5214_AT1
0	5223_AT1
0	5224_AT1
0	5224_AT2
0	5236_AT1
0	523_AT1
0	5243_AT1
0	5244_AT1
0	5244_AT2
0	5244_AT3
0	5251_AT1
0	525_AT1
0	5264_AT1
0	526_AT1
0	5277_AT1
0	5277_AT2
0	5277_AT3
0	5279_AT1
0	5279_AT2
0	527_AT1
0	5281_AT1
0	5281_AT2
0	5283_AT1
0	5286_AT1
0	5287_AT1
0	5288_AT1
0	5289_AT1
0	528_AT1
0	528_AT2
0	5290_AT1
0	5291_AT1
0	5293_AT1
0	5294_AT1
0	5295_AT1
0	5295_AT2
0	5295_AT3
0	5296_AT1
0	5297_AT1
0	5298_AT1
0	529_AT1
0	52_AT1
0	52_AT2
0	52_AT3
0	5305_AT1
0	5313_AT2
0	5315_AT1
0	5315_AT2
0	5315_AT3
0	5319_AT1
0	5320_AT1
0	5321_AT1
0	5322_AT1
0	53354_AT1
0	53354_AT2
0	53354_AT3
0	533_AT1
0	534_AT1
0	534_AT2
0	535_AT1
0	53630_AT1
0	5372_AT1
0	5373_AT1
0	53905_AT1
0	53905_AT2
0	53919_AT1
0	54020_AT1
0	5406_AT1
0	5407_AT1
0	5408_AT1
0	5409_AT1
0	54187_AT1
0	5446_AT1
0	54480_AT1
0	54490_AT1
0	54575_AT1
0	54577_AT1
0	54578_AT1
0	54579_AT1
0	54600_AT1
0	5464_AT1
0	54657_AT1
0	54716_AT1
0	5471_AT1
0	548596_AT1
0	54872_AT1
0	54898_AT1
0	54904_AT1
0	54963_AT1
0	54965_AT1
0	54981_AT1
0	54988_AT1
0	5498_AT1
0	54995_AT1
0	549_AT1
0	55065_AT1
0	55163_AT1
0	55191_AT1
0	55217_AT1
0	55224_AT1
0	55229_AT1
0	55244_AT1
0	55256_AT1
0	55268_AT1
0	55277_AT1
0	55304_AT1
0	55312_AT1
0	55326_AT1
0	55331_AT1
0	55343_AT1
0	55350_AT1
0	55350_AT2
0	55350_AT3
0	55361_AT1
0	5538_AT1
0	55454_AT1
0	55500_AT1
0	55501_AT1
0	55512_AT2
0	55568_AT1
0	55568_AT2
0	55586_AT1
0	55613_AT1
0	55624_AT1
0	55627_AT1
0	55650_AT1
0	55748_AT1
0	55750_AT1
0	55757_AT1
0	55790_AT1
0	55808_AT1
0	55811_AT1
0	55830_AT1
0	55856_AT1
0	55870_AT1
0	55902_AT1
0	55902_AT2
0	55904_AT1
0	55907_AT1
0	56261_AT1
0	56301_AT1
0	5631_AT1
0	5634_AT1
0	56474_AT1
0	56548_AT1
0	56606_AT1
0	56606_AT2
0	5660_AT1
0	56623_AT1
0	56624_AT1
0	56848_AT1
0	56886_AT1
0	56894_AT1
0	56894_AT2
0	56895_AT1
0	56898_AT1
0	56913_AT1
0	56922_AT1
0	56953_AT1
0	56983_AT1
0	56994_AT1
0	57016_AT1
0	57026_AT1
0	57030_AT1
0	57084_AT1
0	57094_AT1
0	57104_AT1
0	57127_AT1
0	57171_AT1
0	57194_AT1
0	57198_AT1
0	5723_AT1
0	57282_AT1
0	5728_AT1
0	5740_AT1
0	57419_AT1
0	5742_AT1
0	5743_AT1
0	57468_AT1
0	57571_AT1
0	57665_AT1
0	57678_AT1
0	57704_AT1
0	57834_AT1
0	57835_AT1
0	57835_AT2
0	57835_AT3
0	57835_AT4
0	5805_AT1
0	5825_AT1
0	5831_AT2
0	5833_AT1
0	58478_AT1
0	58508_AT1
0	58510_AT1
0	5860_AT1
0	590_AT1
0	59272_AT1
0	5947_AT1
0	5948_AT1
0	5950_AT1
0	5959_AT1
0	6005_AT1
0	60481_AT1
0	60490_AT1
0	60559_AT1
0	6296_AT1
0	6303_AT1
0	6307_AT1
0	6319_AT1
0	635_AT1
0	63917_AT1
0	64064_AT1
0	64077_AT1
0	64078_AT1
0	64080_AT1
0	64087_AT1
0	64122_AT1
0	64131_AT1
0	64132_AT1
0	641649_AT1
0	64174_AT1
0	64180_AT1
0	6419_AT1
0	64220_AT1
0	64240_AT1
0	64241_AT1
0	64324_AT1
0	64419_AT1
0	644378_AT1
0	6448_AT1
0	644974_AT1
0	64499_AT1
0	644_AT1
0	645740_AT1
0	64579_AT1
0	645_AT1
0	64600_AT1
0	646480_AT1
0	646486_AT1
0	6470_AT1
0	64711_AT1
0	6472_AT1
0	64748_AT1
0	64754_AT1
0	6476_AT1
0	64781_AT1
0	64781_AT2
0	64802_AT1
0	64816_AT1
0	64816_AT2
0	64816_AT3
0	6482_AT1
0	6482_AT2
0	64834_AT1
0	6483_AT1
0	64841_AT1
0	64849_AT1
0	6484_AT1
0	6487_AT1
0	6487_AT10
0	6487_AT11
0	6487_AT2
0	6487_AT3
0	6487_AT4
0	6487_AT5
0	6487_AT6
0	6487_AT7
0	6487_AT8
0	6487_AT9
0	6489_AT1
0	64900_AT1
0	65010_AT1
0	65010_AT2
0	65010_AT3
0	6508_AT1
0	6508_AT2
0	6512_AT1
0	6519_AT1
0	6520_AT1
0	65220_AT1
0	6522_AT1
0	65263_AT1
0	6529_AT1
0	6532_AT1
0	6533_AT1
0	6535_AT1
0	6536_AT1
0	6536_AT2
0	6538_AT1
0	6540_AT1
0	6543_AT1
0	6546_AT1
0	6547_AT1
0	6547_AT2
0	6547_AT3
0	6547_AT4
0	6547_AT5
0	6547_AT6
0	6548_AT1
0	6549_AT1
0	6550_AT1
0	6553_AT1
0	6554_AT1
0	6555_AT1
0	6556_AT1
0	6557_AT1
0	6558_AT1
0	6559_AT1
0	6560_AT1
0	6563_AT1
0	6567_AT1
0	6570_AT1
0	6571_AT1
0	6572_AT1
0	65985_AT1
0	66002_AT1
0	66035_AT1
0	6609_AT1
0	6610_AT1
0	6611_AT1
0	6649_AT1
0	6652_AT1
0	6697_AT1
0	669_AT1
0	669_AT2
0	6713_AT1
0	6716_AT1
0	6723_AT1
0	6783_AT1
0	6785_AT1
0	6799_AT1
0	6799_AT2
0	6817_AT1
0	6817_AT2
0	6817_AT3
0	6817_AT4
0	6817_AT5
0	6818_AT1
0	6818_AT2
0	6818_AT3
0	6819_AT1
0	6820_AT1
0	6820_AT2
0	6822_AT1
0	682_AT1
0	6833_AT1
0	6839_AT1
0	686_AT1
0	6916_AT1
0	7001_AT3
0	7054_AT1
0	7054_AT2
0	7054_AT3
0	7083_AT1
0	7084_AT1
0	7108_AT1
0	7166_AT1
0	7173_AT4
0	7177_AT1
0	7264_AT1
0	728441_AT1
0	7298_AT1
0	7299_AT1
0	7306_AT1
0	7350_AT1
0	7351_AT1
0	7352_AT1
0	7352_AT2
0	7365_AT1
0	7366_AT1
0	7367_AT1
0	7368_AT1
0	7389_AT1
0	7390_AT1
0	7468_AT1
0	747_AT1
0	763_AT1
0	767_AT1
0	7779_AT1
0	7837_AT1
0	79017_AT1
0	7903_AT1
0	79071_AT1
0	79077_AT1
0	79087_AT1
0	790_AT1
0	7915_AT2
0	79178_AT1
0	7923_AT1
0	79369_AT1
0	7941_AT1
0	79581_AT1
0	79586_AT1
0	79603_AT1
0	79611_AT1
0	79623_AT1
0	79644_AT1
0	79646_AT1
0	79672_AT1
0	79695_AT1
0	79707_AT1
0	79717_AT1
0	79723_AT1
0	79813_AT1
0	79837_AT1
0	79896_AT1
0	79901_AT1
0	79948_AT1
0	79966_AT1
0	79993_AT1
0	80025_AT1
0	80025_AT2
0	80025_AT3
[truncated: 249 more rows]

## Sheet: C.elegans
Frequency	Genes Intersection
1	Y43F4B.5
1	dld-1
1	dlst-1
1	ogdh-1
1	ogdh-2
1	sucg-1
1	F09E5.3
1	C16A3.5
1	C18E9.4
1	C25H3.9
1	C33A12.1
1	C34B2.8
1	D2030.4
1	F31D4.9
1	F42G8.10
1	F44G4.2
1	F45H10.3
1	F53F4.10
1	F59C6.5
1	T20H4.5
1	Y51H1A.3
1	Y53G8AL.2
1	Y54F10AM.5
1	Y63D3A.7
1	Y71H2AM.4
1	ZK809.3
1	lpd-5
1	ndfl-4
1	nduf-5
1	nduf-6
1	nduf-7
1	nduo-1
1	nduo-2
1	nduo-3
1	nduo-4
1	nduo-5
1	nduo-6
1	nuo-1
1	nuo-2
1	nuo-3
1	nuo-4
1	nuo-5
1	nuo-6
1	T02H6.11
1	T27E9.2
1	ctb-1
1	cyc-1
1	isp-1
1	ucr-11
1	F26E4.6
1	F29C4.2
1	W09C5.8
1	Y71H2AM.5
1	cco-1
1	cco-2
1	ctc-1
1	ctc-2
1	ctc-3
1	tag-174
1	pyp-1
1	F58F12.1
1	R04F11.2
1	R53.4
1	Y69A2AR.18
1	Y82E9BR.3
1	atp-2
1	atp-3
1	atp-5
1	atp-6
1	NA
1	metr-1
1	mtrr-1
1	ahcy-1
1	bckd-1B
1	dbt-1
1	alh-8
1	let-268
1	Unknown
1	acl-7
1	pcyt-1
1	cept-2
1	pssy-1
1	cdgs-1
1	pisy-1
1	pgs-1
1	crls-1
1	mboa-2
1	cpt-2
1	fasn-1
1	TBD
1	pmt-1
1	pmt-2
1	ND
1	K02D7.1
1	guk-1
1	dpyd-1
1	upb-1
1	mthf-1
1	hmgr-1
1	mvk-1
1	F32D8.13
1	Y48B6A.13
1	idi-1
1	fdps-1
1	fnta-1
1	fntb-1
1	algn-7
1	algn-1
1	algn-2
1	algn-11
1	K09E4.2
1	C14A4.3
1	ZC513.5
1	H43I07.3
1	C08B11.8
1	C08H9.3
1	tag-179
1	stt-3
1	mogs-1
1	aman-2
1	gly-20
1	fut-8
1	gsy-1
1	T04A8.7
1	T22F3.3
1	agl-1
1	gob-1
1	F52B11.2
1	ger-1
1	C36A4.4
1	F21D5.1
1	inos-1
1	elo-1
1	let-767
1	hpo-8
1	art-1
1	fat-2
1	fat-1
1	fat-3
1	fat-4
1	elo-5
1	yars-2
1	Y105E8A.20
1	sars-1
1	sars-2
1	dars-1
1	dars-2
1	gars-1
1	pars-1
1	pars-2
1	cars-1
1	ears-1
1	ears-2
1	qars-1
1	C39B5.6
1	Y41D4A.6
1	Y66D12A.7
1	nars-1
1	nars-2
1	rars-1
1	rars-2
1	wars-1
1	prx-10
1	fars-1
1	fars-3
1	fars-2
1	hars-1
1	tars-1
1	lars-1
1	lars-2
1	iars-1
1	iars-2
1	kars-1
1	aars-2
1	aars-1
1	glp-4
1	vars-1
1	cchl-1
1	ads-1
1	cept-1
1	fard-1
1	B0205.6
1	Y45F10D.4
1	dnj-15
1	hsp-6
1	bli-3
1	mcp-1
1	bli-4
1	dpy-31
1	F23C8.5
1	F27D4.1
1	let-721
1	F26E4.4
1	W06E11.1
1	W09C3.4
1	Y47G6A.9
1	ama-1
1	gld-2
1	gld-4
1	let-611
1	rpac-19
1	rpac-40
1	rpb-10
1	rpb-11
1	rpb-12
1	rpb-2
1	rpb-3
1	rpb-4
1	rpb-5
1	rpb-6
1	rpb-7
1	rpb-8
1	rpb-9
1	rpc-1
1	rpc-11
1	rpc-2
1	rpc-25
1	rpoa-1
1	rpoa-12
1	rpoa-2
1	rpom-1
0.99209	hach-1
0.99012	pgk-1
0.99012	T21F4.1
0.98814	C31C9.2
0.98814	F26H9.5
0.98419	gdh-1
0.98419	mel-32
0.98221	Y62E10A.13
0.98221	upp-1
0.97826	C27A7.5
0.97628	icl-1
0.97431	C32F10.8
0.96443	xdh-1
0.95652	gta-1
0.95059	tpi-1
0.94664	F32D8.12
0.94664	oatr-1
0.93478	T03F6.3
0.9249	W06B4.2
0.92292	tkt-1
0.92292	pah-1
0.91897	T09B4.8
0.91107	gcst-1
0.91107	gldc-1
0.90119	F08F8.7
0.90119	qdpr-1
0.8913	cdo-1
0.88933	F32D1.5
0.88538	ipgm-1
0.88538	enol-1
0.87747	suca-1
0.85771	rpia-1
0.85178	R102.4
0.84387	T02G5.7
0.83597	C05C10.3
0.82609	tdo-2
0.82609	afmd-1
0.82213	T01B11.2
0.81028	fat-5
0.80435	ivd-1
0.80435	F02A9.4
0.80435	mccc-1
0.80435	ech-5
0.79644	kynu-1
0.79249	Y71G12B.10
0.77866	K07E3.4
0.75889	gpi-1
0.75889	T21C9.6
0.75692	acdh-1
0.70553	R11F4.1
0.70356	Y48E1B.3
0.70158	sur-5
0.67589	ech-6
0.67194	alh-6
0.66601	mdh-1
0.64229	hgo-1
0.64229	fah-1
0.61067	let-754
0.60672	hphd-1
0.59486	F54D5.7
0.58696	haao-1
0.58696	acsd-1
0.58498	T25B9.1
0.58498	F08F3.4
0.5751	F33D4.4
0.56719	tag-335
0.56126	dhp-1
0.55534	dpm-3
0.54941	Y44A6D.5
0.54743	gyg-2
0.54348	icmt-1
0.54348	hrg-4
0.53755	F45H10.2
0.53755	gpap-1
0.53557	suox-1
0.5336	ftn-2
0.53162	cbs-2
0.53162	Y39B6A.3
0.52767	algn-14
0.52767	chs-2
0.52569	T28F3.5
0.52372	fum-1
0.52174	sucl-1
0.52174	slc-25A29
0.51779	R151.2
0.51779	B0303.3
0.51779	F55G1.9
0.51779	C29F7.3
0.51581	aldo-1
0.51581	H28O16.1
0.51581	Y43F4A.4
0.51581	gpdh-1
0.51581	fce-2
0.51186	tps-2
0.51186	D1005.2
0.50988	C05C8.7
0.50988	gna-1
0.50791	pfk-1.2
0.50791	Y56A3A.19
0.50791	aagr-3
0.50593	cyc-2.2
0.50593	asg-2
0.50395	gas-1
0.50198	gmd-2
0.5	asb-1
0.5	asb-2
0.5	C44B7.12
0.5	fat-6
0.5	fat-7
0.49802	bre-1
0.49605	nduf-2.2
0.49407	idh-2
0.49407	cyc-2.1
0.49407	asg-1
0.49209	F37C12.3
0.49209	aagr-4
0.49012	ZK632.4
0.49012	gna-2
0.48814	tps-1
0.48814	K08E3.5
0.48617	got-1.2
0.48419	T26E3.7
0.48419	gcsh-2
0.48419	bckd-1A
0.48419	fce-1
0.48419	cah-4
0.48221	acaa-2
0.48221	M153.1
0.48221	F40F8.1
0.47826	sucl-2
0.47826	cdd-2
0.47826	dif-1
0.47628	cdd-1
0.47431	pod-2
0.47233	gpdh-2
0.47233	algn-13
0.47233	chs-1
0.47233	C27A7.3
0.46838	cbs-1
0.46838	frh-1
0.4664	aldo-2
0.4664	pfk-1.1
0.4664	ftn-1
0.46245	R07E4.3
0.46245	ttx-7
0.45652	mce-1
0.45652	mmcm-1
0.45652	M01E11.1
0.45652	hrg-1
0.45455	C27A7.1
0.45257	gyg-1
0.45059	bcat-1
0.44466	dpm-1
0.44269	bca-1
0.43874	idh-1
0.43874	dhp-2
0.43478	got-2.2
0.43281	Y47D9A.1
0.42688	gcsh-1
0.42688	Y37E3.11
0.4249	ttm-5
0.417	haly-1
0.417	Y51H4A.7
0.417	C06G3.5
0.417	T12A2.1
0.417	cpin-1
0.39921	T22G5.1
0.39526	pcca-1
0.39526	pccb-1
0.38933	ZK673.2
0.37352	pap-1
0.36759	F54C8.1
0.36364	R05G6.5
0.36364	gly-12
0.35771	mev-1
0.35771	sdhb-1
0.35771	sdhd-1
0.35771	cbl-1
0.35771	C31H2.4
0.35771	F13E6.5
0.35573	R05D3.6
0.35573	sptl-3
0.35375	hxk-1
0.35375	acl-5
0.3498	got-2.1
0.3498	cth-1
0.34783	Y10G11A.1
0.34783	hpo-19
0.34783	hyl-2
0.34387	ucr-2.2
0.34387	T05H4.4
0.3419	Y48G8AL.15
0.33992	ucr-2.1
0.33992	ZC262.5
0.33794	acdh-8
0.33399	C39D10.3
0.33399	acdh-7
0.33202	acl-6
0.33202	lagr-1
0.32806	hxk-2
0.32806	B0272.3
0.32806	F25B5.3
0.32806	gly-14
0.32806	sptl-2
0.32609	acdh-10
0.32411	Y71H10B.1
0.32213	T28D9.3
0.32016	aco-1
0.32016	F53C3.13
0.32016	hyl-1
0.31818	hxk-3
0.31621	ucr-2.3
0.31621	sptl-1
0.31423	acl-4
0.31423	T15H9.6
0.31225	F43G6.5
0.31028	aco-2
0.3083	gly-13
0.3083	emb-8
0.30632	T12B3.3
0.30435	hpo-18
0.30435	ech-8
0.30237	pck-2
0.30237	dtmk-1
0.29842	pck-1
0.29644	sams-1
0.29644	M57.2
0.29644	ggtb-1
0.29447	ZC155.4
0.29447	ndk-1
0.29249	pck-3
0.29249	cth-2
0.29051	mdh-2
0.29051	Y39G8B.1
0.28854	sir-2.2
0.28458	hpd-1
0.28261	C13B9.2
0.2747	T19B4.3
0.2747	mans-1
0.27273	W07E6.3
0.26877	mans-4
0.25889	hex-3
0.25692	gpd-1
0.25692	gpd-3
0.25692	pld-1
0.25692	sir-2.3
0.25494	hex-4
0.25099	sms-1
0.24901	F09G2.8
0.24901	sms-2
0.24901	F10C2.4
0.24901	F12F6.7
0.24901	K04C2.2
0.24901	R04F11.3
0.24901	T26A5.8
0.24901	Y37B11A.2
0.24901	Y47D3A.29
0.24901	Y53F4B.3
0.24901	div-1
0.24901	pole-1
0.24901	pole-2
0.24901	polg-1
0.24901	polh-1
0.24901	polk-1
0.24901	pri-2
0.24506	hex-2
0.24308	gpd-2
0.24308	mans-2
0.24111	sams-3
0.24111	C10C5.3
0.24111	hex-5
0.23913	Y51A2D.13
0.23715	cts-1
0.23715	hprt-1
0.2332	gpd-4
0.2332	sams-4
0.22925	sams-5
0.22925	T05C3.6
0.22727	sms-3
0.22727	Y37B11A.3
0.2253	hmgs-1
0.22332	alh-11
0.22332	gst-42
0.22332	asp-1
0.21937	gst-43
0.21739	acly-1
0.21739	cpt-5
0.21739	sir-2.1
0.21739	sir-2.4
0.21344	mans-3
0.21344	asp-3
0.20751	asp-2
0.20553	alh-4
0.20553	acly-2
0.20356	cpt-3
0.1996	Y53G8B.1
0.1996	K11H3.3
0.19763	cpt-4
0.19763	asp-5
0.19565	F38B2.4
0.19565	C06A6.4
0.19565	trxr-1
0.19368	E02H1.6
0.19368	C44E12.1
0.19368	cpt-1
0.1917	alh-2
0.1917	daf-22
0.18972	sdha-2
0.18972	amx-2
0.18775	phy-3
0.18775	cpt-6
0.18577	C10C5.5
0.18379	alh-12
0.18379	phy-4
0.17984	ckb-2
0.17787	phy-2
0.17391	W07E11.1
0.17194	gfat-2
0.17194	glna-1
0.16996	C31H5.6
0.16798	sdha-1
0.16601	gfat-1
0.16601	glna-2
0.16601	C10C5.4
0.16206	pdha-1
0.16206	pdhb-1
0.16008	acl-1
0.1581	acs-3
0.1581	K12H4.7
0.15613	kat-1
0.15613	cka-1
0.15613	cka-2
0.15613	ckb-1
0.15613	ckb-3
0.15415	C14E2.4
0.15415	acs-5
0.15217	Y43F8B.19
0.1502	ipla-5
0.14427	alh-5
0.14427	acdh-2
0.14427	dpy-18
0.14427	ZK973.11
0.14427	helq-1
0.14032	men-1
0.14032	M04D5.1
0.13834	pri-1
0.13636	glna-3
0.13636	mboa-4
0.13439	T05E7.1
0.13241	F25E2.3
0.13241	pdi-3
0.13043	alh-13
0.13043	pdi-2
0.12846	mboa-3
0.12846	dgk-1
0.12648	R04B5.6
0.12451	acl-9
0.12451	ipla-1
0.12451	dgk-3
0.12451	dgk-4
0.12451	C17C3.1
0.12253	C07E3.9
0.12253	acs-15
0.12055	acl-11
0.12055	C56G3.2
0.12055	pdi-6
0.11858	rnr-1
0.11858	rnr-2
0.11858	C14B9.2
0.1166	pyc-1
0.1166	ckb-4
0.1166	dgk-2
0.1166	acs-18
0.1166	C37H5.13
0.1166	mys-1
0.1166	D2023.4
0.11462	gspd-1
0.11462	Y57G11C.3
0.11462	T25B9.9
0.11462	acl-2
0.11462	acs-13
0.11265	ipla-4
0.11265	acs-2
0.11265	acs-4
0.11067	alh-7
0.11067	bus-18
0.11067	W03D8.8
0.11067	R04B5.5
0.11067	Y49E10.4
0.11067	T24C4.5
0.1087	acs-17
0.10672	alh-3
0.10672	dhs-28
0.10672	K05B2.4
0.10672	lsy-12
0.10672	acs-14
0.10474	acl-8
0.10474	C17C3.3
0.10474	cbp-1
0.10474	oga-1
0.10474	polq-1
0.10277	ipla-6
0.10277	dgk-5
0.10277	pdi-1
0.10079	unc-25
0.10079	Y69A2AL.2
0.10079	sqrd-1
0.10079	ethe-1
0.10079	mys-4
0.098814	acdh-3
0.098814	ipla-3
0.098814	elpc-3
0.096838	ipla-2
0.094862	pcaf-1
0.090909	ipla-7
0.090909	acs-6
0.090909	mys-2
0.088933	mpst-1
0.088933	C49F5.5
0.08498	ech-3
0.08498	maoc-1
0.083004	ech-1.1
0.081028	dlat-1
0.081028	dlat-2
0.081028	tald-1
0.081028	ech-7
0.081028	mpst-4
0.079051	agxt-1
0.075099	ech-1.2
0.075099	K09A9.6
0.075099	R04B3.2
0.075099	png-1
0.073123	hat-1
0.071146	ampd-1
0.06917	cysl-4
0.067194	idha-1
0.067194	idhb-1
0.067194	mpst-5
0.065217	pho-5
0.065217	ant-1.3
0.063241	F53F10.2
0.063241	mpst-3
0.063241	ant-1.2
0.061265	F19G12.2
0.061265	mlcd-1
0.059289	F59A7.7
0.059289	C27A2.12
0.059289	T25G3.4
0.057312	F58F9.1
0.057312	pho-11
0.055336	cysl-3
0.055336	F26C11.1
0.055336	Y94H6A.7
0.055336	pho-7
0.05336	F13B12.4
0.05336	cysl-1
0.05336	odc-1
0.05336	R07H5.8
0.05336	ZK643.2
0.05336	pho-6
0.05336	ant-1.4
0.051383	F01D4.8
0.051383	T25D3.3
0.051383	Y71H2AM.6
0.051383	F25H9.6
0.051383	acp-2
0.051383	Y50E8A.6
0.051383	mpst-2
0.051383	mpst-6
0.051383	Y65B4A.8
0.049407	abhd-12
0.049407	pho-8
0.047431	pho-10
0.047431	pho-9
0.047431	mpst-7
0.045455	ZK792.1
0.043478	tyms-1
0.043478	dhfr-1
0.043478	F02E9.7
0.043478	pho-1
0.041502	alh-9
0.041502	acp-3
0.041502	pho-12
0.041502	pho-4
0.039526	idhg-1
0.039526	cysl-2
0.039526	ant-1.1
0.037549	cat-4
0.037549	ptps-1
0.037549	acox-1.2
0.037549	acp-7
0.035573	hdl-1
0.035573	mboa-6
0.035573	pho-14
0.033597	thk-1
0.033597	acox-1.3
0.029644	tatn-1
0.029644	tdc-1
0.029644	acox-1.5
0.029644	atgl-1
0.027668	idhg-2
0.027668	pnk-4
0.027668	F48E8.3
0.025692	nkat-1
0.025692	ckc-1
0.025692	acox-1.1
0.025692	acox-1.4
0.025692	acox-3
0.023715	bas-1
0.023715	pnk-1
0.023715	sqv-4
0.023715	Y105E8B.9
0.023715	dhs-21
0.023715	R08D7.7
0.023715	Y71F9B.9
0.021739	fbp-1
0.021739	R02D3.1
0.021739	nit-1
0.019763	alh-1
0.019763	T22D1.3
0.019763	F13H8.9
0.019763	hosl-1
0.017787	acs-19
0.017787	adsl-1
0.017787	adss-1
0.017787	cah-2
0.017787	eat-3
0.017787	nsun-5
0.01581	kmo-1
0.01581	pdxk-1
0.01581	cah-6
0.01581	B0395.3
0.013834	kmo-2
0.013834	T24C12.3
0.013834	acox-1.6
0.013834	bca-2
0.011858	asns-1
0.011858	cah-1
0.011858	mett-10
0.0098814	dao-3
0.0079051	K01C8.1
0.0079051	cah-3
0.0079051	Y73B6BL.29
0.0059289	pyk-1
0.0059289	Y51H7C.9
0.0059289	cah-5
0.0059289	C47B2.2
0.0059289	pus-1
0.0039526	pyk-2
0.0039526	gln-5
0.0039526	psd-1
0.0039526	F19B6.1
0.0039526	ugt-39
0.0039526	F57B9.1
0.0019763	Y17G7B.3
0.0019763	gln-1
0.0019763	asns-2
0.0019763	daao-1
0.0019763	acdh-12
0.0019763	hap-1
0.0019763	B0001.4
0.0019763	ctps-1
0.0019763	dut-1
0.0019763	F54C1.1
0.0019763	ugt-11
0.0019763	ugt-26
0.0019763	ugt-29
0.0019763	ugt-33
0.0019763	ugt-35
0.0019763	ugt-36
0.0019763	ugt-40
0.0019763	ugt-54
0.0019763	ugt-65
0.0019763	glod-4
0	R05F9.6
0	C50D2.7
0	C01B4.6
0	Y19D10A.16
0	ldh-1
0	D2063.1
0	H24K24.3
0	sodh-1
0	sodh-2
0	F26D11.1
0	F07A11.5
0	F39B2.3
0	C13C4.4
0	nnt-1
0	ddo-1
0	ddo-2
0	ddo-3
0	pyr-1
0	ppat-1
0	gln-2
0	gln-3
0	gln-6
0	C34C6.4
0	smd-1
0	spds-1
0	B0228.7
0	ZC373.5
0	F42F12.4
0	F58H1.3
0	T01D1.4
0	acdh-9
0	ard-1
0	ech-9
0	hacd-1
0	B0250.5
0	dot-1.1
0	dot-1.2
0	dot-1.3
0	dot-1.4
0	dot-1.5
0	lin-59
0	mes-2
0	met-1
0	met-2
0	set-1
0	set-11
0	set-12
0	set-13
0	set-15
0	set-16
0	set-2
0	set-21
0	set-23
0	set-32
0	set-33
0	set-4
0	set-6
0	gbh-1
0	B0513.5
0	tyr-1
0	tyr-2
0	tyr-3
0	tyr-4
0	tyr-5
0	tyr-6
0	mif-1
0	prdx-6
0	ctl-1
0	ctl-2
0	ctl-3
0	M05B5.4
0	ZK370.4
0	ath-1
0	cha-1
0	ace-1
0	ace-2
0	ace-4
0	lpin-1
0	F54D7.2
0	acl-13
0	acl-14
0	W02H5.8
0	K07B1.4
0	Y53G8B.2
0	dgat-2
0	dgtr-1
0	Y48A6B.9
0	mecr-1
0	ndx-2
0	ndx-6
0	F38B6.4
0	F10F2.2
0	pacs-1
0	atic-1
0	acy-1
0	acy-2
0	acy-4
0	pde-4
0	pde-6
0	pps-1
0	ZK563.7
0	apy-1
0	mig-23
0	uda-1
0	gmps-1
0	drp-1
0	dyn-1
0	daf-11
0	gcy-1
0	gcy-12
0	gcy-14
0	gcy-15
0	gcy-17
0	gcy-18
0	gcy-19
0	gcy-2
0	gcy-20
0	gcy-21
0	gcy-22
0	gcy-23
0	gcy-25
0	gcy-28
0	gcy-29
0	gcy-3
0	gcy-31
0	gcy-32
0	gcy-33
0	gcy-34
0	gcy-35
0	gcy-36
0	gcy-37
0	gcy-4
0	gcy-5
0	gcy-8
0	gcy-9
0	pde-1
0	pde-2
0	pde-3
0	pde-5
0	dhod-1
0	R12E2.11
0	umps-1
0	F54D5.12
0	Y45G12B.3
0	F25B5.6
0	Y105C5B.3
0	Y106G6E.4
0	coq-2
0	coq-3
0	coq-6
0	coq-5
0	clk-1
0	coq-1
0	T01G1.4
0	B0024.13
0	Y56A3A.36
0	bre-4
0	sqv-1
0	klo-1
0	klo-2
0	aagr-1
0	aagr-2
0	tre-1
0	tre-2
0	tre-3
0	tre-4
0	tre-5
0	C24A3.4
0	ZK892.4
0	dhs-25
0	nlt-1
0	C07D8.6
0	F53F1.2
0	F53F1.3
0	T08H10.1
0	Y39G8B.2
0	ZC443.1
0	acs-20
0	acs-22
0	daf-9
0	hsd-1
0	hsd-2
0	hsd-3
0	F35C8.5
0	nprt-1
0	nmat-1
0	nmat-2
0	qns-1
0	pnc-1
0	pnc-2
0	parp-1
0	parp-2
0	tank-1
0	parg-1
0	parg-2
0	pfkb-1.1
0	pfkb-1.2
0	tag-96
0	ZK1058.3
0	gale-1
0	C54E4.5
0	C03A7.13
0	C55H1.1
0	F10D2.8
0	H23N18.4
0	K04A8.10
0	ugt-1
0	ugt-10
0	ugt-12
0	ugt-13
0	ugt-14
0	ugt-15
0	ugt-16
0	ugt-17
0	ugt-18
0	ugt-19
0	ugt-2
0	ugt-20
0	ugt-21
0	ugt-22
0	ugt-23
0	ugt-24
0	ugt-25
0	ugt-27
0	ugt-3
0	ugt-30
0	ugt-31
0	ugt-32
0	ugt-34
0	ugt-37
0	ugt-38
0	ugt-4
0	ugt-41
0	ugt-42
0	ugt-43
0	ugt-44
0	ugt-45
0	ugt-46
0	ugt-47
0	ugt-48
0	ugt-49
0	ugt-5
0	ugt-50
0	ugt-51
0	ugt-52
0	ugt-53
0	ugt-55
0	ugt-56
0	ugt-58
0	ugt-59
0	ugt-6
0	ugt-60
0	ugt-61
0	ugt-62
0	ugt-63
0	ugt-64
0	ugt-7
0	ugt-8
0	ugt-9
0	F59B2.3
0	C01F1.3
0	C08B6.4
0	R09D1.14
0	R10D12.15
0	T05H4.7
0	T19H5.6
0	T26F2.1
0	chil-1
0	chil-11
0	chil-12
0	chil-13
0	chil-15
0	chil-16
0	chil-17
0	chil-18
0	chil-19
0	chil-2
0	chil-20
0	chil-21
0	chil-22
0	chil-23
0	chil-24
0	chil-25
0	chil-27
0	chil-3
0	chil-4
0	chil-5
0	chil-6
0	chil-7
0	chil-8
0	chil-9
0	cht-1
0	cht-2
0	cht-4
0	lmd-4
0	lmd-5
0	F41E6.5
0	C56A3.8
0	Y75B8A.24
0	ZC8.6
0	pifk-1
0	vps-34
0	piki-1
0	ppk-1
0	inpp-1
0	ocrl-1
0	unc-26
0	ppk-2
0	aap-1
0	age-1
0	egl-8
0	plc-1
0	plc-2
0	plc-3
0	plc-4
0	C01B10.3
0	ipp-5
0	daf-18
0	Y48G10A.1
0	fmo-1
0	fmo-2
0	fmo-3
0	fmo-4
0	fmo-5
0	bpnt-1
0	W02F12.2
0	asah-1
0	asah-2
0	R05D11.9
0	T27F6.6
0	asm-1
0	asm-2
0	asm-3
0	cerk-1
0	cgt-1
0	cgt-2
0	cgt-3
0	R08F11.1
0	gba-1
0	gba-2
0	gba-3
0	gba-4
0	hpo-13
0	spl-1
0	tag-38
0	sphk-1
0	C29E4.10
0	elo-2
0	elo-3
0	elo-4
0	elo-6
0	elo-7
0	elo-9
0	C53D5.5
0	H14N18.4
0	T03D8.6
0	T19H12.6
0	Y7A9A.1
0	Y97E10AR.2
0	C44B7.7
0	Y38F2AR.12
0	E01A2.1
0	gcs-1
0	gss-1
0	T07F10.1
0	lap-1
0	lap-2
0	gsr-1
0	gpx-1
0	gpx-2
0	gpx-3
0	gpx-4
0	gpx-5
0	gpx-7
0	gpx-8
0	trxr-2
0	seld-1
0	secs-1
0	pstk-1
0	yars-1
0	mars-1
0	Y76A2B.5
0	mmab-1
0	cox-10
0	cox-15
0	F13H10.5
0	T03G6.3
0	lis-1
0	paf-1
0	paf-2
0	C42C1.11
0	ZC416.6
0	cyp-29A4
0	cyp-32A1
0	cyp-32B1
0	cyp-37A1
0	cyp-37B1
0	ZC395.10
0	pges-2
0	gst-11
0	cyp-35A1
0	cyp-35A2
0	cyp-35A4
0	cyp-35A5
0	ceeh-1
0	ceeh-2
0	F52C9.3
0	F41E7.6
0	T20B3.1
0	F58A6.1
0	B0272.4
0	ech-4
0	F53C11.3
0	decr-1.2
0	decr-1.3
0	ppt-1
0	tpk-1
0	acp-1
0	flad-1
0	R10H10.6
0	pcbd-1
0	duox-2
0	pcs-1
0	Y71H2AM.2
0	bgal-1
0	sod-1
0	sod-4
0	sod-5
0	sod-2
0	sod-3
0	C53A3.2
0	F44E7.2
0	K09H11.7
0	T25C8.1
0	K10D2.7
0	T27A3.6
0	moc-3
0	lin-46
0	moc-1
0	moc-2
0	bcmo-1
0	bcmo-2
0	C01G10.9
0	tbh-1
0	gbh-2
0	prdx-2
0	prdx-3
0	C27D8.4
0	dhrs-4
0	dhs-13
0	dhs-19
0	dhs-3
0	jhdm-1
0	agmo-1
0	F49E2.1
0	F49H6.5
0	T13G4.4
0	sup-18
0	anmt-1
0	anmt-3
0	B0491.7
0	impk-1
0	F42F12.3
0	gana-1
0	bgal-2
0	hex-1
0	cat-2
0	tph-1
0	F01G4.5
0	T20D3.8
0	piga-1
0	lfe-2
0	R01H10.7
0	Y52B11C.1
0	T05G5.5
0	spe-5
0	unc-32
0	vha-1
0	vha-10
0	vha-11
0	vha-12
0	vha-13
0	vha-14
0	vha-15
0	vha-17
0	vha-18
0	vha-19
0	vha-2
0	vha-3
0	vha-4
0	vha-5
0	vha-6
0	vha-7
0	vha-8
0	vha-9
0	K03H1.13
0	C26D10.4
0	ppk-3
0	C34B7.2
0	mtm-1
0	mtm-3
0	mtm-6
0	ucp-4
0	F32B5.1
0	W10C8.5
0	ZC434.8
0	argk-1
0	catp-1
0	catp-2
0	catp-3
0	catp-4
0	eat-6
0	nkb-1
0	nkb-2
0	nkb-3
0	rft-1
0	rft-2
0	folt-1
0	fgt-1
0	chup-1
0	mrp-5
0	unc-17
0	cat-1

## Sheet: M.acetivorans
Frequency	Genes
1	MA0006
1	MA0010
1	MA0032
1	MA0033
1	MA0034
1	MA0081
1	MA0115
1	MA0116
1	MA0119
1	MA0130
1	MA0131
1	MA0217
1	MA0219
1	MA0249
1	MA0250
1	MA0269
1	MA0270
1	MA0271
1	MA0272
1	MA0273
1	MA0274
1	MA0275
1	MA0276
1	MA0339
1	MA0372
1	MA0430
1	MA0520
1	MA0521
1	MA0525
1	MA0541
1	MA0548
1	MA0550
1	MA0577
1	MA0578
1	MA0581
1	MA0582
1	MA0583
1	MA0584
1	MA0587
1	MA0592
1	MA0594
1	MA0601
1	MA0602
1	MA0603
1	MA0604
1	MA0606
1	MA0608
1	MA0636
1	MA0658
1	MA0659
1	MA0660
1	MA0661
1	MA0662
1	MA0663
1	MA0664
1	MA0665
1	MA0687
1	MA0714
1	MA0726
1	MA0798
1	MA0819
1	MA0821
1	MA0892
1	MA0908
1	MA0913
1	MA0938
1	MA0939
1	MA0940
1	MA0941
1	MA0958
1	MA0959
1	MA0961
1	MA0969
1	MA0990
1	MA1096
1	MA1104
1	MA1152
1	MA1167
1	MA1275
1	MA1278
1	MA1280
1	MA1354
1	MA1368
1	MA1373
1	MA1377
1	MA1384
1	MA1392
1	MA1488
1	MA1491
1	MA1494
1	MA1495
1	MA1496
1	MA1497
1	MA1498
1	MA1499
1	MA1500
1	MA1501
1	MA1502
1	MA1503
1	MA1504
1	MA1505
1	MA1506
1	MA1524
1	MA1569
1	MA1636
1	MA1672
1	MA1683
1	MA1710
1	MA1712
1	MA1735
1	MA1817
1	MA1818
1	MA1949
1	MA1958
1	MA2010
1	MA2076
1	MA2084
1	MA2143
1	MA2144
1	MA2304
1	MA2532
1	MA2533
1	MA2572
1	MA2714
1	MA2715
1	MA2720
1	MA2728
1	MA2860
1	MA2986
1	MA2987
1	MA2988
1	MA2989
1	MA2990
1	MA2992
1	MA3023
1	MA3024
1	MA3025
1	MA3033
1	MA3034
1	MA3073
1	MA3075
1	MA3076
1	MA3085
1	MA3150
1	MA3193
1	MA3201
1	MA3250
1	MA3268
1	MA3279
1	MA3297
1	MA3298
1	MA3309
1	MA3310
1	MA3342
1	MA3343
1	MA3344
1	MA3514
1	MA3516
1	MA3519
1	MA3520
1	MA3546
1	MA3564
1	MA3566
1	MA3631
1	MA3679
1	MA3686
1	MA3706
1	MA3731
1	MA3732
1	MA3733
1	MA3748
1	MA3751
1	MA3790
1	MA3791
1	MA3969
1	MA3971
1	MA4012
1	MA4041
1	MA4042
1	MA4055
1	MA4063
1	MA4074
1	MA4092
1	MA4152
1	MA4153
1	MA4154
1	MA4155
1	MA4156
1	MA4157
1	MA4158
1	MA4159
1	MA4160
1	MA4207
1	MA4216
1	MA4258
1	MA4259
1	MA4261
1	MA4262
1	MA4265
1	MA4349
1	MA4430
1	MA4433
1	MA4457
1	MA4459
1	MA4473
1	MA4474
1	MA4501
1	MA4502
1	MA4511
1	MA4515
1	MA4517
1	MA4543
1	MA4544
1	MA4546
1	MA4547
1	MA4548
1	MA4549
1	MA4550
1	MA4590
1	MA4591
1	MA4592
1	MA4593
1	MA4594
1	MA4595
1	MA4607
1	MA4608
1	MA4615
0.92522	MA2633
0.85344	MA1721
0.82752	MA3792
0.81456	MA0792
0.78166	MA3252
0.72881	MA1001
0.63111	MA4008
0.61515	MA0417
0.55932	MA0877
0.54138	MA0451
0.53838	MA1966
0.53838	MA2407
0.53639	MA4520
0.53141	MA0688
0.52841	MA1012
0.52742	MA1018
0.52742	MA1509
0.52144	MA0942
0.52144	MA2669
0.51944	MA0135
0.51944	MA3419
0.51944	MA3861
0.51844	MA3442
0.51844	MA3606
0.51844	MA3607
0.51545	MA3862
0.51446	MA1963
0.51346	MA0218
0.51346	MA2253
0.51246	MA4118
0.51147	MA1378
0.50947	MA0202
0.50847	MA0322
0.50548	MA0316
0.50449	MA0216
0.50449	MA3889
0.50349	MA1489
0.50349	MA3373
0.5015	MA3626
0.5015	MA3917
0.5005	MA0072
0.5005	MA3198
0.4995	MA1665
0.4995	MA2991
0.4985	MA0106
0.4985	MA3918
0.49651	MA1490
0.49651	MA1802
0.49551	MA0962
0.49551	MA2666
0.49452	MA3522
0.49153	MA0955
0.49053	MA1223
0.48853	MA3237
0.48754	MA1919
0.48654	MA0075
0.48654	MA4435
0.48554	MA1964
0.48455	MA1014
0.48156	MA2721
0.48056	MA1015
0.48056	MA1946
0.48056	MA3512
0.47856	MA0118
0.47856	MA3592
0.47258	MA1507
0.47258	MA3345
0.47159	MA2935
0.47159	MA3014
0.47159	MA3864
0.46859	MA0526
0.46361	MA3439
0.46162	MA0031
0.46162	MA0051
0.45862	MA2665
0.44068	MA0882
0.4008	MA2536
0.39781	MA3865
0.38485	MA0381
0.38485	MA0382
0.38485	MA0671
0.38485	MA3006
0.3669	MA3307
0.35892	MA1011
0.35394	MA0053
0.35194	MA0206
0.35095	MA1185
0.34895	MA4428
0.34696	MA0692
0.34497	MA3549
0.34397	MA1393
0.33898	MA0849
0.33898	MA3715
0.33799	MA1484
0.33699	MA0150
0.33699	MA0678
0.33599	MA3689
0.33101	MA3526
0.33101	MA4415
0.33001	MA1030
0.32702	MA4464
0.32502	MA0642
0.32403	MA4360
0.32203	MA4460
0.32004	MA2520
0.31505	MA0691
0.31406	MA4429
0.31306	MA0919
0.31206	MA2837
0.31107	MA3723
0.3011	MA0054
0.27119	MA2497
0.27119	MA2498
0.27019	MA3860
0.26221	MA2244
0.25523	MA2671
0.25424	MA4007
0.25324	MA2400
0.24526	MA1016
0.24526	MA1023
0.24327	MA3283
0.24128	MA4399
0.23928	MA4402
0.23729	MA0132
0.23729	MA2756
0.23629	MA1726
0.22632	MA4150
0.22333	MA1831
0.22034	MA1376
0.21934	MA3853
0.21834	MA4100
0.21834	MA4101
0.20937	MA2292
0.2004	MA0832
0.2004	MA0833
0.2004	MA0834
0.2004	MA0835
0.1994	MA2291
0.19043	MA4174
0.19043	MA4175
0.19043	MA4176
0.19043	MA4177
0.18544	MA1318
0.18544	MA2142
0.18146	MA0422
0.17049	MA1982
0.1675	MA1727
0.14656	MA3455
0.14656	MA3553
0.14357	MA1022
0.13161	MA1309
0.11665	MA2877
0.11665	MA2878
0.11665	MA2879
0.11665	MA2880
0.11665	MA2881
0.11665	MA2882
0.11167	MA3282
0.11167	MA4102
0.10768	MA0304
0.10768	MA0305
0.10768	MA0306
0.10768	MA0307
0.10768	MA0308
0.10768	MA0309
0.10668	MA0152
0.09671	MA1241
0.093719	MA4178
0.078764	MA3456
0.074776	MA4566
0.074776	MA4567
0.074776	MA4568
0.074776	MA4569
0.074776	MA4570
0.074776	MA4572
0.074776	MA4665
0.073779	MA4673
0.072782	MA3458
0.067797	MA3457
0.040877	MA3552
0.03988	MA0869
0.03988	MA1747
0.037886	MA0393
0.036889	MA0394
0.036889	MA3551
0.035892	MA3093
0.035892	MA3094
0.035892	MA3095
0.032901	MA0870
0.027916	MA1748
0.020937	MA0887
0.020937	MA0888
0.020937	MA0889
0.020937	MA0890
0.00099701	MA0136
0.00099701	MA0137
0	MA0021
0	MA0023
0	MA0024
0	MA0025
0	MA0043
0	MA0069
0	MA0076
0	MA0083
0	MA0090
0	MA0097
0	MA0104
0	MA0113
0	MA0143
0	MA0144
0	MA0145
0	MA0146
0	MA0153
0	MA0154
0	MA0155
0	MA0166
0	MA0171
0	MA0172
0	MA0194
0	MA0201
0	MA0208
0	MA0236
0	MA0241
0	MA0255
0	MA0261
0	MA0263
0	MA0264
0	MA0279
0	MA0280
0	MA0281
0	MA0282
0	MA0323
0	MA0324
0	MA0325
0	MA0346
0	MA0384
0	MA0385
0	MA0403
0	MA0409
0	MA0428
0	MA0439
0	MA0440
0	MA0455
0	MA0456
0	MA0527
0	MA0528
0	MA0529
0	MA0530
0	MA0532
0	MA0534
0	MA0547
0	MA0549
0	MA0576
0	MA0591
0	MA0614
0	MA0674
0	MA0675
0	MA0676
0	MA0685
0	MA0705
0	MA0713
0	MA0717
0	MA0749
0	MA0760
0	MA0815
0	MA0859
0	MA0872
0	MA0905
0	MA0925
0	MA0931
0	MA0932
0	MA0933
0	MA0934
0	MA0943
0	MA0950
0	MA0951
0	MA0952
0	MA0956
0	MA0972
0	MA1013
0	MA1019
0	MA1117
0	MA1173
0	MA1174
0	MA1190
0	MA1205
0	MA1208
0	MA1209
0	MA1210
0	MA1211
0	MA1212
0	MA1213
0	MA1214
0	MA1215
0	MA1216
0	MA1217
0	MA1218
0	MA1219
0	MA1220
0	MA1230
0	MA1231
0	MA1232
0	MA1233
0	MA1234
0	MA1235
0	MA1236
0	MA1237
0	MA1316
0	MA1317
0	MA1334
0	MA1342
0	MA1355
0	MA1370
0	MA1385
0	MA1409
0	MA1417
0	MA1431
0	MA1439
0	MA1466
0	MA1527
0	MA1550
0	MA1566
0	MA1567
0	MA1605
0	MA1610
0	MA1611
0	MA1616
0	MA1617
0	MA1623
0	MA1631
0	MA1632
0	MA1633
0	MA1652
0	MA1678
0	MA1684
0	MA1687
0	MA1714
0	MA1790
0	MA1801
0	MA1819
0	MA1820
0	MA1840
0	MA1874
0	MA1901
0	MA1909
0	MA1956
0	MA1999
0	MA2008
0	MA2032
0	MA2034
0	MA2108
0	MA2145
0	MA2146
0	MA2147
0	MA2148
0	MA2149
0	MA2150
0	MA2183
0	MA2186
0	MA2218
0	MA2280
0	MA2281
0	MA2282
0	MA2300
0	MA2310
0	MA2320
0	MA2341
0	MA2351
0	MA2422
0	MA2424
0	MA2425
0	MA2431
0	MA2433
0	MA2434
0	MA2435
0	MA2436
0	MA2437
0	MA2438
0	MA2439
0	MA2440
0	MA2441
0	MA2448
0	MA2458
0	MA2469
0	MA2559
0	MA2628
0	MA2630
0	MA2649
0	MA2653
0	MA2667
0	MA2676
0	MA2690
0	MA2717
0	MA2718
0	MA2722
0	MA2723
0	MA2817
0	MA2833
0	MA2851
0	MA2859
0	MA2862
0	MA2867
0	MA2868
0	MA2894
0	MA2896
0	MA2909
0	MA2910
0	MA2911
0	MA2912
0	MA2961
0	MA2962
0	MA2971
0	MA2972
0	MA3012
0	MA3021
0	MA3022
0	MA3052
0	MA3126
0	MA3127
0	MA3128
0	MA3140
0	MA3167
0	MA3168
0	MA3169
0	MA3197
0	MA3242
0	MA3264
0	MA3265
0	MA3271
0	MA3357
0	MA3358
0	MA3359
0	MA3366
0	MA3367
0	MA3381
0	MA3398
0	MA3407
0	MA3408
0	MA3437
0	MA3438
0	MA3477
0	MA3478
0	MA3479
0	MA3496
0	MA3544
0	MA3562
0	MA3563
0	MA3602
0	MA3609
0	MA3627
0	MA3632
0	MA3680
0	MA3744
0	MA3766
0	MA3767
0	MA3777
0	MA3778
0	MA3779
0	MA3780
0	MA3781
0	MA3787
0	MA3793
0	MA3854
0	MA3863
0	MA3879
0	MA3880
0	MA3886
0	MA3890
0	MA3895
0	MA3896
0	MA3897
0	MA3898
0	MA3899
0	MA3900
0	MA3901
0	MA3978
0	MA3979
0	MA3986
0	MA3989
0	MA3999
0	MA4006
0	MA4013
0	MA4044
0	MA4046
0	MA4048
0	MA4050
0	MA4082
0	MA4086
0	MA4195
0	MA4196
0	MA4217
0	MA4218
0	MA4236
0	MA4237
0	MA4246
0	MA4329
0	MA4339
0	MA4340
0	MA4341
0	MA4342
0	MA4343
0	MA4354
0	MA4378
0	MA4379
0	MA4384
0	MA4391
0	MA4392
0	MA4448
0	MA4506
0	MA4522
0	MA4523
0	MA4524
0	MA4555
0	MA4558
0	MA4581
0	MA4604
0	MA4605
0	MA4606

[truncated: 10 more sheets: S.enterica, G.metallireducens, H.pylori, S.elongatus, E.coli, T.maritima, M.tuberculosis, S.aureus, B.subtilis, M.genitalium]
