# Supplementary material for: Minimisation of metabolic networks defines a new functional class of genes
Source: Nat Commun. 2024 Oct 31;15:9076. doi: 10.1038/s41467-024-52816-2 (PMC11528065; doi:10.1038/s41467-024-52816-2)
Supplement: Supplementary file 5 — Supplementary Data 2 [file 41467_2024_52816_MOESM5_ESM.xlsx]

## Sheet: Perc Var
Growth/Precursor	WT	TPS1	TPS2	CHO1	ADE3	YNK1	GPT2	PFK2	TPS1, TPS2	TPS1, CHO1	TPS1, ADE3	TPS1, YNK1	TPS1, GPT2	TPS1, PFK2	TPS2, CHO1	TPS2, ADE3	TPS2, YNK1	TPS2, GPT2	TPS2, PFK2	CHO1, ADE3	CHO1, YNK1	CHO1, GPT2	CHO1, PFK2	ADE3, YNK1	ADE3, GPT2	ADE3, PFK2	YNK1, GPT2	YNK1, PFK2	GPT2, PFK2	TPS1, TPS2, CHO1	TPS1, TPS2, ADE3	TPS1, TPS2, YNK1	TPS1, TPS2, GPT2	TPS1, TPS2, PFK2	TPS1, CHO1, ADE3	TPS1, CHO1, YNK1	TPS1, CHO1, GPT2	TPS1, CHO1, PFK2	TPS1, ADE3, YNK1	TPS1, ADE3, GPT2	TPS1, ADE3, PFK2	TPS1, YNK1, GPT2	TPS1, YNK1, PFK2	TPS1, GPT2, PFK2	TPS2, CHO1, ADE3	TPS2, CHO1, YNK1	TPS2, CHO1, GPT2	TPS2, CHO1, PFK2	TPS2, ADE3, YNK1
Growth	0.760506	-1	-1	-1	-1	-1	-1	-0.608348	-1	-1	-1	-1	-1	-1	-1	-1	-1	-1	-1	-1	-1	-1	-1	-1	-1	-1	-1	-1	-1	-1	-1	-1	-1	-1	-1	-1	-1	-1	-1	-1	-1	-1	-1	-1	-1	-1	-1	-1	-1
lipid backbone [cytoplasm]	0.00580283	-1	-1	-1	-1	-1	-0.151605	-0.608353	-1	-1	-1	-1	-1	-1	-1	-1	-1	-1	-1	-1	-1	-1	-1	-1	-1	-1	-1	-1	-0.667715	-1	-1	-1	-1	-1	-1	-1	-1	-1	-1	-1	-1	-1	-1	-1	-1	-1	-1	-1	-1
lipid chain [cytoplasm]	0.00587371	-1	-1	-1	-1	-1	-1	-0.608128	-1	-1	-1	-1	-1	-1	-1	-1	-1	-1	-1	-1	-1	-1	-1	-1	-1	-1	-1	-1	-1	-1	-1	-1	-1	-1	-1	-1	-1	-1	-1	-1	-1	-1	-1	-1	-1	-1	-1	-1	-1
L-alanine [cytoplasm]	18.3073	0	0	0	-0.003155	-0.0996033	0	-0.614838	0	0	-0.003155	-0.0996033	0	-0.614925	0	-0.003155	-0.0996033	0	-0.614925	-0.003155	-0.0996033	0	-0.614838	-0.130852	-0.003155	-0.638997	-0.0996033	-0.860948	-0.614838	0	-0.003155	-0.0996033	0	-0.614925	-0.003155	-0.0996033	0	-0.614925	-0.130852	-0.003155	-0.639087	-0.0996033	-0.860948	-0.614925	-0.003155	-0.0996033	0	-0.614925	-0.130852
L-arginine [cytoplasm]	4.27503	0	0	0	-0.00803333	-0.141127	0	-0.543708	0	0	-0.00803333	-0.141127	0	-0.543708	0	-0.00803333	-0.141127	0	-0.543708	-0.00803333	-0.141127	0	-0.543708	-0.223037	-0.00803333	-0.552085	-0.141127	-0.834595	-0.543708	0	-0.00803333	-0.141127	0	-0.543708	-0.00803333	-0.141127	0	-0.543708	-0.223037	-0.00803333	-0.552085	-0.141127	-0.834595	-0.543708	-0.00803333	-0.141127	0	-0.543708	-0.223037
L-asparagine [cytoplasm]	8.53423	0	0	0	-0.0112883	-0.118878	0	-0.57641	0	0	-0.0112883	-0.118878	0	-0.576652	0	-0.0112883	-0.118878	0	-0.576652	-0.0112883	-0.118878	0	-0.57641	-0.217648	-0.0112883	-0.577132	-0.118878	-0.866758	-0.57641	0	-0.0112883	-0.118878	0	-0.576652	-0.0112883	-0.118878	0	-0.576652	-0.217648	-0.0112883	-0.57726	-0.118878	-0.866758	-0.576652	-0.0112883	-0.118878	0	-0.576652	-0.217648
L-aspartate [cytoplasm]	13.677	0	0	0	-0.000551667	-0.085925	0	-0.60604	0	0	-0.000551667	-0.085925	0	-0.606867	0	-0.000551667	-0.085925	0	-0.606867	-0.000551667	-0.085925	0	-0.60604	-0.136025	-0.000551667	-0.623678	-0.085925	-0.86297	-0.60604	0	-0.000551667	-0.085925	0	-0.606867	-0.000551667	-0.085925	0	-0.606867	-0.136025	-0.000551667	-0.624407	-0.085925	-0.86297	-0.606867	-0.000551667	-0.085925	0	-0.606867	-0.136025
L-cysteine [cytoplasm]	5.73194	0	0	-0.0117733	-0.0193867	-0.130807	0	-0.514285	0	-0.0117733	-0.0193867	-0.130807	0	-0.514285	-0.0117733	-0.0193867	-0.130807	0	-0.514285	-0.0338233	-0.130807	-0.0117733	-0.51637	-0.197932	-0.0193867	-0.52956	-0.130807	-0.798422	-0.514285	-0.0117733	-0.0193867	-0.130807	0	-0.514285	-0.0338233	-0.130807	-0.0117733	-0.51637	-0.197932	-0.0193867	-0.52956	-0.130807	-0.798422	-0.514285	-0.0338233	-0.130807	-0.0117733	-0.51637	-0.197932
L-glutamine [cytoplasm]	6.81166	0	0	0	-0.00128	-0.160332	0	-0.574167	0	0	-0.00128	-0.160332	0	-0.574313	0	-0.00128	-0.160332	0	-0.574313	-0.00128	-0.160332	0	-0.574167	-0.226922	-0.00128	-0.584867	-0.160332	-0.84467	-0.574167	0	-0.00128	-0.160332	0	-0.574313	-0.00128	-0.160332	0	-0.574313	-0.226922	-0.00128	-0.58489	-0.160332	-0.84467	-0.574313	-0.00128	-0.160332	0	-0.574313	-0.226922
L-glutamate [cytoplasm]	8.25683	0	0	0	-6.33333e-05	-0.187438	0	-0.57367	0	0	-6.33333e-05	-0.187438	0	-0.573983	0	-6.33333e-05	-0.187438	0	-0.573983	-6.33333e-05	-0.187438	0	-0.57367	-0.215063	-6.33333e-05	-0.588423	-0.187438	-0.838255	-0.57367	0	-6.33333e-05	-0.187438	0	-0.573983	-6.33333e-05	-0.187438	0	-0.573983	-0.215063	-6.33333e-05	-0.588662	-0.187438	-0.838255	-0.573983	-6.33333e-05	-0.187438	0	-0.573983	-0.215063
L-glycine [cytoplasm]	20.1339	0	0	0	-0.0803733	-0.056585	0	-0.586008	0	0	-0.0803733	-0.056585	0	-0.5862	0	-0.0803733	-0.056585	0	-0.5862	-0.0803733	-0.056585	0	-0.586008	-0.164708	-0.0803733	-0.590407	-0.056585	-0.848773	-0.586008	0	-0.0803733	-0.056585	0	-0.5862	-0.0803733	-0.056585	0	-0.5862	-0.164708	-0.0803733	-0.590487	-0.056585	-0.848773	-0.5862	-0.0803733	-0.056585	0	-0.5862	-0.164708
L-histidine [cytoplasm]	4.08537	0	0	0	-0.952122	-0.888418	0	-0.545275	0	0	-0.952122	-0.888418	0	-0.545275	0	-0.952122	-0.888418	0	-0.545275	-0.952122	-0.888418	0	-0.545275	-0.952122	-0.952122	-0.952122	-0.888418	-0.923985	-0.545275	0	-0.952122	-0.888418	0	-0.545275	-0.952122	-0.888418	0	-0.545275	-0.952122	-0.952122	-0.952122	-0.888418	-0.923985	-0.545275	-0.952122	-0.888418	0	-0.545275	-0.952122
L-isoleucine [cytoplasm]	8.19953	0	0	-0.00118167	-0.0105033	-0.16147	0	-0.545357	0	-0.00118167	-0.0105033	-0.16147	0	-0.545357	-0.00118167	-0.0105033	-0.16147	0	-0.545357	-0.0117367	-0.16147	-0.00118167	-0.547682	-0.2522	-0.0105033	-0.563082	-0.16147	-0.802747	-0.545357	-0.00118167	-0.0105033	-0.16147	0	-0.545357	-0.0117367	-0.16147	-0.00118167	-0.547682	-0.2522	-0.0105033	-0.563082	-0.16147	-0.802747	-0.545357	-0.0117367	-0.16147	-0.00118167	-0.547682	-0.2522
L-leucine [cytoplasm]	6.81301	0	0	0	-0.00128833	-0.16003	0	-0.569293	0	0	-0.00128833	-0.16003	0	-0.569343	0	-0.00128833	-0.16003	0	-0.569343	-0.00128833	-0.16003	0	-0.569293	-0.178943	-0.00128833	-0.619125	-0.16003	-0.810605	-0.569293	0	-0.00128833	-0.16003	0	-0.569343	-0.00128833	-0.16003	0	-0.569343	-0.178943	-0.00128833	-0.619125	-0.16003	-0.810605	-0.569343	-0.00128833	-0.16003	0	-0.569343	-0.178943
L-lysine [cytoplasm]	4.81646	0	0	0	-0.00127333	-0.145545	0	-0.515498	0	0	-0.00127333	-0.145545	0	-0.515498	0	-0.00127333	-0.145545	0	-0.515498	-0.00127333	-0.145545	0	-0.515498	-0.200962	-0.00127333	-0.519675	-0.145545	-0.771892	-0.515498	0	-0.00127333	-0.145545	0	-0.515498	-0.00127333	-0.145545	0	-0.515498	-0.200962	-0.00127333	-0.519675	-0.145545	-0.771892	-0.515498	-0.00127333	-0.145545	0	-0.515498	-0.200962
L-methionine [cytoplasm]	4.51279	0	0	0	-0.0175867	-0.0946233	0	-0.472025	0	0	-0.0175867	-0.0946233	0	-0.472025	0	-0.0175867	-0.0946233	0	-0.472025	-0.0175867	-0.0946233	0	-0.472025	-0.170005	-0.0175867	-0.489212	-0.0946233	-0.745805	-0.472025	0	-0.0175867	-0.0946233	0	-0.472025	-0.0175867	-0.0946233	0	-0.472025	-0.170005	-0.0175867	-0.489212	-0.0946233	-0.745805	-0.472025	-0.0175867	-0.0946233	0	-0.472025	-0.170005
L-phenylalanine [cytoplasm]	5.10691	0	0	0	-0.0182483	-0.261003	0	-0.609752	0	0	-0.0182483	-0.261003	0	-0.609752	0	-0.0182483	-0.261003	0	-0.609752	-0.0182483	-0.261003	0	-0.609752	-0.428395	-0.0182483	-0.643027	-0.261003	-0.851718	-0.609752	0	-0.0182483	-0.261003	0	-0.609752	-0.0182483	-0.261003	0	-0.609752	-0.428395	-0.0182483	-0.643027	-0.261003	-0.851718	-0.609752	-0.0182483	-0.261003	0	-0.609752	-0.428395
L-proline [cytoplasm]	7.66862	0	0	0	-0.00275667	-0.214795	0	-0.511452	0	0	-0.00275667	-0.214795	0	-0.511452	0	-0.00275667	-0.214795	0	-0.511452	-0.00275667	-0.214795	0	-0.511452	-0.268775	-0.00275667	-0.51687	-0.214795	-0.776062	-0.511452	0	-0.00275667	-0.214795	0	-0.511452	-0.00275667	-0.214795	0	-0.511452	-0.268775	-0.00275667	-0.51687	-0.214795	-0.776062	-0.511452	-0.00275667	-0.214795	0	-0.511452	-0.268775
L-serine [cytoplasm]	13.8481	0	0	0	0	-0.0664417	0	-0.621177	0	0	0	-0.0664417	0	-0.621328	0	0	-0.0664417	0	-0.621328	0	-0.0664417	0	-0.621177	-0.07173	0	-0.643712	-0.0664417	-0.865003	-0.621177	0	0	-0.0664417	0	-0.621328	0	-0.0664417	0	-0.621328	-0.07173	0	-0.643863	-0.0664417	-0.865003	-0.621328	0	-0.0664417	0	-0.621328	-0.07173
L-threonine [cytoplasm]	11.8541	0	0	0	-0.0239133	-0.056435	0	-0.58697	0	0	-0.0239133	-0.056435	0	-0.58709	0	-0.0239133	-0.056435	0	-0.58709	-0.0239133	-0.056435	0	-0.58697	-0.205585	-0.0239133	-0.594757	-0.056435	-0.845183	-0.58697	0	-0.0239133	-0.056435	0	-0.58709	-0.0239133	-0.056435	0	-0.58709	-0.205585	-0.0239133	-0.594762	-0.056435	-0.845183	-0.58709	-0.0239133	-0.056435	0	-0.58709	-0.205585
L-tryptophan [cytoplasm]	3.55411	0	0	0	-0.00581	-0.247382	0	-0.497805	0	0	-0.00581	-0.247382	0	-0.497805	0	-0.00581	-0.247382	0	-0.497805	-0.00581	-0.247382	0	-0.497805	-0.361392	-0.00581	-0.504108	-0.247382	-0.782068	-0.497805	0	-0.00581	-0.247382	0	-0.497805	-0.00581	-0.247382	0	-0.497805	-0.361392	-0.00581	-0.504108	-0.247382	-0.782068	-0.497805	-0.00581	-0.247382	0	-0.497805	-0.361392
L-tyrosine [cytoplasm]	5.26486	0	0	0	-0.0117167	-0.258168	0	-0.615577	0	0	-0.0117167	-0.258168	0	-0.615577	0	-0.0117167	-0.258168	0	-0.615577	-0.0117167	-0.258168	0	-0.615577	-0.410937	-0.0117167	-0.652083	-0.258168	-0.854127	-0.615577	0	-0.0117167	-0.258168	0	-0.615577	-0.0117167	-0.258168	0	-0.615577	-0.410937	-0.0117167	-0.652083	-0.258168	-0.854127	-0.615577	-0.0117167	-0.258168	0	-0.615577	-0.410937
L-valine [cytoplasm]	10.1992	0	0	0	-0.00553167	-0.214485	0	-0.605407	0	0	-0.00553167	-0.214485	0	-0.605407	0	-0.00553167	-0.214485	0	-0.605407	-0.00553167	-0.214485	0	-0.605407	-0.26125	-0.00553167	-0.632658	-0.214485	-0.858328	-0.605407	0	-0.00553167	-0.214485	0	-0.605407	-0.00553167	-0.214485	0	-0.605407	-0.26125	-0.00553167	-0.632658	-0.214485	-0.858328	-0.605407	-0.00553167	-0.214485	0	-0.605407	-0.26125
(1->3)-beta-D-glucan [cell envelope]	10.7296	0	0	0	-0.0295817	-1	0	-0.547145	0	0	-0.0295817	-1	0	-0.547145	0	-0.0295817	-1	0	-0.547145	-0.0295817	-1	0	-0.547145	-1	-0.0295817	-0.574022	-1	-1	-0.547145	0	-0.0295817	-1	0	-0.547145	-0.0295817	-1	0	-0.547145	-1	-0.0295817	-0.574022	-1	-1	-0.547145	-0.0295817	-1	0	-0.547145	-1
(1->6)-beta-D-glucan [cell envelope]	10.7296	0	0	0	-0.0295817	-1	0	-0.547145	0	0	-0.0295817	-1	0	-0.547145	0	-0.0295817	-1	0	-0.547145	-0.0295817	-1	0	-0.547145	-1	-0.0295817	-0.574022	-1	-1	-0.547145	0	-0.0295817	-1	0	-0.547145	-0.0295817	-1	0	-0.547145	-1	-0.0295817	-0.574022	-1	-1	-0.547145	-0.0295817	-1	0	-0.547145	-1
glycogen [cytoplasm]	11.5828	0	0	0	-0.0157283	-1	0	-0.55646	0	0	-0.0157283	-1	0	-0.55646	0	-0.0157283	-1	0	-0.55646	-0.0157283	-1	0	-0.55646	-1	-0.0157283	-0.576673	-1	-1	-0.55646	0	-0.0157283	-1	0	-0.55646	-0.0157283	-1	0	-0.55646	-1	-0.0157283	-0.576673	-1	-1	-0.55646	-0.0157283	-1	0	-0.55646	-1
mannan [cytoplasm]	10.7296	0	0	0	-0.0295817	-1	0	-0.547145	0	0	-0.0295817	-1	0	-0.547145	0	-0.0295817	-1	0	-0.547145	-0.0295817	-1	0	-0.547145	-1	-0.0295817	-0.574022	-1	-1	-0.547145	0	-0.0295817	-1	0	-0.547145	-0.0295817	-1	0	-0.547145	-1	-0.0295817	-0.574022	-1	-1	-0.547145	-0.0295817	-1	0	-0.547145	-1
trehalose [cytoplasm]	6.14607	-1	-1	0	-0.0204583	-1	0	-0.539517	-1	-1	-1	-1	-1	-1	-1	-1	-1	-1	-1	-0.0204583	-1	0	-0.539517	-1	-0.0204583	-0.565623	-1	-1	-0.539517	-1	-1	-1	-1	-1	-1	-1	-1	-1	-1	-1	-1	-1	-1	-1	-1	-1	-1	-1	-1
AMP [cytoplasm]	2.54625	0	0	0	-0.920282	-0.920282	0	-0.563227	0	0	-0.920282	-0.920282	0	-0.563227	0	-0.920282	-0.920282	0	-0.563227	-0.920282	-0.920282	0	-0.563227	-0.920282	-0.920282	-0.94099	-0.920282	-0.937087	-0.563227	0	-0.920282	-0.920282	0	-0.563227	-0.920282	-0.920282	0	-0.563227	-0.920282	-0.920282	-0.94099	-0.920282	-0.937087	-0.563227	-0.920282	-0.920282	0	-0.563227	-0.920282
CMP [cytoplasm]	3.1576	0	0	0	-0.00906167	-1	0	-0.571517	0	0	-0.00906167	-1	0	-0.571517	0	-0.00906167	-1	0	-0.571517	-0.00906167	-1	0	-0.571517	-1	-0.00906167	-0.579227	-1	-1	-0.571517	0	-0.00906167	-1	0	-0.571517	-0.00906167	-1	0	-0.571517	-1	-0.00906167	-0.579227	-1	-1	-0.571517	-0.00906167	-1	0	-0.571517	-1
GMP [cytoplasm]	2.61552	0	0	0	-0.840582	-0.14699	0	-0.524825	0	0	-0.840582	-0.14699	0	-0.524825	0	-0.840582	-0.14699	0	-0.524825	-0.840582	-0.14699	0	-0.524825	-0.840582	-0.840582	-0.878482	-0.14699	-0.818075	-0.524825	0	-0.840582	-0.14699	0	-0.524825	-0.840582	-0.14699	0	-0.524825	-0.840582	-0.840582	-0.878482	-0.14699	-0.818075	-0.524825	-0.840582	-0.14699	0	-0.524825	-0.840582
UMP [cytoplasm]	3.67824	0	0	0	-0.00704333	-0.130748	0	-0.54648	0	0	-0.00704333	-0.130748	0	-0.54648	0	-0.00704333	-0.130748	0	-0.54648	-0.00704333	-0.130748	0	-0.54648	-0.212388	-0.00704333	-0.553955	-0.130748	-0.833408	-0.54648	0	-0.00704333	-0.130748	0	-0.54648	-0.00704333	-0.130748	0	-0.54648	-0.212388	-0.00704333	-0.553955	-0.130748	-0.833408	-0.54648	-0.00704333	-0.130748	0	-0.54648	-0.212388
dAMP [cytoplasm]	2.49089	0	0	0	-0.919732	-0.919732	0	-0.560122	0	0	-0.919732	-0.919732	0	-0.560122	0	-0.919732	-0.919732	0	-0.560122	-0.919732	-0.919732	0	-0.560122	-0.919732	-0.919732	-0.938597	-0.919732	-0.934533	-0.560122	0	-0.919732	-0.919732	0	-0.560122	-0.919732	-0.919732	0	-0.560122	-0.919732	-0.919732	-0.938597	-0.919732	-0.934533	-0.560122	-0.919732	-0.919732	0	-0.560122	-0.919732
dCMP [cytoplasm]	3.33105	0	0	0	-0.01769	-0.953242	0	-0.532627	0	0	-0.01769	-0.953242	0	-0.532627	0	-0.01769	-0.953242	0	-0.532627	-0.01769	-0.953242	0	-0.532627	-0.953242	-0.01769	-0.542678	-0.953242	-0.953242	-0.532627	0	-0.01769	-0.953242	0	-0.532627	-0.01769	-0.953242	0	-0.532627	-0.953242	-0.01769	-0.542678	-0.953242	-0.953242	-0.532627	-0.01769	-0.953242	0	-0.532627	-0.953242
dGMP [cytoplasm]	2.55856	0	0	0	-0.838997	-0.149645	0	-0.521848	0	0	-0.838997	-0.149645	0	-0.521848	0	-0.838997	-0.149645	0	-0.521848	-0.838997	-0.149645	0	-0.521848	-0.838997	-0.838997	-0.87294	-0.149645	-0.814622	-0.521848	0	-0.838997	-0.149645	0	-0.521848	-0.838997	-0.149645	0	-0.521848	-0.838997	-0.838997	-0.87294	-0.149645	-0.814622	-0.521848	-0.838997	-0.149645	0	-0.521848	-0.838997
dTMP [cytoplasm]	3.23268	0	0	0	-0.00447333	-0.912583	0	-0.503815	0	0	-0.00447333	-0.912583	0	-0.503815	0	-0.00447333	-0.912583	0	-0.503815	-0.00447333	-0.912583	0	-0.503815	-0.912583	-0.00447333	-0.516687	-0.912583	-0.912583	-0.503815	0	-0.00447333	-0.912583	0	-0.503815	-0.00447333	-0.912583	0	-0.503815	-0.912583	-0.00447333	-0.516687	-0.912583	-0.912583	-0.503815	-0.00447333	-0.912583	0	-0.503815	-0.912583
H2O [cytoplasm]	1000	0	0	0	0	0	0	0	0	0	0	0	0	0	0	0	0	0	0	0	0	0	0	0	0	0	0	0	0	0	0	0	0	0	0	0	0	0	0	0	0	0	0	0	0	0	0	0	0
riboflavin [cytoplasm]	2.2494	0	0	0	-0.742583	-0.919008	0	-0.499658	0	0	-0.742583	-0.919008	0	-0.499658	0	-0.742583	-0.919008	0	-0.499658	-0.742583	-0.919008	0	-0.499658	-0.919008	-0.742583	-0.81745	-0.919008	-0.919008	-0.499658	0	-0.742583	-0.919008	0	-0.499658	-0.742583	-0.919008	0	-0.499658	-0.919008	-0.742583	-0.81745	-0.919008	-0.919008	-0.499658	-0.742583	-0.919008	0	-0.499658	-0.919008
sulphate [cytoplasm]	666.69	0	0	0	0	0	0	0	0	0	0	0	0	0	0	0	0	0	0	0	0	0	0	0	0	0	0	-0.166667	0	0	0	0	0	0	0	0	0	0	0	0	0	0	-0.166667	0	0	0	0	0	0
heme a [cytoplasm]	0.249369	0	0	0	-0.00933	-0.18009	0	-0.0368133	0	0	-0.00933	-0.18009	0	-0.0368133	0	-0.00933	-0.18009	0	-0.0368133	-0.00933	-0.18009	0	-0.0368133	-0.224343	-0.00933	-0.0368133	-0.18009	-0.588557	-0.0368133	0	-0.00933	-0.18009	0	-0.0368133	-0.00933	-0.18009	0	-0.0368133	-0.224343	-0.00933	-0.0368133	-0.18009	-0.588557	-0.0368133	-0.00933	-0.18009	0	-0.0368133	-0.224343
ATP [cytoplasm]	2.11078	0	0	0	-0.902763	-0.902763	0	-0.577782	0	0	-0.902763	-0.902763	0	-0.577782	0	-0.902763	-0.902763	0	-0.577782	-0.902763	-0.902763	0	-0.577782	-0.902763	-0.902763	-0.95108	-0.902763	-0.94882	-0.577782	0	-0.902763	-0.902763	0	-0.577782	-0.902763	-0.902763	0	-0.577782	-0.902763	-0.902763	-0.95108	-0.902763	-0.94882	-0.577782	-0.902763	-0.902763	0	-0.577782	-0.902763
Mean		-0.0759615	-0.0759615	-0.0509704	-0.21529	-0.449691	-0.0291592	-0.526807	-0.0759615	-0.0762909	-0.240096	-0.449691	-0.0759615	-0.558028	-0.0762909	-0.240096	-0.449691	-0.0759615	-0.558028	-0.215688	-0.449691	-0.0509704	-0.546543	-0.525771	-0.21529	-0.622789	-0.449691	-0.840048	-0.53811	-0.0762909	-0.240096	-0.449691	-0.0759615	-0.558028	-0.240494	-0.449691	-0.0762909	-0.558138	-0.525771	-0.240096	-0.633708	-0.449691	-0.840048	-0.558028	-0.240494	-0.449691	-0.0762909	-0.558138	-0.525771
StDev		0.26493	0.26493	0.219203	0.378606	0.418792	0.158276	0.153639	0.26493	0.264853	0.396971	0.418792	0.26493	0.226605	0.264853	0.396971	0.418792	0.26493	0.226605	0.378423	0.418792	0.219203	0.210408	0.397376	0.378606	0.270092	0.418792	0.215372	0.190277	0.264853	0.396971	0.418792	0.26493	0.226605	0.396771	0.418792	0.264853	0.226579	0.397376	0.396971	0.276448	0.418792	0.215372	0.226605	0.396771	0.418792	0.264853	0.226579	0.397376
[truncated: 79 more columns]

## Sheet: Values
Growth/Precursor	WT	TPS1	WT Diff	TPS2	WT Diff	CHO1	WT Diff	ADE3	WT Diff	YNK1	WT Diff	GPT2	WT Diff	PFK2	WT Diff	TPS1, TPS2	WT Diff	TPS1, CHO1	WT Diff	TPS1, ADE3	WT Diff	TPS1, YNK1	WT Diff	TPS1, GPT2	WT Diff	TPS1, PFK2	WT Diff	TPS2, CHO1	WT Diff	TPS2, ADE3	WT Diff	TPS2, YNK1	WT Diff	TPS2, GPT2	WT Diff	TPS2, PFK2	WT Diff	CHO1, ADE3	WT Diff	CHO1, YNK1	WT Diff	CHO1, GPT2	WT Diff	CHO1, PFK2	WT Diff	ADE3, YNK1	WT Diff	ADE3, GPT2	WT Diff
Growth	0.760506	0	-1	0	-1	0	-1	0	-1	0	-1	0	-1	0.526497	-0.608348	0	-1	0	-1	0	-1	0	-1	0	-1	0	-1	0	-1	0	-1	0	-1	0	-1	0	-1	0	-1	0	-1	0	-1	0	-1	0	-1	0	-1
lipid backbone [cytoplasm]	0.00580283	0	-1	0	-1	0	-1	0	-1	0	-1	0.00492323	-0.151605	0.00401635	-0.608353	0	-1	0	-1	0	-1	0	-1	0	-1	0	-1	0	-1	0	-1	0	-1	0	-1	0	-1	0	-1	0	-1	0	-1	0	-1	0	-1	0	-1
lipid chain [cytoplasm]	0.00587371	0	-1	0	-1	0	-1	0	-1	0	-1	0	-1	0.00406984	-0.608128	0	-1	0	-1	0	-1	0	-1	0	-1	0	-1	0	-1	0	-1	0	-1	0	-1	0	-1	0	-1	0	-1	0	-1	0	-1	0	-1	0	-1
L-alanine [cytoplasm]	18.3073	18.3073	0	18.3073	0	18.3073	0	18.2467	-0.003155	15.1404	-0.0996033	18.3073	0	7.85513	-0.614838	18.3073	0	18.3073	0	18.2467	-0.003155	15.1404	-0.0996033	18.3073	0	7.85343	-0.614925	18.3073	0	18.2467	-0.003155	15.1404	-0.0996033	18.3073	0	7.85343	-0.614925	18.2467	-0.003155	15.1404	-0.0996033	18.3073	0	7.85513	-0.614838	14.3904	-0.130852	18.2467	-0.003155
L-arginine [cytoplasm]	4.27503	4.27503	0	4.27503	0	4.27503	0	4.22169	-0.00803333	2.86059	-0.141127	4.27503	0	2.78769	-0.543708	4.27503	0	4.27503	0	4.22169	-0.00803333	2.86059	-0.141127	4.27503	0	2.78769	-0.543708	4.27503	0	4.22169	-0.00803333	2.86059	-0.141127	4.27503	0	2.78769	-0.543708	4.22169	-0.00803333	2.86059	-0.141127	4.27503	0	2.78769	-0.543708	2.52457	-0.223037	4.22169	-0.00803333
L-asparagine [cytoplasm]	8.53423	8.53423	0	8.53423	0	8.53423	0	8.39806	-0.0112883	6.11634	-0.118878	8.53423	0	5.19876	-0.57641	8.53423	0	8.53423	0	8.39806	-0.0112883	6.11634	-0.118878	8.53423	0	5.19712	-0.576652	8.53423	0	8.39806	-0.0112883	6.11634	-0.118878	8.53423	0	5.19712	-0.576652	8.39806	-0.0112883	6.11634	-0.118878	8.53423	0	5.19876	-0.57641	5.27411	-0.217648	8.39806	-0.0112883
L-aspartate [cytoplasm]	13.677	13.677	0	13.677	0	13.677	0	13.66	-0.000551667	11.2875	-0.085925	13.677	0	6.84733	-0.60604	13.677	0	13.677	0	13.66	-0.000551667	11.2875	-0.085925	13.677	0	6.83495	-0.606867	13.677	0	13.66	-0.000551667	11.2875	-0.085925	13.677	0	6.83495	-0.606867	13.66	-0.000551667	11.2875	-0.085925	13.677	0	6.84733	-0.60604	10.6506	-0.136025	13.66	-0.000551667
L-cysteine [cytoplasm]	5.73194	5.73194	0	5.73194	0	5.65209	-0.0117733	5.43508	-0.0193867	4.09739	-0.130807	5.73194	0	3.54721	-0.514285	5.73194	0	5.65209	-0.0117733	5.43508	-0.0193867	4.09739	-0.130807	5.73194	0	3.54721	-0.514285	5.65209	-0.0117733	5.43508	-0.0193867	4.09739	-0.130807	5.73194	0	3.54721	-0.514285	5.33341	-0.0338233	4.09739	-0.130807	5.65209	-0.0117733	3.51311	-0.51637	3.34344	-0.197932	5.43508	-0.0193867
L-glutamine [cytoplasm]	6.81166	6.81166	0	6.81166	0	6.81166	0	6.79526	-0.00128	4.65511	-0.160332	6.81166	0	3.99719	-0.574167	6.81166	0	6.81166	0	6.79526	-0.00128	4.65511	-0.160332	6.81166	0	3.99646	-0.574313	6.81166	0	6.79526	-0.00128	4.65511	-0.160332	6.81166	0	3.99646	-0.574313	6.79526	-0.00128	4.65511	-0.160332	6.81166	0	3.99719	-0.574167	4.22542	-0.226922	6.79526	-0.00128
L-glutamate [cytoplasm]	8.25683	8.25683	0	8.25683	0	8.25683	0	8.25652	-6.33333e-05	6.00387	-0.187438	8.25683	0	4.89383	-0.57367	8.25683	0	8.25683	0	8.25652	-6.33333e-05	6.00387	-0.187438	8.25683	0	4.89126	-0.573983	8.25683	0	8.25652	-6.33333e-05	6.00387	-0.187438	8.25683	0	4.89126	-0.573983	8.25652	-6.33333e-05	6.00387	-0.187438	8.25683	0	4.89383	-0.57367	5.75708	-0.215063	8.25652	-6.33333e-05
L-glycine [cytoplasm]	20.1339	20.1339	0	20.1339	0	20.1339	0	18.2078	-0.0803733	17.2533	-0.056585	20.1339	0	10.9035	-0.586008	20.1339	0	20.1339	0	18.2078	-0.0803733	17.2533	-0.056585	20.1339	0	10.8994	-0.5862	20.1339	0	18.2078	-0.0803733	17.2533	-0.056585	20.1339	0	10.8994	-0.5862	18.2078	-0.0803733	17.2533	-0.056585	20.1339	0	10.9035	-0.586008	13.9578	-0.164708	18.2078	-0.0803733
L-histidine [cytoplasm]	4.08537	4.08537	0	4.08537	0	4.08537	0	0.166667	-0.952122	0.426667	-0.888418	4.08537	0	2.8151	-0.545275	4.08537	0	4.08537	0	0.166667	-0.952122	0.426667	-0.888418	4.08537	0	2.8151	-0.545275	4.08537	0	0.166667	-0.952122	0.426667	-0.888418	4.08537	0	2.8151	-0.545275	0.166667	-0.952122	0.426667	-0.888418	4.08537	0	2.8151	-0.545275	0.166667	-0.952122	0.166667	-0.952122
L-isoleucine [cytoplasm]	8.19953	8.19953	0	8.19953	0	8.18219	-0.00118167	8.09791	-0.0105033	6.56441	-0.16147	8.19953	0	4.66217	-0.545357	8.19953	0	8.18219	-0.00118167	8.09791	-0.0105033	6.56441	-0.16147	8.19953	0	4.66217	-0.545357	8.18219	-0.00118167	8.09791	-0.0105033	6.56441	-0.16147	8.19953	0	4.66217	-0.545357	8.07982	-0.0117367	6.56441	-0.16147	8.18219	-0.00118167	4.62807	-0.547682	5.67126	-0.2522	8.09791	-0.0105033
L-leucine [cytoplasm]	6.81301	6.81301	0	6.81301	0	6.81301	0	6.80698	-0.00128833	5.14662	-0.16003	6.81301	0	3.99416	-0.569293	6.81301	0	6.81301	0	6.80698	-0.00128833	5.14662	-0.16003	6.81301	0	3.99393	-0.569343	6.81301	0	6.80698	-0.00128833	5.14662	-0.16003	6.81301	0	3.99393	-0.569343	6.80698	-0.00128833	5.14662	-0.16003	6.81301	0	3.99416	-0.569293	4.97639	-0.178943	6.80698	-0.00128833
L-lysine [cytoplasm]	4.81646	4.81646	0	4.81646	0	4.81646	0	4.81252	-0.00127333	3.54096	-0.145545	4.81646	0	3.1694	-0.515498	4.81646	0	4.81646	0	4.81252	-0.00127333	3.54096	-0.145545	4.81646	0	3.1694	-0.515498	4.81646	0	4.81252	-0.00127333	3.54096	-0.145545	4.81646	0	3.1694	-0.515498	4.81252	-0.00127333	3.54096	-0.145545	4.81646	0	3.1694	-0.515498	3.19808	-0.200962	4.81252	-0.00127333
L-methionine [cytoplasm]	4.51279	4.51279	0	4.51279	0	4.51279	0	4.32269	-0.0175867	3.59731	-0.0946233	4.51279	0	2.91874	-0.472025	4.51279	0	4.51279	0	4.32269	-0.0175867	3.59731	-0.0946233	4.51279	0	2.91874	-0.472025	4.51279	0	4.32269	-0.0175867	3.59731	-0.0946233	4.51279	0	2.91874	-0.472025	4.32269	-0.0175867	3.59731	-0.0946233	4.51279	0	2.91874	-0.472025	2.95207	-0.170005	4.32269	-0.0175867
L-phenylalanine [cytoplasm]	5.10691	5.10691	0	5.10691	0	5.10691	0	5.02028	-0.0182483	3.20755	-0.261003	5.10691	0	2.86798	-0.609752	5.10691	0	5.10691	0	5.02028	-0.0182483	3.20755	-0.261003	5.10691	0	2.86798	-0.609752	5.10691	0	5.02028	-0.0182483	3.20755	-0.261003	5.10691	0	2.86798	-0.609752	5.02028	-0.0182483	3.20755	-0.261003	5.10691	0	2.86798	-0.609752	2.4704	-0.428395	5.02028	-0.0182483
L-proline [cytoplasm]	7.66862	7.66862	0	7.66862	0	7.66862	0	7.64171	-0.00275667	5.35176	-0.214795	7.66862	0	4.90052	-0.511452	7.66862	0	7.66862	0	7.64171	-0.00275667	5.35176	-0.214795	7.66862	0	4.90052	-0.511452	7.66862	0	7.64171	-0.00275667	5.35176	-0.214795	7.66862	0	4.90052	-0.511452	7.64171	-0.00275667	5.35176	-0.214795	7.66862	0	4.90052	-0.511452	4.80957	-0.268775	7.64171	-0.00275667
L-serine [cytoplasm]	13.8481	13.8481	0	13.8481	0	13.8481	0	13.8481	0	11.534	-0.0664417	13.8481	0	7.04843	-0.621177	13.8481	0	13.8481	0	13.8481	0	11.534	-0.0664417	13.8481	0	7.04704	-0.621328	13.8481	0	13.8481	0	11.534	-0.0664417	13.8481	0	7.04704	-0.621328	13.8481	0	11.534	-0.0664417	13.8481	0	7.04843	-0.621177	11.3396	-0.07173	13.8481	0
L-threonine [cytoplasm]	11.8541	11.8541	0	11.8541	0	11.8541	0	11.5048	-0.0239133	10.6653	-0.056435	11.8541	0	6.22823	-0.58697	11.8541	0	11.8541	0	11.5048	-0.0239133	10.6653	-0.056435	11.8541	0	6.22691	-0.58709	11.8541	0	11.5048	-0.0239133	10.6653	-0.056435	11.8541	0	6.22691	-0.58709	11.5048	-0.0239133	10.6653	-0.056435	11.8541	0	6.22823	-0.58697	8.69978	-0.205585	11.5048	-0.0239133
L-tryptophan [cytoplasm]	3.55411	3.55411	0	3.55411	0	3.55411	0	3.53674	-0.00581	2.29859	-0.247382	3.55411	0	2.41608	-0.497805	3.55411	0	3.55411	0	3.53674	-0.00581	2.29859	-0.247382	3.55411	0	2.41608	-0.497805	3.55411	0	3.53674	-0.00581	2.29859	-0.247382	3.55411	0	2.41608	-0.497805	3.53674	-0.00581	2.29859	-0.247382	3.55411	0	2.41608	-0.497805	1.89014	-0.361392	3.53674	-0.00581
L-tyrosine [cytoplasm]	5.26486	5.26486	0	5.26486	0	5.26486	0	5.20816	-0.0117167	3.28953	-0.258168	5.26486	0	2.85569	-0.615577	5.26486	0	5.26486	0	5.20816	-0.0117167	3.28953	-0.258168	5.26486	0	2.85569	-0.615577	5.26486	0	5.20816	-0.0117167	3.28953	-0.258168	5.26486	0	2.85569	-0.615577	5.20816	-0.0117167	3.28953	-0.258168	5.26486	0	2.85569	-0.615577	2.58075	-0.410937	5.20816	-0.0117167
L-valine [cytoplasm]	10.1992	10.1992	0	10.1992	0	10.1992	0	10.1171	-0.00553167	7.43349	-0.214485	10.1992	0	4.77345	-0.605407	10.1992	0	10.1992	0	10.1171	-0.00553167	7.43349	-0.214485	10.1992	0	4.77345	-0.605407	10.1992	0	10.1171	-0.00553167	7.43349	-0.214485	10.1992	0	4.77345	-0.605407	10.1171	-0.00553167	7.43349	-0.214485	10.1992	0	4.77345	-0.605407	6.88879	-0.26125	10.1171	-0.00553167
(1->3)-beta-D-glucan [cell envelope]	10.7296	10.7296	0	10.7296	0	10.7296	0	10.3912	-0.0295817	0	-1	10.7296	0	6.11286	-0.547145	10.7296	0	10.7296	0	10.3912	-0.0295817	0	-1	10.7296	0	6.11286	-0.547145	10.7296	0	10.3912	-0.0295817	0	-1	10.7296	0	6.11286	-0.547145	10.3912	-0.0295817	0	-1	10.7296	0	6.11286	-0.547145	0	-1	10.3912	-0.0295817
(1->6)-beta-D-glucan [cell envelope]	10.7296	10.7296	0	10.7296	0	10.7296	0	10.3912	-0.0295817	0	-1	10.7296	0	6.11286	-0.547145	10.7296	0	10.7296	0	10.3912	-0.0295817	0	-1	10.7296	0	6.11286	-0.547145	10.7296	0	10.3912	-0.0295817	0	-1	10.7296	0	6.11286	-0.547145	10.3912	-0.0295817	0	-1	10.7296	0	6.11286	-0.547145	0	-1	10.3912	-0.0295817
glycogen [cytoplasm]	11.5828	11.5828	0	11.5828	0	11.5828	0	11.3813	-0.0157283	0	-1	11.5828	0	6.32873	-0.55646	11.5828	0	11.5828	0	11.3813	-0.0157283	0	-1	11.5828	0	6.32873	-0.55646	11.5828	0	11.3813	-0.0157283	0	-1	11.5828	0	6.32873	-0.55646	11.3813	-0.0157283	0	-1	11.5828	0	6.32873	-0.55646	0	-1	11.3813	-0.0157283
mannan [cytoplasm]	10.7296	10.7296	0	10.7296	0	10.7296	0	10.3912	-0.0295817	0	-1	10.7296	0	6.11286	-0.547145	10.7296	0	10.7296	0	10.3912	-0.0295817	0	-1	10.7296	0	6.11286	-0.547145	10.7296	0	10.3912	-0.0295817	0	-1	10.7296	0	6.11286	-0.547145	10.3912	-0.0295817	0	-1	10.7296	0	6.11286	-0.547145	0	-1	10.3912	-0.0295817
trehalose [cytoplasm]	6.14607	0	-1	0	-1	6.14607	0	6.00279	-0.0204583	0	-1	6.14607	0	3.35819	-0.539517	0	-1	0	-1	0	-1	0	-1	0	-1	0	-1	0	-1	0	-1	0	-1	0	-1	0	-1	6.00279	-0.0204583	0	-1	6.14607	0	3.35819	-0.539517	0	-1	6.00279	-0.0204583
AMP [cytoplasm]	2.54625	2.54625	0	2.54625	0	2.54625	0	0.26	-0.920282	0.26	-0.920282	2.54625	0	1.71415	-0.563227	2.54625	0	2.54625	0	0.26	-0.920282	0.26	-0.920282	2.54625	0	1.71415	-0.563227	2.54625	0	0.26	-0.920282	0.26	-0.920282	2.54625	0	1.71415	-0.563227	0.26	-0.920282	0.26	-0.920282	2.54625	0	1.71415	-0.563227	0.26	-0.920282	0.26	-0.920282
CMP [cytoplasm]	3.1576	3.1576	0	3.1576	0	3.1576	0	3.11149	-0.00906167	0	-1	3.1576	0	1.98368	-0.571517	3.1576	0	3.1576	0	3.11149	-0.00906167	0	-1	3.1576	0	1.98368	-0.571517	3.1576	0	3.11149	-0.00906167	0	-1	3.1576	0	1.98368	-0.571517	3.11149	-0.00906167	0	-1	3.1576	0	1.98368	-0.571517	0	-1	3.11149	-0.00906167
GMP [cytoplasm]	2.61552	2.61552	0	2.61552	0	2.61552	0	0.426667	-0.840582	1.67526	-0.14699	2.61552	0	1.80849	-0.524825	2.61552	0	2.61552	0	0.426667	-0.840582	1.67526	-0.14699	2.61552	0	1.80849	-0.524825	2.61552	0	0.426667	-0.840582	1.67526	-0.14699	2.61552	0	1.80849	-0.524825	0.426667	-0.840582	1.67526	-0.14699	2.61552	0	1.80849	-0.524825	0.426667	-0.840582	0.426667	-0.840582
UMP [cytoplasm]	3.67824	3.67824	0	3.67824	0	3.67824	0	3.6375	-0.00704333	2.58151	-0.130748	3.67824	0	2.30814	-0.54648	3.67824	0	3.67824	0	3.6375	-0.00704333	2.58151	-0.130748	3.67824	0	2.30814	-0.54648	3.67824	0	3.6375	-0.00704333	2.58151	-0.130748	3.67824	0	2.30814	-0.54648	3.6375	-0.00704333	2.58151	-0.130748	3.67824	0	2.30814	-0.54648	2.18111	-0.212388	3.6375	-0.00704333
dAMP [cytoplasm]	2.49089	2.49089	0	2.49089	0	2.49089	0	0.26	-0.919732	0.26	-0.919732	2.49089	0	1.67079	-0.560122	2.49089	0	2.49089	0	0.26	-0.919732	0.26	-0.919732	2.49089	0	1.67079	-0.560122	2.49089	0	0.26	-0.919732	0.26	-0.919732	2.49089	0	1.67079	-0.560122	0.26	-0.919732	0.26	-0.919732	2.49089	0	1.67079	-0.560122	0.26	-0.919732	0.26	-0.919732
dCMP [cytoplasm]	3.33105	3.33105	0	3.33105	0	3.33105	0	3.25496	-0.01769	0.166667	-0.953242	3.33105	0	2.124	-0.532627	3.33105	0	3.33105	0	3.25496	-0.01769	0.166667	-0.953242	3.33105	0	2.124	-0.532627	3.33105	0	3.25496	-0.01769	0.166667	-0.953242	3.33105	0	2.124	-0.532627	3.25496	-0.01769	0.166667	-0.953242	3.33105	0	2.124	-0.532627	0.166667	-0.953242	3.25496	-0.01769
dGMP [cytoplasm]	2.55856	2.55856	0	2.55856	0	2.55856	0	0.426667	-0.838997	1.65295	-0.149645	2.55856	0	1.76387	-0.521848	2.55856	0	2.55856	0	0.426667	-0.838997	1.65295	-0.149645	2.55856	0	1.76387	-0.521848	2.55856	0	0.426667	-0.838997	1.65295	-0.149645	2.55856	0	1.76387	-0.521848	0.426667	-0.838997	1.65295	-0.149645	2.55856	0	1.76387	-0.521848	0.426667	-0.838997	0.426667	-0.838997
dTMP [cytoplasm]	3.23268	3.23268	0	3.23268	0	3.23268	0	3.20954	-0.00447333	0.333333	-0.912583	3.23268	0	2.10907	-0.503815	3.23268	0	3.23268	0	3.20954	-0.00447333	0.333333	-0.912583	3.23268	0	2.10907	-0.503815	3.23268	0	3.20954	-0.00447333	0.333333	-0.912583	3.23268	0	2.10907	-0.503815	3.20954	-0.00447333	0.333333	-0.912583	3.23268	0	2.10907	-0.503815	0.333333	-0.912583	3.20954	-0.00447333
H2O [cytoplasm]	1000	1000	0	1000	0	1000	0	1000	0	1000	0	1000	0	1000	0	1000	0	1000	0	1000	0	1000	0	1000	0	1000	0	1000	0	1000	0	1000	0	1000	0	1000	0	1000	0	1000	0	1000	0	1000	0	1000	0	1000	0
riboflavin [cytoplasm]	2.2494	2.2494	0	2.2494	0	2.2494	0	0.687	-0.742583	0.260333	-0.919008	2.2494	0	1.55002	-0.499658	2.2494	0	2.2494	0	0.687	-0.742583	0.260333	-0.919008	2.2494	0	1.55002	-0.499658	2.2494	0	0.687	-0.742583	0.260333	-0.919008	2.2494	0	1.55002	-0.499658	0.687	-0.742583	0.260333	-0.919008	2.2494	0	1.55002	-0.499658	0.260333	-0.919008	0.687	-0.742583
sulphate [cytoplasm]	666.69	666.69	0	666.69	0	666.69	0	666.69	0	666.69	0	666.69	0	666.69	0	666.69	0	666.69	0	666.69	0	666.69	0	666.69	0	666.69	0	666.69	0	666.69	0	666.69	0	666.69	0	666.69	0	666.69	0	666.69	0	666.69	0	666.69	0	666.69	0	666.69	0
heme a [cytoplasm]	0.249369	0.249369	0	0.249369	0	0.249369	0	0.242483	-0.00933	0.116443	-0.18009	0.249369	0	0.222196	-0.0368133	0.249369	0	0.249369	0	0.242483	-0.00933	0.116443	-0.18009	0.249369	0	0.222196	-0.0368133	0.249369	0	0.242483	-0.00933	0.116443	-0.18009	0.249369	0	0.222196	-0.0368133	0.242483	-0.00933	0.116443	-0.18009	0.249369	0	0.222196	-0.0368133	0.0837799	-0.224343	0.242483	-0.00933
ATP [cytoplasm]	2.11078	2.11078	0	2.11078	0	2.11078	0	0.26	-0.902763	0.26	-0.902763	2.11078	0	1.39104	-0.577782	2.11078	0	2.11078	0	0.26	-0.902763	0.26	-0.902763	2.11078	0	1.39104	-0.577782	2.11078	0	0.26	-0.902763	0.26	-0.902763	2.11078	0	1.39104	-0.577782	0.26	-0.902763	0.26	-0.902763	2.11078	0	1.39104	-0.577782	0.26	-0.902763	0.26	-0.902763
Mean			-0.0759615		-0.0759615		-0.0509704		-0.21529		-0.449691		-0.0291592		-0.526807		-0.0759615		-0.0762909		-0.240096		-0.449691		-0.0759615		-0.558028		-0.0762909		-0.240096		-0.449691		-0.0759615		-0.558028		-0.215688		-0.449691		-0.0509704		-0.546543		-0.525771		-0.21529
StDev			0.26493		0.26493		0.219203		0.378606		0.418792		0.158276		0.153639		0.26493		0.264853		0.396971		0.418792		0.26493		0.226605		0.264853		0.396971		0.418792		0.26493		0.226605		0.378423		0.418792		0.219203		0.210408		0.397376		0.378606
[truncated: 206 more columns]

## Sheet: SD_newPerc Var
Growth/Precursor	WT	TPS1	WT Diff	TPS2	WT Diff	CHO1	WT Diff	ADE3	WT Diff	YNK1	WT Diff	GPT2	WT Diff	PFK2	WT Diff	TPS1, TPS2	WT Diff	TPS1, CHO1	WT Diff	TPS1, ADE3	WT Diff	TPS1, YNK1	WT Diff	TPS1, GPT2	WT Diff	TPS1, PFK2	WT Diff	TPS2, CHO1	WT Diff	TPS2, ADE3	WT Diff	TPS2, YNK1	WT Diff	TPS2, GPT2	WT Diff	TPS2, PFK2	WT Diff	CHO1, ADE3	WT Diff	CHO1, YNK1	WT Diff	CHO1, GPT2	WT Diff	CHO1, PFK2	WT Diff	ADE3, YNK1	WT Diff	ADE3, GPT2	WT Diff
Growth	1.86853	0	-1	0	-1	0	-1	0	-1	0	-1	0	-1	1.82641	-0.02254	0	-1	0	-1	0	-1	0	-1	0	-1	0	-1	0	-1	0	-1	0	-1	0	-1	0	-1	0	-1	0	-1	0	-1	0	-1	0	-1	0	-1
lipid backbone [cytoplasm]	0.0142527	0	-1	0	-1	0	-1	0	-1	0	-1	0.0120926	-0.15155	0.0139313	-0.02255	0	-1	0	-1	0	-1	0	-1	0	-1	0	-1	0	-1	0	-1	0	-1	0	-1	0	-1	0	-1	0	-1	0	-1	0	-1	0	-1	0	-1
lipid chain [cytoplasm]	0.0144423	0	-1	0	-1	0	-1	0	-1	0	-1	0	-1	0.0141167	-0.02255	0	-1	0	-1	0	-1	0	-1	0	-1	0	-1	0	-1	0	-1	0	-1	0	-1	0	-1	0	-1	0	-1	0	-1	0	-1	0	-1	0	-1
L-alanine [cytoplasm]	35.7198	35.7198	0	35.7198	0	35.7198	0	35.7198	0	23.0382	-0.35503	35.7198	0	27.7541	-0.223	35.7198	0	35.7198	0	35.7198	0	23.0382	-0.35503	35.7198	0	27.7541	-0.223	35.7198	0	35.7198	0	23.0382	-0.35503	35.7198	0	27.7541	-0.223	35.7198	0	23.0382	-0.35503	35.7198	0	27.7541	-0.223	21.072	-0.41008	35.7198	0
L-arginine [cytoplasm]	12.4368	12.4368	0	12.4368	0	12.4368	0	12.2557	-0.01456	4.91462	-0.60483	12.4368	0	11.8767	-0.04504	12.4368	0	12.4368	0	12.2557	-0.01456	4.91462	-0.60483	12.4368	0	11.8767	-0.04504	12.4368	0	12.2557	-0.01456	4.91462	-0.60483	12.4368	0	11.8767	-0.04504	12.2557	-0.01456	4.91462	-0.60483	12.4368	0	11.8767	-0.04504	3.84491	-0.69084	12.2557	-0.01456
L-asparagine [cytoplasm]	23.4519	23.4519	0	23.4519	0	23.4519	0	23.0514	-0.01708	10.2323	-0.56369	23.4519	0	22.9315	-0.02219	23.4519	0	23.4519	0	23.0514	-0.01708	10.2323	-0.56369	23.4519	0	22.9315	-0.02219	23.4519	0	23.0514	-0.01708	10.2323	-0.56369	23.4519	0	22.9315	-0.02219	23.0514	-0.01708	10.2323	-0.56369	23.4519	0	22.9315	-0.02219	7.69838	-0.67174	23.0514	-0.01708
L-aspartate [cytoplasm]	30.6775	30.6775	0	30.6775	0	30.6775	0	30.5759	-0.00331	17.9742	-0.41409	30.6775	0	26.042	-0.1511	30.6775	0	30.6775	0	30.5759	-0.00331	17.9742	-0.41409	30.6775	0	26.042	-0.1511	30.6775	0	30.5759	-0.00331	17.9742	-0.41409	30.6775	0	26.042	-0.1511	30.5759	-0.00331	17.9742	-0.41409	30.6775	0	26.042	-0.1511	16.0682	-0.47622	30.5759	-0.00331
L-cysteine [cytoplasm]	16.3631	16.3631	0	16.3631	0	16.1831	-0.011	14.6504	-0.10467	8.56149	-0.47678	16.3631	0	15.5386	-0.05039	16.3631	0	16.1831	-0.011	14.6504	-0.10467	8.56149	-0.47678	16.3631	0	15.5386	-0.05039	16.1831	-0.011	14.6504	-0.10467	8.56149	-0.47678	16.3631	0	15.5386	-0.05039	14.388	-0.1207	8.56149	-0.47678	16.1831	-0.011	15.3339	-0.0629	5.39947	-0.67002	14.6504	-0.10467
L-glutamine [cytoplasm]	19.5075	19.5075	0	19.5075	0	19.5075	0	19.4247	-0.00424	8.50891	-0.56381	19.5075	0	15.8255	-0.18875	19.5075	0	19.5075	0	19.4247	-0.00424	8.50891	-0.56381	19.5075	0	15.8255	-0.18875	19.5075	0	19.4247	-0.00424	8.50891	-0.56381	19.5075	0	15.8255	-0.18875	19.4247	-0.00424	8.50891	-0.56381	19.5075	0	15.8255	-0.18875	7.20497	-0.63066	19.4247	-0.00424
L-glutamate [cytoplasm]	20.8537	20.8537	0	20.8537	0	20.8537	0	20.8537	0	11.6699	-0.44039	20.8537	0	16.569	-0.20546	20.8537	0	20.8537	0	20.8537	0	11.6699	-0.44039	20.8537	0	16.569	-0.20546	20.8537	0	20.8537	0	11.6699	-0.44039	20.8537	0	16.569	-0.20546	20.8537	0	11.6699	-0.44039	20.8537	0	16.569	-0.20546	11.3152	-0.4574	20.8537	0
L-glycine [cytoplasm]	50.9084	50.9084	0	50.9084	0	50.9084	0	47.8243	-0.06058	33.6247	-0.33951	50.9084	0	45.8389	-0.09958	50.9084	0	50.9084	0	47.8243	-0.06058	33.6247	-0.33951	50.9084	0	45.8389	-0.09958	50.9084	0	47.8243	-0.06058	33.6247	-0.33951	50.9084	0	45.8389	-0.09958	47.8243	-0.06058	33.6247	-0.33951	50.9084	0	45.8389	-0.09958	22.5298	-0.55744	47.8243	-0.06058
L-histidine [cytoplasm]	11.977	11.977	0	11.977	0	11.977	0	0	-1	0.78	-0.93488	11.977	0	11.8785	-0.00823	11.977	0	11.977	0	0	-1	0.78	-0.93488	11.977	0	11.8785	-0.00823	11.977	0	0	-1	0.78	-0.93488	11.977	0	11.8785	-0.00823	0	-1	0.78	-0.93488	11.977	0	11.8785	-0.00823	0	-1	0	-1
L-isoleucine [cytoplasm]	14.6727	14.6727	0	14.6727	0	14.5687	-0.00709	14.6139	-0.00401	10.3878	-0.29203	14.6727	0	13.3623	-0.08931	14.6727	0	14.5687	-0.00709	14.6139	-0.00401	10.3878	-0.29203	14.6727	0	13.3623	-0.08931	14.5687	-0.00709	14.6139	-0.00401	10.3878	-0.29203	14.6727	0	13.3623	-0.08931	14.5053	-0.01141	10.3878	-0.29203	14.5687	-0.00709	13.1577	-0.10326	8.44304	-0.42458	14.6139	-0.00401
L-leucine [cytoplasm]	14.795	14.795	0	14.795	0	14.795	0	14.795	0	8.98752	-0.39253	14.795	0	11.8783	-0.19714	14.795	0	14.795	0	14.795	0	8.98752	-0.39253	14.795	0	11.8783	-0.19714	14.795	0	14.795	0	8.98752	-0.39253	14.795	0	11.8783	-0.19714	14.795	0	8.98752	-0.39253	14.795	0	11.8783	-0.19714	8.61042	-0.41802	14.795	0
L-lysine [cytoplasm]	13.2178	13.2178	0	13.2178	0	13.2178	0	13.2178	0	7.02028	-0.46888	13.2178	0	11.1991	-0.15273	13.2178	0	13.2178	0	13.2178	0	7.02028	-0.46888	13.2178	0	11.1991	-0.15273	13.2178	0	13.2178	0	7.02028	-0.46888	13.2178	0	11.1991	-0.15273	13.2178	0	7.02028	-0.46888	13.2178	0	11.1991	-0.15273	5.89542	-0.55398	13.2178	0
L-methionine [cytoplasm]	11.8498	11.8498	0	11.8498	0	11.8498	0	10.7878	-0.08962	7.42842	-0.37312	11.8498	0	11.4958	-0.02988	11.8498	0	11.8498	0	10.7878	-0.08962	7.42842	-0.37312	11.8498	0	11.4958	-0.02988	11.8498	0	10.7878	-0.08962	7.42842	-0.37312	11.8498	0	11.4958	-0.02988	10.7878	-0.08962	7.42842	-0.37312	11.8498	0	11.4958	-0.02988	4.80878	-0.59419	10.7878	-0.08962
L-phenylalanine [cytoplasm]	9.89497	9.89497	0	9.89497	0	9.89497	0	9.82424	-0.00715	4.942	-0.50055	9.89497	0	8.94146	-0.09636	9.89497	0	9.89497	0	9.82424	-0.00715	4.942	-0.50055	9.89497	0	8.94146	-0.09636	9.89497	0	9.82424	-0.00715	4.942	-0.50055	9.89497	0	8.94146	-0.09636	9.82424	-0.00715	4.942	-0.50055	9.89497	0	8.94146	-0.09636	3.63816	-0.63232	9.82424	-0.00715
L-proline [cytoplasm]	17.4223	17.4223	0	17.4223	0	17.4223	0	17.3108	-0.0064	9.3649	-0.46248	17.4223	0	14.8511	-0.14758	17.4223	0	17.4223	0	17.3108	-0.0064	9.3649	-0.46248	17.4223	0	14.8511	-0.14758	17.4223	0	17.3108	-0.0064	9.3649	-0.46248	17.4223	0	14.8511	-0.14758	17.3108	-0.0064	9.3649	-0.46248	17.4223	0	14.8511	-0.14758	7.95022	-0.54368	17.3108	-0.0064
L-serine [cytoplasm]	36.7588	36.7588	0	36.7588	0	36.7588	0	36.7588	0	23.5138	-0.36032	36.7588	0	27.8803	-0.24154	36.7588	0	36.7588	0	36.7588	0	23.5138	-0.36032	36.7588	0	27.8803	-0.24154	36.7588	0	36.7588	0	23.5138	-0.36032	36.7588	0	27.8803	-0.24154	36.7588	0	23.5138	-0.36032	36.7588	0	27.8803	-0.24154	22.3475	-0.39205	36.7588	0
L-threonine [cytoplasm]	23.9244	23.9244	0	23.9244	0	23.9244	0	23.4427	-0.02013	18.0518	-0.24547	23.9244	0	23.0968	-0.03459	23.9244	0	23.9244	0	23.4427	-0.02013	18.0518	-0.24547	23.9244	0	23.0968	-0.03459	23.9244	0	23.4427	-0.02013	18.0518	-0.24547	23.9244	0	23.0968	-0.03459	23.4427	-0.02013	18.0518	-0.24547	23.9244	0	23.0968	-0.03459	12.5049	-0.47732	23.4427	-0.02013
L-tryptophan [cytoplasm]	7.73026	7.73026	0	7.73026	0	7.73026	0	7.73026	0	3.59505	-0.53494	7.73026	0	7.60457	-0.01626	7.73026	0	7.73026	0	7.73026	0	3.59505	-0.53494	7.73026	0	7.60457	-0.01626	7.73026	0	7.73026	0	3.59505	-0.53494	7.73026	0	7.60457	-0.01626	7.73026	0	3.59505	-0.53494	7.73026	0	7.60457	-0.01626	2.72764	-0.64715	7.73026	0
L-tyrosine [cytoplasm]	9.69026	9.69026	0	9.69026	0	9.69026	0	9.62674	-0.00655	4.50501	-0.5351	9.69026	0	8.38593	-0.1346	9.69026	0	9.69026	0	9.62674	-0.00655	4.50501	-0.5351	9.69026	0	8.38593	-0.1346	9.69026	0	9.62674	-0.00655	4.50501	-0.5351	9.69026	0	8.38593	-0.1346	9.62674	-0.00655	4.50501	-0.5351	9.69026	0	8.38593	-0.1346	3.25532	-0.66406	9.62674	-0.00655
L-valine [cytoplasm]	19.2687	19.2687	0	19.2687	0	19.2687	0	19.2687	0	12.5976	-0.34621	19.2687	0	14.599	-0.24235	19.2687	0	19.2687	0	19.2687	0	12.5976	-0.34621	19.2687	0	14.599	-0.24235	19.2687	0	19.2687	0	12.5976	-0.34621	19.2687	0	14.599	-0.24235	19.2687	0	12.5976	-0.34621	19.2687	0	14.599	-0.24235	11.8164	-0.38676	19.2687	0
(1->3)-beta-D-glucan [cell envelope]	16.4363	16.4363	0	16.4363	0	16.4363	0	15.8434	-0.03607	0	-1	16.4363	0	16.4363	0	16.4363	0	16.4363	0	15.8434	-0.03607	0	-1	16.4363	0	16.4363	0	16.4363	0	15.8434	-0.03607	0	-1	16.4363	0	16.4363	0	15.8434	-0.03607	0	-1	16.4363	0	16.4363	0	0	-1	15.8434	-0.03607
(1->6)-beta-D-glucan [cell envelope]	16.4363	16.4363	0	16.4363	0	16.4363	0	15.8434	-0.03607	0	-1	16.4363	0	16.4363	0	16.4363	0	16.4363	0	15.8434	-0.03607	0	-1	16.4363	0	16.4363	0	16.4363	0	15.8434	-0.03607	0	-1	16.4363	0	16.4363	0	15.8434	-0.03607	0	-1	16.4363	0	16.4363	0	0	-1	15.8434	-0.03607
glycogen [cytoplasm]	16.9703	16.9703	0	16.9703	0	16.9703	0	16.5666	-0.02379	0	-1	16.9703	0	16.9703	0	16.9703	0	16.9703	0	16.5666	-0.02379	0	-1	16.9703	0	16.9703	0	16.9703	0	16.5666	-0.02379	0	-1	16.9703	0	16.9703	0	16.5666	-0.02379	0	-1	16.9703	0	16.9703	0	0	-1	16.5666	-0.02379
mannan [cytoplasm]	16.4363	16.4363	0	16.4363	0	16.4363	0	15.8434	-0.03607	0	-1	16.4363	0	16.4363	0	16.4363	0	16.4363	0	15.8434	-0.03607	0	-1	16.4363	0	16.4363	0	16.4363	0	15.8434	-0.03607	0	-1	16.4363	0	16.4363	0	15.8434	-0.03607	0	-1	16.4363	0	16.4363	0	0	-1	15.8434	-0.03607
trehalose [cytoplasm]	8.53772	0	-1	0	-1	8.53772	0	8.28328	-0.0298	0	-1	8.53772	0	8.53772	0	0	-1	0	-1	0	-1	0	-1	0	-1	0	-1	0	-1	0	-1	0	-1	0	-1	0	-1	8.28328	-0.0298	0	-1	8.53772	0	8.53772	0	0	-1	8.28328	-0.0298
AMP [cytoplasm]	7.99904	7.99904	0	7.99904	0	7.99904	0	0.78	-0.90249	0.78	-0.90249	7.99904	0	7.91241	-0.01083	7.99904	0	7.99904	0	0.78	-0.90249	0.78	-0.90249	7.99904	0	7.91241	-0.01083	7.99904	0	0.78	-0.90249	0.78	-0.90249	7.99904	0	7.91241	-0.01083	0.78	-0.90249	0.78	-0.90249	7.99904	0	7.91241	-0.01083	0.78	-0.90249	0.78	-0.90249
CMP [cytoplasm]	9.22411	9.22411	0	9.22411	0	9.22411	0	9.04675	-0.01923	0	-1	9.22411	0	9.12895	-0.01032	9.22411	0	9.22411	0	9.04675	-0.01923	0	-1	9.22411	0	9.12895	-0.01032	9.22411	0	9.04675	-0.01923	0	-1	9.22411	0	9.12895	-0.01032	9.04675	-0.01923	0	-1	9.22411	0	9.12895	-0.01032	0	-1	9.04675	-0.01923
GMP [cytoplasm]	7.97992	7.97992	0	7.97992	0	7.97992	0	0.78	-0.90225	2.86679	-0.64075	7.97992	0	7.89352	-0.01083	7.97992	0	7.97992	0	0.78	-0.90225	2.86679	-0.64075	7.97992	0	7.89352	-0.01083	7.97992	0	0.78	-0.90225	2.86679	-0.64075	7.97992	0	7.89352	-0.01083	0.78	-0.90225	2.86679	-0.64075	7.97992	0	7.89352	-0.01083	0.78	-0.90225	0.78	-0.90225
UMP [cytoplasm]	10.2589	10.2589	0	10.2589	0	10.2589	0	10.1052	-0.01498	4.54822	-0.55666	10.2589	0	10.1608	-0.00956	10.2589	0	10.2589	0	10.1052	-0.01498	4.54822	-0.55666	10.2589	0	10.1608	-0.00956	10.2589	0	10.1052	-0.01498	4.54822	-0.55666	10.2589	0	10.1608	-0.00956	10.1052	-0.01498	4.54822	-0.55666	10.2589	0	10.1608	-0.00956	3.14661	-0.69328	10.1052	-0.01498
dAMP [cytoplasm]	7.70366	7.70366	0	7.70366	0	7.70366	0	0.78	-0.89875	0.78	-0.89875	7.70366	0	7.62154	-0.01066	7.70366	0	7.70366	0	0.78	-0.89875	0.78	-0.89875	7.70366	0	7.62154	-0.01066	7.70366	0	0.78	-0.89875	0.78	-0.89875	7.70366	0	7.62154	-0.01066	0.78	-0.89875	0.78	-0.89875	7.70366	0	7.62154	-0.01066	0.78	-0.89875	0.78	-0.89875
dCMP [cytoplasm]	9.01514	9.01514	0	9.01514	0	9.01514	0	8.83411	-0.02008	0	-1	9.01514	0	8.92077	-0.01047	9.01514	0	9.01514	0	8.83411	-0.02008	0	-1	9.01514	0	8.92077	-0.01047	9.01514	0	8.83411	-0.02008	0	-1	9.01514	0	8.92077	-0.01047	8.83411	-0.02008	0	-1	9.01514	0	8.92077	-0.01047	0	-1	8.83411	-0.02008
dGMP [cytoplasm]	7.68571	7.68571	0	7.68571	0	7.68571	0	0.78	-0.89851	2.79523	-0.63631	7.68571	0	7.60379	-0.01066	7.68571	0	7.68571	0	0.78	-0.89851	2.79523	-0.63631	7.68571	0	7.60379	-0.01066	7.68571	0	0.78	-0.89851	2.79523	-0.63631	7.68571	0	7.60379	-0.01066	0.78	-0.89851	2.79523	-0.63631	7.68571	0	7.60379	-0.01066	0.78	-0.89851	0.78	-0.89851
dTMP [cytoplasm]	8.13035	8.13035	0	8.13035	0	8.13035	0	8.03157	-0.01215	0	-1	8.13035	0	8.05044	-0.00983	8.13035	0	8.13035	0	8.03157	-0.01215	0	-1	8.13035	0	8.05044	-0.00983	8.13035	0	8.03157	-0.01215	0	-1	8.13035	0	8.05044	-0.00983	8.03157	-0.01215	0	-1	8.13035	0	8.05044	-0.00983	0	-1	8.03157	-0.01215
H2O [cytoplasm]	1000	1000	0	1000	0	1000	0	1000	0	1000	0	1000	0	1000	0	1000	0	1000	0	1000	0	1000	0	1000	0	1000	0	1000	0	1000	0	1000	0	1000	0	1000	0	1000	0	1000	0	1000	0	1000	0	1000	0	1000	0
riboflavin [cytoplasm]	5.39789	5.39789	0	5.39789	0	5.39789	0	1.56	-0.711	0.78	-0.8555	5.39789	0	5.36415	-0.00625	5.39789	0	5.39789	0	1.56	-0.711	0.78	-0.8555	5.39789	0	5.36415	-0.00625	5.39789	0	1.56	-0.711	0.78	-0.8555	5.39789	0	5.36415	-0.00625	1.56	-0.711	0.78	-0.8555	5.39789	0	5.36415	-0.00625	0.78	-0.8555	1.56	-0.711
sulphate [cytoplasm]	1000	1000	0	1000	0	1000	0	1000	0	1000	0	1000	0	1000	0	1000	0	1000	0	1000	0	1000	0	1000	0	1000	0	1000	0	1000	0	1000	0	1000	0	1000	0	1000	0	1000	0	1000	0	1000	0	1000	0	1000	0
heme a [cytoplasm]	1.47622	1.47622	0	1.47622	0	1.47622	0	1.4349	-0.02799	0.678658	-0.54027	1.47622	0	1.31318	-0.11044	1.47622	0	1.47622	0	1.4349	-0.02799	0.678658	-0.54027	1.47622	0	1.31318	-0.11044	1.47622	0	1.4349	-0.02799	0.678658	-0.54027	1.47622	0	1.31318	-0.11044	1.4349	-0.02799	0.678658	-0.54027	1.47622	0	1.31318	-0.11044	0.48268	-0.67303	1.4349	-0.02799
ATP [cytoplasm]	7.122	7.122	0	7.122	0	7.122	0	0.78	-0.89048	0.78	-0.89048	7.122	0	7.0388	-0.01168	7.122	0	7.122	0	0.78	-0.89048	0.78	-0.89048	7.122	0	7.0388	-0.01168	7.122	0	0.78	-0.89048	0.78	-0.89048	7.122	0	7.0388	-0.01168	0.78	-0.89048	0.78	-0.89048	7.122	0	7.0388	-0.01168	0.78	-0.89048	0.78	-0.89048
Mean			-0.075		-0.075		-0.0504522		-0.21995		-0.628146		-0.0287888		-0.0658178		-0.075		-0.0754522		-0.244205		-0.628146		-0.075		-0.13969		-0.0754522		-0.244205		-0.628146		-0.075		-0.13969		-0.220536		-0.628146		-0.0504522		-0.115352		-0.70032		-0.21995
StDev			0.263391		0.263391		0.217851		0.375433		0.293103		0.157307		0.0782942		0.263391		0.26327		0.393281		0.293103		0.263391		0.256755		0.26327		0.393281		0.293103		0.263391		0.256755		0.375213		0.293103		0.217851		0.217332		0.268117		0.375433
[truncated: 206 more columns]

## Sheet: SD_newValues
Growth/Precursor	WT	TPS1	WT Diff	TPS2	WT Diff	CHO1	WT Diff	ADE3	WT Diff	YNK1	WT Diff	GPT2	WT Diff	PFK2	WT Diff	TPS1, TPS2	WT Diff	TPS1, CHO1	WT Diff	TPS1, ADE3	WT Diff	TPS1, YNK1	WT Diff	TPS1, GPT2	WT Diff	TPS1, PFK2	WT Diff	TPS2, CHO1	WT Diff	TPS2, ADE3	WT Diff	TPS2, YNK1	WT Diff	TPS2, GPT2	WT Diff	TPS2, PFK2	WT Diff	CHO1, ADE3	WT Diff	CHO1, YNK1	WT Diff	CHO1, GPT2	WT Diff	CHO1, PFK2	WT Diff	ADE3, YNK1	WT Diff	ADE3, GPT2	WT Diff
Growth	1.86853	0	-1	0	-1	0	-1	0	-1	0	-1	0	-1	1.82641	-0.02254	0	-1	0	-1	0	-1	0	-1	0	-1	0	-1	0	-1	0	-1	0	-1	0	-1	0	-1	0	-1	0	-1	0	-1	0	-1	0	-1	0	-1
lipid backbone [cytoplasm]	0.0142527	0	-1	0	-1	0	-1	0	-1	0	-1	0.0120926	-0.15155	0.0139313	-0.02255	0	-1	0	-1	0	-1	0	-1	0	-1	0	-1	0	-1	0	-1	0	-1	0	-1	0	-1	0	-1	0	-1	0	-1	0	-1	0	-1	0	-1
lipid chain [cytoplasm]	0.0144423	0	-1	0	-1	0	-1	0	-1	0	-1	0	-1	0.0141167	-0.02255	0	-1	0	-1	0	-1	0	-1	0	-1	0	-1	0	-1	0	-1	0	-1	0	-1	0	-1	0	-1	0	-1	0	-1	0	-1	0	-1	0	-1
L-alanine [cytoplasm]	35.7198	35.7198	0	35.7198	0	35.7198	0	35.7198	0	23.0382	-0.35503	35.7198	0	27.7541	-0.223	35.7198	0	35.7198	0	35.7198	0	23.0382	-0.35503	35.7198	0	27.7541	-0.223	35.7198	0	35.7198	0	23.0382	-0.35503	35.7198	0	27.7541	-0.223	35.7198	0	23.0382	-0.35503	35.7198	0	27.7541	-0.223	21.072	-0.41008	35.7198	0
L-arginine [cytoplasm]	12.4368	12.4368	0	12.4368	0	12.4368	0	12.2557	-0.01456	4.91462	-0.60483	12.4368	0	11.8767	-0.04504	12.4368	0	12.4368	0	12.2557	-0.01456	4.91462	-0.60483	12.4368	0	11.8767	-0.04504	12.4368	0	12.2557	-0.01456	4.91462	-0.60483	12.4368	0	11.8767	-0.04504	12.2557	-0.01456	4.91462	-0.60483	12.4368	0	11.8767	-0.04504	3.84491	-0.69084	12.2557	-0.01456
L-asparagine [cytoplasm]	23.4519	23.4519	0	23.4519	0	23.4519	0	23.0514	-0.01708	10.2323	-0.56369	23.4519	0	22.9315	-0.02219	23.4519	0	23.4519	0	23.0514	-0.01708	10.2323	-0.56369	23.4519	0	22.9315	-0.02219	23.4519	0	23.0514	-0.01708	10.2323	-0.56369	23.4519	0	22.9315	-0.02219	23.0514	-0.01708	10.2323	-0.56369	23.4519	0	22.9315	-0.02219	7.69838	-0.67174	23.0514	-0.01708
L-aspartate [cytoplasm]	30.6775	30.6775	0	30.6775	0	30.6775	0	30.5759	-0.00331	17.9742	-0.41409	30.6775	0	26.042	-0.1511	30.6775	0	30.6775	0	30.5759	-0.00331	17.9742	-0.41409	30.6775	0	26.042	-0.1511	30.6775	0	30.5759	-0.00331	17.9742	-0.41409	30.6775	0	26.042	-0.1511	30.5759	-0.00331	17.9742	-0.41409	30.6775	0	26.042	-0.1511	16.0682	-0.47622	30.5759	-0.00331
L-cysteine [cytoplasm]	16.3631	16.3631	0	16.3631	0	16.1831	-0.011	14.6504	-0.10467	8.56149	-0.47678	16.3631	0	15.5386	-0.05039	16.3631	0	16.1831	-0.011	14.6504	-0.10467	8.56149	-0.47678	16.3631	0	15.5386	-0.05039	16.1831	-0.011	14.6504	-0.10467	8.56149	-0.47678	16.3631	0	15.5386	-0.05039	14.388	-0.1207	8.56149	-0.47678	16.1831	-0.011	15.3339	-0.0629	5.39947	-0.67002	14.6504	-0.10467
L-glutamine [cytoplasm]	19.5075	19.5075	0	19.5075	0	19.5075	0	19.4247	-0.00424	8.50891	-0.56381	19.5075	0	15.8255	-0.18875	19.5075	0	19.5075	0	19.4247	-0.00424	8.50891	-0.56381	19.5075	0	15.8255	-0.18875	19.5075	0	19.4247	-0.00424	8.50891	-0.56381	19.5075	0	15.8255	-0.18875	19.4247	-0.00424	8.50891	-0.56381	19.5075	0	15.8255	-0.18875	7.20497	-0.63066	19.4247	-0.00424
L-glutamate [cytoplasm]	20.8537	20.8537	0	20.8537	0	20.8537	0	20.8537	0	11.6699	-0.44039	20.8537	0	16.569	-0.20546	20.8537	0	20.8537	0	20.8537	0	11.6699	-0.44039	20.8537	0	16.569	-0.20546	20.8537	0	20.8537	0	11.6699	-0.44039	20.8537	0	16.569	-0.20546	20.8537	0	11.6699	-0.44039	20.8537	0	16.569	-0.20546	11.3152	-0.4574	20.8537	0
L-glycine [cytoplasm]	50.9084	50.9084	0	50.9084	0	50.9084	0	47.8243	-0.06058	33.6247	-0.33951	50.9084	0	45.8389	-0.09958	50.9084	0	50.9084	0	47.8243	-0.06058	33.6247	-0.33951	50.9084	0	45.8389	-0.09958	50.9084	0	47.8243	-0.06058	33.6247	-0.33951	50.9084	0	45.8389	-0.09958	47.8243	-0.06058	33.6247	-0.33951	50.9084	0	45.8389	-0.09958	22.5298	-0.55744	47.8243	-0.06058
L-histidine [cytoplasm]	11.977	11.977	0	11.977	0	11.977	0	0	-1	0.78	-0.93488	11.977	0	11.8785	-0.00823	11.977	0	11.977	0	0	-1	0.78	-0.93488	11.977	0	11.8785	-0.00823	11.977	0	0	-1	0.78	-0.93488	11.977	0	11.8785	-0.00823	0	-1	0.78	-0.93488	11.977	0	11.8785	-0.00823	0	-1	0	-1
L-isoleucine [cytoplasm]	14.6727	14.6727	0	14.6727	0	14.5687	-0.00709	14.6139	-0.00401	10.3878	-0.29203	14.6727	0	13.3623	-0.08931	14.6727	0	14.5687	-0.00709	14.6139	-0.00401	10.3878	-0.29203	14.6727	0	13.3623	-0.08931	14.5687	-0.00709	14.6139	-0.00401	10.3878	-0.29203	14.6727	0	13.3623	-0.08931	14.5053	-0.01141	10.3878	-0.29203	14.5687	-0.00709	13.1577	-0.10326	8.44304	-0.42458	14.6139	-0.00401
L-leucine [cytoplasm]	14.795	14.795	0	14.795	0	14.795	0	14.795	0	8.98752	-0.39253	14.795	0	11.8783	-0.19714	14.795	0	14.795	0	14.795	0	8.98752	-0.39253	14.795	0	11.8783	-0.19714	14.795	0	14.795	0	8.98752	-0.39253	14.795	0	11.8783	-0.19714	14.795	0	8.98752	-0.39253	14.795	0	11.8783	-0.19714	8.61042	-0.41802	14.795	0
L-lysine [cytoplasm]	13.2178	13.2178	0	13.2178	0	13.2178	0	13.2178	0	7.02028	-0.46888	13.2178	0	11.1991	-0.15273	13.2178	0	13.2178	0	13.2178	0	7.02028	-0.46888	13.2178	0	11.1991	-0.15273	13.2178	0	13.2178	0	7.02028	-0.46888	13.2178	0	11.1991	-0.15273	13.2178	0	7.02028	-0.46888	13.2178	0	11.1991	-0.15273	5.89542	-0.55398	13.2178	0
L-methionine [cytoplasm]	11.8498	11.8498	0	11.8498	0	11.8498	0	10.7878	-0.08962	7.42842	-0.37312	11.8498	0	11.4958	-0.02988	11.8498	0	11.8498	0	10.7878	-0.08962	7.42842	-0.37312	11.8498	0	11.4958	-0.02988	11.8498	0	10.7878	-0.08962	7.42842	-0.37312	11.8498	0	11.4958	-0.02988	10.7878	-0.08962	7.42842	-0.37312	11.8498	0	11.4958	-0.02988	4.80878	-0.59419	10.7878	-0.08962
L-phenylalanine [cytoplasm]	9.89497	9.89497	0	9.89497	0	9.89497	0	9.82424	-0.00715	4.942	-0.50055	9.89497	0	8.94146	-0.09636	9.89497	0	9.89497	0	9.82424	-0.00715	4.942	-0.50055	9.89497	0	8.94146	-0.09636	9.89497	0	9.82424	-0.00715	4.942	-0.50055	9.89497	0	8.94146	-0.09636	9.82424	-0.00715	4.942	-0.50055	9.89497	0	8.94146	-0.09636	3.63816	-0.63232	9.82424	-0.00715
L-proline [cytoplasm]	17.4223	17.4223	0	17.4223	0	17.4223	0	17.3108	-0.0064	9.3649	-0.46248	17.4223	0	14.8511	-0.14758	17.4223	0	17.4223	0	17.3108	-0.0064	9.3649	-0.46248	17.4223	0	14.8511	-0.14758	17.4223	0	17.3108	-0.0064	9.3649	-0.46248	17.4223	0	14.8511	-0.14758	17.3108	-0.0064	9.3649	-0.46248	17.4223	0	14.8511	-0.14758	7.95022	-0.54368	17.3108	-0.0064
L-serine [cytoplasm]	36.7588	36.7588	0	36.7588	0	36.7588	0	36.7588	0	23.5138	-0.36032	36.7588	0	27.8803	-0.24154	36.7588	0	36.7588	0	36.7588	0	23.5138	-0.36032	36.7588	0	27.8803	-0.24154	36.7588	0	36.7588	0	23.5138	-0.36032	36.7588	0	27.8803	-0.24154	36.7588	0	23.5138	-0.36032	36.7588	0	27.8803	-0.24154	22.3475	-0.39205	36.7588	0
L-threonine [cytoplasm]	23.9244	23.9244	0	23.9244	0	23.9244	0	23.4427	-0.02013	18.0518	-0.24547	23.9244	0	23.0968	-0.03459	23.9244	0	23.9244	0	23.4427	-0.02013	18.0518	-0.24547	23.9244	0	23.0968	-0.03459	23.9244	0	23.4427	-0.02013	18.0518	-0.24547	23.9244	0	23.0968	-0.03459	23.4427	-0.02013	18.0518	-0.24547	23.9244	0	23.0968	-0.03459	12.5049	-0.47732	23.4427	-0.02013
L-tryptophan [cytoplasm]	7.73026	7.73026	0	7.73026	0	7.73026	0	7.73026	0	3.59505	-0.53494	7.73026	0	7.60457	-0.01626	7.73026	0	7.73026	0	7.73026	0	3.59505	-0.53494	7.73026	0	7.60457	-0.01626	7.73026	0	7.73026	0	3.59505	-0.53494	7.73026	0	7.60457	-0.01626	7.73026	0	3.59505	-0.53494	7.73026	0	7.60457	-0.01626	2.72764	-0.64715	7.73026	0
L-tyrosine [cytoplasm]	9.69026	9.69026	0	9.69026	0	9.69026	0	9.62674	-0.00655	4.50501	-0.5351	9.69026	0	8.38593	-0.1346	9.69026	0	9.69026	0	9.62674	-0.00655	4.50501	-0.5351	9.69026	0	8.38593	-0.1346	9.69026	0	9.62674	-0.00655	4.50501	-0.5351	9.69026	0	8.38593	-0.1346	9.62674	-0.00655	4.50501	-0.5351	9.69026	0	8.38593	-0.1346	3.25532	-0.66406	9.62674	-0.00655
L-valine [cytoplasm]	19.2687	19.2687	0	19.2687	0	19.2687	0	19.2687	0	12.5976	-0.34621	19.2687	0	14.599	-0.24235	19.2687	0	19.2687	0	19.2687	0	12.5976	-0.34621	19.2687	0	14.599	-0.24235	19.2687	0	19.2687	0	12.5976	-0.34621	19.2687	0	14.599	-0.24235	19.2687	0	12.5976	-0.34621	19.2687	0	14.599	-0.24235	11.8164	-0.38676	19.2687	0
(1->3)-beta-D-glucan [cell envelope]	16.4363	16.4363	0	16.4363	0	16.4363	0	15.8434	-0.03607	0	-1	16.4363	0	16.4363	0	16.4363	0	16.4363	0	15.8434	-0.03607	0	-1	16.4363	0	16.4363	0	16.4363	0	15.8434	-0.03607	0	-1	16.4363	0	16.4363	0	15.8434	-0.03607	0	-1	16.4363	0	16.4363	0	0	-1	15.8434	-0.03607
(1->6)-beta-D-glucan [cell envelope]	16.4363	16.4363	0	16.4363	0	16.4363	0	15.8434	-0.03607	0	-1	16.4363	0	16.4363	0	16.4363	0	16.4363	0	15.8434	-0.03607	0	-1	16.4363	0	16.4363	0	16.4363	0	15.8434	-0.03607	0	-1	16.4363	0	16.4363	0	15.8434	-0.03607	0	-1	16.4363	0	16.4363	0	0	-1	15.8434	-0.03607
glycogen [cytoplasm]	16.9703	16.9703	0	16.9703	0	16.9703	0	16.5666	-0.02379	0	-1	16.9703	0	16.9703	0	16.9703	0	16.9703	0	16.5666	-0.02379	0	-1	16.9703	0	16.9703	0	16.9703	0	16.5666	-0.02379	0	-1	16.9703	0	16.9703	0	16.5666	-0.02379	0	-1	16.9703	0	16.9703	0	0	-1	16.5666	-0.02379
mannan [cytoplasm]	16.4363	16.4363	0	16.4363	0	16.4363	0	15.8434	-0.03607	0	-1	16.4363	0	16.4363	0	16.4363	0	16.4363	0	15.8434	-0.03607	0	-1	16.4363	0	16.4363	0	16.4363	0	15.8434	-0.03607	0	-1	16.4363	0	16.4363	0	15.8434	-0.03607	0	-1	16.4363	0	16.4363	0	0	-1	15.8434	-0.03607
trehalose [cytoplasm]	8.53772	0	-1	0	-1	8.53772	0	8.28328	-0.0298	0	-1	8.53772	0	8.53772	0	0	-1	0	-1	0	-1	0	-1	0	-1	0	-1	0	-1	0	-1	0	-1	0	-1	0	-1	8.28328	-0.0298	0	-1	8.53772	0	8.53772	0	0	-1	8.28328	-0.0298
AMP [cytoplasm]	7.99904	7.99904	0	7.99904	0	7.99904	0	0.78	-0.90249	0.78	-0.90249	7.99904	0	7.91241	-0.01083	7.99904	0	7.99904	0	0.78	-0.90249	0.78	-0.90249	7.99904	0	7.91241	-0.01083	7.99904	0	0.78	-0.90249	0.78	-0.90249	7.99904	0	7.91241	-0.01083	0.78	-0.90249	0.78	-0.90249	7.99904	0	7.91241	-0.01083	0.78	-0.90249	0.78	-0.90249
CMP [cytoplasm]	9.22411	9.22411	0	9.22411	0	9.22411	0	9.04675	-0.01923	0	-1	9.22411	0	9.12895	-0.01032	9.22411	0	9.22411	0	9.04675	-0.01923	0	-1	9.22411	0	9.12895	-0.01032	9.22411	0	9.04675	-0.01923	0	-1	9.22411	0	9.12895	-0.01032	9.04675	-0.01923	0	-1	9.22411	0	9.12895	-0.01032	0	-1	9.04675	-0.01923
GMP [cytoplasm]	7.97992	7.97992	0	7.97992	0	7.97992	0	0.78	-0.90225	2.86679	-0.64075	7.97992	0	7.89352	-0.01083	7.97992	0	7.97992	0	0.78	-0.90225	2.86679	-0.64075	7.97992	0	7.89352	-0.01083	7.97992	0	0.78	-0.90225	2.86679	-0.64075	7.97992	0	7.89352	-0.01083	0.78	-0.90225	2.86679	-0.64075	7.97992	0	7.89352	-0.01083	0.78	-0.90225	0.78	-0.90225
UMP [cytoplasm]	10.2589	10.2589	0	10.2589	0	10.2589	0	10.1052	-0.01498	4.54822	-0.55666	10.2589	0	10.1608	-0.00956	10.2589	0	10.2589	0	10.1052	-0.01498	4.54822	-0.55666	10.2589	0	10.1608	-0.00956	10.2589	0	10.1052	-0.01498	4.54822	-0.55666	10.2589	0	10.1608	-0.00956	10.1052	-0.01498	4.54822	-0.55666	10.2589	0	10.1608	-0.00956	3.14661	-0.69328	10.1052	-0.01498
dAMP [cytoplasm]	7.70366	7.70366	0	7.70366	0	7.70366	0	0.78	-0.89875	0.78	-0.89875	7.70366	0	7.62154	-0.01066	7.70366	0	7.70366	0	0.78	-0.89875	0.78	-0.89875	7.70366	0	7.62154	-0.01066	7.70366	0	0.78	-0.89875	0.78	-0.89875	7.70366	0	7.62154	-0.01066	0.78	-0.89875	0.78	-0.89875	7.70366	0	7.62154	-0.01066	0.78	-0.89875	0.78	-0.89875
dCMP [cytoplasm]	9.01514	9.01514	0	9.01514	0	9.01514	0	8.83411	-0.02008	0	-1	9.01514	0	8.92077	-0.01047	9.01514	0	9.01514	0	8.83411	-0.02008	0	-1	9.01514	0	8.92077	-0.01047	9.01514	0	8.83411	-0.02008	0	-1	9.01514	0	8.92077	-0.01047	8.83411	-0.02008	0	-1	9.01514	0	8.92077	-0.01047	0	-1	8.83411	-0.02008
dGMP [cytoplasm]	7.68571	7.68571	0	7.68571	0	7.68571	0	0.78	-0.89851	2.79523	-0.63631	7.68571	0	7.60379	-0.01066	7.68571	0	7.68571	0	0.78	-0.89851	2.79523	-0.63631	7.68571	0	7.60379	-0.01066	7.68571	0	0.78	-0.89851	2.79523	-0.63631	7.68571	0	7.60379	-0.01066	0.78	-0.89851	2.79523	-0.63631	7.68571	0	7.60379	-0.01066	0.78	-0.89851	0.78	-0.89851
dTMP [cytoplasm]	8.13035	8.13035	0	8.13035	0	8.13035	0	8.03157	-0.01215	0	-1	8.13035	0	8.05044	-0.00983	8.13035	0	8.13035	0	8.03157	-0.01215	0	-1	8.13035	0	8.05044	-0.00983	8.13035	0	8.03157	-0.01215	0	-1	8.13035	0	8.05044	-0.00983	8.03157	-0.01215	0	-1	8.13035	0	8.05044	-0.00983	0	-1	8.03157	-0.01215
H2O [cytoplasm]	1000	1000	0	1000	0	1000	0	1000	0	1000	0	1000	0	1000	0	1000	0	1000	0	1000	0	1000	0	1000	0	1000	0	1000	0	1000	0	1000	0	1000	0	1000	0	1000	0	1000	0	1000	0	1000	0	1000	0	1000	0
riboflavin [cytoplasm]	5.39789	5.39789	0	5.39789	0	5.39789	0	1.56	-0.711	0.78	-0.8555	5.39789	0	5.36415	-0.00625	5.39789	0	5.39789	0	1.56	-0.711	0.78	-0.8555	5.39789	0	5.36415	-0.00625	5.39789	0	1.56	-0.711	0.78	-0.8555	5.39789	0	5.36415	-0.00625	1.56	-0.711	0.78	-0.8555	5.39789	0	5.36415	-0.00625	0.78	-0.8555	1.56	-0.711
sulphate [cytoplasm]	1000	1000	0	1000	0	1000	0	1000	0	1000	0	1000	0	1000	0	1000	0	1000	0	1000	0	1000	0	1000	0	1000	0	1000	0	1000	0	1000	0	1000	0	1000	0	1000	0	1000	0	1000	0	1000	0	1000	0	1000	0
heme a [cytoplasm]	1.47622	1.47622	0	1.47622	0	1.47622	0	1.4349	-0.02799	0.678658	-0.54027	1.47622	0	1.31318	-0.11044	1.47622	0	1.47622	0	1.4349	-0.02799	0.678658	-0.54027	1.47622	0	1.31318	-0.11044	1.47622	0	1.4349	-0.02799	0.678658	-0.54027	1.47622	0	1.31318	-0.11044	1.4349	-0.02799	0.678658	-0.54027	1.47622	0	1.31318	-0.11044	0.48268	-0.67303	1.4349	-0.02799
ATP [cytoplasm]	7.122	7.122	0	7.122	0	7.122	0	0.78	-0.89048	0.78	-0.89048	7.122	0	7.0388	-0.01168	7.122	0	7.122	0	0.78	-0.89048	0.78	-0.89048	7.122	0	7.0388	-0.01168	7.122	0	0.78	-0.89048	0.78	-0.89048	7.122	0	7.0388	-0.01168	0.78	-0.89048	0.78	-0.89048	7.122	0	7.0388	-0.01168	0.78	-0.89048	0.78	-0.89048
Mean			-0.075		-0.075		-0.0504522		-0.21995		-0.628146		-0.0287888		-0.0658178		-0.075		-0.0754522		-0.244205		-0.628146		-0.075		-0.13969		-0.0754522		-0.244205		-0.628146		-0.075		-0.13969		-0.220536		-0.628146		-0.0504522		-0.115352		-0.70032		-0.21995
StDev			0.263391		0.263391		0.217851		0.375433		0.293103		0.157307		0.0782942		0.263391		0.26327		0.393281		0.293103		0.263391		0.256755		0.26327		0.393281		0.293103		0.263391		0.256755		0.375213		0.293103		0.217851		0.217332		0.268117		0.375433
[truncated: 206 more columns]

## Sheet: Min_newPerc Var
Growth/Precursor	WT	TPS1	WT Diff	TPS2	WT Diff	CHO1	WT Diff	ADE3	WT Diff	YNK1	WT Diff	GPT2	WT Diff	PFK2	WT Diff	TPS1, TPS2	WT Diff	TPS1, CHO1	WT Diff	TPS1, ADE3	WT Diff	TPS1, YNK1	WT Diff	TPS1, GPT2	WT Diff	TPS1, PFK2	WT Diff	TPS2, CHO1	WT Diff	TPS2, ADE3	WT Diff	TPS2, YNK1	WT Diff	TPS2, GPT2	WT Diff	TPS2, PFK2	WT Diff	CHO1, ADE3	WT Diff	CHO1, YNK1	WT Diff	CHO1, GPT2	WT Diff	CHO1, PFK2	WT Diff	ADE3, YNK1	WT Diff	ADE3, GPT2	WT Diff
Growth	1.16147	0	-1	0	-1	0	-1	0	-1	0	-1	0	-1	1.14071	-0.01788	0	-1	0	-1	0	-1	0	-1	0	-1	0	-1	0	-1	0	-1	0	-1	0	-1	0	-1	0	-1	0	-1	0	-1	0	-1	0	-1	0	-1
lipid backbone [cytoplasm]	0.00886052	0	-1	0	-1	0	-1	0	-1	0	-1	0.00751758	-0.15156	0.00870208	-0.01788	0	-1	0	-1	0	-1	0	-1	0	-1	0	-1	0	-1	0	-1	0	-1	0	-1	0	-1	0	-1	0	-1	0	-1	0	-1	0	-1	0	-1
lipid chain [cytoplasm]	0.00897865	0	-1	0	-1	0	-1	0	-1	0	-1	0	-1	0.0088181	-0.01788	0	-1	0	-1	0	-1	0	-1	0	-1	0	-1	0	-1	0	-1	0	-1	0	-1	0	-1	0	-1	0	-1	0	-1	0	-1	0	-1	0	-1
L-alanine [cytoplasm]	7.57	7.57	0	7.57	0	7.57	0	7.57	0	7.57	0	7.57	0	7.57	0	7.57	0	7.57	0	7.57	0	7.57	0	7.57	0	7.57	0	7.57	0	7.57	0	7.57	0	7.57	0	7.57	0	7.57	0	7.57	0	7.57	0	7.57	0	7.325	-0.03236	7.57	0
L-arginine [cytoplasm]	1.8925	1.8925	0	1.8925	0	1.8925	0	1.8925	0	1.8925	0	1.8925	0	1.8925	0	1.8925	0	1.8925	0	1.8925	0	1.8925	0	1.8925	0	1.8925	0	1.8925	0	1.8925	0	1.8925	0	1.8925	0	1.8925	0	1.8925	0	1.8925	0	1.8925	0	1.8925	0	1.26657	-0.33074	1.8925	0
L-asparagine [cytoplasm]	3.785	3.785	0	3.785	0	3.785	0	3.785	0	3.785	0	3.785	0	3.785	0	3.785	0	3.785	0	3.785	0	3.785	0	3.785	0	3.785	0	3.785	0	3.785	0	3.785	0	3.785	0	3.785	0	3.785	0	3.785	0	3.785	0	3.785	0	2.55523	-0.32491	3.785	0
L-aspartate [cytoplasm]	7.57	7.57	0	7.57	0	7.57	0	7.57	0	7.57	0	7.57	0	7.57	0	7.57	0	7.57	0	7.57	0	7.57	0	7.57	0	7.57	0	7.57	0	7.57	0	7.57	0	7.57	0	7.57	0	7.57	0	7.57	0	7.57	0	7.57	0	5.86	-0.22589	7.57	0
L-cysteine [cytoplasm]	0.11	0.11	0	0.11	0	0.11	0	0.11	0	0.11	0	0.11	0	0.11	0	0.11	0	0.11	0	0.11	0	0.11	0	0.11	0	0.11	0	0.11	0	0.11	0	0.11	0	0.11	0	0.11	0	0.11	0	0.11	0	0.11	0	0.11	0	0.11	0	0.11	0
L-glutamine [cytoplasm]	3.785	3.785	0	3.785	0	3.785	0	3.785	0	3.68303	-0.02694	3.785	0	3.785	0	3.785	0	3.785	0	3.785	0	3.68303	-0.02694	3.785	0	3.785	0	3.785	0	3.785	0	3.68303	-0.02694	3.785	0	3.785	0	3.785	0	3.68303	-0.02694	3.785	0	3.785	0	2.44167	-0.35491	3.785	0
L-glutamate [cytoplasm]	7.57	7.57	0	7.57	0	7.57	0	7.57	0	5.08411	-0.32839	7.57	0	7.57	0	7.57	0	7.57	0	7.57	0	5.08411	-0.32839	7.57	0	7.57	0	7.57	0	7.57	0	5.08411	-0.32839	7.57	0	7.57	0	7.57	0	5.08411	-0.32839	7.57	0	7.57	0	3.95816	-0.47713	7.57	0
L-glycine [cytoplasm]	7.57	7.57	0	7.57	0	7.57	0	7.57	0	7.57	0	7.57	0	7.57	0	7.57	0	7.57	0	7.57	0	7.57	0	7.57	0	7.57	0	7.57	0	7.57	0	7.57	0	7.57	0	7.57	0	7.57	0	7.57	0	7.57	0	7.57	0	7.57	0	7.57	0
L-histidine [cytoplasm]	2.52333	2.52333	0	2.52333	0	2.52333	0	0	-1	0	-1	2.52333	0	2.52333	0	2.52333	0	2.52333	0	0	-1	0	-1	2.52333	0	2.52333	0	2.52333	0	0	-1	0	-1	2.52333	0	2.52333	0	0	-1	0	-1	2.52333	0	2.52333	0	0	-1	0	-1
L-isoleucine [cytoplasm]	7.57	7.57	0	7.57	0	7.57	0	7.57	0	4.33492	-0.42736	7.57	0	7.57	0	7.57	0	7.57	0	7.57	0	4.33492	-0.42736	7.57	0	7.57	0	7.57	0	7.57	0	4.33492	-0.42736	7.57	0	7.57	0	7.57	0	4.33492	-0.42736	7.57	0	7.57	0	2.66364	-0.64813	7.57	0
L-leucine [cytoplasm]	7.57	7.57	0	7.57	0	7.57	0	7.57	0	3.69315	-0.51213	7.57	0	7.42178	-0.01958	7.57	0	7.57	0	7.57	0	3.69315	-0.51213	7.57	0	7.42178	-0.01958	7.57	0	7.57	0	3.69315	-0.51213	7.57	0	7.42178	-0.01958	7.57	0	3.69315	-0.51213	7.57	0	7.42178	-0.01958	3.08394	-0.59261	7.57	0
L-lysine [cytoplasm]	3.785	3.785	0	3.785	0	3.785	0	3.785	0	2.68662	-0.29019	3.785	0	3.785	0	3.785	0	3.785	0	3.785	0	2.68662	-0.29019	3.785	0	3.785	0	3.785	0	3.785	0	2.68662	-0.29019	3.785	0	3.785	0	3.785	0	2.68662	-0.29019	3.785	0	3.785	0	1.77139	-0.532	3.785	0
L-methionine [cytoplasm]	0.11	0.11	0	0.11	0	0.11	0	0.11	0	0.11	0	0.11	0	0.11	0	0.11	0	0.11	0	0.11	0	0.11	0	0.11	0	0.11	0	0.11	0	0.11	0	0.11	0	0.11	0	0.11	0	0.11	0	0.11	0	0.11	0	0.11	0	0.11	0	0.11	0
L-phenylalanine [cytoplasm]	6.94704	6.94704	0	6.94704	0	6.94704	0	6.88828	-0.00846	1.96157	-0.71764	6.94704	0	5.69687	-0.17996	6.94704	0	6.94704	0	6.88828	-0.00846	1.96157	-0.71764	6.94704	0	5.69687	-0.17996	6.94704	0	6.88828	-0.00846	1.96157	-0.71764	6.94704	0	5.69687	-0.17996	6.88828	-0.00846	1.96157	-0.71764	6.94704	0	5.69687	-0.17996	1.07195	-0.8457	6.88828	-0.00846
L-proline [cytoplasm]	7.57	7.57	0	7.57	0	7.57	0	7.57	0	4.03582	-0.46687	7.57	0	7.57	0	7.57	0	7.57	0	7.57	0	4.03582	-0.46687	7.57	0	7.57	0	7.57	0	7.57	0	4.03582	-0.46687	7.57	0	7.57	0	7.57	0	4.03582	-0.46687	7.57	0	7.57	0	2.72132	-0.64051	7.57	0
L-serine [cytoplasm]	7.57	7.57	0	7.57	0	7.57	0	7.57	0	7.57	0	7.57	0	7.57	0	7.57	0	7.57	0	7.57	0	7.57	0	7.57	0	7.57	0	7.57	0	7.57	0	7.57	0	7.57	0	7.57	0	7.57	0	7.57	0	7.57	0	7.57	0	7.57	0	7.57	0
L-threonine [cytoplasm]	7.57	7.57	0	7.57	0	7.57	0	7.57	0	7.57	0	7.57	0	7.57	0	7.57	0	7.57	0	7.57	0	7.57	0	7.57	0	7.57	0	7.57	0	7.57	0	7.57	0	7.57	0	7.57	0	7.57	0	7.57	0	7.57	0	7.57	0	4.18571	-0.44707	7.57	0
L-tryptophan [cytoplasm]	3.785	3.785	0	3.785	0	3.785	0	3.785	0	1.31337	-0.65301	3.785	0	3.785	0	3.785	0	3.785	0	3.785	0	1.31337	-0.65301	3.785	0	3.785	0	3.785	0	3.785	0	1.31337	-0.65301	3.785	0	3.785	0	3.785	0	1.31337	-0.65301	3.785	0	3.785	0	0.714634	-0.81119	3.785	0
L-tyrosine [cytoplasm]	7.32501	7.32501	0	7.32501	0	7.32501	0	7.26529	-0.00815	2.04033	-0.72146	7.32501	0	5.8081	-0.20709	7.32501	0	7.32501	0	7.26529	-0.00815	2.04033	-0.72146	7.32501	0	5.8081	-0.20709	7.32501	0	7.26529	-0.00815	2.04033	-0.72146	7.32501	0	5.8081	-0.20709	7.26529	-0.00815	2.04033	-0.72146	7.32501	0	5.8081	-0.20709	1.15658	-0.84211	7.26529	-0.00815
L-valine [cytoplasm]	7.57	7.57	0	7.57	0	7.57	0	7.57	0	5.54451	-0.26757	7.57	0	7.57	0	7.57	0	7.57	0	7.57	0	5.54451	-0.26757	7.57	0	7.57	0	7.57	0	7.57	0	5.54451	-0.26757	7.57	0	7.57	0	7.57	0	5.54451	-0.26757	7.57	0	7.57	0	4.32994	-0.42801	7.57	0
(1->3)-beta-D-glucan [cell envelope]	12.8061	12.8061	0	12.8061	0	12.8061	0	12.6955	-0.00864	0	-1	12.8061	0	12.7631	-0.00335	12.8061	0	12.8061	0	12.6955	-0.00864	0	-1	12.8061	0	12.7631	-0.00335	12.8061	0	12.6955	-0.00864	0	-1	12.8061	0	12.7631	-0.00335	12.6955	-0.00864	0	-1	12.8061	0	12.7631	-0.00335	0	-1	12.6955	-0.00864
(1->6)-beta-D-glucan [cell envelope]	12.8061	12.8061	0	12.8061	0	12.8061	0	12.6955	-0.00864	0	-1	12.8061	0	12.7631	-0.00335	12.8061	0	12.8061	0	12.6955	-0.00864	0	-1	12.8061	0	12.7631	-0.00335	12.8061	0	12.6955	-0.00864	0	-1	12.8061	0	12.7631	-0.00335	12.6955	-0.00864	0	-1	12.8061	0	12.7631	-0.00335	0	-1	12.6955	-0.00864
glycogen [cytoplasm]	13.4519	13.4519	0	13.4519	0	13.4519	0	13.3697	-0.00611	0	-1	13.4519	0	13.42	-0.00237	13.4519	0	13.4519	0	13.3697	-0.00611	0	-1	13.4519	0	13.42	-0.00237	13.4519	0	13.3697	-0.00611	0	-1	13.4519	0	13.42	-0.00237	13.3697	-0.00611	0	-1	13.4519	0	13.42	-0.00237	0	-1	13.3697	-0.00611
mannan [cytoplasm]	12.8061	12.8061	0	12.8061	0	12.8061	0	12.6955	-0.00864	0	-1	12.8061	0	12.7631	-0.00335	12.8061	0	12.8061	0	12.6955	-0.00864	0	-1	12.8061	0	12.7631	-0.00335	12.8061	0	12.6955	-0.00864	0	-1	12.8061	0	12.7631	-0.00335	12.6955	-0.00864	0	-1	12.8061	0	12.7631	-0.00335	0	-1	12.6955	-0.00864
trehalose [cytoplasm]	6.72594	0	-1	0	-1	6.72594	0	6.68483	-0.00611	0	-1	6.72594	0	6.71	-0.00237	0	-1	0	-1	0	-1	0	-1	0	-1	0	-1	0	-1	0	-1	0	-1	0	-1	0	-1	6.68483	-0.00611	0	-1	6.72594	0	6.71	-0.00237	0	-1	6.68483	-0.00611
AMP [cytoplasm]	1.08	1.08	0	1.08	0	1.08	0	0	-1	0	-1	1.08	0	1.08	0	1.08	0	1.08	0	0	-1	0	-1	1.08	0	1.08	0	1.08	0	0	-1	0	-1	1.08	0	1.08	0	0	-1	0	-1	1.08	0	1.08	0	0	-1	0	-1
CMP [cytoplasm]	1.08	1.08	0	1.08	0	1.08	0	1.08	0	0	-1	1.08	0	1.08	0	1.08	0	1.08	0	1.08	0	0	-1	1.08	0	1.08	0	1.08	0	1.08	0	0	-1	1.08	0	1.08	0	1.08	0	0	-1	1.08	0	1.08	0	0	-1	1.08	0
GMP [cytoplasm]	1.08	1.08	0	1.08	0	1.08	0	0	-1	1.06083	-0.01775	1.08	0	1.08	0	1.08	0	1.08	0	0	-1	1.06083	-0.01775	1.08	0	1.08	0	1.08	0	0	-1	1.06083	-0.01775	1.08	0	1.08	0	0	-1	1.06083	-0.01775	1.08	0	1.08	0	0	-1	0	-1
UMP [cytoplasm]	1.08	1.08	0	1.08	0	1.08	0	1.08	0	1.08	0	1.08	0	1.08	0	1.08	0	1.08	0	1.08	0	1.08	0	1.08	0	1.08	0	1.08	0	1.08	0	1.08	0	1.08	0	1.08	0	1.08	0	1.08	0	1.08	0	1.08	0	0.976667	-0.09568	1.08	0
dAMP [cytoplasm]	1.08	1.08	0	1.08	0	1.08	0	0	-1	0	-1	1.08	0	1.08	0	1.08	0	1.08	0	0	-1	0	-1	1.08	0	1.08	0	1.08	0	0	-1	0	-1	1.08	0	1.08	0	0	-1	0	-1	1.08	0	1.08	0	0	-1	0	-1
dCMP [cytoplasm]	1.08	1.08	0	1.08	0	1.08	0	1.08	0	0	-1	1.08	0	1.08	0	1.08	0	1.08	0	1.08	0	0	-1	1.08	0	1.08	0	1.08	0	1.08	0	0	-1	1.08	0	1.08	0	1.08	0	0	-1	1.08	0	1.08	0	0	-1	1.08	0
dGMP [cytoplasm]	1.08	1.08	0	1.08	0	1.08	0	0	-1	1.03435	-0.04227	1.08	0	1.08	0	1.08	0	1.08	0	0	-1	1.03435	-0.04227	1.08	0	1.08	0	1.08	0	0	-1	1.03435	-0.04227	1.08	0	1.08	0	0	-1	1.03435	-0.04227	1.08	0	1.08	0	0	-1	0	-1
dTMP [cytoplasm]	1.08	1.08	0	1.08	0	1.08	0	1.08	0	0	-1	1.08	0	1.08	0	1.08	0	1.08	0	1.08	0	0	-1	1.08	0	1.08	0	1.08	0	1.08	0	0	-1	1.08	0	1.08	0	1.08	0	0	-1	1.08	0	1.08	0	0	-1	1.08	0
H2O [cytoplasm]	1000	1000	0	1000	0	1000	0	1000	0	1000	0	1000	0	1000	0	1000	0	1000	0	1000	0	1000	0	1000	0	1000	0	1000	0	1000	0	1000	0	1000	0	1000	0	1000	0	1000	0	1000	0	1000	0	1000	0	1000	0
riboflavin [cytoplasm]	1.8925	1.8925	0	1.8925	0	1.8925	0	0	-1	0	-1	1.8925	0	1.8925	0	1.8925	0	1.8925	0	0	-1	0	-1	1.8925	0	1.8925	0	1.8925	0	0	-1	0	-1	1.8925	0	1.8925	0	0	-1	0	-1	1.8925	0	1.8925	0	0	-1	0	-1
sulphate [cytoplasm]	0.11	0.11	0	0.11	0	0.11	0	0.11	0	0.11	0	0.11	0	0.11	0	0.11	0	0.11	0	0.11	0	0.11	0	0.11	0	0.11	0	0.11	0	0.11	0	0.11	0	0.11	0	0.11	0	0.11	0	0.11	0	0.11	0	0.11	0	0.11	0	0.11	0
heme a [cytoplasm]	0.01	0.01	0	0.01	0	0.01	0	0.01	0	0.01	0	0.01	0	0.01	0	0.01	0	0.01	0	0.01	0	0.01	0	0.01	0	0.01	0	0.01	0	0.01	0	0.01	0	0.01	0	0.01	0	0.01	0	0.01	0	0.01	0	0.01	0	0.01	0	0.01	0
ATP [cytoplasm]	0.36	0.36	0	0.36	0	0.36	0	0	-1	0	-1	0.36	0	0.36	0	0.36	0	0.36	0	0	-1	0	-1	0.36	0	0.36	0	0.36	0	0	-1	0	-1	0.36	0	0.36	0	0	-1	0	-1	0.36	0	0.36	0	0	-1	0	-1
Mean			-0.075		-0.075		-0.05		-0.226369		-0.486789		-0.028789		-0.0114295		-0.075		-0.075		-0.251216		-0.486789		-0.075		-0.0854763		-0.075		-0.251216		-0.486789		-0.075		-0.0854763		-0.226369		-0.486789		-0.05		-0.0605355		-0.615724		-0.226369
StDev			0.263391		0.263391		0.217945		0.416855		0.444768		0.157307		0.0421646		0.263391		0.263391		0.43232		0.444768		0.263391		0.263792		0.263391		0.43232		0.444768		0.263391		0.263792		0.416855		0.444768		0.217945		0.219609		0.399849		0.416855
[truncated: 206 more columns]

## Sheet: Min_newValues
Growth/Precursor	WT	TPS1	WT Diff	TPS2	WT Diff	CHO1	WT Diff	ADE3	WT Diff	YNK1	WT Diff	GPT2	WT Diff	PFK2	WT Diff	TPS1, TPS2	WT Diff	TPS1, CHO1	WT Diff	TPS1, ADE3	WT Diff	TPS1, YNK1	WT Diff	TPS1, GPT2	WT Diff	TPS1, PFK2	WT Diff	TPS2, CHO1	WT Diff	TPS2, ADE3	WT Diff	TPS2, YNK1	WT Diff	TPS2, GPT2	WT Diff	TPS2, PFK2	WT Diff	CHO1, ADE3	WT Diff	CHO1, YNK1	WT Diff	CHO1, GPT2	WT Diff	CHO1, PFK2	WT Diff	ADE3, YNK1	WT Diff	ADE3, GPT2	WT Diff
Growth	1.16147	0	-1	0	-1	0	-1	0	-1	0	-1	0	-1	1.14071	-0.01788	0	-1	0	-1	0	-1	0	-1	0	-1	0	-1	0	-1	0	-1	0	-1	0	-1	0	-1	0	-1	0	-1	0	-1	0	-1	0	-1	0	-1
lipid backbone [cytoplasm]	0.00886052	0	-1	0	-1	0	-1	0	-1	0	-1	0.00751758	-0.15156	0.00870208	-0.01788	0	-1	0	-1	0	-1	0	-1	0	-1	0	-1	0	-1	0	-1	0	-1	0	-1	0	-1	0	-1	0	-1	0	-1	0	-1	0	-1	0	-1
lipid chain [cytoplasm]	0.00897865	0	-1	0	-1	0	-1	0	-1	0	-1	0	-1	0.0088181	-0.01788	0	-1	0	-1	0	-1	0	-1	0	-1	0	-1	0	-1	0	-1	0	-1	0	-1	0	-1	0	-1	0	-1	0	-1	0	-1	0	-1	0	-1
L-alanine [cytoplasm]	7.57	7.57	0	7.57	0	7.57	0	7.57	0	7.57	0	7.57	0	7.57	0	7.57	0	7.57	0	7.57	0	7.57	0	7.57	0	7.57	0	7.57	0	7.57	0	7.57	0	7.57	0	7.57	0	7.57	0	7.57	0	7.57	0	7.57	0	7.325	-0.03236	7.57	0
L-arginine [cytoplasm]	1.8925	1.8925	0	1.8925	0	1.8925	0	1.8925	0	1.8925	0	1.8925	0	1.8925	0	1.8925	0	1.8925	0	1.8925	0	1.8925	0	1.8925	0	1.8925	0	1.8925	0	1.8925	0	1.8925	0	1.8925	0	1.8925	0	1.8925	0	1.8925	0	1.8925	0	1.8925	0	1.26657	-0.33074	1.8925	0
L-asparagine [cytoplasm]	3.785	3.785	0	3.785	0	3.785	0	3.785	0	3.785	0	3.785	0	3.785	0	3.785	0	3.785	0	3.785	0	3.785	0	3.785	0	3.785	0	3.785	0	3.785	0	3.785	0	3.785	0	3.785	0	3.785	0	3.785	0	3.785	0	3.785	0	2.55523	-0.32491	3.785	0
L-aspartate [cytoplasm]	7.57	7.57	0	7.57	0	7.57	0	7.57	0	7.57	0	7.57	0	7.57	0	7.57	0	7.57	0	7.57	0	7.57	0	7.57	0	7.57	0	7.57	0	7.57	0	7.57	0	7.57	0	7.57	0	7.57	0	7.57	0	7.57	0	7.57	0	5.86	-0.22589	7.57	0
L-cysteine [cytoplasm]	0.11	0.11	0	0.11	0	0.11	0	0.11	0	0.11	0	0.11	0	0.11	0	0.11	0	0.11	0	0.11	0	0.11	0	0.11	0	0.11	0	0.11	0	0.11	0	0.11	0	0.11	0	0.11	0	0.11	0	0.11	0	0.11	0	0.11	0	0.11	0	0.11	0
L-glutamine [cytoplasm]	3.785	3.785	0	3.785	0	3.785	0	3.785	0	3.68303	-0.02694	3.785	0	3.785	0	3.785	0	3.785	0	3.785	0	3.68303	-0.02694	3.785	0	3.785	0	3.785	0	3.785	0	3.68303	-0.02694	3.785	0	3.785	0	3.785	0	3.68303	-0.02694	3.785	0	3.785	0	2.44167	-0.35491	3.785	0
L-glutamate [cytoplasm]	7.57	7.57	0	7.57	0	7.57	0	7.57	0	5.08411	-0.32839	7.57	0	7.57	0	7.57	0	7.57	0	7.57	0	5.08411	-0.32839	7.57	0	7.57	0	7.57	0	7.57	0	5.08411	-0.32839	7.57	0	7.57	0	7.57	0	5.08411	-0.32839	7.57	0	7.57	0	3.95816	-0.47713	7.57	0
L-glycine [cytoplasm]	7.57	7.57	0	7.57	0	7.57	0	7.57	0	7.57	0	7.57	0	7.57	0	7.57	0	7.57	0	7.57	0	7.57	0	7.57	0	7.57	0	7.57	0	7.57	0	7.57	0	7.57	0	7.57	0	7.57	0	7.57	0	7.57	0	7.57	0	7.57	0	7.57	0
L-histidine [cytoplasm]	2.52333	2.52333	0	2.52333	0	2.52333	0	0	-1	0	-1	2.52333	0	2.52333	0	2.52333	0	2.52333	0	0	-1	0	-1	2.52333	0	2.52333	0	2.52333	0	0	-1	0	-1	2.52333	0	2.52333	0	0	-1	0	-1	2.52333	0	2.52333	0	0	-1	0	-1
L-isoleucine [cytoplasm]	7.57	7.57	0	7.57	0	7.57	0	7.57	0	4.33492	-0.42736	7.57	0	7.57	0	7.57	0	7.57	0	7.57	0	4.33492	-0.42736	7.57	0	7.57	0	7.57	0	7.57	0	4.33492	-0.42736	7.57	0	7.57	0	7.57	0	4.33492	-0.42736	7.57	0	7.57	0	2.66364	-0.64813	7.57	0
L-leucine [cytoplasm]	7.57	7.57	0	7.57	0	7.57	0	7.57	0	3.69315	-0.51213	7.57	0	7.42178	-0.01958	7.57	0	7.57	0	7.57	0	3.69315	-0.51213	7.57	0	7.42178	-0.01958	7.57	0	7.57	0	3.69315	-0.51213	7.57	0	7.42178	-0.01958	7.57	0	3.69315	-0.51213	7.57	0	7.42178	-0.01958	3.08394	-0.59261	7.57	0
L-lysine [cytoplasm]	3.785	3.785	0	3.785	0	3.785	0	3.785	0	2.68662	-0.29019	3.785	0	3.785	0	3.785	0	3.785	0	3.785	0	2.68662	-0.29019	3.785	0	3.785	0	3.785	0	3.785	0	2.68662	-0.29019	3.785	0	3.785	0	3.785	0	2.68662	-0.29019	3.785	0	3.785	0	1.77139	-0.532	3.785	0
L-methionine [cytoplasm]	0.11	0.11	0	0.11	0	0.11	0	0.11	0	0.11	0	0.11	0	0.11	0	0.11	0	0.11	0	0.11	0	0.11	0	0.11	0	0.11	0	0.11	0	0.11	0	0.11	0	0.11	0	0.11	0	0.11	0	0.11	0	0.11	0	0.11	0	0.11	0	0.11	0
L-phenylalanine [cytoplasm]	6.94704	6.94704	0	6.94704	0	6.94704	0	6.88828	-0.00846	1.96157	-0.71764	6.94704	0	5.69687	-0.17996	6.94704	0	6.94704	0	6.88828	-0.00846	1.96157	-0.71764	6.94704	0	5.69687	-0.17996	6.94704	0	6.88828	-0.00846	1.96157	-0.71764	6.94704	0	5.69687	-0.17996	6.88828	-0.00846	1.96157	-0.71764	6.94704	0	5.69687	-0.17996	1.07195	-0.8457	6.88828	-0.00846
L-proline [cytoplasm]	7.57	7.57	0	7.57	0	7.57	0	7.57	0	4.03582	-0.46687	7.57	0	7.57	0	7.57	0	7.57	0	7.57	0	4.03582	-0.46687	7.57	0	7.57	0	7.57	0	7.57	0	4.03582	-0.46687	7.57	0	7.57	0	7.57	0	4.03582	-0.46687	7.57	0	7.57	0	2.72132	-0.64051	7.57	0
L-serine [cytoplasm]	7.57	7.57	0	7.57	0	7.57	0	7.57	0	7.57	0	7.57	0	7.57	0	7.57	0	7.57	0	7.57	0	7.57	0	7.57	0	7.57	0	7.57	0	7.57	0	7.57	0	7.57	0	7.57	0	7.57	0	7.57	0	7.57	0	7.57	0	7.57	0	7.57	0
L-threonine [cytoplasm]	7.57	7.57	0	7.57	0	7.57	0	7.57	0	7.57	0	7.57	0	7.57	0	7.57	0	7.57	0	7.57	0	7.57	0	7.57	0	7.57	0	7.57	0	7.57	0	7.57	0	7.57	0	7.57	0	7.57	0	7.57	0	7.57	0	7.57	0	4.18571	-0.44707	7.57	0
L-tryptophan [cytoplasm]	3.785	3.785	0	3.785	0	3.785	0	3.785	0	1.31337	-0.65301	3.785	0	3.785	0	3.785	0	3.785	0	3.785	0	1.31337	-0.65301	3.785	0	3.785	0	3.785	0	3.785	0	1.31337	-0.65301	3.785	0	3.785	0	3.785	0	1.31337	-0.65301	3.785	0	3.785	0	0.714634	-0.81119	3.785	0
L-tyrosine [cytoplasm]	7.32501	7.32501	0	7.32501	0	7.32501	0	7.26529	-0.00815	2.04033	-0.72146	7.32501	0	5.8081	-0.20709	7.32501	0	7.32501	0	7.26529	-0.00815	2.04033	-0.72146	7.32501	0	5.8081	-0.20709	7.32501	0	7.26529	-0.00815	2.04033	-0.72146	7.32501	0	5.8081	-0.20709	7.26529	-0.00815	2.04033	-0.72146	7.32501	0	5.8081	-0.20709	1.15658	-0.84211	7.26529	-0.00815
L-valine [cytoplasm]	7.57	7.57	0	7.57	0	7.57	0	7.57	0	5.54451	-0.26757	7.57	0	7.57	0	7.57	0	7.57	0	7.57	0	5.54451	-0.26757	7.57	0	7.57	0	7.57	0	7.57	0	5.54451	-0.26757	7.57	0	7.57	0	7.57	0	5.54451	-0.26757	7.57	0	7.57	0	4.32994	-0.42801	7.57	0
(1->3)-beta-D-glucan [cell envelope]	12.8061	12.8061	0	12.8061	0	12.8061	0	12.6955	-0.00864	0	-1	12.8061	0	12.7631	-0.00335	12.8061	0	12.8061	0	12.6955	-0.00864	0	-1	12.8061	0	12.7631	-0.00335	12.8061	0	12.6955	-0.00864	0	-1	12.8061	0	12.7631	-0.00335	12.6955	-0.00864	0	-1	12.8061	0	12.7631	-0.00335	0	-1	12.6955	-0.00864
(1->6)-beta-D-glucan [cell envelope]	12.8061	12.8061	0	12.8061	0	12.8061	0	12.6955	-0.00864	0	-1	12.8061	0	12.7631	-0.00335	12.8061	0	12.8061	0	12.6955	-0.00864	0	-1	12.8061	0	12.7631	-0.00335	12.8061	0	12.6955	-0.00864	0	-1	12.8061	0	12.7631	-0.00335	12.6955	-0.00864	0	-1	12.8061	0	12.7631	-0.00335	0	-1	12.6955	-0.00864
glycogen [cytoplasm]	13.4519	13.4519	0	13.4519	0	13.4519	0	13.3697	-0.00611	0	-1	13.4519	0	13.42	-0.00237	13.4519	0	13.4519	0	13.3697	-0.00611	0	-1	13.4519	0	13.42	-0.00237	13.4519	0	13.3697	-0.00611	0	-1	13.4519	0	13.42	-0.00237	13.3697	-0.00611	0	-1	13.4519	0	13.42	-0.00237	0	-1	13.3697	-0.00611
mannan [cytoplasm]	12.8061	12.8061	0	12.8061	0	12.8061	0	12.6955	-0.00864	0	-1	12.8061	0	12.7631	-0.00335	12.8061	0	12.8061	0	12.6955	-0.00864	0	-1	12.8061	0	12.7631	-0.00335	12.8061	0	12.6955	-0.00864	0	-1	12.8061	0	12.7631	-0.00335	12.6955	-0.00864	0	-1	12.8061	0	12.7631	-0.00335	0	-1	12.6955	-0.00864
trehalose [cytoplasm]	6.72594	0	-1	0	-1	6.72594	0	6.68483	-0.00611	0	-1	6.72594	0	6.71	-0.00237	0	-1	0	-1	0	-1	0	-1	0	-1	0	-1	0	-1	0	-1	0	-1	0	-1	0	-1	6.68483	-0.00611	0	-1	6.72594	0	6.71	-0.00237	0	-1	6.68483	-0.00611
AMP [cytoplasm]	1.08	1.08	0	1.08	0	1.08	0	0	-1	0	-1	1.08	0	1.08	0	1.08	0	1.08	0	0	-1	0	-1	1.08	0	1.08	0	1.08	0	0	-1	0	-1	1.08	0	1.08	0	0	-1	0	-1	1.08	0	1.08	0	0	-1	0	-1
CMP [cytoplasm]	1.08	1.08	0	1.08	0	1.08	0	1.08	0	0	-1	1.08	0	1.08	0	1.08	0	1.08	0	1.08	0	0	-1	1.08	0	1.08	0	1.08	0	1.08	0	0	-1	1.08	0	1.08	0	1.08	0	0	-1	1.08	0	1.08	0	0	-1	1.08	0
GMP [cytoplasm]	1.08	1.08	0	1.08	0	1.08	0	0	-1	1.06083	-0.01775	1.08	0	1.08	0	1.08	0	1.08	0	0	-1	1.06083	-0.01775	1.08	0	1.08	0	1.08	0	0	-1	1.06083	-0.01775	1.08	0	1.08	0	0	-1	1.06083	-0.01775	1.08	0	1.08	0	0	-1	0	-1
UMP [cytoplasm]	1.08	1.08	0	1.08	0	1.08	0	1.08	0	1.08	0	1.08	0	1.08	0	1.08	0	1.08	0	1.08	0	1.08	0	1.08	0	1.08	0	1.08	0	1.08	0	1.08	0	1.08	0	1.08	0	1.08	0	1.08	0	1.08	0	1.08	0	0.976667	-0.09568	1.08	0
dAMP [cytoplasm]	1.08	1.08	0	1.08	0	1.08	0	0	-1	0	-1	1.08	0	1.08	0	1.08	0	1.08	0	0	-1	0	-1	1.08	0	1.08	0	1.08	0	0	-1	0	-1	1.08	0	1.08	0	0	-1	0	-1	1.08	0	1.08	0	0	-1	0	-1
dCMP [cytoplasm]	1.08	1.08	0	1.08	0	1.08	0	1.08	0	0	-1	1.08	0	1.08	0	1.08	0	1.08	0	1.08	0	0	-1	1.08	0	1.08	0	1.08	0	1.08	0	0	-1	1.08	0	1.08	0	1.08	0	0	-1	1.08	0	1.08	0	0	-1	1.08	0
dGMP [cytoplasm]	1.08	1.08	0	1.08	0	1.08	0	0	-1	1.03435	-0.04227	1.08	0	1.08	0	1.08	0	1.08	0	0	-1	1.03435	-0.04227	1.08	0	1.08	0	1.08	0	0	-1	1.03435	-0.04227	1.08	0	1.08	0	0	-1	1.03435	-0.04227	1.08	0	1.08	0	0	-1	0	-1
dTMP [cytoplasm]	1.08	1.08	0	1.08	0	1.08	0	1.08	0	0	-1	1.08	0	1.08	0	1.08	0	1.08	0	1.08	0	0	-1	1.08	0	1.08	0	1.08	0	1.08	0	0	-1	1.08	0	1.08	0	1.08	0	0	-1	1.08	0	1.08	0	0	-1	1.08	0
H2O [cytoplasm]	1000	1000	0	1000	0	1000	0	1000	0	1000	0	1000	0	1000	0	1000	0	1000	0	1000	0	1000	0	1000	0	1000	0	1000	0	1000	0	1000	0	1000	0	1000	0	1000	0	1000	0	1000	0	1000	0	1000	0	1000	0
riboflavin [cytoplasm]	1.8925	1.8925	0	1.8925	0	1.8925	0	0	-1	0	-1	1.8925	0	1.8925	0	1.8925	0	1.8925	0	0	-1	0	-1	1.8925	0	1.8925	0	1.8925	0	0	-1	0	-1	1.8925	0	1.8925	0	0	-1	0	-1	1.8925	0	1.8925	0	0	-1	0	-1
sulphate [cytoplasm]	0.11	0.11	0	0.11	0	0.11	0	0.11	0	0.11	0	0.11	0	0.11	0	0.11	0	0.11	0	0.11	0	0.11	0	0.11	0	0.11	0	0.11	0	0.11	0	0.11	0	0.11	0	0.11	0	0.11	0	0.11	0	0.11	0	0.11	0	0.11	0	0.11	0
heme a [cytoplasm]	0.01	0.01	0	0.01	0	0.01	0	0.01	0	0.01	0	0.01	0	0.01	0	0.01	0	0.01	0	0.01	0	0.01	0	0.01	0	0.01	0	0.01	0	0.01	0	0.01	0	0.01	0	0.01	0	0.01	0	0.01	0	0.01	0	0.01	0	0.01	0	0.01	0
ATP [cytoplasm]	0.36	0.36	0	0.36	0	0.36	0	0	-1	0	-1	0.36	0	0.36	0	0.36	0	0.36	0	0	-1	0	-1	0.36	0	0.36	0	0.36	0	0	-1	0	-1	0.36	0	0.36	0	0	-1	0	-1	0.36	0	0.36	0	0	-1	0	-1
Mean			-0.075		-0.075		-0.05		-0.226369		-0.486789		-0.028789		-0.0114295		-0.075		-0.075		-0.251216		-0.486789		-0.075		-0.0854763		-0.075		-0.251216		-0.486789		-0.075		-0.0854763		-0.226369		-0.486789		-0.05		-0.0605355		-0.615724		-0.226369
StDev			0.263391		0.263391		0.217945		0.416855		0.444768		0.157307		0.0421646		0.263391		0.263391		0.43232		0.444768		0.263391		0.263792		0.263391		0.43232		0.444768		0.263391		0.263792		0.416855		0.444768		0.217945		0.219609		0.399849		0.416855
[truncated: 206 more columns]

## Sheet: YPD_newPerc Var
Growth/Precursor	WT	TPS1	WT Diff	TPS2	WT Diff	CHO1	WT Diff	ADE3	WT Diff	YNK1	WT Diff	GPT2	WT Diff	PFK2	WT Diff	TPS1, TPS2	WT Diff	TPS1, CHO1	WT Diff	TPS1, ADE3	WT Diff	TPS1, YNK1	WT Diff	TPS1, GPT2	WT Diff	TPS1, PFK2	WT Diff	TPS2, CHO1	WT Diff	TPS2, ADE3	WT Diff	TPS2, YNK1	WT Diff	TPS2, GPT2	WT Diff	TPS2, PFK2	WT Diff	CHO1, ADE3	WT Diff	CHO1, YNK1	WT Diff	CHO1, GPT2	WT Diff	CHO1, PFK2	WT Diff	ADE3, YNK1	WT Diff	ADE3, GPT2	WT Diff
Growth	0.627028	0	-1	0	-1	0	-1	0	-1	0	-1	0	-1	0.135205	-0.78437	0	-1	0	-1	0	-1	0	-1	0	-1	0	-1	0	-1	0	-1	0	-1	0	-1	0	-1	0	-1	0	-1	0	-1	0	-1	0	-1	0	-1
lipid backbone [cytoplasm]	0.00478693	0	-1	0	-1	0	-1	0	-1	0	-1	0.00406109	-0.15163	0.00103224	-0.78436	0	-1	0	-1	0	-1	0	-1	0	-1	0	-1	0	-1	0	-1	0	-1	0	-1	0	-1	0	-1	0	-1	0	-1	0	-1	0	-1	0	-1
lipid chain [cytoplasm]	0.00485063	0	-1	0	-1	0	-1	0	-1	0	-1	0	-1	0.00104598	-0.78436	0	-1	0	-1	0	-1	0	-1	0	-1	0	-1	0	-1	0	-1	0	-1	0	-1	0	-1	0	-1	0	-1	0	-1	0	-1	0	-1	0	-1
L-alanine [cytoplasm]	26.8756	26.8756	0	26.8756	0	26.8756	0	26.8756	0	21.1157	-0.21432	26.8756	0	5.78295	-0.78483	26.8756	0	26.8756	0	26.8756	0	21.1157	-0.21432	26.8756	0	5.78295	-0.78483	26.8756	0	26.8756	0	21.1157	-0.21432	26.8756	0	5.78295	-0.78483	26.8756	0	21.1157	-0.21432	26.8756	0	5.78295	-0.78483	19.8923	-0.25984	26.8756	0
L-arginine [cytoplasm]	4.51449	4.51449	0	4.51449	0	4.51449	0	4.41256	-0.02258	3.90165	-0.13575	4.51449	0	1.56728	-0.65283	4.51449	0	4.51449	0	4.41256	-0.02258	3.90165	-0.13575	4.51449	0	1.56728	-0.65283	4.51449	0	4.41256	-0.02258	3.90165	-0.13575	4.51449	0	1.56728	-0.65283	4.41256	-0.02258	3.90165	-0.13575	4.51449	0	1.56728	-0.65283	3.62879	-0.19619	4.41256	-0.02258
L-asparagine [cytoplasm]	8.95383	8.95383	0	8.95383	0	8.95383	0	8.68716	-0.02978	7.90968	-0.11661	8.95383	0	2.39291	-0.73275	8.95383	0	8.95383	0	8.68716	-0.02978	7.90968	-0.11661	8.95383	0	2.39291	-0.73275	8.95383	0	8.68716	-0.02978	7.90968	-0.11661	8.95383	0	2.39291	-0.73275	8.68716	-0.02978	7.90968	-0.11661	8.95383	0	2.39291	-0.73275	7.21891	-0.19376	8.68716	-0.02978
L-aspartate [cytoplasm]	16.3054	16.3054	0	16.3054	0	16.3054	0	16.3054	0	14.7634	-0.09457	16.3054	0	4.05407	-0.75137	16.3054	0	16.3054	0	16.3054	0	14.7634	-0.09457	16.3054	0	4.00229	-0.75454	16.3054	0	16.3054	0	14.7634	-0.09457	16.3054	0	4.00229	-0.75454	16.3054	0	14.7634	-0.09457	16.3054	0	4.05407	-0.75137	14.5582	-0.10715	16.3054	0
L-cysteine [cytoplasm]	7.40802	7.40802	0	7.40802	0	7.34936	-0.00792	7.36532	-0.00576	6.26494	-0.1543	7.40802	0	3.02489	-0.59167	7.40802	0	7.34936	-0.00792	7.36532	-0.00576	6.26494	-0.1543	7.40802	0	3.02489	-0.59167	7.34936	-0.00792	7.36532	-0.00576	6.26494	-0.1543	7.40802	0	3.02489	-0.59167	7.30483	-0.01393	6.26494	-0.1543	7.34936	-0.00792	3.02489	-0.59167	5.48021	-0.26023	7.36532	-0.00576
L-glutamine [cytoplasm]	7.28989	7.28989	0	7.28989	0	7.28989	0	7.28989	0	7.10985	-0.0247	7.28989	0	2.50954	-0.65575	7.28989	0	7.28989	0	7.28989	0	7.10985	-0.0247	7.28989	0	2.50852	-0.65589	7.28989	0	7.28989	0	7.10985	-0.0247	7.28989	0	2.50852	-0.65589	7.28989	0	7.10985	-0.0247	7.28989	0	2.50954	-0.65575	7.08045	-0.02873	7.28989	0
L-glutamate [cytoplasm]	9.23838	9.23838	0	9.23838	0	9.23838	0	9.23838	0	9.23838	0	9.23838	0	2.99801	-0.67548	9.23838	0	9.23838	0	9.23838	0	9.23838	0	9.23838	0	2.98479	-0.67691	9.23838	0	9.23838	0	9.23838	0	9.23838	0	2.98479	-0.67691	9.23838	0	9.23838	0	9.23838	0	2.99801	-0.67548	9.23838	0	9.23838	0
L-glycine [cytoplasm]	22.5084	22.5084	0	22.5084	0	22.5084	0	19.5257	-0.13251	22.5084	0	22.5084	0	6.4137	-0.71505	22.5084	0	22.5084	0	19.5257	-0.13251	22.5084	0	22.5084	0	6.39472	-0.7159	22.5084	0	19.5257	-0.13251	22.5084	0	22.5084	0	6.39472	-0.7159	19.5257	-0.13251	22.5084	0	22.5084	0	6.4137	-0.71505	19.3198	-0.14166	19.5257	-0.13251
L-histidine [cytoplasm]	3.75312	3.75312	0	3.75312	0	3.75312	0	0.5	-0.86678	0.5	-0.86678	3.75312	0	1.47121	-0.608	3.75312	0	3.75312	0	0.5	-0.86678	0.5	-0.86678	3.75312	0	1.47121	-0.608	3.75312	0	0.5	-0.86678	0.5	-0.86678	3.75312	0	1.47121	-0.608	0.5	-0.86678	0.5	-0.86678	3.75312	0	1.47121	-0.608	0.5	-0.86678	0.5	-0.86678
L-isoleucine [cytoplasm]	10.1166	10.1166	0	10.1166	0	10.1166	0	9.70491	-0.0407	8.53239	-0.1566	10.1166	0	3.38776	-0.66513	10.1166	0	10.1166	0	9.70491	-0.0407	8.53239	-0.1566	10.1166	0	3.38776	-0.66513	10.1166	0	9.70491	-0.0407	8.53239	-0.1566	10.1166	0	3.38776	-0.66513	9.70491	-0.0407	8.53239	-0.1566	10.1166	0	3.38776	-0.66513	7.36408	-0.27208	9.70491	-0.0407
L-leucine [cytoplasm]	7.23631	7.23631	0	7.23631	0	7.23631	0	7.23631	0	7.10719	-0.01784	7.23631	0	2.46253	-0.6597	7.23631	0	7.23631	0	7.23631	0	7.10719	-0.01784	7.23631	0	2.46253	-0.6597	7.23631	0	7.23631	0	7.10719	-0.01784	7.23631	0	2.46253	-0.6597	7.23631	0	7.10719	-0.01784	7.23631	0	2.46253	-0.6597	7.10719	-0.01784	7.23631	0
L-lysine [cytoplasm]	4.85163	4.85163	0	4.85163	0	4.85163	0	4.85163	0	4.85163	0	4.85163	0	2.06654	-0.57405	4.85163	0	4.85163	0	4.85163	0	4.85163	0	4.85163	0	2.06654	-0.57405	4.85163	0	4.85163	0	4.85163	0	4.85163	0	2.06654	-0.57405	4.85163	0	4.85163	0	4.85163	0	2.06654	-0.57405	4.85163	0	4.85163	0
L-methionine [cytoplasm]	5.90794	5.90794	0	5.90794	0	5.90794	0	5.86262	-0.00767	5.35186	-0.09412	5.90794	0	2.84411	-0.5186	5.90794	0	5.90794	0	5.86262	-0.00767	5.35186	-0.09412	5.90794	0	2.84411	-0.5186	5.90794	0	5.86262	-0.00767	5.35186	-0.09412	5.90794	0	2.84411	-0.5186	5.86262	-0.00767	5.35186	-0.09412	5.90794	0	2.84411	-0.5186	4.62463	-0.21722	5.86262	-0.00767
L-phenylalanine [cytoplasm]	4.59722	4.59722	0	4.59722	0	4.59722	0	4.4094	-0.04085	3.57448	-0.22247	4.59722	0	1.18931	-0.7413	4.59722	0	4.59722	0	4.4094	-0.04085	3.57448	-0.22247	4.59722	0	1.18931	-0.7413	4.59722	0	4.4094	-0.04085	3.57448	-0.22247	4.59722	0	1.18931	-0.7413	4.4094	-0.04085	3.57448	-0.22247	4.59722	0	1.18931	-0.7413	2.9681	-0.35437	4.4094	-0.04085
L-proline [cytoplasm]	9.07395	9.07395	0	9.07395	0	9.07395	0	9.07395	0	8.00005	-0.11835	9.07395	0	3.36045	-0.62966	9.07395	0	9.07395	0	9.07395	0	8.00005	-0.11835	9.07395	0	3.36045	-0.62966	9.07395	0	9.07395	0	8.00005	-0.11835	9.07395	0	3.36045	-0.62966	9.07395	0	8.00005	-0.11835	9.07395	0	3.36045	-0.62966	7.55234	-0.16769	9.07395	0
L-serine [cytoplasm]	16.6891	16.6891	0	16.6891	0	16.6891	0	16.6891	0	16.0494	-0.03833	16.6891	0	4.17206	-0.75001	16.6891	0	16.6891	0	16.6891	0	16.0494	-0.03833	16.6891	0	4.17206	-0.75001	16.6891	0	16.6891	0	16.0494	-0.03833	16.6891	0	4.17206	-0.75001	16.6891	0	16.0494	-0.03833	16.6891	0	4.17206	-0.75001	16.0494	-0.03833	16.6891	0
L-threonine [cytoplasm]	14.3573	14.3573	0	14.3573	0	14.3573	0	13.4871	-0.06061	13.6808	-0.04712	14.3573	0	3.92128	-0.72688	14.3573	0	14.3573	0	13.4871	-0.06061	13.6808	-0.04712	14.3573	0	3.92128	-0.72688	14.3573	0	13.4871	-0.06061	13.6808	-0.04712	14.3573	0	3.92128	-0.72688	13.4871	-0.06061	13.6808	-0.04712	14.3573	0	3.92128	-0.72688	12.1674	-0.15253	13.4871	-0.06061
L-tryptophan [cytoplasm]	3.32014	3.32014	0	3.32014	0	3.32014	0	3.27699	-0.01299	2.75308	-0.17079	3.32014	0	1.36492	-0.5889	3.32014	0	3.32014	0	3.27699	-0.01299	2.75308	-0.17079	3.32014	0	1.36492	-0.5889	3.32014	0	3.27699	-0.01299	2.75308	-0.17079	3.32014	0	1.36492	-0.5889	3.27699	-0.01299	2.75308	-0.17079	3.32014	0	1.36492	-0.5889	2.44538	-0.26347	3.27699	-0.01299
L-tyrosine [cytoplasm]	5.15611	5.15611	0	5.15611	0	5.15611	0	5.11294	-0.00837	4.21918	-0.18171	5.15611	0	1.67565	-0.67502	5.15611	0	5.15611	0	5.11294	-0.00837	4.21918	-0.18171	5.15611	0	1.67565	-0.67502	5.15611	0	5.11294	-0.00837	4.21918	-0.18171	5.15611	0	1.67565	-0.67502	5.11294	-0.00837	4.21918	-0.18171	5.15611	0	1.67565	-0.67502	3.55924	-0.3097	5.11294	-0.00837
L-valine [cytoplasm]	16.8547	16.8547	0	16.8547	0	16.8547	0	16.4195	-0.02582	12.0516	-0.28497	16.8547	0	3.11359	-0.81527	16.8547	0	16.8547	0	16.4195	-0.02582	12.0516	-0.28497	16.8547	0	3.11359	-0.81527	16.8547	0	16.4195	-0.02582	12.0516	-0.28497	16.8547	0	3.11359	-0.81527	16.4195	-0.02582	12.0516	-0.28497	16.8547	0	3.11359	-0.81527	10.8414	-0.35677	16.4195	-0.02582
(1->3)-beta-D-glucan [cell envelope]	11.3404	11.3404	0	11.3404	0	11.3404	0	10.7131	-0.05531	0	-1	11.3404	0	5.33408	-0.52964	11.3404	0	11.3404	0	10.7131	-0.05531	0	-1	11.3404	0	5.33408	-0.52964	11.3404	0	10.7131	-0.05531	0	-1	11.3404	0	5.33408	-0.52964	10.7131	-0.05531	0	-1	11.3404	0	5.33408	-0.52964	0	-1	10.7131	-0.05531
(1->6)-beta-D-glucan [cell envelope]	11.3404	11.3404	0	11.3404	0	11.3404	0	10.7131	-0.05531	0	-1	11.3404	0	5.33408	-0.52964	11.3404	0	11.3404	0	10.7131	-0.05531	0	-1	11.3404	0	5.33408	-0.52964	11.3404	0	10.7131	-0.05531	0	-1	11.3404	0	5.33408	-0.52964	10.7131	-0.05531	0	-1	11.3404	0	5.33408	-0.52964	0	-1	10.7131	-0.05531
glycogen [cytoplasm]	12.7192	12.7192	0	12.7192	0	12.7192	0	12.288	-0.03391	0	-1	12.7192	0	5.4384	-0.57243	12.7192	0	12.7192	0	12.288	-0.03391	0	-1	12.7192	0	5.4384	-0.57243	12.7192	0	12.288	-0.03391	0	-1	12.7192	0	5.4384	-0.57243	12.288	-0.03391	0	-1	12.7192	0	5.4384	-0.57243	0	-1	12.2879	-0.03391
mannan [cytoplasm]	11.3404	11.3404	0	11.3404	0	11.3404	0	10.7131	-0.05531	0	-1	11.3404	0	5.33408	-0.52964	11.3404	0	11.3404	0	10.7131	-0.05531	0	-1	11.3404	0	5.33408	-0.52964	11.3404	0	10.7131	-0.05531	0	-1	11.3404	0	5.33408	-0.52964	10.7131	-0.05531	0	-1	11.3404	0	5.33408	-0.52964	0	-1	10.7131	-0.05531
trehalose [cytoplasm]	7.08627	0	-1	0	-1	7.08627	0	6.69571	-0.05512	0	-1	7.08627	0	3.48025	-0.50887	0	-1	0	-1	0	-1	0	-1	0	-1	0	-1	0	-1	0	-1	0	-1	0	-1	0	-1	6.69571	-0.05512	0	-1	7.08627	0	3.48025	-0.50887	0	-1	6.69571	-0.05512
AMP [cytoplasm]	2.11562	2.11562	0	2.11562	0	2.11562	0	0	-1	0	-1	2.11562	0	0.598966	-0.71688	2.11562	0	2.11562	0	0	-1	0	-1	2.11562	0	0.598966	-0.71688	2.11562	0	0	-1	0	-1	2.11562	0	0.598966	-0.71688	0	-1	0	-1	2.11562	0	0.598966	-0.71688	0	-1	0	-1
CMP [cytoplasm]	3.22484	3.22484	0	3.22484	0	3.22484	0	3.17876	-0.01429	0	-1	3.22484	0	1.04877	-0.67478	3.22484	0	3.22484	0	3.17876	-0.01429	0	-1	3.22484	0	1.04877	-0.67478	3.22484	0	3.17876	-0.01429	0	-1	3.22484	0	1.04877	-0.67478	3.17876	-0.01429	0	-1	3.22484	0	1.04877	-0.67478	0	-1	3.17876	-0.01429
GMP [cytoplasm]	2.3934	2.3934	0	2.3934	0	2.3934	0	0.5	-0.79109	2.06548	-0.13701	2.3934	0	0.938186	-0.60801	2.3934	0	2.3934	0	0.5	-0.79109	2.06548	-0.13701	2.3934	0	0.938186	-0.60801	2.3934	0	0.5	-0.79109	2.06548	-0.13701	2.3934	0	0.938186	-0.60801	0.5	-0.79109	2.06548	-0.13701	2.3934	0	0.938186	-0.60801	0.5	-0.79109	0.5	-0.79109
UMP [cytoplasm]	4.0324	4.0324	0	4.0324	0	4.0324	0	4.00372	-0.00711	3.44497	-0.14568	4.0324	0	1.38676	-0.65609	4.0324	0	4.0324	0	4.00372	-0.00711	3.44497	-0.14568	4.0324	0	1.38676	-0.65609	4.0324	0	4.00372	-0.00711	3.44497	-0.14568	4.0324	0	1.38676	-0.65609	4.00372	-0.00711	3.44497	-0.14568	4.0324	0	1.38676	-0.65609	3.11904	-0.22651	4.00372	-0.00711
dAMP [cytoplasm]	2.09672	2.09672	0	2.09672	0	2.09672	0	0	-1	0	-1	2.09672	0	0.598966	-0.71433	2.09672	0	2.09672	0	0	-1	0	-1	2.09672	0	0.598966	-0.71433	2.09672	0	0	-1	0	-1	2.09672	0	0.598966	-0.71433	0	-1	0	-1	2.09672	0	0.598966	-0.71433	0	-1	0	-1
dCMP [cytoplasm]	3.8318	3.8318	0	3.8318	0	3.8318	0	3.7001	-0.03437	0.5	-0.86951	3.8318	0	1.53988	-0.59813	3.8318	0	3.8318	0	3.7001	-0.03437	0.5	-0.86951	3.8318	0	1.53988	-0.59813	3.8318	0	3.7001	-0.03437	0.5	-0.86951	3.8318	0	1.53988	-0.59813	3.7001	-0.03437	0.5	-0.86951	3.8318	0	1.53988	-0.59813	0.5	-0.86951	3.7001	-0.03437
dGMP [cytoplasm]	2.37598	2.37598	0	2.37598	0	2.37598	0	0.5	-0.78956	2.04731	-0.13833	2.37598	0	0.938186	-0.60514	2.37598	0	2.37598	0	0.5	-0.78956	2.04731	-0.13833	2.37598	0	0.938186	-0.60514	2.37598	0	0.5	-0.78956	2.04731	-0.13833	2.37598	0	0.938186	-0.60514	0.5	-0.78956	2.04731	-0.13833	2.37598	0	0.938186	-0.60514	0.5	-0.78956	0.5	-0.78956
dTMP [cytoplasm]	4.08713	4.08713	0	4.08713	0	4.08713	0	4.07758	-0.00234	1	-0.75533	4.08713	0	2.03599	-0.50185	4.08713	0	4.08713	0	4.07758	-0.00234	1	-0.75533	4.08713	0	2.03599	-0.50185	4.08713	0	4.07758	-0.00234	1	-0.75533	4.08713	0	2.03599	-0.50185	4.07758	-0.00234	1	-0.75533	4.08713	0	2.03599	-0.50185	1	-0.75533	4.07758	-0.00234
H2O [cytoplasm]	1000	1000	0	1000	0	1000	0	1000	0	1000	0	1000	0	1000	0	1000	0	1000	0	1000	0	1000	0	1000	0	1000	0	1000	0	1000	0	1000	0	1000	0	1000	0	1000	0	1000	0	1000	0	1000	0	1000	0	1000	0
riboflavin [cytoplasm]	1.85677	1.85677	0	1.85677	0	1.85677	0	0.501	-0.73018	0.001	-0.99946	1.85677	0	0.768408	-0.58616	1.85677	0	1.85677	0	0.501	-0.73018	0.001	-0.99946	1.85677	0	0.768408	-0.58616	1.85677	0	0.501	-0.73018	0.001	-0.99946	1.85677	0	0.768408	-0.58616	0.501	-0.73018	0.001	-0.99946	1.85677	0	0.768408	-0.58616	0.001	-0.99946	0.501	-0.73018
sulphate [cytoplasm]	1000	1000	0	1000	0	1000	0	1000	0	1000	0	1000	0	1000	0	1000	0	1000	0	1000	0	1000	0	1000	0	1000	0	1000	0	1000	0	1000	0	1000	0	1000	0	1000	0	1000	0	1000	0	1000	0	1000	0	1000	0
heme a [cytoplasm]	0.01	0.01	0	0.01	0	0.01	0	0.01	0	0.01	0	0.01	0	0.01	0	0.01	0	0.01	0	0.01	0	0.01	0	0.01	0	0.01	0	0.01	0	0.01	0	0.01	0	0.01	0	0.01	0	0.01	0	0.01	0	0.01	0	0.01	0	0.01	0	0.01	0
ATP [cytoplasm]	1.86351	1.86351	0	1.86351	0	1.86351	0	0	-1	0	-1	1.86351	0	0.518947	-0.72152	1.86351	0	1.86351	0	0	-1	0	-1	1.86351	0	0.518947	-0.72152	1.86351	0	0	-1	0	-1	1.86351	0	0.518947	-0.72152	0	-1	0	-1	1.86351	0	0.518947	-0.72152	0	-1	0	-1
Mean			-0.075		-0.075		-0.050198		-0.221958		-0.424616		-0.0287907		-0.603352		-0.075		-0.075198		-0.24558		-0.424616		-0.075		-0.626552		-0.075198		-0.24558		-0.424616		-0.075		-0.626552		-0.222162		-0.424616		-0.050198		-0.614134		-0.490895		-0.221958
StDev			0.263391		0.263391		0.217903		0.374328		0.426602		0.157308		0.190913		0.263391		0.263338		0.39243		0.426602		0.263391		0.214201		0.263338		0.39243		0.426602		0.263391		0.214201		0.374212		0.426602		0.217903		0.2063		0.405415		0.374328
[truncated: 206 more columns]

## Sheet: YPD_newValues
Growth/Precursor	WT	TPS1	WT Diff	TPS2	WT Diff	CHO1	WT Diff	ADE3	WT Diff	YNK1	WT Diff	GPT2	WT Diff	PFK2	WT Diff	TPS1, TPS2	WT Diff	TPS1, CHO1	WT Diff	TPS1, ADE3	WT Diff	TPS1, YNK1	WT Diff	TPS1, GPT2	WT Diff	TPS1, PFK2	WT Diff	TPS2, CHO1	WT Diff	TPS2, ADE3	WT Diff	TPS2, YNK1	WT Diff	TPS2, GPT2	WT Diff	TPS2, PFK2	WT Diff	CHO1, ADE3	WT Diff	CHO1, YNK1	WT Diff	CHO1, GPT2	WT Diff	CHO1, PFK2	WT Diff	ADE3, YNK1	WT Diff	ADE3, GPT2	WT Diff
Growth	0.627028	0	-1	0	-1	0	-1	0	-1	0	-1	0	-1	0.135205	-0.78437	0	-1	0	-1	0	-1	0	-1	0	-1	0	-1	0	-1	0	-1	0	-1	0	-1	0	-1	0	-1	0	-1	0	-1	0	-1	0	-1	0	-1
lipid backbone [cytoplasm]	0.00478693	0	-1	0	-1	0	-1	0	-1	0	-1	0.00406109	-0.15163	0.00103224	-0.78436	0	-1	0	-1	0	-1	0	-1	0	-1	0	-1	0	-1	0	-1	0	-1	0	-1	0	-1	0	-1	0	-1	0	-1	0	-1	0	-1	0	-1
lipid chain [cytoplasm]	0.00485063	0	-1	0	-1	0	-1	0	-1	0	-1	0	-1	0.00104598	-0.78436	0	-1	0	-1	0	-1	0	-1	0	-1	0	-1	0	-1	0	-1	0	-1	0	-1	0	-1	0	-1	0	-1	0	-1	0	-1	0	-1	0	-1
L-alanine [cytoplasm]	26.8756	26.8756	0	26.8756	0	26.8756	0	26.8756	0	21.1157	-0.21432	26.8756	0	5.78295	-0.78483	26.8756	0	26.8756	0	26.8756	0	21.1157	-0.21432	26.8756	0	5.78295	-0.78483	26.8756	0	26.8756	0	21.1157	-0.21432	26.8756	0	5.78295	-0.78483	26.8756	0	21.1157	-0.21432	26.8756	0	5.78295	-0.78483	19.8923	-0.25984	26.8756	0
L-arginine [cytoplasm]	4.51449	4.51449	0	4.51449	0	4.51449	0	4.41256	-0.02258	3.90165	-0.13575	4.51449	0	1.56728	-0.65283	4.51449	0	4.51449	0	4.41256	-0.02258	3.90165	-0.13575	4.51449	0	1.56728	-0.65283	4.51449	0	4.41256	-0.02258	3.90165	-0.13575	4.51449	0	1.56728	-0.65283	4.41256	-0.02258	3.90165	-0.13575	4.51449	0	1.56728	-0.65283	3.62879	-0.19619	4.41256	-0.02258
L-asparagine [cytoplasm]	8.95383	8.95383	0	8.95383	0	8.95383	0	8.68716	-0.02978	7.90968	-0.11661	8.95383	0	2.39291	-0.73275	8.95383	0	8.95383	0	8.68716	-0.02978	7.90968	-0.11661	8.95383	0	2.39291	-0.73275	8.95383	0	8.68716	-0.02978	7.90968	-0.11661	8.95383	0	2.39291	-0.73275	8.68716	-0.02978	7.90968	-0.11661	8.95383	0	2.39291	-0.73275	7.21891	-0.19376	8.68716	-0.02978
L-aspartate [cytoplasm]	16.3054	16.3054	0	16.3054	0	16.3054	0	16.3054	0	14.7634	-0.09457	16.3054	0	4.05407	-0.75137	16.3054	0	16.3054	0	16.3054	0	14.7634	-0.09457	16.3054	0	4.00229	-0.75454	16.3054	0	16.3054	0	14.7634	-0.09457	16.3054	0	4.00229	-0.75454	16.3054	0	14.7634	-0.09457	16.3054	0	4.05407	-0.75137	14.5582	-0.10715	16.3054	0
L-cysteine [cytoplasm]	7.40802	7.40802	0	7.40802	0	7.34936	-0.00792	7.36532	-0.00576	6.26494	-0.1543	7.40802	0	3.02489	-0.59167	7.40802	0	7.34936	-0.00792	7.36532	-0.00576	6.26494	-0.1543	7.40802	0	3.02489	-0.59167	7.34936	-0.00792	7.36532	-0.00576	6.26494	-0.1543	7.40802	0	3.02489	-0.59167	7.30483	-0.01393	6.26494	-0.1543	7.34936	-0.00792	3.02489	-0.59167	5.48021	-0.26023	7.36532	-0.00576
L-glutamine [cytoplasm]	7.28989	7.28989	0	7.28989	0	7.28989	0	7.28989	0	7.10985	-0.0247	7.28989	0	2.50954	-0.65575	7.28989	0	7.28989	0	7.28989	0	7.10985	-0.0247	7.28989	0	2.50852	-0.65589	7.28989	0	7.28989	0	7.10985	-0.0247	7.28989	0	2.50852	-0.65589	7.28989	0	7.10985	-0.0247	7.28989	0	2.50954	-0.65575	7.08045	-0.02873	7.28989	0
L-glutamate [cytoplasm]	9.23838	9.23838	0	9.23838	0	9.23838	0	9.23838	0	9.23838	0	9.23838	0	2.99801	-0.67548	9.23838	0	9.23838	0	9.23838	0	9.23838	0	9.23838	0	2.98479	-0.67691	9.23838	0	9.23838	0	9.23838	0	9.23838	0	2.98479	-0.67691	9.23838	0	9.23838	0	9.23838	0	2.99801	-0.67548	9.23838	0	9.23838	0
L-glycine [cytoplasm]	22.5084	22.5084	0	22.5084	0	22.5084	0	19.5257	-0.13251	22.5084	0	22.5084	0	6.4137	-0.71505	22.5084	0	22.5084	0	19.5257	-0.13251	22.5084	0	22.5084	0	6.39472	-0.7159	22.5084	0	19.5257	-0.13251	22.5084	0	22.5084	0	6.39472	-0.7159	19.5257	-0.13251	22.5084	0	22.5084	0	6.4137	-0.71505	19.3198	-0.14166	19.5257	-0.13251
L-histidine [cytoplasm]	3.75312	3.75312	0	3.75312	0	3.75312	0	0.5	-0.86678	0.5	-0.86678	3.75312	0	1.47121	-0.608	3.75312	0	3.75312	0	0.5	-0.86678	0.5	-0.86678	3.75312	0	1.47121	-0.608	3.75312	0	0.5	-0.86678	0.5	-0.86678	3.75312	0	1.47121	-0.608	0.5	-0.86678	0.5	-0.86678	3.75312	0	1.47121	-0.608	0.5	-0.86678	0.5	-0.86678
L-isoleucine [cytoplasm]	10.1166	10.1166	0	10.1166	0	10.1166	0	9.70491	-0.0407	8.53239	-0.1566	10.1166	0	3.38776	-0.66513	10.1166	0	10.1166	0	9.70491	-0.0407	8.53239	-0.1566	10.1166	0	3.38776	-0.66513	10.1166	0	9.70491	-0.0407	8.53239	-0.1566	10.1166	0	3.38776	-0.66513	9.70491	-0.0407	8.53239	-0.1566	10.1166	0	3.38776	-0.66513	7.36408	-0.27208	9.70491	-0.0407
L-leucine [cytoplasm]	7.23631	7.23631	0	7.23631	0	7.23631	0	7.23631	0	7.10719	-0.01784	7.23631	0	2.46253	-0.6597	7.23631	0	7.23631	0	7.23631	0	7.10719	-0.01784	7.23631	0	2.46253	-0.6597	7.23631	0	7.23631	0	7.10719	-0.01784	7.23631	0	2.46253	-0.6597	7.23631	0	7.10719	-0.01784	7.23631	0	2.46253	-0.6597	7.10719	-0.01784	7.23631	0
L-lysine [cytoplasm]	4.85163	4.85163	0	4.85163	0	4.85163	0	4.85163	0	4.85163	0	4.85163	0	2.06654	-0.57405	4.85163	0	4.85163	0	4.85163	0	4.85163	0	4.85163	0	2.06654	-0.57405	4.85163	0	4.85163	0	4.85163	0	4.85163	0	2.06654	-0.57405	4.85163	0	4.85163	0	4.85163	0	2.06654	-0.57405	4.85163	0	4.85163	0
L-methionine [cytoplasm]	5.90794	5.90794	0	5.90794	0	5.90794	0	5.86262	-0.00767	5.35186	-0.09412	5.90794	0	2.84411	-0.5186	5.90794	0	5.90794	0	5.86262	-0.00767	5.35186	-0.09412	5.90794	0	2.84411	-0.5186	5.90794	0	5.86262	-0.00767	5.35186	-0.09412	5.90794	0	2.84411	-0.5186	5.86262	-0.00767	5.35186	-0.09412	5.90794	0	2.84411	-0.5186	4.62463	-0.21722	5.86262	-0.00767
L-phenylalanine [cytoplasm]	4.59722	4.59722	0	4.59722	0	4.59722	0	4.4094	-0.04085	3.57448	-0.22247	4.59722	0	1.18931	-0.7413	4.59722	0	4.59722	0	4.4094	-0.04085	3.57448	-0.22247	4.59722	0	1.18931	-0.7413	4.59722	0	4.4094	-0.04085	3.57448	-0.22247	4.59722	0	1.18931	-0.7413	4.4094	-0.04085	3.57448	-0.22247	4.59722	0	1.18931	-0.7413	2.9681	-0.35437	4.4094	-0.04085
L-proline [cytoplasm]	9.07395	9.07395	0	9.07395	0	9.07395	0	9.07395	0	8.00005	-0.11835	9.07395	0	3.36045	-0.62966	9.07395	0	9.07395	0	9.07395	0	8.00005	-0.11835	9.07395	0	3.36045	-0.62966	9.07395	0	9.07395	0	8.00005	-0.11835	9.07395	0	3.36045	-0.62966	9.07395	0	8.00005	-0.11835	9.07395	0	3.36045	-0.62966	7.55234	-0.16769	9.07395	0
L-serine [cytoplasm]	16.6891	16.6891	0	16.6891	0	16.6891	0	16.6891	0	16.0494	-0.03833	16.6891	0	4.17206	-0.75001	16.6891	0	16.6891	0	16.6891	0	16.0494	-0.03833	16.6891	0	4.17206	-0.75001	16.6891	0	16.6891	0	16.0494	-0.03833	16.6891	0	4.17206	-0.75001	16.6891	0	16.0494	-0.03833	16.6891	0	4.17206	-0.75001	16.0494	-0.03833	16.6891	0
L-threonine [cytoplasm]	14.3573	14.3573	0	14.3573	0	14.3573	0	13.4871	-0.06061	13.6808	-0.04712	14.3573	0	3.92128	-0.72688	14.3573	0	14.3573	0	13.4871	-0.06061	13.6808	-0.04712	14.3573	0	3.92128	-0.72688	14.3573	0	13.4871	-0.06061	13.6808	-0.04712	14.3573	0	3.92128	-0.72688	13.4871	-0.06061	13.6808	-0.04712	14.3573	0	3.92128	-0.72688	12.1674	-0.15253	13.4871	-0.06061
L-tryptophan [cytoplasm]	3.32014	3.32014	0	3.32014	0	3.32014	0	3.27699	-0.01299	2.75308	-0.17079	3.32014	0	1.36492	-0.5889	3.32014	0	3.32014	0	3.27699	-0.01299	2.75308	-0.17079	3.32014	0	1.36492	-0.5889	3.32014	0	3.27699	-0.01299	2.75308	-0.17079	3.32014	0	1.36492	-0.5889	3.27699	-0.01299	2.75308	-0.17079	3.32014	0	1.36492	-0.5889	2.44538	-0.26347	3.27699	-0.01299
L-tyrosine [cytoplasm]	5.15611	5.15611	0	5.15611	0	5.15611	0	5.11294	-0.00837	4.21918	-0.18171	5.15611	0	1.67565	-0.67502	5.15611	0	5.15611	0	5.11294	-0.00837	4.21918	-0.18171	5.15611	0	1.67565	-0.67502	5.15611	0	5.11294	-0.00837	4.21918	-0.18171	5.15611	0	1.67565	-0.67502	5.11294	-0.00837	4.21918	-0.18171	5.15611	0	1.67565	-0.67502	3.55924	-0.3097	5.11294	-0.00837
L-valine [cytoplasm]	16.8547	16.8547	0	16.8547	0	16.8547	0	16.4195	-0.02582	12.0516	-0.28497	16.8547	0	3.11359	-0.81527	16.8547	0	16.8547	0	16.4195	-0.02582	12.0516	-0.28497	16.8547	0	3.11359	-0.81527	16.8547	0	16.4195	-0.02582	12.0516	-0.28497	16.8547	0	3.11359	-0.81527	16.4195	-0.02582	12.0516	-0.28497	16.8547	0	3.11359	-0.81527	10.8414	-0.35677	16.4195	-0.02582
(1->3)-beta-D-glucan [cell envelope]	11.3404	11.3404	0	11.3404	0	11.3404	0	10.7131	-0.05531	0	-1	11.3404	0	5.33408	-0.52964	11.3404	0	11.3404	0	10.7131	-0.05531	0	-1	11.3404	0	5.33408	-0.52964	11.3404	0	10.7131	-0.05531	0	-1	11.3404	0	5.33408	-0.52964	10.7131	-0.05531	0	-1	11.3404	0	5.33408	-0.52964	0	-1	10.7131	-0.05531
(1->6)-beta-D-glucan [cell envelope]	11.3404	11.3404	0	11.3404	0	11.3404	0	10.7131	-0.05531	0	-1	11.3404	0	5.33408	-0.52964	11.3404	0	11.3404	0	10.7131	-0.05531	0	-1	11.3404	0	5.33408	-0.52964	11.3404	0	10.7131	-0.05531	0	-1	11.3404	0	5.33408	-0.52964	10.7131	-0.05531	0	-1	11.3404	0	5.33408	-0.52964	0	-1	10.7131	-0.05531
glycogen [cytoplasm]	12.7192	12.7192	0	12.7192	0	12.7192	0	12.288	-0.03391	0	-1	12.7192	0	5.4384	-0.57243	12.7192	0	12.7192	0	12.288	-0.03391	0	-1	12.7192	0	5.4384	-0.57243	12.7192	0	12.288	-0.03391	0	-1	12.7192	0	5.4384	-0.57243	12.288	-0.03391	0	-1	12.7192	0	5.4384	-0.57243	0	-1	12.2879	-0.03391
mannan [cytoplasm]	11.3404	11.3404	0	11.3404	0	11.3404	0	10.7131	-0.05531	0	-1	11.3404	0	5.33408	-0.52964	11.3404	0	11.3404	0	10.7131	-0.05531	0	-1	11.3404	0	5.33408	-0.52964	11.3404	0	10.7131	-0.05531	0	-1	11.3404	0	5.33408	-0.52964	10.7131	-0.05531	0	-1	11.3404	0	5.33408	-0.52964	0	-1	10.7131	-0.05531
trehalose [cytoplasm]	7.08627	0	-1	0	-1	7.08627	0	6.69571	-0.05512	0	-1	7.08627	0	3.48025	-0.50887	0	-1	0	-1	0	-1	0	-1	0	-1	0	-1	0	-1	0	-1	0	-1	0	-1	0	-1	6.69571	-0.05512	0	-1	7.08627	0	3.48025	-0.50887	0	-1	6.69571	-0.05512
AMP [cytoplasm]	2.11562	2.11562	0	2.11562	0	2.11562	0	0	-1	0	-1	2.11562	0	0.598966	-0.71688	2.11562	0	2.11562	0	0	-1	0	-1	2.11562	0	0.598966	-0.71688	2.11562	0	0	-1	0	-1	2.11562	0	0.598966	-0.71688	0	-1	0	-1	2.11562	0	0.598966	-0.71688	0	-1	0	-1
CMP [cytoplasm]	3.22484	3.22484	0	3.22484	0	3.22484	0	3.17876	-0.01429	0	-1	3.22484	0	1.04877	-0.67478	3.22484	0	3.22484	0	3.17876	-0.01429	0	-1	3.22484	0	1.04877	-0.67478	3.22484	0	3.17876	-0.01429	0	-1	3.22484	0	1.04877	-0.67478	3.17876	-0.01429	0	-1	3.22484	0	1.04877	-0.67478	0	-1	3.17876	-0.01429
GMP [cytoplasm]	2.3934	2.3934	0	2.3934	0	2.3934	0	0.5	-0.79109	2.06548	-0.13701	2.3934	0	0.938186	-0.60801	2.3934	0	2.3934	0	0.5	-0.79109	2.06548	-0.13701	2.3934	0	0.938186	-0.60801	2.3934	0	0.5	-0.79109	2.06548	-0.13701	2.3934	0	0.938186	-0.60801	0.5	-0.79109	2.06548	-0.13701	2.3934	0	0.938186	-0.60801	0.5	-0.79109	0.5	-0.79109
UMP [cytoplasm]	4.0324	4.0324	0	4.0324	0	4.0324	0	4.00372	-0.00711	3.44497	-0.14568	4.0324	0	1.38676	-0.65609	4.0324	0	4.0324	0	4.00372	-0.00711	3.44497	-0.14568	4.0324	0	1.38676	-0.65609	4.0324	0	4.00372	-0.00711	3.44497	-0.14568	4.0324	0	1.38676	-0.65609	4.00372	-0.00711	3.44497	-0.14568	4.0324	0	1.38676	-0.65609	3.11904	-0.22651	4.00372	-0.00711
dAMP [cytoplasm]	2.09672	2.09672	0	2.09672	0	2.09672	0	0	-1	0	-1	2.09672	0	0.598966	-0.71433	2.09672	0	2.09672	0	0	-1	0	-1	2.09672	0	0.598966	-0.71433	2.09672	0	0	-1	0	-1	2.09672	0	0.598966	-0.71433	0	-1	0	-1	2.09672	0	0.598966	-0.71433	0	-1	0	-1
dCMP [cytoplasm]	3.8318	3.8318	0	3.8318	0	3.8318	0	3.7001	-0.03437	0.5	-0.86951	3.8318	0	1.53988	-0.59813	3.8318	0	3.8318	0	3.7001	-0.03437	0.5	-0.86951	3.8318	0	1.53988	-0.59813	3.8318	0	3.7001	-0.03437	0.5	-0.86951	3.8318	0	1.53988	-0.59813	3.7001	-0.03437	0.5	-0.86951	3.8318	0	1.53988	-0.59813	0.5	-0.86951	3.7001	-0.03437
dGMP [cytoplasm]	2.37598	2.37598	0	2.37598	0	2.37598	0	0.5	-0.78956	2.04731	-0.13833	2.37598	0	0.938186	-0.60514	2.37598	0	2.37598	0	0.5	-0.78956	2.04731	-0.13833	2.37598	0	0.938186	-0.60514	2.37598	0	0.5	-0.78956	2.04731	-0.13833	2.37598	0	0.938186	-0.60514	0.5	-0.78956	2.04731	-0.13833	2.37598	0	0.938186	-0.60514	0.5	-0.78956	0.5	-0.78956
dTMP [cytoplasm]	4.08713	4.08713	0	4.08713	0	4.08713	0	4.07758	-0.00234	1	-0.75533	4.08713	0	2.03599	-0.50185	4.08713	0	4.08713	0	4.07758	-0.00234	1	-0.75533	4.08713	0	2.03599	-0.50185	4.08713	0	4.07758	-0.00234	1	-0.75533	4.08713	0	2.03599	-0.50185	4.07758	-0.00234	1	-0.75533	4.08713	0	2.03599	-0.50185	1	-0.75533	4.07758	-0.00234
H2O [cytoplasm]	1000	1000	0	1000	0	1000	0	1000	0	1000	0	1000	0	1000	0	1000	0	1000	0	1000	0	1000	0	1000	0	1000	0	1000	0	1000	0	1000	0	1000	0	1000	0	1000	0	1000	0	1000	0	1000	0	1000	0	1000	0
riboflavin [cytoplasm]	1.85677	1.85677	0	1.85677	0	1.85677	0	0.501	-0.73018	0.001	-0.99946	1.85677	0	0.768408	-0.58616	1.85677	0	1.85677	0	0.501	-0.73018	0.001	-0.99946	1.85677	0	0.768408	-0.58616	1.85677	0	0.501	-0.73018	0.001	-0.99946	1.85677	0	0.768408	-0.58616	0.501	-0.73018	0.001	-0.99946	1.85677	0	0.768408	-0.58616	0.001	-0.99946	0.501	-0.73018
sulphate [cytoplasm]	1000	1000	0	1000	0	1000	0	1000	0	1000	0	1000	0	1000	0	1000	0	1000	0	1000	0	1000	0	1000	0	1000	0	1000	0	1000	0	1000	0	1000	0	1000	0	1000	0	1000	0	1000	0	1000	0	1000	0	1000	0
heme a [cytoplasm]	0.01	0.01	0	0.01	0	0.01	0	0.01	0	0.01	0	0.01	0	0.01	0	0.01	0	0.01	0	0.01	0	0.01	0	0.01	0	0.01	0	0.01	0	0.01	0	0.01	0	0.01	0	0.01	0	0.01	0	0.01	0	0.01	0	0.01	0	0.01	0	0.01	0
ATP [cytoplasm]	1.86351	1.86351	0	1.86351	0	1.86351	0	0	-1	0	-1	1.86351	0	0.518947	-0.72152	1.86351	0	1.86351	0	0	-1	0	-1	1.86351	0	0.518947	-0.72152	1.86351	0	0	-1	0	-1	1.86351	0	0.518947	-0.72152	0	-1	0	-1	1.86351	0	0.518947	-0.72152	0	-1	0	-1
Mean			-0.075		-0.075		-0.050198		-0.221958		-0.424616		-0.0287907		-0.603352		-0.075		-0.075198		-0.24558		-0.424616		-0.075		-0.626552		-0.075198		-0.24558		-0.424616		-0.075		-0.626552		-0.222162		-0.424616		-0.050198		-0.614134		-0.490895		-0.221958
StDev			0.263391		0.263391		0.217903		0.374328		0.426602		0.157308		0.190913		0.263391		0.263338		0.39243		0.426602		0.263391		0.214201		0.263338		0.39243		0.426602		0.263391		0.214201		0.374212		0.426602		0.217903		0.2063		0.405415		0.374328
[truncated: 206 more columns]

## Sheet: AnSD_newPerc Var
Growth/Precursor	WT	TPS1	WT Diff	TPS2	WT Diff	CHO1	WT Diff	ADE3	WT Diff	YNK1	WT Diff	GPT2	WT Diff	PFK2	WT Diff	TPS1, TPS2	WT Diff	TPS1, CHO1	WT Diff	TPS1, ADE3	WT Diff	TPS1, YNK1	WT Diff	TPS1, GPT2	WT Diff	TPS1, PFK2	WT Diff	TPS2, CHO1	WT Diff	TPS2, ADE3	WT Diff	TPS2, YNK1	WT Diff	TPS2, GPT2	WT Diff	TPS2, PFK2	WT Diff	CHO1, ADE3	WT Diff	CHO1, YNK1	WT Diff	CHO1, GPT2	WT Diff	CHO1, PFK2	WT Diff	ADE3, YNK1	WT Diff	ADE3, GPT2	WT Diff
Growth	0.324427	0	-1	0	-1	0	-1	0	-1	0	-1	0	-1	0.034647	-0.89321	0	-1	0	-1	0	-1	0	-1	0	-1	0	-1	0	-1	0	-1	0	-1	0	-1	0	-1	0	-1	0	-1	0	-1	0	-1	0	-1	0	-1
lipid backbone [cytoplasm]	0.00247708	0	-1	0	-1	0	-1	0	-1	0	-1	0.00210144	-0.15165	0.000264465	-0.89324	0	-1	0	-1	0	-1	0	-1	0	-1	0	-1	0	-1	0	-1	0	-1	0	-1	0	-1	0	-1	0	-1	0	-1	0	-1	0	-1	0	-1
lipid chain [cytoplasm]	0.00249085	0	-1	0	-1	0	-1	0	-1	0	-1	0	-1	0.000268002	-0.89241	0	-1	0	-1	0	-1	0	-1	0	-1	0	-1	0	-1	0	-1	0	-1	0	-1	0	-1	0	-1	0	-1	0	-1	0	-1	0	-1	0	-1
L-alanine [cytoplasm]	18.15	18.15	0	18.15	0	18.15	0	18.0112	-0.00764	18.1288	-0.00117	18.15	0	2.74934	-0.84852	18.15	0	18.15	0	18.0113	-0.00764	18.1287	-0.00117	18.15	0	2.74934	-0.84852	18.15	0	18.0113	-0.00764	18.1287	-0.00117	18.15	0	2.74934	-0.84852	18.0113	-0.00764	18.1288	-0.00117	18.15	0	2.74934	-0.84852	17.9283	-0.01221	18.0112	-0.00764
L-arginine [cytoplasm]	3.04404	3.04404	0	3.04404	0	3.04404	0	3.04404	0	3.00585	-0.01254	3.04404	0	0.654231	-0.78508	3.04404	0	3.04404	0	3.04404	0	3.00585	-0.01254	3.04404	0	0.654231	-0.78508	3.04404	0	3.04404	0	3.00585	-0.01254	3.04404	0	0.654231	-0.78508	3.04404	0	3.00585	-0.01254	3.04404	0	0.654231	-0.78508	3.00435	-0.01304	3.04404	0
L-asparagine [cytoplasm]	6.79553	6.79553	0	6.79553	0	6.79553	0	6.74565	-0.00734	6.79553	0	6.79553	0	1.10197	-0.83784	6.79553	0	6.79553	0	6.74565	-0.00734	6.79553	0	6.79553	0	1.09211	-0.83929	6.79553	0	6.74565	-0.00734	6.79553	0	6.79553	0	1.09211	-0.83929	6.74565	-0.00734	6.79553	0	6.79553	0	1.10197	-0.83784	6.67189	-0.01819	6.74565	-0.00734
L-aspartate [cytoplasm]	12.5461	12.5461	0	12.5461	0	12.5461	0	12.5461	0	12.5461	0	12.5461	0	1.70917	-0.86377	12.5461	0	12.5461	0	12.5461	0	12.5461	0	12.5461	0	1.68667	-0.86556	12.5461	0	12.5461	0	12.5461	0	12.5461	0	1.68667	-0.86556	12.5461	0	12.5461	0	12.5461	0	1.70917	-0.86377	12.5461	0	12.5461	0
L-cysteine [cytoplasm]	4.36667	4.36667	0	4.36667	0	4.17732	-0.04336	4.34093	-0.00589	4.17315	-0.04432	4.36667	0	1.35546	-0.68959	4.36667	0	4.17732	-0.04336	4.34093	-0.00589	4.17315	-0.04432	4.36667	0	1.35546	-0.68959	4.17732	-0.04336	4.34093	-0.00589	4.17315	-0.04432	4.36667	0	1.35546	-0.68959	4.10487	-0.05995	4.17315	-0.04432	4.17732	-0.04336	1.35546	-0.68959	4.03235	-0.07656	4.34093	-0.00589
L-glutamine [cytoplasm]	4.54667	4.54667	0	4.54667	0	4.54667	0	4.53101	-0.00344	4.00932	-0.11819	4.54667	0	1.18955	-0.73837	4.54667	0	4.54667	0	4.53101	-0.00344	4.00932	-0.11819	4.54667	0	1.18617	-0.73911	4.54667	0	4.53101	-0.00344	4.00932	-0.11819	4.54667	0	1.18617	-0.73911	4.53101	-0.00344	4.00932	-0.11819	4.54667	0	1.18955	-0.73837	4.00932	-0.11819	4.53101	-0.00344
L-glutamate [cytoplasm]	4.86818	4.86818	0	4.86818	0	4.86818	0	4.86635	-0.00038	4.30412	-0.11587	4.86818	0	1.21934	-0.74953	4.86818	0	4.86818	0	4.86635	-0.00038	4.30412	-0.11587	4.86818	0	1.21713	-0.74998	4.86818	0	4.86635	-0.00038	4.30412	-0.11587	4.86818	0	1.21713	-0.74998	4.86635	-0.00038	4.30412	-0.11587	4.86818	0	1.21934	-0.74953	4.30412	-0.11587	4.86635	-0.00038
L-glycine [cytoplasm]	17.5657	17.5657	0	17.5657	0	17.5657	0	14.8691	-0.15351	17.5657	0	17.5657	0	2.88306	-0.83587	17.5657	0	17.5657	0	14.8691	-0.15351	17.5657	0	17.5657	0	2.87778	-0.83617	17.5657	0	14.8691	-0.15351	17.5657	0	17.5657	0	2.87778	-0.83617	14.8691	-0.15351	17.5657	0	17.5657	0	2.88306	-0.83587	14.8691	-0.15351	14.8691	-0.15351
L-histidine [cytoplasm]	2.45979	2.45979	0	2.45979	0	2.45979	0	0	-1	0.78	-0.6829	2.45979	0	0.306716	-0.87531	2.45979	0	2.45979	0	0	-1	0.78	-0.6829	2.45979	0	0.306716	-0.87531	2.45979	0	0	-1	0.78	-0.6829	2.45979	0	0.306716	-0.87531	0	-1	0.78	-0.6829	2.45979	0	0.306716	-0.87531	0	-1	0	-1
L-isoleucine [cytoplasm]	7.53792	7.53792	0	7.53792	0	7.53792	0	7.48317	-0.00726	7.34038	-0.02621	7.53792	0	1.7915	-0.76234	7.53792	0	7.53792	0	7.48317	-0.00726	7.34038	-0.02621	7.53792	0	1.7915	-0.76234	7.53792	0	7.48317	-0.00726	7.34038	-0.02621	7.53792	0	1.7915	-0.76234	7.48317	-0.00726	7.34038	-0.02621	7.53792	0	1.7915	-0.76234	7.12515	-0.05476	7.48317	-0.00726
L-leucine [cytoplasm]	4.67646	4.67646	0	4.67646	0	4.67646	0	4.64031	-0.00773	4.65391	-0.00482	4.67646	0	1.27355	-0.72767	4.67646	0	4.67646	0	4.64031	-0.00773	4.65391	-0.00482	4.67646	0	1.27214	-0.72797	4.67646	0	4.64031	-0.00773	4.65391	-0.00482	4.67646	0	1.27214	-0.72797	4.64031	-0.00773	4.65391	-0.00482	4.67646	0	1.27355	-0.72767	4.61879	-0.01233	4.64031	-0.00773
L-lysine [cytoplasm]	3.08125	3.08125	0	3.08125	0	3.08125	0	3.06047	-0.00674	3.0416	-0.01287	3.08125	0	1.12063	-0.63631	3.08125	0	3.08125	0	3.06047	-0.00674	3.0416	-0.01287	3.08125	0	1.12062	-0.63631	3.08125	0	3.06047	-0.00674	3.0416	-0.01287	3.08125	0	1.12062	-0.63631	3.06047	-0.00674	3.0416	-0.01287	3.08125	0	1.12063	-0.63631	3.02438	-0.01846	3.06047	-0.00674
L-methionine [cytoplasm]	4.05115	4.05115	0	4.05115	0	4.05115	0	4.01783	-0.00823	4.05115	0	4.05115	0	1.62742	-0.59828	4.05115	0	4.05115	0	4.01783	-0.00823	4.05115	0	4.05115	0	1.62742	-0.59828	4.05115	0	4.01783	-0.00823	4.05115	0	4.05115	0	1.62742	-0.59828	4.01783	-0.00823	4.05115	0	4.05115	0	1.62742	-0.59828	3.93896	-0.02769	4.01783	-0.00823
L-phenylalanine [cytoplasm]	3.90473	3.90473	0	3.90473	0	3.90473	0	3.76475	-0.03585	3.83428	-0.01804	3.90473	0	1.09833	-0.71872	3.90473	0	3.90473	0	3.76475	-0.03585	3.83428	-0.01804	3.90473	0	1.09833	-0.71872	3.90473	0	3.76475	-0.03585	3.83428	-0.01804	3.90473	0	1.09833	-0.71872	3.76475	-0.03585	3.83428	-0.01804	3.90473	0	1.09833	-0.71872	3.32039	-0.14965	3.76475	-0.03585
L-proline [cytoplasm]	4.91877	4.91877	0	4.91877	0	4.91877	0	4.86889	-0.01014	4.67368	-0.04983	4.91877	0	1.96857	-0.59978	4.91877	0	4.91877	0	4.86889	-0.01014	4.67368	-0.04983	4.91877	0	1.96857	-0.59978	4.91877	0	4.86889	-0.01014	4.67368	-0.04983	4.91877	0	1.96857	-0.59978	4.86889	-0.01014	4.67368	-0.04983	4.91877	0	1.96857	-0.59978	4.66828	-0.05093	4.86889	-0.01014
L-serine [cytoplasm]	9.17602	9.17602	0	9.17602	0	9.17602	0	9.17602	0	9.17602	0	9.17602	0	1.29226	-0.85917	9.17602	0	9.17602	0	9.17602	0	9.17602	0	9.17602	0	1.28392	-0.86008	9.17602	0	9.17602	0	9.17602	0	9.17602	0	1.28392	-0.86008	9.17602	0	9.17602	0	9.17602	0	1.29226	-0.85917	9.17602	0	9.17602	0
L-threonine [cytoplasm]	10.9245	10.9245	0	10.9245	0	10.9245	0	10.6014	-0.02958	10.9245	0	10.9245	0	1.47945	-0.86458	10.9245	0	10.9245	0	10.6014	-0.02958	10.9245	0	10.9245	0	1.47156	-0.8653	10.9245	0	10.6014	-0.02958	10.9245	0	10.9245	0	1.47156	-0.8653	10.6014	-0.02958	10.9245	0	10.9245	0	1.47945	-0.86458	10.5865	-0.03094	10.6014	-0.02958
L-tryptophan [cytoplasm]	2.78543	2.78543	0	2.78543	0	2.78543	0	2.72976	-0.01999	2.73664	-0.01752	2.78543	0	1.04742	-0.62396	2.78543	0	2.78543	0	2.72976	-0.01999	2.73664	-0.01752	2.78543	0	1.04742	-0.62396	2.78543	0	2.72976	-0.01999	2.73664	-0.01752	2.78543	0	1.04742	-0.62396	2.72976	-0.01999	2.73664	-0.01752	2.78543	0	1.04742	-0.62396	2.46406	-0.11537	2.72976	-0.01999
L-tyrosine [cytoplasm]	3.46078	3.46078	0	3.46078	0	3.46078	0	3.34	-0.0349	3.3336	-0.03675	3.46078	0	0.508905	-0.85295	3.46078	0	3.46078	0	3.34	-0.0349	3.3336	-0.03675	3.46078	0	0.508905	-0.85295	3.46078	0	3.34	-0.0349	3.3336	-0.03675	3.46078	0	0.508905	-0.85295	3.34	-0.0349	3.3336	-0.03675	3.46078	0	0.508905	-0.85295	2.89395	-0.16379	3.34	-0.0349
L-valine [cytoplasm]	7.76583	7.76583	0	7.76583	0	7.76583	0	7.72412	-0.00537	6.76298	-0.12914	7.76583	0	1.74327	-0.77552	7.76583	0	7.76583	0	7.72412	-0.00537	6.76298	-0.12914	7.76583	0	1.74327	-0.77552	7.76583	0	7.72412	-0.00537	6.76298	-0.12914	7.76583	0	1.74327	-0.77552	7.72412	-0.00537	6.76298	-0.12914	7.76583	0	1.74327	-0.77552	6.74508	-0.13144	7.72412	-0.00537
(1->3)-beta-D-glucan [cell envelope]	7.9604	7.9604	0	7.9604	0	7.9604	0	7.69725	-0.03306	0	-1	7.9604	0	1.3305	-0.83286	7.9604	0	7.9604	0	7.69725	-0.03306	0	-1	7.9604	0	1.3305	-0.83286	7.9604	0	7.69725	-0.03306	0	-1	7.9604	0	1.3305	-0.83286	7.69725	-0.03306	0	-1	7.9604	0	1.3305	-0.83286	0	-1	7.69725	-0.03306
(1->6)-beta-D-glucan [cell envelope]	7.9604	7.9604	0	7.9604	0	7.9604	0	7.69725	-0.03306	0	-1	7.9604	0	1.3305	-0.83286	7.9604	0	7.9604	0	7.69725	-0.03306	0	-1	7.9604	0	1.3305	-0.83286	7.9604	0	7.69725	-0.03306	0	-1	7.9604	0	1.3305	-0.83286	7.69725	-0.03306	0	-1	7.9604	0	1.3305	-0.83286	0	-1	7.69725	-0.03306
glycogen [cytoplasm]	8.42525	8.42525	0	8.42525	0	8.42525	0	8.3115	-0.0135	0	-1	8.42525	0	1.3305	-0.84208	8.42525	0	8.42525	0	8.3115	-0.0135	0	-1	8.42525	0	1.3305	-0.84208	8.42525	0	8.3115	-0.0135	0	-1	8.42525	0	1.3305	-0.84208	8.3115	-0.0135	0	-1	8.42525	0	1.3305	-0.84208	0	-1	8.3115	-0.0135
mannan [cytoplasm]	7.9604	7.9604	0	7.9604	0	7.9604	0	7.69725	-0.03306	0	-1	7.9604	0	1.3305	-0.83286	7.9604	0	7.9604	0	7.69725	-0.03306	0	-1	7.9604	0	1.3305	-0.83286	7.9604	0	7.69725	-0.03306	0	-1	7.9604	0	1.3305	-0.83286	7.69725	-0.03306	0	-1	7.9604	0	1.3305	-0.83286	0	-1	7.69725	-0.03306
trehalose [cytoplasm]	4.81443	0	-1	0	-1	4.81443	0	4.74943	-0.0135	0	-1	4.81443	0	0.887	-0.81576	0	-1	0	-1	0	-1	0	-1	0	-1	0	-1	0	-1	0	-1	0	-1	0	-1	0	-1	4.74943	-0.0135	0	-1	4.81443	0	0.887	-0.81576	0	-1	4.74943	-0.0135
AMP [cytoplasm]	2.04834	2.04834	0	2.04834	0	2.04834	0	0.78	-0.6192	0.78	-0.6192	2.04834	0	0.573469	-0.72003	2.04834	0	2.04834	0	0.78	-0.6192	0.78	-0.6192	2.04834	0	0.573469	-0.72003	2.04834	0	0.78	-0.6192	0.78	-0.6192	2.04834	0	0.573469	-0.72003	0.78	-0.6192	0.78	-0.6192	2.04834	0	0.573469	-0.72003	0.78	-0.6192	0.78	-0.6192
CMP [cytoplasm]	2.39418	2.39418	0	2.39418	0	2.39418	0	2.36455	-0.01237	0	-1	2.39418	0	0.382343	-0.8403	2.39418	0	2.39418	0	2.36455	-0.01237	0	-1	2.39418	0	0.382343	-0.8403	2.39418	0	2.36455	-0.01237	0	-1	2.39418	0	0.382343	-0.8403	2.36455	-0.01237	0	-1	2.39418	0	0.382343	-0.8403	0	-1	2.36455	-0.01237
GMP [cytoplasm]	1.88855	1.88855	0	1.88855	0	1.88855	0	0.78	-0.58698	1.87875	-0.00519	1.88855	0	0.423636	-0.77568	1.88855	0	1.88855	0	0.78	-0.58698	1.87875	-0.00519	1.88855	0	0.423636	-0.77568	1.88855	0	0.78	-0.58698	1.87875	-0.00519	1.88855	0	0.423636	-0.77568	0.78	-0.58698	1.87875	-0.00519	1.88855	0	0.423636	-0.77568	0.78	-0.58698	0.78	-0.58698
UMP [cytoplasm]	2.98291	2.98291	0	2.98291	0	2.98291	0	2.93426	-0.01631	2.96342	-0.00654	2.98291	0	0.686923	-0.76971	2.98291	0	2.98291	0	2.93426	-0.01631	2.96342	-0.00654	2.98291	0	0.686923	-0.76971	2.98291	0	2.93426	-0.01631	2.96342	-0.00654	2.98291	0	0.686923	-0.76971	2.93426	-0.01631	2.96342	-0.00654	2.98291	0	0.686923	-0.76971	2.70527	-0.09308	2.93426	-0.01631
dAMP [cytoplasm]	2.05068	2.05068	0	2.05068	0	2.05068	0	0.78	-0.61964	0.78	-0.61964	2.05068	0	0.597872	-0.70845	2.05068	0	2.05068	0	0.78	-0.61964	0.78	-0.61964	2.05068	0	0.597872	-0.70845	2.05068	0	0.78	-0.61964	0.78	-0.61964	2.05068	0	0.597872	-0.70845	0.78	-0.61964	0.78	-0.61964	2.05068	0	0.597872	-0.70845	0.78	-0.61964	0.78	-0.61964
dCMP [cytoplasm]	2.48744	2.48744	0	2.48744	0	2.48744	0	2.40364	-0.03369	0	-1	2.48744	0	0.484157	-0.80536	2.48744	0	2.48744	0	2.40364	-0.03369	0	-1	2.48744	0	0.484157	-0.80536	2.48744	0	2.40364	-0.03369	0	-1	2.48744	0	0.484157	-0.80536	2.40364	-0.03369	0	-1	2.48744	0	0.484157	-0.80536	0	-1	2.40364	-0.03369
dGMP [cytoplasm]	1.88073	1.88073	0	1.88073	0	1.88073	0	0.78	-0.58527	1.87788	-0.00152	1.88073	0	0.437265	-0.7675	1.88073	0	1.88073	0	0.78	-0.58527	1.87788	-0.00152	1.88073	0	0.437265	-0.7675	1.88073	0	0.78	-0.58527	1.87788	-0.00152	1.88073	0	0.437265	-0.7675	0.78	-0.58527	1.87788	-0.00152	1.88073	0	0.437265	-0.7675	0.78	-0.58527	0.78	-0.58527
dTMP [cytoplasm]	2.28501	2.28501	0	2.28501	0	2.28501	0	2.26086	-0.01057	0	-1	2.28501	0	0.445789	-0.80491	2.28501	0	2.28501	0	2.26086	-0.01057	0	-1	2.28501	0	0.445789	-0.80491	2.28501	0	2.26086	-0.01057	0	-1	2.28501	0	0.445789	-0.80491	2.26086	-0.01057	0	-1	2.28501	0	0.445789	-0.80491	0	-1	2.26086	-0.01057
H2O [cytoplasm]	1000	1000	0	1000	0	1000	0	1000	0	1000	0	1000	0	1000	0	1000	0	1000	0	1000	0	1000	0	1000	0	1000	0	1000	0	1000	0	1000	0	1000	0	1000	0	1000	0	1000	0	1000	0	1000	0	1000	0	1000	0
riboflavin [cytoplasm]	2.2921	2.2921	0	2.2921	0	2.2921	0	1.56	-0.3194	0.78	-0.6597	2.2921	0	1.0577	-0.53854	2.2921	0	2.2921	0	1.56	-0.3194	0.78	-0.6597	2.2921	0	1.0577	-0.53854	2.2921	0	1.56	-0.3194	0.78	-0.6597	2.2921	0	1.0577	-0.53854	1.56	-0.3194	0.78	-0.6597	2.2921	0	1.0577	-0.53854	0.78	-0.6597	1.56	-0.3194
sulphate [cytoplasm]	1000	1000	0	1000	0	1000	0	1000	0	1000	0	1000	0	1000	0	1000	0	1000	0	1000	0	1000	0	1000	0	1000	0	1000	0	1000	0	1000	0	1000	0	1000	0	1000	0	1000	0	1000	0	1000	0	1000	0	1000	0
heme a [cytoplasm]	0	0		0		0		0		0		0		0		0		0		0		0		0		0		0		0		0		0		0		0		0		0		0		0		0
ATP [cytoplasm]	1.64593	1.64593	0	1.64593	0	1.64593	0	0.78	-0.5261	0.78	-0.5261	1.64593	0	0.325174	-0.80244	1.64593	0	1.64593	0	0.78	-0.5261	0.78	-0.5261	1.64593	0	0.325174	-0.80244	1.64593	0	0.78	-0.5261	0.78	-0.5261	1.64593	0	0.325174	-0.80244	0.78	-0.5261	0.78	-0.5261	1.64593	0	0.325174	-0.80244	0.78	-0.5261	0.78	-0.5261
Mean			-0.0769231		-0.0769231		-0.0523938		-0.174351		-0.351489		-0.0295295		-0.736363		-0.0769231		-0.0780349		-0.199646		-0.351489		-0.0769231		-0.746754		-0.0780349		-0.199646		-0.351489		-0.0769231		-0.746754		-0.175737		-0.351489		-0.0523938		-0.741859		-0.409049		-0.174351
StDev			0.266469		0.266469		0.22042		0.307216		0.429044		0.159244		0.191379		0.266469		0.266236		0.332502		0.429044		0.266469		0.201194		0.266236		0.332502		0.429044		0.266469		0.201194		0.306574		0.429044		0.22042		0.197242		0.4174		0.307216
[truncated: 206 more columns]

## Sheet: AnSD_newValues
Growth/Precursor	WT	TPS1	WT Diff	TPS2	WT Diff	CHO1	WT Diff	ADE3	WT Diff	YNK1	WT Diff	GPT2	WT Diff	PFK2	WT Diff	TPS1, TPS2	WT Diff	TPS1, CHO1	WT Diff	TPS1, ADE3	WT Diff	TPS1, YNK1	WT Diff	TPS1, GPT2	WT Diff	TPS1, PFK2	WT Diff	TPS2, CHO1	WT Diff	TPS2, ADE3	WT Diff	TPS2, YNK1	WT Diff	TPS2, GPT2	WT Diff	TPS2, PFK2	WT Diff	CHO1, ADE3	WT Diff	CHO1, YNK1	WT Diff	CHO1, GPT2	WT Diff	CHO1, PFK2	WT Diff	ADE3, YNK1	WT Diff	ADE3, GPT2	WT Diff
Growth	0.324427	0	-1	0	-1	0	-1	0	-1	0	-1	0	-1	0.034647	-0.89321	0	-1	0	-1	0	-1	0	-1	0	-1	0	-1	0	-1	0	-1	0	-1	0	-1	0	-1	0	-1	0	-1	0	-1	0	-1	0	-1	0	-1
lipid backbone [cytoplasm]	0.00247708	0	-1	0	-1	0	-1	0	-1	0	-1	0.00210144	-0.15165	0.000264465	-0.89324	0	-1	0	-1	0	-1	0	-1	0	-1	0	-1	0	-1	0	-1	0	-1	0	-1	0	-1	0	-1	0	-1	0	-1	0	-1	0	-1	0	-1
lipid chain [cytoplasm]	0.00249085	0	-1	0	-1	0	-1	0	-1	0	-1	0	-1	0.000268002	-0.89241	0	-1	0	-1	0	-1	0	-1	0	-1	0	-1	0	-1	0	-1	0	-1	0	-1	0	-1	0	-1	0	-1	0	-1	0	-1	0	-1	0	-1
L-alanine [cytoplasm]	18.15	18.15	0	18.15	0	18.15	0	18.0112	-0.00764	18.1288	-0.00117	18.15	0	2.74934	-0.84852	18.15	0	18.15	0	18.0113	-0.00764	18.1287	-0.00117	18.15	0	2.74934	-0.84852	18.15	0	18.0113	-0.00764	18.1287	-0.00117	18.15	0	2.74934	-0.84852	18.0113	-0.00764	18.1288	-0.00117	18.15	0	2.74934	-0.84852	17.9283	-0.01221	18.0112	-0.00764
L-arginine [cytoplasm]	3.04404	3.04404	0	3.04404	0	3.04404	0	3.04404	0	3.00585	-0.01254	3.04404	0	0.654231	-0.78508	3.04404	0	3.04404	0	3.04404	0	3.00585	-0.01254	3.04404	0	0.654231	-0.78508	3.04404	0	3.04404	0	3.00585	-0.01254	3.04404	0	0.654231	-0.78508	3.04404	0	3.00585	-0.01254	3.04404	0	0.654231	-0.78508	3.00435	-0.01304	3.04404	0
L-asparagine [cytoplasm]	6.79553	6.79553	0	6.79553	0	6.79553	0	6.74565	-0.00734	6.79553	0	6.79553	0	1.10197	-0.83784	6.79553	0	6.79553	0	6.74565	-0.00734	6.79553	0	6.79553	0	1.09211	-0.83929	6.79553	0	6.74565	-0.00734	6.79553	0	6.79553	0	1.09211	-0.83929	6.74565	-0.00734	6.79553	0	6.79553	0	1.10197	-0.83784	6.67189	-0.01819	6.74565	-0.00734
L-aspartate [cytoplasm]	12.5461	12.5461	0	12.5461	0	12.5461	0	12.5461	0	12.5461	0	12.5461	0	1.70917	-0.86377	12.5461	0	12.5461	0	12.5461	0	12.5461	0	12.5461	0	1.68667	-0.86556	12.5461	0	12.5461	0	12.5461	0	12.5461	0	1.68667	-0.86556	12.5461	0	12.5461	0	12.5461	0	1.70917	-0.86377	12.5461	0	12.5461	0
L-cysteine [cytoplasm]	4.36667	4.36667	0	4.36667	0	4.17732	-0.04336	4.34093	-0.00589	4.17315	-0.04432	4.36667	0	1.35546	-0.68959	4.36667	0	4.17732	-0.04336	4.34093	-0.00589	4.17315	-0.04432	4.36667	0	1.35546	-0.68959	4.17732	-0.04336	4.34093	-0.00589	4.17315	-0.04432	4.36667	0	1.35546	-0.68959	4.10487	-0.05995	4.17315	-0.04432	4.17732	-0.04336	1.35546	-0.68959	4.03235	-0.07656	4.34093	-0.00589
L-glutamine [cytoplasm]	4.54667	4.54667	0	4.54667	0	4.54667	0	4.53101	-0.00344	4.00932	-0.11819	4.54667	0	1.18955	-0.73837	4.54667	0	4.54667	0	4.53101	-0.00344	4.00932	-0.11819	4.54667	0	1.18617	-0.73911	4.54667	0	4.53101	-0.00344	4.00932	-0.11819	4.54667	0	1.18617	-0.73911	4.53101	-0.00344	4.00932	-0.11819	4.54667	0	1.18955	-0.73837	4.00932	-0.11819	4.53101	-0.00344
L-glutamate [cytoplasm]	4.86818	4.86818	0	4.86818	0	4.86818	0	4.86635	-0.00038	4.30412	-0.11587	4.86818	0	1.21934	-0.74953	4.86818	0	4.86818	0	4.86635	-0.00038	4.30412	-0.11587	4.86818	0	1.21713	-0.74998	4.86818	0	4.86635	-0.00038	4.30412	-0.11587	4.86818	0	1.21713	-0.74998	4.86635	-0.00038	4.30412	-0.11587	4.86818	0	1.21934	-0.74953	4.30412	-0.11587	4.86635	-0.00038
L-glycine [cytoplasm]	17.5657	17.5657	0	17.5657	0	17.5657	0	14.8691	-0.15351	17.5657	0	17.5657	0	2.88306	-0.83587	17.5657	0	17.5657	0	14.8691	-0.15351	17.5657	0	17.5657	0	2.87778	-0.83617	17.5657	0	14.8691	-0.15351	17.5657	0	17.5657	0	2.87778	-0.83617	14.8691	-0.15351	17.5657	0	17.5657	0	2.88306	-0.83587	14.8691	-0.15351	14.8691	-0.15351
L-histidine [cytoplasm]	2.45979	2.45979	0	2.45979	0	2.45979	0	0	-1	0.78	-0.6829	2.45979	0	0.306716	-0.87531	2.45979	0	2.45979	0	0	-1	0.78	-0.6829	2.45979	0	0.306716	-0.87531	2.45979	0	0	-1	0.78	-0.6829	2.45979	0	0.306716	-0.87531	0	-1	0.78	-0.6829	2.45979	0	0.306716	-0.87531	0	-1	0	-1
L-isoleucine [cytoplasm]	7.53792	7.53792	0	7.53792	0	7.53792	0	7.48317	-0.00726	7.34038	-0.02621	7.53792	0	1.7915	-0.76234	7.53792	0	7.53792	0	7.48317	-0.00726	7.34038	-0.02621	7.53792	0	1.7915	-0.76234	7.53792	0	7.48317	-0.00726	7.34038	-0.02621	7.53792	0	1.7915	-0.76234	7.48317	-0.00726	7.34038	-0.02621	7.53792	0	1.7915	-0.76234	7.12515	-0.05476	7.48317	-0.00726
L-leucine [cytoplasm]	4.67646	4.67646	0	4.67646	0	4.67646	0	4.64031	-0.00773	4.65391	-0.00482	4.67646	0	1.27355	-0.72767	4.67646	0	4.67646	0	4.64031	-0.00773	4.65391	-0.00482	4.67646	0	1.27214	-0.72797	4.67646	0	4.64031	-0.00773	4.65391	-0.00482	4.67646	0	1.27214	-0.72797	4.64031	-0.00773	4.65391	-0.00482	4.67646	0	1.27355	-0.72767	4.61879	-0.01233	4.64031	-0.00773
L-lysine [cytoplasm]	3.08125	3.08125	0	3.08125	0	3.08125	0	3.06047	-0.00674	3.0416	-0.01287	3.08125	0	1.12063	-0.63631	3.08125	0	3.08125	0	3.06047	-0.00674	3.0416	-0.01287	3.08125	0	1.12062	-0.63631	3.08125	0	3.06047	-0.00674	3.0416	-0.01287	3.08125	0	1.12062	-0.63631	3.06047	-0.00674	3.0416	-0.01287	3.08125	0	1.12063	-0.63631	3.02438	-0.01846	3.06047	-0.00674
L-methionine [cytoplasm]	4.05115	4.05115	0	4.05115	0	4.05115	0	4.01783	-0.00823	4.05115	0	4.05115	0	1.62742	-0.59828	4.05115	0	4.05115	0	4.01783	-0.00823	4.05115	0	4.05115	0	1.62742	-0.59828	4.05115	0	4.01783	-0.00823	4.05115	0	4.05115	0	1.62742	-0.59828	4.01783	-0.00823	4.05115	0	4.05115	0	1.62742	-0.59828	3.93896	-0.02769	4.01783	-0.00823
L-phenylalanine [cytoplasm]	3.90473	3.90473	0	3.90473	0	3.90473	0	3.76475	-0.03585	3.83428	-0.01804	3.90473	0	1.09833	-0.71872	3.90473	0	3.90473	0	3.76475	-0.03585	3.83428	-0.01804	3.90473	0	1.09833	-0.71872	3.90473	0	3.76475	-0.03585	3.83428	-0.01804	3.90473	0	1.09833	-0.71872	3.76475	-0.03585	3.83428	-0.01804	3.90473	0	1.09833	-0.71872	3.32039	-0.14965	3.76475	-0.03585
L-proline [cytoplasm]	4.91877	4.91877	0	4.91877	0	4.91877	0	4.86889	-0.01014	4.67368	-0.04983	4.91877	0	1.96857	-0.59978	4.91877	0	4.91877	0	4.86889	-0.01014	4.67368	-0.04983	4.91877	0	1.96857	-0.59978	4.91877	0	4.86889	-0.01014	4.67368	-0.04983	4.91877	0	1.96857	-0.59978	4.86889	-0.01014	4.67368	-0.04983	4.91877	0	1.96857	-0.59978	4.66828	-0.05093	4.86889	-0.01014
L-serine [cytoplasm]	9.17602	9.17602	0	9.17602	0	9.17602	0	9.17602	0	9.17602	0	9.17602	0	1.29226	-0.85917	9.17602	0	9.17602	0	9.17602	0	9.17602	0	9.17602	0	1.28392	-0.86008	9.17602	0	9.17602	0	9.17602	0	9.17602	0	1.28392	-0.86008	9.17602	0	9.17602	0	9.17602	0	1.29226	-0.85917	9.17602	0	9.17602	0
L-threonine [cytoplasm]	10.9245	10.9245	0	10.9245	0	10.9245	0	10.6014	-0.02958	10.9245	0	10.9245	0	1.47945	-0.86458	10.9245	0	10.9245	0	10.6014	-0.02958	10.9245	0	10.9245	0	1.47156	-0.8653	10.9245	0	10.6014	-0.02958	10.9245	0	10.9245	0	1.47156	-0.8653	10.6014	-0.02958	10.9245	0	10.9245	0	1.47945	-0.86458	10.5865	-0.03094	10.6014	-0.02958
L-tryptophan [cytoplasm]	2.78543	2.78543	0	2.78543	0	2.78543	0	2.72976	-0.01999	2.73664	-0.01752	2.78543	0	1.04742	-0.62396	2.78543	0	2.78543	0	2.72976	-0.01999	2.73664	-0.01752	2.78543	0	1.04742	-0.62396	2.78543	0	2.72976	-0.01999	2.73664	-0.01752	2.78543	0	1.04742	-0.62396	2.72976	-0.01999	2.73664	-0.01752	2.78543	0	1.04742	-0.62396	2.46406	-0.11537	2.72976	-0.01999
L-tyrosine [cytoplasm]	3.46078	3.46078	0	3.46078	0	3.46078	0	3.34	-0.0349	3.3336	-0.03675	3.46078	0	0.508905	-0.85295	3.46078	0	3.46078	0	3.34	-0.0349	3.3336	-0.03675	3.46078	0	0.508905	-0.85295	3.46078	0	3.34	-0.0349	3.3336	-0.03675	3.46078	0	0.508905	-0.85295	3.34	-0.0349	3.3336	-0.03675	3.46078	0	0.508905	-0.85295	2.89395	-0.16379	3.34	-0.0349
L-valine [cytoplasm]	7.76583	7.76583	0	7.76583	0	7.76583	0	7.72412	-0.00537	6.76298	-0.12914	7.76583	0	1.74327	-0.77552	7.76583	0	7.76583	0	7.72412	-0.00537	6.76298	-0.12914	7.76583	0	1.74327	-0.77552	7.76583	0	7.72412	-0.00537	6.76298	-0.12914	7.76583	0	1.74327	-0.77552	7.72412	-0.00537	6.76298	-0.12914	7.76583	0	1.74327	-0.77552	6.74508	-0.13144	7.72412	-0.00537
(1->3)-beta-D-glucan [cell envelope]	7.9604	7.9604	0	7.9604	0	7.9604	0	7.69725	-0.03306	0	-1	7.9604	0	1.3305	-0.83286	7.9604	0	7.9604	0	7.69725	-0.03306	0	-1	7.9604	0	1.3305	-0.83286	7.9604	0	7.69725	-0.03306	0	-1	7.9604	0	1.3305	-0.83286	7.69725	-0.03306	0	-1	7.9604	0	1.3305	-0.83286	0	-1	7.69725	-0.03306
(1->6)-beta-D-glucan [cell envelope]	7.9604	7.9604	0	7.9604	0	7.9604	0	7.69725	-0.03306	0	-1	7.9604	0	1.3305	-0.83286	7.9604	0	7.9604	0	7.69725	-0.03306	0	-1	7.9604	0	1.3305	-0.83286	7.9604	0	7.69725	-0.03306	0	-1	7.9604	0	1.3305	-0.83286	7.69725	-0.03306	0	-1	7.9604	0	1.3305	-0.83286	0	-1	7.69725	-0.03306
glycogen [cytoplasm]	8.42525	8.42525	0	8.42525	0	8.42525	0	8.3115	-0.0135	0	-1	8.42525	0	1.3305	-0.84208	8.42525	0	8.42525	0	8.3115	-0.0135	0	-1	8.42525	0	1.3305	-0.84208	8.42525	0	8.3115	-0.0135	0	-1	8.42525	0	1.3305	-0.84208	8.3115	-0.0135	0	-1	8.42525	0	1.3305	-0.84208	0	-1	8.3115	-0.0135
mannan [cytoplasm]	7.9604	7.9604	0	7.9604	0	7.9604	0	7.69725	-0.03306	0	-1	7.9604	0	1.3305	-0.83286	7.9604	0	7.9604	0	7.69725	-0.03306	0	-1	7.9604	0	1.3305	-0.83286	7.9604	0	7.69725	-0.03306	0	-1	7.9604	0	1.3305	-0.83286	7.69725	-0.03306	0	-1	7.9604	0	1.3305	-0.83286	0	-1	7.69725	-0.03306
trehalose [cytoplasm]	4.81443	0	-1	0	-1	4.81443	0	4.74943	-0.0135	0	-1	4.81443	0	0.887	-0.81576	0	-1	0	-1	0	-1	0	-1	0	-1	0	-1	0	-1	0	-1	0	-1	0	-1	0	-1	4.74943	-0.0135	0	-1	4.81443	0	0.887	-0.81576	0	-1	4.74943	-0.0135
AMP [cytoplasm]	2.04834	2.04834	0	2.04834	0	2.04834	0	0.78	-0.6192	0.78	-0.6192	2.04834	0	0.573469	-0.72003	2.04834	0	2.04834	0	0.78	-0.6192	0.78	-0.6192	2.04834	0	0.573469	-0.72003	2.04834	0	0.78	-0.6192	0.78	-0.6192	2.04834	0	0.573469	-0.72003	0.78	-0.6192	0.78	-0.6192	2.04834	0	0.573469	-0.72003	0.78	-0.6192	0.78	-0.6192
CMP [cytoplasm]	2.39418	2.39418	0	2.39418	0	2.39418	0	2.36455	-0.01237	0	-1	2.39418	0	0.382343	-0.8403	2.39418	0	2.39418	0	2.36455	-0.01237	0	-1	2.39418	0	0.382343	-0.8403	2.39418	0	2.36455	-0.01237	0	-1	2.39418	0	0.382343	-0.8403	2.36455	-0.01237	0	-1	2.39418	0	0.382343	-0.8403	0	-1	2.36455	-0.01237
GMP [cytoplasm]	1.88855	1.88855	0	1.88855	0	1.88855	0	0.78	-0.58698	1.87875	-0.00519	1.88855	0	0.423636	-0.77568	1.88855	0	1.88855	0	0.78	-0.58698	1.87875	-0.00519	1.88855	0	0.423636	-0.77568	1.88855	0	0.78	-0.58698	1.87875	-0.00519	1.88855	0	0.423636	-0.77568	0.78	-0.58698	1.87875	-0.00519	1.88855	0	0.423636	-0.77568	0.78	-0.58698	0.78	-0.58698
UMP [cytoplasm]	2.98291	2.98291	0	2.98291	0	2.98291	0	2.93426	-0.01631	2.96342	-0.00654	2.98291	0	0.686923	-0.76971	2.98291	0	2.98291	0	2.93426	-0.01631	2.96342	-0.00654	2.98291	0	0.686923	-0.76971	2.98291	0	2.93426	-0.01631	2.96342	-0.00654	2.98291	0	0.686923	-0.76971	2.93426	-0.01631	2.96342	-0.00654	2.98291	0	0.686923	-0.76971	2.70527	-0.09308	2.93426	-0.01631
dAMP [cytoplasm]	2.05068	2.05068	0	2.05068	0	2.05068	0	0.78	-0.61964	0.78	-0.61964	2.05068	0	0.597872	-0.70845	2.05068	0	2.05068	0	0.78	-0.61964	0.78	-0.61964	2.05068	0	0.597872	-0.70845	2.05068	0	0.78	-0.61964	0.78	-0.61964	2.05068	0	0.597872	-0.70845	0.78	-0.61964	0.78	-0.61964	2.05068	0	0.597872	-0.70845	0.78	-0.61964	0.78	-0.61964
dCMP [cytoplasm]	2.48744	2.48744	0	2.48744	0	2.48744	0	2.40364	-0.03369	0	-1	2.48744	0	0.484157	-0.80536	2.48744	0	2.48744	0	2.40364	-0.03369	0	-1	2.48744	0	0.484157	-0.80536	2.48744	0	2.40364	-0.03369	0	-1	2.48744	0	0.484157	-0.80536	2.40364	-0.03369	0	-1	2.48744	0	0.484157	-0.80536	0	-1	2.40364	-0.03369
dGMP [cytoplasm]	1.88073	1.88073	0	1.88073	0	1.88073	0	0.78	-0.58527	1.87788	-0.00152	1.88073	0	0.437265	-0.7675	1.88073	0	1.88073	0	0.78	-0.58527	1.87788	-0.00152	1.88073	0	0.437265	-0.7675	1.88073	0	0.78	-0.58527	1.87788	-0.00152	1.88073	0	0.437265	-0.7675	0.78	-0.58527	1.87788	-0.00152	1.88073	0	0.437265	-0.7675	0.78	-0.58527	0.78	-0.58527
dTMP [cytoplasm]	2.28501	2.28501	0	2.28501	0	2.28501	0	2.26086	-0.01057	0	-1	2.28501	0	0.445789	-0.80491	2.28501	0	2.28501	0	2.26086	-0.01057	0	-1	2.28501	0	0.445789	-0.80491	2.28501	0	2.26086	-0.01057	0	-1	2.28501	0	0.445789	-0.80491	2.26086	-0.01057	0	-1	2.28501	0	0.445789	-0.80491	0	-1	2.26086	-0.01057
H2O [cytoplasm]	1000	1000	0	1000	0	1000	0	1000	0	1000	0	1000	0	1000	0	1000	0	1000	0	1000	0	1000	0	1000	0	1000	0	1000	0	1000	0	1000	0	1000	0	1000	0	1000	0	1000	0	1000	0	1000	0	1000	0	1000	0
riboflavin [cytoplasm]	2.2921	2.2921	0	2.2921	0	2.2921	0	1.56	-0.3194	0.78	-0.6597	2.2921	0	1.0577	-0.53854	2.2921	0	2.2921	0	1.56	-0.3194	0.78	-0.6597	2.2921	0	1.0577	-0.53854	2.2921	0	1.56	-0.3194	0.78	-0.6597	2.2921	0	1.0577	-0.53854	1.56	-0.3194	0.78	-0.6597	2.2921	0	1.0577	-0.53854	0.78	-0.6597	1.56	-0.3194
sulphate [cytoplasm]	1000	1000	0	1000	0	1000	0	1000	0	1000	0	1000	0	1000	0	1000	0	1000	0	1000	0	1000	0	1000	0	1000	0	1000	0	1000	0	1000	0	1000	0	1000	0	1000	0	1000	0	1000	0	1000	0	1000	0	1000	0
heme a [cytoplasm]	0	0		0		0		0		0		0		0		0		0		0		0		0		0		0		0		0		0		0		0		0		0		0		0		0
ATP [cytoplasm]	1.64593	1.64593	0	1.64593	0	1.64593	0	0.78	-0.5261	0.78	-0.5261	1.64593	0	0.325174	-0.80244	1.64593	0	1.64593	0	0.78	-0.5261	0.78	-0.5261	1.64593	0	0.325174	-0.80244	1.64593	0	0.78	-0.5261	0.78	-0.5261	1.64593	0	0.325174	-0.80244	0.78	-0.5261	0.78	-0.5261	1.64593	0	0.325174	-0.80244	0.78	-0.5261	0.78	-0.5261
Mean			-0.0769231		-0.0769231		-0.0523938		-0.174351		-0.351489		-0.0295295		-0.736363		-0.0769231		-0.0780349		-0.199646		-0.351489		-0.0769231		-0.746754		-0.0780349		-0.199646		-0.351489		-0.0769231		-0.746754		-0.175737		-0.351489		-0.0523938		-0.741859		-0.409049		-0.174351
StDev			0.266469		0.266469		0.22042		0.307216		0.429044		0.159244		0.191379		0.266469		0.266236		0.332502		0.429044		0.266469		0.201194		0.266236		0.332502		0.429044		0.266469		0.201194		0.306574		0.429044		0.22042		0.197242		0.4174		0.307216
[truncated: 206 more columns]

[truncated: 4 more sheets: An_newPerc Var, An_newValues, AnYPD_newPerc Var, AnYPD_newValues]
