# Supplementary material for: Minimisation of metabolic networks defines a new functional class of genes
Source: Nat Commun. 2024 Oct 31;15:9076. doi: 10.1038/s41467-024-52816-2 (PMC11528065; doi:10.1038/s41467-024-52816-2)
Supplement: Supplementary file 6 — Supplementary Data 3 [file 41467_2024_52816_MOESM6_ESM.xlsx]

## Sheet: Functions SD
Functional categories	# Genes in the Wild Type	Relative Frequency	# Genes in the Minimal Solution	Relative Frequency	KO Perc.	Mean of Rel. Frequencies	Mean of KO Perc.
transferase activity	320	28.2436	110	34.9206	65.625	34.7873	64.5509
oxidoreductase activity	210	18.5349	60	19.0476	71.4286	20.4133	68.2949
hydrolase activity	192	16.9462	27	8.57143	85.9375	7.97012	86.465
transmembrane transport	146	12.8861	17	5.39683	88.3562	5.91696	86.7722
lipid metabolic process	116	10.2383	37	11.746	68.1034	11.8433	66.7123
ligase activity	83	7.32568	36	11.4286	56.6265	11.3873	55.2686
lyase activity	83	7.32568	26	8.25397	68.6747	8.32992	67.2724
kinase activity	76	6.70786	27	8.57143	64.4737	8.33717	64.2313
transmembrane transporter activity	69	6.09003	9	2.85714	86.9565	2.97911	85.905
ion transport	66	5.82524	21	6.66667	68.1818	6.15876	69.5718
transferase activity, transferring glycosyl groups	64	5.64872	24	7.61905	62.5	7.5075	61.7495
carbohydrate metabolic process	59	5.20741	9	2.85714	84.7458	2.86067	84.1923
unassigned	48	4.23654	21	6.66667	56.25	5.98916	59.3234
biological_process	38	3.35393	3	0.952381	92.1053	1.07902	90.7343
protein glycosylation	36	3.17741	11	3.49206	69.4444	3.53726	67.9691
amino acid transport	34	3.00088	3	0.952381	91.1765	1.04479	89.9432
isomerase activity	29	2.55958	14	4.44444	51.7241	4.31119	51.5313
tRNA aminoacylation for protein translation	29	2.55958	17	5.39683	41.3793	5.05444	43.1757
molecular_function	28	2.47132	5	1.5873	82.1429	1.24065	85.56
hydrolase activity, acting on glycosyl bonds	27	2.38305	0	0	100	0	100
carbohydrate transport	26	2.29479	2	0.634921	92.3077	0.613433	92.3077
mRNA binding	25	2.20653	8	2.53968	68	2.48881	67.5375
ATPase activity	23	2.03001	10	3.1746	56.5217	3.07105	56.4665
cellular amino acid metabolic process	23	2.03001	7	2.22222	69.5652	2.17425	69.1674
RNA binding	21	1.85349	8	2.53968	61.9048	2.55703	60.3013
methyltransferase activity	20	1.76523	2	0.634921	90	0.674808	88.9962
nucleotidyltransferase activity	18	1.5887	9	2.85714	50	2.70023	51.0942
phosphatase activity	11	0.970874	0	0	100	0	100
Others	144	12.7096	22	6.98413	84.7222	7.46408	85.1487

## Sheet: Compartments SD
Compartments	# Genes in Wild Type	Relative Frequency	# Genes in the Minimal Solution	Relative Frequency	KO Perc.	Mean of Rel. Frequencies	Mean of KO Perc.
cytoplasm	470	41.4828	164	47.6744	65.1064	47.5418	67.0156
membrane	449	39.6293	140	40.6977	68.8196	40.386	70.6681
mitochondrion	376	33.1862	144	41.8605	61.7021	41.8555	63.6953
nucleus	198	17.4757	67	19.4767	66.1616	18.3702	69.7432
endoplasmic reticulum	181	15.9753	67	19.4767	62.9834	19.7655	64.391
plasma membrane	153	13.504	38	11.0465	75.1634	10.3055	78.0286
unassigned	86	7.59047	14	4.06977	83.7209	4.60001	82.5581
vacuole	61	5.38394	11	3.19767	81.9672	1.53712	91.7575
Golgi apparatus	40	3.53045	8	2.32558	80	2.35223	80.8355
peroxisome	32	2.82436	2	0.581395	93.75	0.573534	94.1471
extracellular region	21	1.85349	2	0.581395	90.4762	0.39051	93.9251
ribosome	9	0.794351	4	1.16279	55.5556	1.16972	57.6309
cytoskeleton	3	0.264784	0	0	100	0	100
cellular_component	0	0	0	0		0

## Sheet: Functions Min
Functional categories	# Genes in the Wild Type	Relative Frequency	# Genes in the Minimal Solution	Relative Frequency	KO Perc.	Mean of Rel. Frequencies	Mean of KO Perc.
transferase activity	320	28.2436	126	35.8974	60.625	35.3644	60.4448
oxidoreductase activity	210	18.5349	67	19.0883	68.0952	20.5834	64.9093
hydrolase activity	192	16.9462	26	7.40741	86.4583	7.76583	85.5214
transmembrane transport	146	12.8861	15	4.2735	89.726	4.07901	89.9978
lipid metabolic process	116	10.2383	39	11.1111	66.3793	11.0669	65.8525
ligase activity	83	7.32568	41	11.6809	50.6024	11.6772	49.643
lyase activity	83	7.32568	35	9.97151	57.8313	9.67991	58.2584
kinase activity	76	6.70786	29	8.26211	61.8421	8.10828	61.8108
transmembrane transporter activity	69	6.09003	5	1.4245	92.7536	1.46822	92.3836
ion transport	66	5.82524	21	5.98291	68.1818	5.64005	69.4124
transferase activity, transferring glycosyl groups	64	5.64872	26	7.40741	59.375	7.28379	59.2655
carbohydrate metabolic process	59	5.20741	12	3.4188	79.661	3.27986	80.1004
unassigned	48	4.23654	21	5.98291	56.25	5.50625	58.9479
biological_process	38	3.35393	2	0.569801	94.7368	0.801039	92.4534
protein glycosylation	36	3.17741	11	3.1339	69.4444	3.20686	68.118
amino acid transport	34	3.00088	2	0.569801	94.1176	0.552251	94.1877
isomerase activity	29	2.55958	16	4.5584	44.8276	4.41631	45.4981
tRNA aminoacylation for protein translation	29	2.55958	17	4.8433	41.3793	4.61009	43.1034
molecular_function	28	2.47132	4	1.1396	85.7143	0.855985	89.0637
hydrolase activity, acting on glycosyl bonds	27	2.38305	0	0	100	0	100
carbohydrate transport	26	2.29479	2	0.569801	92.3077	0.559892	92.2924
mRNA binding	25	2.20653	11	3.1339	56	2.94087	57.8995
ATPase activity	23	2.03001	10	2.849	56.5217	2.7947	56.5102
cellular amino acid metabolic process	23	2.03001	9	2.5641	60.8696	2.6143	59.3168
RNA binding	21	1.85349	6	1.7094	71.4286	2.05141	65.0164
methyltransferase activity	20	1.76523	3	0.854701	85	0.838187	85
nucleotidyltransferase activity	18	1.5887	9	2.5641	50	2.51456	50
phosphatase activity	11	0.970874	0	0	100	0	100
Others	144	12.7096	25	7.12251	82.6389	7.489	82.5523

## Sheet: Compartments Min
Compartments	# Genes in Wild Type	Relative Frequency	# Genes in the Minimal Solution	Relative Frequency	KO Perc.	Mean of Rel. Frequencies	Mean of KO Perc.
cytoplasm	470	41.4828	193	51.8817	58.9362	51.7629	60.5792
membrane	449	39.6293	128	34.4086	71.4922	35.138	71.988
mitochondrion	376	33.1862	152	40.8602	59.5745	40.1461	61.7809
nucleus	198	17.4757	73	19.6237	63.1313	19.4993	64.75
endoplasmic reticulum	181	15.9753	62	16.6667	65.7459	17.3548	65.6808
plasma membrane	153	13.504	32	8.60215	79.085	8.45795	80.2115
unassigned	86	7.59047	16	4.30108	81.3953	4.66096	80.6017
vacuole	61	5.38394	4	1.07527	93.4426	0.988296	94.2016
Golgi apparatus	40	3.53045	7	1.88172	82.5	2.19958	80.3208
peroxisome	32	2.82436	8	2.15054	75	0.293381	96.7179
extracellular region	21	1.85349	1	0.268817	95.2381	0.283435	95.1688
ribosome	9	0.794351	2	0.537634	77.7778	0.829705	67.0047
cytoskeleton	3	0.264784	0	0	100	0	100
cellular_component	0	0	0	0		0

## Sheet: Functions YPD
Functional categories	# Genes in the Wild Type	Relative Frequency	# Genes in the Minimal Solution	Relative Frequency	KO Perc.	Mean of Rel. Frequencies	Mean of KO Perc.
transferase activity	320	28.2436	106	35.4515	66.875	34.967	66.5002
oxidoreductase activity	210	18.5349	52	17.3913	75.2381	18.1579	73.4888
hydrolase activity	192	16.9462	21	7.02341	89.0625	7.31717	88.315
transmembrane transport	146	12.8861	14	4.68227	90.411	6.01901	87.3527
lipid metabolic process	116	10.2383	39	13.0435	66.3793	12.5485	66.8394
ligase activity	83	7.32568	36	12.0401	56.6265	11.9456	55.8774
lyase activity	83	7.32568	27	9.0301	67.4699	9.01201	66.7114
kinase activity	76	6.70786	25	8.3612	67.1053	8.56625	65.4401
transmembrane transporter activity	69	6.09003	7	2.34114	89.8551	3.01029	86.6092
ion transport	66	5.82524	19	6.35452	71.2121	6.29281	70.7725
transferase activity, transferring glycosyl groups	64	5.64872	24	8.02676	62.5	7.81838	62.5526
carbohydrate metabolic process	59	5.20741	11	3.67893	81.3559	3.4408	82.1222
unassigned	48	4.23654	19	6.35452	60.4167	5.64763	63.9357
biological_process	38	3.35393	4	1.33779	89.4737	0.61369	95.047
protein glycosylation	36	3.17741	11	3.67893	69.4444	3.60947	69.2645
amino acid transport	34	3.00088	2	0.668896	94.1176	1.20794	89.0735
isomerase activity	29	2.55958	14	4.68227	51.7241	4.5286	52.1306
tRNA aminoacylation for protein translation	29	2.55958	17	5.68562	41.3793	5.38021	43.1302
molecular_function	28	2.47132	6	2.00669	78.5714	1.24313	86.3943
hydrolase activity, acting on glycosyl bonds	27	2.38305	0	0	100	0.00167161	99.9808
carbohydrate transport	26	2.29479	2	0.668896	92.3077	0.652447	92.3077
mRNA binding	25	2.20653	7	2.34114	72	2.39789	70.5907
ATPase activity	23	2.03001	11	3.67893	52.1739	3.58846	52.1739
cellular amino acid metabolic process	23	2.03001	6	2.00669	73.913	2.48224	66.8844
RNA binding	21	1.85349	9	3.01003	57.1429	2.60338	61.9973
methyltransferase activity	20	1.76523	1	0.334448	95	0.414197	93.6464
nucleotidyltransferase activity	18	1.5887	9	3.01003	50	2.85978	51.3025
phosphatase activity	11	0.970874	0	0	100	0	100
Others	144	12.7096	21	7.02341	85.4167	7.11074	86.8414

## Sheet: Compartments YPD
Compartments	# Genes in Wild Type	Relative Frequency	# Genes in the Minimal Solution	Relative Frequency	KO Perc.	Mean of Rel. Frequencies	Mean of KO Perc.
cytoplasm	470	41.4828	153	47.5155	67.4468	47.2149	69.201
membrane	449	39.6293	133	41.3043	70.3786	41.1286	71.916
mitochondrion	376	33.1862	128	39.7516	65.9574	41.4692	66.1872
nucleus	198	17.4757	60	18.6335	69.697	19.2902	70.1281
endoplasmic reticulum	181	15.9753	61	18.9441	66.2983	20.2705	65.6664
plasma membrane	153	13.504	39	12.1118	74.5098	11.3646	77.2199
unassigned	86	7.59047	13	4.03727	84.8837	3.92764	85.9968
vacuole	61	5.38394	11	3.41615	81.9672	1.81041	90.8796
Golgi apparatus	40	3.53045	8	2.48447	80	2.59962	80.081
peroxisome	32	2.82436	1	0.310559	96.875	0.381647	96.3447
extracellular region	21	1.85349	2	0.621118	90.4762	0.526982	92.302
ribosome	9	0.794351	4	1.24224	55.5556	1.24298	57.6713
cytoskeleton	3	0.264784	0	0	100	0	100
cellular_component	0	0	0	0		0

## Sheet: Functions An SD
Functional categories	# Genes in the Wild Type	Relative Frequency	# Genes in the Minimal Solution	Relative Frequency	KO Perc.	Mean of Rel. Frequencies	Mean of KO Perc.
transferase activity	320	28.2436	95	42.9864	70.3125	41.1044	70.4374
oxidoreductase activity	210	18.5349	30	13.5747	85.7143	14.4469	84.1508
hydrolase activity	192	16.9462	18	8.1448	90.625	9.09391	89.0881
transmembrane transport	146	12.8861	13	5.88235	91.0959	6.98219	88.9658
lipid metabolic process	116	10.2383	37	16.7421	68.1034	16.093	68.0733
ligase activity	83	7.32568	33	14.9321	60.241	14.3598	60.1724
lyase activity	83	7.32568	21	9.50226	74.6988	9.38469	73.9647
kinase activity	76	6.70786	23	10.4072	69.7368	9.92218	69.9581
transmembrane transporter activity	69	6.09003	8	3.61991	88.4058	4.18185	86.0191
ion transport	66	5.82524	4	1.80995	93.9394	2.09314	92.6947
transferase activity, transferring glycosyl groups	64	5.64872	24	10.8597	62.5	10.4011	62.6092
carbohydrate metabolic process	59	5.20741	9	4.0724	84.7458	3.96822	84.5287
unassigned	48	4.23654	6	2.71493	87.5	2.53388	87.8369
biological_process	38	3.35393	3	1.35747	92.1053	1.06792	93.5317
protein glycosylation	36	3.17741	12	5.42986	66.6667	4.9557	68.3305
amino acid transport	34	3.00088	2	0.904977	94.1176	1.32153	90.9786
isomerase activity	29	2.55958	13	5.88235	55.1724	5.50617	56.3189
tRNA aminoacylation for protein translation	29	2.55958	17	7.69231	41.3793	7.18012	43.0388
molecular_function	28	2.47132	1	0.452489	96.4286	0.820345	93.2499
hydrolase activity, acting on glycosyl bonds	27	2.38305	1	0.452489	96.2963	0.164086	98.6009
carbohydrate transport	26	2.29479	2	0.904977	92.3077	0.872193	92.2828
mRNA binding	25	2.20653	9	4.0724	64	3.73838	65.5886
ATPase activity	23	2.03001	3	1.35747	86.9565	1.33334	86.6584
cellular amino acid metabolic process	23	2.03001	1	0.452489	95.6522	0.781637	92.103
RNA binding	21	1.85349	6	2.71493	71.4286	2.7949	69.3649
methyltransferase activity	20	1.76523	2	0.904977	90	1.00812	88.4088
nucleotidyltransferase activity	18	1.5887	8	3.61991	55.5556	3.47851	55.5412
phosphatase activity	11	0.970874	0	0	100	0	100
Others	144	12.7096	17	7.69231	88.1944	8.11911	88.0274

## Sheet: Compartments An SD
Compartments	# Genes in Wild Type	Relative Frequency	# Genes in the Minimal Solution	Relative Frequency	KO Perc.	Mean of Rel. Frequencies	Mean of KO Perc.
cytoplasm	470	41.4828	137	51.5038	70.8511	54.9055	73.1092
membrane	449	39.6293	92	34.5865	79.51	37.2056	80.9212
mitochondrion	376	33.1862	91	34.2105	75.7979	28.8331	82.3288
nucleus	198	17.4757	54	20.3008	72.7273	22.1063	74.3038
endoplasmic reticulum	181	15.9753	63	23.6842	65.1934	26.2716	66.5914
plasma membrane	153	13.504	35	13.1579	77.1242	14.4352	78.2699
unassigned	86	7.59047	17	6.39098	80.2326	5.28538	85.854
vacuole	61	5.38394	7	2.63158	88.5246	2.13159	91.9093
Golgi apparatus	40	3.53045	7	2.63158	82.5	3.0221	82.6197
peroxisome	32	2.82436	3	1.12782	90.625	0.284801	97.9382
extracellular region	21	1.85349	1	0.37594	95.2381	0.269163	97.0307
ribosome	9	0.794351	3	1.12782	66.6667	1.1774	69.9008
cytoskeleton	3	0.264784	0	0	100	0	100
cellular_component	0	0	0	0		0

## Sheet: Functions An Min
Functional categories	# Genes in the Wild Type	Relative Frequency	# Genes in the Minimal Solution	Relative Frequency	KO Perc.	Mean of Rel. Frequencies	Mean of KO Perc.
transferase activity	320	28.2436	122	39.6104	61.875	39.3777	61.4276
oxidoreductase activity	210	18.5349	53	17.2078	74.7619	17.8509	73.3531
hydrolase activity	192	16.9462	27	8.76623	85.9375	8.58501	85.9829
transmembrane transport	146	12.8861	16	5.19481	89.0411	5.05432	89.1471
lipid metabolic process	116	10.2383	39	12.6623	66.3793	12.3381	66.6618
ligase activity	83	7.32568	42	13.6364	49.3976	13.7061	48.2335
lyase activity	83	7.32568	35	11.3636	57.8313	11.1966	57.717
kinase activity	76	6.70786	29	9.41558	61.8421	9.38412	61.2963
transmembrane transporter activity	69	6.09003	6	1.94805	91.3043	1.84284	91.6304
ion transport	66	5.82524	4	1.2987	93.9394	1.67731	92.0223
transferase activity, transferring glycosyl groups	64	5.64872	26	8.44156	59.375	8.3215	59.245
carbohydrate metabolic process	59	5.20741	13	4.22078	77.9661	4.03261	78.5766
unassigned	48	4.23654	8	2.5974	83.3333	2.787	81.8
biological_process	38	3.35393	3	0.974026	92.1053	0.898089	92.5912
protein glycosylation	36	3.17741	12	3.8961	66.6667	3.67215	68.0285
amino acid transport	34	3.00088	3	0.974026	91.1765	0.819263	92.4501
isomerase activity	29	2.55958	16	5.19481	44.8276	5.10465	44.8276
tRNA aminoacylation for protein translation	29	2.55958	16	5.19481	44.8276	5.25646	43.1864
molecular_function	28	2.47132	2	0.649351	92.8571	0.714431	92.0026
hydrolase activity, acting on glycosyl bonds	27	2.38305	0	0	100	0	100
carbohydrate transport	26	2.29479	2	0.649351	92.3077	0.638081	92.3077
mRNA binding	25	2.20653	11	3.57143	56	3.29674	58.6684
ATPase activity	23	2.03001	4	1.2987	82.6087	1.11512	84.7854
cellular amino acid metabolic process	23	2.03001	9	2.92208	60.8696	3.08555	57.9465
RNA binding	21	1.85349	7	2.27273	66.6667	2.28461	65.8988
methyltransferase activity	20	1.76523	3	0.974026	85	0.957121	85
nucleotidyltransferase activity	18	1.5887	9	2.92208	50	2.87136	50
phosphatase activity	11	0.970874	0	0	100	0	100
Others	144	12.7096	22	7.14286	84.7222	7.13743	85.0677

## Sheet: Compartments An Min
Compartments	# Genes in Wild Type	Relative Frequency	# Genes in the Minimal Solution	Relative Frequency	KO Perc.	Mean of Rel. Frequencies	Mean of KO Perc.
cytoplasm	470	41.4828	185	56.5749	60.6383	59.7191	60.1729
membrane	449	39.6293	104	31.8043	76.8374	28.2922	80.2474
mitochondrion	376	33.1862	113	34.5566	69.9468	31.2087	73.9749
nucleus	198	17.4757	73	22.3242	63.1313	22.4233	64.5
endoplasmic reticulum	181	15.9753	59	18.0428	67.4033	18.9648	67.1562
plasma membrane	153	13.504	31	9.48012	79.7386	10.0923	79.3221
unassigned	86	7.59047	17	5.19878	80.2326	5.4143	80.2673
vacuole	61	5.38394	3	0.917431	95.082	1.24102	93.6238
Golgi apparatus	40	3.53045	7	2.14067	82.5	2.43873	80.8908
peroxisome	32	2.82436	2	0.611621	93.75	0.630158	93.8272
extracellular region	21	1.85349	1	0.30581	95.2381	0.327362	95.1142
ribosome	9	0.794351	3	0.917431	66.6667	0.921044	67.9237
cytoskeleton	3	0.264784	0	0	100	0	100
cellular_component	0	0	0	0		0

[truncated: 4 more sheets: Functions An YPD, Compartments An YPD, Chart1, Chart2]
