# Supplementary material for: Minimisation of metabolic networks defines a new functional class of genes
Source: Nat Commun. 2024 Oct 31;15:9076. doi: 10.1038/s41467-024-52816-2 (PMC11528065; doi:10.1038/s41467-024-52816-2)
Supplement: Supplementary file 7 — Supplementary Data 4 [file 41467_2024_52816_MOESM7_ESM.xlsx]

## Sheet: All Model_genes
QueryORF	QueryGene	ExperimentOutcome	PredictionScore	Literature	FinalCategory	Simulation (Presence in MMNs)	Note
YAL038W	CDC19		0.456		Core	0.50749	Computer prediction
YBL076C	ILS1	Indispensable	0.304		Core	1
YBR011C	IPP1	Indispensable	0.446		Core	0.98353
YBR029C	CDS1		0.374		Core	1	Computer prediction
YBR121C	GRS1		0.282		Core	0.47156	Computer prediction
YBR196C	PGI1	Indispensable	0.374		Core	1
YCR012W	PGK1	Indispensable	0.364		Core	1
YDL055C	PSA1	Indispensable	0.377		Core	1
YDL166C	FAP7		0.474		Core	0.73054	Computer prediction
YDR023W	SES1	Indispensable	0.288		Core	0.56138	Indispensable, but deleted in 43% of MMNs
YDR037W	KRS1	Indispensable	0.187		Core	1
YDR044W	HEM13		0.357		Core	1	Computer prediction
YDR232W	HEM1	Indispensable	0.625		Core	1
YDR341C	YDR341C	Indispensable	0.414		Core	1
YDR367W	KEI1	Indispensable	0.484		Core	0.050898	Indispensable, but deleted in 95% of MMNs
YDR376W	ARH1	Indispensable	0.446		Core	0.21257	Indispensable, but deleted in 80% of MMNs
YDR454C	GUK1	Indispensable	0.464		Core	1
YER003C	PMI40		0.294		Core	1	Computer prediction
YER023W	PRO3		0.431		Core	0.34281	Computer prediction
YFL022C	FRS2	Indispensable	0.295		Core	1
YFL045C	SEC53	Indispensable	0.508		Core	1
YGL040C	HEM2	Indispensable	0.497		Core	1
YGL055W	OLE1	Indispensable	0.353		Core	1
YGL245W	GUS1		0.324		Core	1	Computer prediction
YGR094W	VAS1	Indispensable	0.301		Core	1
YGR185C	TYS1	Indispensable	0.311		Core	1
YGR191W	HIP1	Indispensable	0.58		Core	0.062874	Indispensable, but deleted in 94% of MMNs
YGR264C	MES1	Indispensable	0.123		Core	1
YHR019C	DED81	Indispensable	0.197		Core	1
YHR020W	YHR020W	Indispensable	0.178		Core	1
YHR128W	FUR1	Indispensable	0.355		Core	0.11677	Indispensable, but deleted in 90% of MMNs
YIL078W	THS1	Indispensable	0.212		Core	1
YJL026W	RNR2		0.362		Core	0.24551	Computer prediction
YJL167W	ERG20	Indispensable	0.402		Core	1
YKL004W	AUR1	Indispensable	0.498		Core	0.050898	Indispensable, but deleted in 95% of MMNs
YKL024C	URA6		0.491		Core	1	Computer prediction
YKL035W	UGP1	Indispensable	0.41		Core	0.38623	Indispensable, but deleted in 61% of MMNs
YKL060C	FBA1	Indispensable	0.502		Core	1
YKL152C	GPM1	Indispensable	0.547		Core	0.50599	Indispensable, but deleted in 50% of MMNs
YLL018C	DPS1	Indispensable	0.45		Core	1
YLR060W	FRS1	Indispensable	0.226		Core	1
YLR355C	ILV5	Indispensable	0.573		Core	1
YML126C	ERG13		0.372		Core	1	Computer prediction
YMR208W	ERG12	Indispensable	0.335		Core	1
YMR220W	ERG8	Indispensable	0.559		Core	1
YNL247W	CRS1	Indispensable	0.23		Core	1
YNR043W	MVD1		0.367		Core	1	Computer prediction
YOL097C	WRS1	Indispensable	0.248		Core	1
YOR095C	RKI1	Indispensable	0.277		Core	1
YOR168W	GLN4	Indispensable	0.173		Core	1
YOR176W	HEM15		0.312		Core	1	Computer prediction
YOR335C	ALA1		0.357		Core	1	Computer prediction
YPL028W	ERG10	Indispensable	0.489		Core	0.3009	Indispensable, but deleted in 70% of MMNs
YPL117C	IDI1	Indispensable	0.389		Core	1
YPL160W	CDC60	Indispensable	0.211		Core	1
YPL252C	YAH1		0.498		Core	0.21257	Computer prediction
YPR033C	HTS1	Indispensable	0.229		Core	1
YPR035W	GLN1	Indispensable	0.425		Core	1
YPR113W	PIS1		0.49		Core	1	Computer prediction
YPR183W	DPM1	Indispensable	0.318		Core	1
YBL030C	PET9		0.606		Dispensable	0.32485	Computer prediction
YBR192W	RIM2	Dispensable	0.555		Dispensable	0.023952
YBR252W	DUT1	Dispensable	0.405		Dispensable	0.002994
YCL004W	PGS1		0.553		Dispensable	0.023952	Computer prediction
YDL004W	ATP16	Dispensable	0.482		Dispensable	1	Dispensable, but never deleted in MMNs
YDL205C	HEM3		0.526		Dispensable	1	Computer prediction
YDR047W	HEM12		0.521		Dispensable	1	Computer prediction
YDR050C	TPI1		0.559		Dispensable	1	Computer prediction
YDR353W	TRR1	Dispensable	0.528		Dispensable	0.50898	Dispensable, but present in 50% MMNs
YGR147C	NAT2	Dispensable	0.676		Dispensable	0.005988
YJR016C	ILV3		0.549		Dispensable	1	Computer prediction
YLR153C	ACS2	Dispensable	0.276		Dispensable	0.14671
YLR359W	ADE13	Dispensable	0.417		Dispensable	1	Dispensable, but never deleted in MMNs
YOR074C	CDC21		0.591		Dispensable	0.001497	Computer prediction
YOR236W	DFR1		0.633		Dispensable	0.001497	Computer prediction
YER043C	SAH1		0.441		Not further classified	0.21707	Computer prediction
YKL141W	SDH3		0.479		Not further classified	0.22156	Computer prediction
YOR278W	HEM4	Indispensable	0.498		Not further classified	1

## Sheet: Experimental
QueryORF	QueryGene	ExperimentOutcome	PredictionScore	Literature	FinalCategory	Simulation (Presence in MMNs)	Note
YBL076C	ILS1	Indispensable	0.304		Core	1
YBR011C	IPP1	Indispensable	0.446		Core	0.98353
YBR196C	PGI1	Indispensable	0.374		Core	1
YCR012W	PGK1	Indispensable	0.364		Core	1
YDL055C	PSA1	Indispensable	0.377		Core	1
YDR023W	SES1	Indispensable	0.288		Core	0.56138	Indispensable, but deleted in 43% of MMNs
YDR037W	KRS1	Indispensable	0.187		Core	1
YDR232W	HEM1	Indispensable	0.625		Core	1
YDR341C	YDR341C	Indispensable	0.414		Core	1
YDR367W	KEI1	Indispensable	0.484		Core	0.050898	Indispensable, but deleted in 95% of MMNs
YDR376W	ARH1	Indispensable	0.446		Core	0.21257	Indispensable, but deleted in 80% of MMNs
YDR454C	GUK1	Indispensable	0.464		Core	1
YFL022C	FRS2	Indispensable	0.295		Core	1
YFL045C	SEC53	Indispensable	0.508		Core	1
YGL040C	HEM2	Indispensable	0.497		Core	1
YGL055W	OLE1	Indispensable	0.353		Core	1
YGR094W	VAS1	Indispensable	0.301		Core	1
YGR185C	TYS1	Indispensable	0.311		Core	1
YGR191W	HIP1	Indispensable	0.58		Core	0.062874	Indispensable, but deleted in 94% of MMNs
YGR264C	MES1	Indispensable	0.123		Core	1
YHR019C	DED81	Indispensable	0.197		Core	1
YHR020W	YHR020W	Indispensable	0.178		Core	1
YHR128W	FUR1	Indispensable	0.355		Core	0.11677	Indispensable, but deleted in 90% of MMNs
YIL078W	THS1	Indispensable	0.212		Core	1
YJL167W	ERG20	Indispensable	0.402		Core	1
YKL004W	AUR1	Indispensable	0.498		Core	0.050898	Indispensable, but deleted in 95% of MMNs
YKL035W	UGP1	Indispensable	0.41		Core	0.38623	Indispensable, but deleted in 61% of MMNs
YKL060C	FBA1	Indispensable	0.502		Core	1
YKL152C	GPM1	Indispensable	0.547		Core	0.50599	Indispensable, but deleted in 50% of MMNs
YLL018C	DPS1	Indispensable	0.45		Core	1
YLR060W	FRS1	Indispensable	0.226		Core	1
YLR355C	ILV5	Indispensable	0.573		Core	1
YMR208W	ERG12	Indispensable	0.335		Core	1
YMR220W	ERG8	Indispensable	0.559		Core	1
YNL247W	CRS1	Indispensable	0.23		Core	1
YOL097C	WRS1	Indispensable	0.248		Core	1
YOR095C	RKI1	Indispensable	0.277		Core	1
YOR168W	GLN4	Indispensable	0.173		Core	1
YPL028W	ERG10	Indispensable	0.489		Core	0.3009	Indispensable, but deleted in 70% of MMNs
YPL117C	IDI1	Indispensable	0.389		Core	1
YPL160W	CDC60	Indispensable	0.211		Core	1
YPR033C	HTS1	Indispensable	0.229		Core	1
YPR035W	GLN1	Indispensable	0.425		Core	1
YPR183W	DPM1	Indispensable	0.318		Core	1
YBR192W	RIM2	Dispensable	0.555		Dispensable	0.023952
YBR252W	DUT1	Dispensable	0.405		Dispensable	0.002994
YDL004W	ATP16	Dispensable	0.482		Dispensable	1	Dispensable, but never deleted in MMNs
YDR353W	TRR1	Dispensable	0.528		Dispensable	0.50898	Dispensable, but present in 50% MMNs
YGR147C	NAT2	Dispensable	0.676		Dispensable	0.005988
YLR153C	ACS2	Dispensable	0.276		Dispensable	0.14671
YLR359W	ADE13	Dispensable	0.417		Dispensable	1	Dispensable, but never deleted in MMNs
YOR278W	HEM4	Indispensable	0.498		Not further classified	1

## Sheet: Computational Predictions
QueryORF	QueryGene	ExperimentOutcome	PredictionScore	Literature	FinalCategory	Simulation (Presence in MMNs)	Note
YAL038W	CDC19		0.456		Core	0.50749	Computer prediction
YBR029C	CDS1		0.374		Core	1	Computer prediction
YBR121C	GRS1		0.282		Core	0.47156	Computer prediction
YDL166C	FAP7		0.474		Core	0.73054	Computer prediction
YDR044W	HEM13		0.357		Core	1	Computer prediction
YER003C	PMI40		0.294		Core	1	Computer prediction
YER023W	PRO3		0.431		Core	0.34281	Computer prediction
YGL245W	GUS1		0.324		Core	1	Computer prediction
YJL026W	RNR2		0.362		Core	0.24551	Computer prediction
YKL024C	URA6		0.491		Core	1	Computer prediction
YML126C	ERG13		0.372		Core	1	Computer prediction
YNR043W	MVD1		0.367		Core	1	Computer prediction
YOR176W	HEM15		0.312		Core	1	Computer prediction
YOR335C	ALA1		0.357		Core	1	Computer prediction
YPL252C	YAH1		0.498		Core	0.21257	Computer prediction
YPR113W	PIS1		0.49		Core	1	Computer prediction
YBL030C	PET9		0.606		Dispensable	0.32485	Computer prediction
YCL004W	PGS1		0.553		Dispensable	0.023952	Computer prediction
YDL205C	HEM3		0.526		Dispensable	1	Computer prediction
YDR047W	HEM12		0.521		Dispensable	1	Computer prediction
YDR050C	TPI1		0.559		Dispensable	1	Computer prediction
YJR016C	ILV3		0.549		Dispensable	1	Computer prediction
YOR074C	CDC21		0.591		Dispensable	0.001497	Computer prediction
YOR236W	DFR1		0.633		Dispensable	0.001497	Computer prediction
YER043C	SAH1		0.441		Not further classified	0.21707	Computer prediction
YKL141W	SDH3		0.479		Not further classified	0.22156	Computer prediction

## Sheet: Complete
QueryORF	QueryGene	ExperimentOutcome	PredictionScore	Literature	FinalCategory	Simulation (Presence in MMNs)
YAL001C	TFC3		0.481		Core
YAL003W	EFB1		0.335		Core
YAL025C	MAK16		0.276		Core
YAL032C	PRP45	Indispensable	0.266		Core
YAL033W	POP5	Indispensable	0.251		Core
YAL034W-A	MTW1	Indispensable	0.322		Core
YAL038W	CDC19		0.456		Core	0.50749
YAL041W	CDC24	Indispensable	0.668		Core
YAL043C	PTA1	Indispensable	0.216		Core
YAR007C	RFA1		0.308		Core
YAR008W	SEN34		0.355		Core
YBL004W	UTP20		0.329		Core
YBL018C	POP8		0.251		Core
YBL020W	RFT1	Indispensable	0.439		Core
YBL023C	MCM2		0.224		Core
YBL026W	LSM2	Indispensable	0.35		Core
YBL035C	POL12	Indispensable	0.26		Core
YBL041W	PRE7	Indispensable	0.167		Core
YBL050W	SEC17	Indispensable	0.485		Core
YBL074C	AAR2	Indispensable	0.484		Core
YBL076C	ILS1	Indispensable	0.304		Core	1
YBL084C	CDC27		0.29		Core
YBL092W	RPL32	Indispensable	0.415		Core
YBL097W	BRN1		0.498		Core
YBR004C	GPI18		0.45		Core
YBR011C	IPP1	Indispensable	0.446		Core	0.98353
YBR029C	CDS1		0.374		Core	1
YBR049C	REB1		0.386		Core
YBR055C	PRP6	Indispensable	0.21		Core
YBR060C	ORC2		0.386		Core
YBR079C	RPG1	Indispensable	0.133		Core
YBR080C	SEC18	Indispensable	0.457		Core
YBR087W	RFC5	Indispensable	0.231		Core
YBR088C	POL30		0.289		Core
YBR091C	TIM12		0.396		Core
YBR102C	EXO84	Indispensable	0.332		Core
YBR109C	CMD1	Indispensable	0.343		Core
YBR110W	ALG1	Indispensable	0.444		Core
YBR121C	GRS1		0.282		Core	0.47156
YBR123C	TFC1	Indispensable	0.382		Core
YBR135W	CKS1	Indispensable	0.462		Core
YBR142W	MAK5	Indispensable	0.298		Core
YBR143C	SUP45		0.245		Core
YBR153W	RIB7	Indispensable	0.649		Core
YBR154C	RPB5		0.199		Core
YBR155W	CNS1	Indispensable	0.592		Core
YBR160W	CDC28		0.26		Core
YBR167C	POP7		0.294		Core
YBR193C	MED8	Indispensable	0.435		Core
YBR196C	PGI1	Indispensable	0.374		Core	1
YBR198C	TAF5	Indispensable	0.368		Core
YBR202W	MCM7	Indispensable	0.198		Core
YBR211C	AME1	Indispensable	0.278		Core
YBR233W-A	DAD3		0.409		Core
YBR234C	ARC40	Indispensable	0.287		Core
YBR236C	ABD1	Indispensable	0.335		Core
YBR237W	PRP5	Indispensable	0.303		Core
YBR243C	ALG7		0.41		Core
YBR247C	ENP1	Indispensable	0.231		Core
YBR253W	SRB6		0.455		Core
YBR254C	TRS20		0.375		Core
YBR256C	RIB5	Indispensable	0.499		Core
YBR257W	POP4	Indispensable	0.237		Core
YBR265W	TSC10	Indispensable	0.387		Core
YCL017C	NFS1	Indispensable	0.506		Core
YCL031C	RRP7	Indispensable	0.433		Core
YCL043C	PDI1	Indispensable	0.429		Core
YCL052C	PBN1	Indispensable	0.51		Core
YCL054W	SPB1	Indispensable	0.114		Core
YCL059C	KRR1	Indispensable	0.143		Core
YCR012W	PGK1	Indispensable	0.364		Core	1
YCR035C	RRP43	Indispensable	0.219		Core
YCR052W	RSC6	Indispensable	0.506		Core
YCR054C	CTR86	Indispensable	0.443		Core
YCR057C	PWP2	Indispensable	0.179		Core
YCR072C	RSA4	Indispensable	0.175		Core
YCR093W	CDC39	Indispensable	0.255		Core
YDL007W	RPT2	Indispensable	0.155		Core
YDL008W	APC11	Indispensable	0.271		Core
YDL014W	NOP1	Indispensable	0.272		Core
YDL015C	TSC13	Indispensable	0.432		Core
YDL028C	MPS1	Indispensable	0.643		Core
YDL029W	ARP2	Indispensable	0.264		Core
YDL030W	PRP9	Indispensable	0.275		Core
YDL031W	DBP10	Indispensable	0.212		Core
YDL043C	PRP11	Indispensable	0.172		Core
YDL045C	FAD1		0.474		Core
YDL055C	PSA1	Indispensable	0.377		Core	1
YDL060W	TSR1	Indispensable	0.183		Core
YDL064W	UBC9	Indispensable	0.696		Core
YDL087C	LUC7		0.321		Core
YDL097C	RPN6		0.332		Core
YDL098C	SNU23	Indispensable	0.431		Core
YDL102W	POL3	Indispensable	0.302		Core
YDL103C	QRI1	Indispensable	0.563		Core
YDL108W	KIN28	Indispensable	0.375		Core
YDL111C	RRP42	Indispensable	0.216		Core
YDL126C	CDC48	Indispensable	0.236		Core
YDL132W	CDC53		0.241		Core
YDL139C	SCM3	Indispensable	0.533		Core
YDL140C	RPO21	Indispensable	0.211		Core
YDL141W	BPL1	Indispensable	0.388		Core
YDL143W	CCT4	Indispensable	0.243		Core
YDL145C	COP1		0.332		Core
YDL147W	RPN5	Indispensable	0.299		Core
YDL148C	NOP14	Indispensable	0.163		Core
YDL150W	RPC53	Indispensable	0.284		Core
YDL153C	SAS10	Indispensable	0.214		Core
YDL164C	CDC9	Indispensable	0.385		Core
YDL166C	FAP7		0.474		Core	0.73054
YDL193W	NUS1	Indispensable	0.543		Core
YDL195W	SEC31	Indispensable	0.577		Core
YDL207W	GLE1	Indispensable	0.414		Core
YDL208W	NHP2		0.358		Core
YDL209C	CWC2		0.285		Core
YDR002W	YRB1		0.497		Core
YDR013W	PSF1	Indispensable	0.304		Core
YDR016C	DAD1		0.353		Core
YDR021W	FAL1	Indispensable	0.396		Core
YDR023W	SES1	Indispensable	0.288		Core	0.56138
YDR037W	KRS1	Indispensable	0.187		Core	1
YDR041W	RSM10		0.473		Core
YDR044W	HEM13		0.357		Core	1
YDR045C	RPC11	Indispensable	0.308		Core
YDR054C	CDC34		0.359		Core
YDR060W	MAK21	Indispensable	0.317		Core
YDR062W	LCB2	Indispensable	0.45		Core
YDR064W	RPS13	Indispensable	0.233		Core
YDR086C	SSS1		0.44		Core
YDR088C	SLU7	Indispensable	0.25		Core
YDR091C	RLI1	Indispensable	0.205		Core
YDR113C	PDS1		0.437		Core
YDR118W	APC4	Indispensable	0.271		Core
YDR145W	TAF12	Indispensable	0.383		Core
YDR164C	SEC1		0.432		Core
YDR167W	TAF10	Indispensable	0.407		Core
YDR168W	CDC37	Indispensable	0.479		Core
YDR172W	SUP35		0.253		Core
YDR180W	SCC2	Indispensable	0.417		Core
YDR182W	CDC1	Indispensable	0.585		Core
YDR188W	CCT6		0.224		Core
YDR190C	RVB1	Indispensable	0.257		Core
YDR196C	CAB5	Indispensable	0.402		Core
YDR201W	SPC19	Indispensable	0.363		Core
YDR211W	GCD6	Indispensable	0.282		Core
YDR212W	TCP1	Indispensable	0.232		Core
YDR224C	HTB1		0.44		Core
YDR228C	PCF11	Indispensable	0.187		Core
YDR232W	HEM1	Indispensable	0.625		Core	1
YDR235W	PRP42	Indispensable	0.216		Core
YDR236C	FMN1	Indispensable	0.474		Core
YDR238C	SEC26		0.258		Core
YDR246W	TRS23		0.318		Core
YDR267C	CIA1	Indispensable	0.444		Core
YDR280W	RRP45		0.18		Core
YDR288W	NSE3	Indispensable	0.312		Core
YDR299W	BFR2	Indispensable	0.173		Core
YDR301W	CFT1	Indispensable	0.23		Core
YDR302W	GPI11		0.427		Core
YDR303C	RSC3	Indispensable	0.479		Core
YDR308C	SRB7	Indispensable	0.358		Core
YDR311W	TFB1	Indispensable	0.244		Core
YDR320C-A	DAD4		0.323		Core
YDR324C	UTP4	Indispensable	0.214		Core
YDR325W	YCG1		0.435		Core
YDR328C	SKP1	Indispensable	0.334		Core
YDR331W	GPI8	Indispensable	0.363		Core
YDR339C	FCF1	Indispensable	0.204		Core
YDR341C	YDR341C	Indispensable	0.414		Core	1
YDR356W	SPC110		0.432		Core
YDR361C	BCP1	Indispensable	0.517		Core
YDR362C	TFC6	Indispensable	0.396		Core
YDR365C	ESF1	Indispensable	0.242		Core
YDR367W	KEI1	Indispensable	0.484		Core	0.050898
YDR376W	ARH1	Indispensable	0.446		Core	0.21257
YDR390C	UBA2	Indispensable	0.597		Core
YDR394W	RPT3	Indispensable	0.193		Core
YDR398W	UTP5		0.237		Core
YDR404C	RPB7	Indispensable	0.282		Core
YDR407C	TRS120	Indispensable	0.409		Core
YDR412W	RRP17	Indispensable	0.418		Core
YDR416W	SYF1	Indispensable	0.175		Core
YDR429C	TIF35	Indispensable	0.257		Core
YDR434W	GPI17	Indispensable	0.396		Core
YDR437W	GPI19	Indispensable	0.637		Core
YDR449C	UTP6	Indispensable	0.17		Core
YDR454C	GUK1	Indispensable	0.464		Core	1
YDR460W	TFB3	Indispensable	0.246		Core
YDR464W	SPP41	Indispensable	0.499		Core
YDR472W	TRS31	Indispensable	0.392		Core
YDR473C	PRP3	Indispensable	0.286		Core
YDR478W	SNM1	Indispensable	0.31		Core
YDR489W	SLD5	Indispensable	0.347		Core
YDR498C	SEC20	Indispensable	0.564		Core
YDR527W	RBA50	Indispensable	0.542		Core
YDR531W	CAB1	Indispensable	0.348		Core
YEL002C	WBP1	Indispensable	0.259		Core
YEL020W-A	TIM9		0.422		Core
YEL026W	SNU13	Indispensable	0.222		Core
YEL032W	MCM3	Indispensable	0.283		Core
YEL055C	POL5	Indispensable	0.341		Core
YEL058W	PCM1	Indispensable	0.366		Core
YER003C	PMI40		0.294		Core	1
YER006W	NUG1	Indispensable	0.328		Core
YER012W	PRE1	Indispensable	0.331		Core
YER013W	PRP22	Indispensable	0.259		Core
YER018C	SPC25	Indispensable	0.425		Core
YER021W	RPN3	Indispensable	0.259		Core
YER022W	SRB4		0.371		Core
YER023W	PRO3		0.431		Core	0.34281
YER025W	GCD11	Indispensable	0.377		Core
YER038C	KRE29		0.495		Core
YER048W-A	ISD11	Indispensable	0.626		Core
YER082C	UTP7	Indispensable	0.171		Core
YER094C	PUP3	Indispensable	0.217		Core
YER125W	RSP5	Indispensable	0.334		Core
YER126C	NSA2	Indispensable	0.217		Core
YER127W	LCP5	Indispensable	0.239		Core
YER133W	GLC7		0.42		Core
YER136W	GDI1	Indispensable	0.435		Core
YER148W	SPT15	Indispensable	0.233		Core
YER168C	CCA1		0.287		Core
YER171W	RAD3		0.198		Core
YER172C	BRR2	Indispensable	0.238		Core
YFL002C	SPB4	Indispensable	0.379		Core
YFL005W	SEC4	Indispensable	0.493		Core
YFL008W	SMC1		0.312		Core
YFL009W	CDC4	Indispensable	0.427		Core
YFL017C	GNA1		0.393		Core
YFL017W-A	SMX2		0.38		Core
YFL022C	FRS2	Indispensable	0.295		Core	1
YFL037W	TUB2		0.246		Core
YFL039C	ACT1		0.291		Core
YFL045C	SEC53	Indispensable	0.508		Core	1
YFR002W	NIC96	Indispensable	0.535		Core
YFR003C	YPI1	Indispensable	0.545		Core
YFR004W	RPN11	Indispensable	0.165		Core
YFR005C	SAD1		0.369		Core
YFR031C	SMC2	Indispensable	0.437		Core
YFR037C	RSC8	Indispensable	0.28		Core
YFR042W	KEG1	Indispensable	0.597		Core
YFR050C	PRE4	Indispensable	0.335		Core
YFR051C	RET2	Indispensable	0.387		Core
YFR052W	RPN12	Indispensable	0.264		Core
YGL001C	ERG26		0.313		Core
YGL008C	PMA1		0.399		Core
YGL011C	SCL1		0.211		Core
YGL022W	STT3	Indispensable	0.315		Core
YGL030W	RPL30	Indispensable	0.308		Core
YGL040C	HEM2	Indispensable	0.497		Core	1
YGL044C	RNA15		0.303		Core
YGL047W	ALG13	Indispensable	0.521		Core
YGL048C	RPT6	Indispensable	0.333		Core
YGL055W	OLE1	Indispensable	0.353		Core	1
YGL061C	DUO1	Indispensable	0.388		Core
YGL065C	ALG2	Indispensable	0.429		Core
YGL068W	MNP1		0.449		Core
YGL073W	HSF1	Indispensable	0.616		Core
YGL091C	NBP35		0.274		Core
YGL097W	SRM1	Indispensable	0.516		Core
YGL099W	LSG1	Indispensable	0.215		Core
YGL103W	RPL28	Indispensable	0.312		Core
YGL106W	MLC1		0.356		Core
YGL112C	TAF6	Indispensable	0.35		Core
YGL113W	SLD3	Indispensable	0.601		Core
YGL116W	CDC20	Indispensable	0.294		Core
YGL120C	PRP43	Indispensable	0.172		Core
YGL122C	NAB2	Indispensable	0.492		Core
YGL123W	RPS2	Indispensable	0.188		Core
YGL130W	CEG1		0.222		Core
YGL137W	SEC27		0.308		Core
YGL142C	GPI10	Indispensable	0.484		Core
YGL145W	TIP20		0.439		Core
YGL155W	CDC43	Indispensable	0.445		Core
YGL171W	ROK1	Indispensable	0.148		Core
YGL201C	MCM6	Indispensable	0.23		Core
YGL207W	SPT16	Indispensable	0.295		Core
YGL233W	SEC15		0.369		Core
YGL238W	CSE1	Indispensable	0.519		Core
YGL245W	GUS1		0.324		Core	1
YGL247W	BRR6	Indispensable	0.595		Core
YGR002C	SWC4		0.319		Core
YGR005C	TFG2	Indispensable	0.385		Core
YGR009C	SEC9		0.49		Core
YGR013W	SNU71	Indispensable	0.241		Core
YGR024C	THG1	Indispensable	0.314		Core
YGR029W	ERV1	Indispensable	0.528		Core
YGR030C	POP6	Indispensable	0.294		Core
YGR047C	TFC4		0.491		Core
YGR048W	UFD1	Indispensable	0.423		Core
YGR060W	ERG25	Indispensable	0.408		Core
YGR074W	SMD1		0.299		Core
YGR075C	PRP38	Indispensable	0.313		Core
YGR082W	TOM20		0.393		Core
YGR083C	GCD2	Indispensable	0.357		Core
YGR090W	UTP22	Indispensable	0.364		Core
YGR091W	PRP31		0.253		Core
YGR094W	VAS1	Indispensable	0.301		Core	1
YGR095C	RRP46	Indispensable	0.231		Core
YGR099W	TEL2	Indispensable	0.49		Core
YGR103W	NOP7	Indispensable	0.091		Core
YGR113W	DAM1	Indispensable	0.453		Core
YGR116W	SPT6	Indispensable	0.53		Core
YGR128C	UTP8	Indispensable	0.197		Core
YGR140W	CBF2	Indispensable	0.449		Core
YGR145W	ENP2	Indispensable	0.159		Core
YGR156W	PTI1	Indispensable	0.381		Core
YGR158C	MTR3	Indispensable	0.258		Core
YGR175C	ERG1	Indispensable	0.462		Core
YGR179C	OKP1	Indispensable	0.313		Core
YGR185C	TYS1	Indispensable	0.311		Core	1
YGR186W	TFG1	Indispensable	0.433		Core
YGR191W	HIP1	Indispensable	0.58		Core	0.062874
YGR195W	SKI6	Indispensable	0.271		Core
YGR211W	ZPR1		0.309		Core
YGR218W	CRM1	Indispensable	0.422		Core
YGR245C	SDA1	Indispensable	0.211		Core
YGR246C	BRF1	Indispensable	0.3		Core
YGR251W	NOP19	Indispensable	0.302		Core
YGR253C	PUP2	Indispensable	0.133		Core
YGR264C	MES1	Indispensable	0.123		Core	1
YGR267C	FOL2	Indispensable	0.333		Core
YGR274C	TAF1		0.416		Core
YGR277C	CAB4	Indispensable	0.523		Core
YGR278W	CWC22	Indispensable	0.273		Core
YHL015W	RPS20		0.24		Core
YHR005C-A	TIM10		0.43		Core
YHR019C	DED81	Indispensable	0.197		Core	1
YHR020W	YHR020W	Indispensable	0.178		Core	1
YHR024C	MAS2	Indispensable	0.41		Core
YHR027C	RPN1		0.222		Core
YHR036W	BRL1	Indispensable	0.647		Core
YHR040W	BCD1		0.456		Core
YHR062C	RPP1	Indispensable	0.204		Core
YHR065C	RRP3	Indispensable	0.23		Core
YHR068W	DYS1	Indispensable	0.207		Core
YHR069C	RRP4	Indispensable	0.267		Core
YHR072W	ERG7	Indispensable	0.392		Core
YHR072W-A	NOP10		0.401		Core
YHR074W	QNS1	Indispensable	0.372		Core
YHR083W	SAM35	Indispensable	0.551		Core
YHR085W	IPI1	Indispensable	0.37		Core
YHR088W	RPF1		0.25		Core
YHR099W	TRA1		0.459		Core
YHR107C	CDC12	Indispensable	0.421		Core
YHR118C	ORC6	Indispensable	0.394		Core
YHR122W	CIA2		0.436		Core
YHR128W	FUR1	Indispensable	0.355		Core	0.11677
YHR143W-A	RPC10		0.284		Core
YHR148W	IMP3	Indispensable	0.264		Core
YHR165C	PRP8		0.241		Core
YHR166C	CDC23	Indispensable	0.279		Core
YHR170W	NMD3	Indispensable	0.079		Core
YHR172W	SPC97	Indispensable	0.341		Core
YHR186C	KOG1	Indispensable	0.531		Core
YHR188C	GPI16		0.362		Core
YHR190W	ERG9		0.314		Core
YHR196W	UTP9		0.199		Core
YHR197W	RIX1		0.211		Core
YIL003W	CFD1	Indispensable	0.425		Core
YIL004C	BET1	Indispensable	0.696		Core
YIL019W	FAF1	Indispensable	0.314		Core
YIL021W	RPB3	Indispensable	0.156		Core
YIL022W	TIM44		0.319		Core
YIL026C	IRR1		0.418		Core
YIL061C	SNP1		0.255		Core
YIL062C	ARC15	Indispensable	0.405		Core
YIL068C	SEC6	Indispensable	0.42		Core
YIL075C	RPN2	Indispensable	0.252		Core
YIL078W	THS1	Indispensable	0.212		Core	1
YIL083C	CAB2	Indispensable	0.444		Core
YIL091C	UTP25	Indispensable	0.242		Core
YIL104C	SHQ1		0.329		Core
YIL109C	SEC24		0.418		Core
YIL126W	STH1	Indispensable	0.499		Core
YIL142W	CCT2	Indispensable	0.192		Core
YIL143C	SSL2	Indispensable	0.28		Core
YIL144W	NDC80	Indispensable	0.372		Core
YIR008C	PRI1	Indispensable	0.354		Core
YIR010W	DSN1		0.369		Core
YIR011C	STS1	Indispensable	0.622		Core
YIR012W	SQT1	Indispensable	0.315		Core
YIR015W	RPR2	Indispensable	0.383		Core
YIR022W	SEC11	Indispensable	0.531		Core
YJL001W	PRE3	Indispensable	0.213		Core
YJL002C	OST1	Indispensable	0.296		Core
YJL008C	CCT8		0.261		Core
YJL011C	RPC17	Indispensable	0.294		Core
YJL012C	VTC4		0.417		Core
YJL014W	CCT3	Indispensable	0.219		Core
YJL026W	RNR2		0.362		Core	0.24551
YJL031C	BET4	Indispensable	0.367		Core
YJL033W	HCA4	Indispensable	0.158		Core
YJL034W	KAR2	Indispensable	0.327		Core
YJL035C	TAD2	Indispensable	0.617		Core
YJL039C	NUP192		0.463		Core
YJL041W	NSP1	Indispensable	0.542		Core
YJL050W	MTR4	Indispensable	0.172		Core
YJL054W	TIM54	Indispensable	0.388		Core
YJL061W	NUP82	Indispensable	0.567		Core
YJL069C	UTP18	Indispensable	0.222		Core
YJL072C	PSF2	Indispensable	0.228		Core
YJL074C	SMC3	Indispensable	0.359		Core
YJL081C	ARP4		0.387		Core
YJL087C	TRL1	Indispensable	0.44		Core
YJL090C	DPB11	Indispensable	0.536		Core
YJL091C	GWT1	Indispensable	0.412		Core
YJL104W	PAM16	Indispensable	0.506		Core
YJL109C	UTP10		0.172		Core
YJL111W	CCT7	Indispensable	0.19		Core
YJL125C	GCD14	Indispensable	0.563		Core
YJL143W	TIM17	Indispensable	0.357		Core
YJL167W	ERG20	Indispensable	0.402		Core	1
YJL173C	RFA3	Indispensable	0.498		Core
YJL194W	CDC6		0.409		Core
YJL203W	PRP21	Indispensable	0.186		Core
YJR002W	MPP10		0.279		Core
YJR006W	POL31	Indispensable	0.285		Core
YJR007W	SUI2	Indispensable	0.202		Core
YJR013W	GPI14	Indispensable	0.313		Core
YJR041C	URB2	Indispensable	0.399		Core
YJR045C	SSC1		0.347		Core
YJR046W	TAH11	Indispensable	0.68		Core
YJR057W	CDC8	Indispensable	0.48		Core
YJR064W	CCT5	Indispensable	0.226		Core
YJR065C	ARP3	Indispensable	0.273		Core
YJR067C	YAE1	Indispensable	0.623		Core
YJR068W	RFC2	Indispensable	0.263		Core
YJR072C	NPA3		0.442		Core
YJR093C	FIP1	Indispensable	0.229		Core
YJR112W	NNF1	Indispensable	0.34		Core
YJR123W	RPS5		0.105		Core
YKL004W	AUR1	Indispensable	0.498		Core	0.050898
YKL012W	PRP40	Indispensable	0.213		Core
YKL013C	ARC19		0.324		Core
YKL014C	URB1		0.308		Core
YKL019W	RAM2	Indispensable	0.374		Core
YKL021C	MAK11	Indispensable	0.558		Core
YKL022C	CDC16	Indispensable	0.191		Core
YKL024C	URA6		0.491		Core	1
YKL028W	TFA1	Indispensable	0.407		Core
YKL033W	TTI1	Indispensable	0.458		Core
YKL035W	UGP1	Indispensable	0.41		Core	0.38623
YKL042W	SPC42		0.333		Core
YKL045W	PRI2	Indispensable	0.246		Core
YKL052C	ASK1	Indispensable	0.393		Core
YKL058W	TOA2	Indispensable	0.479		Core
YKL059C	MPE1	Indispensable	0.23		Core
YKL060C	FBA1	Indispensable	0.502		Core	1
YKL078W	DHR2		0.151		Core
YKL082C	RRP14	Indispensable	0.233		Core
YKL088W	CAB3	Indispensable	0.392		Core
YKL095W	YJU2		0.427		Core
YKL099C	UTP11	Indispensable	0.228		Core
YKL104C	GFA1	Indispensable	0.451		Core
YKL108W	SLD2	Indispensable	0.55		Core
YKL112W	ABF1	Indispensable	0.546		Core
YKL125W	RRN3	Indispensable	0.546		Core
YKL138C-A	HSK3		0.465		Core
YKL144C	RPC25	Indispensable	0.212		Core
YKL145W	RPT1	Indispensable	0.163		Core
YKL152C	GPM1	Indispensable	0.547		Core	0.50599
YKL165C	MCD4	Indispensable	0.582		Core
YKL172W	EBP2		0.179		Core
YKL173W	SNU114	Indispensable	0.195		Core
YKL182W	FAS1		0.385		Core
YKL186C	MTR2	Indispensable	0.596		Core
YKL193C	SDS22		0.403		Core
YKL195W	MIA40	Indispensable	0.56		Core
YKL196C	YKT6		0.398		Core
YKL210W	UBA1	Indispensable	0.436		Core
YKR002W	PAP1	Indispensable	0.196		Core
YKR008W	RSC4	Indispensable	0.298		Core
YKR022C	NTR2	Indispensable	0.35		Core
YKR025W	RPC37		0.251		Core
YKR037C	SPC34	Indispensable	0.34		Core
YKR062W	TFA2	Indispensable	0.432		Core
YKR063C	LAS1	Indispensable	0.51		Core
YKR068C	BET3	Indispensable	0.351		Core
YKR071C	DRE2	Indispensable	0.581		Core
YKR079C	TRZ1	Indispensable	0.263		Core
YKR081C	RPF2		0.133		Core
YKR083C	DAD2	Indispensable	0.339		Core
YKR086W	PRP16	Indispensable	0.439		Core
YLL003W	SFI1	Indispensable	0.655		Core
YLL004W	ORC3		0.393		Core
YLL008W	DRS1	Indispensable	0.128		Core
YLL011W	SOF1	Indispensable	0.301		Core
YLL018C	DPS1	Indispensable	0.45		Core	1
YLL031C	GPI13	Indispensable	0.38		Core
YLL034C	RIX7	Indispensable	0.24		Core
YLL035W	GRC3		0.375		Core
YLL036C	PRP19		0.231		Core
YLL050C	COF1	Indispensable	0.593		Core
YLR002C	NOC3	Indispensable	0.193		Core
YLR005W	SSL1	Indispensable	0.515		Core
YLR008C	PAM18		0.44		Core
YLR009W	RLP24	Indispensable	0.226		Core
YLR026C	SED5	Indispensable	0.449		Core
YLR029C	RPL15A	Indispensable	0.588		Core
YLR033W	RSC58	Indispensable	0.532		Core
YLR045C	STU2	Indispensable	0.505		Core
YLR051C	FCF2	Indispensable	0.312		Core
YLR060W	FRS1	Indispensable	0.226		Core	1
YLR066W	SPC3	Indispensable	0.366		Core
YLR071C	RGR1	Indispensable	0.33		Core
YLR075W	RPL10	Indispensable	0.288		Core
YLR078C	BOS1	Indispensable	0.468		Core
YLR086W	SMC4	Indispensable	0.401		Core
YLR088W	GAA1	Indispensable	0.408		Core
YLR100W	ERG27	Indispensable	0.472		Core
YLR103C	CDC45		0.328		Core
YLR105C	SEN2	Indispensable	0.32		Core
YLR106C	MDN1	Indispensable	0.347		Core
YLR115W	CFT2	Indispensable	0.152		Core
YLR116W	MSL5	Indispensable	0.229		Core
YLR117C	CLF1	Indispensable	0.192		Core
YLR127C	APC2	Indispensable	0.309		Core
YLR129W	DIP2	Indispensable	0.181		Core
YLR132C	USB1		0.465		Core
YLR145W	RMP1	Indispensable	0.367		Core
YLR147C	SMD3	Indispensable	0.402		Core
YLR163C	MAS1	Indispensable	0.382		Core
YLR166C	SEC10	Indispensable	0.432		Core
YLR167W	RPS31	Indispensable	0.419		Core
YLR175W	CBF5	Indispensable	0.102		Core
YLR195C	NMT1		0.468		Core
YLR196W	PWP1	Indispensable	0.102		Core
YLR197W	NOP56	Indispensable	0.122		Core
YLR212C	TUB4	Indispensable	0.435		Core
YLR222C	UTP13	Indispensable	0.195		Core
YLR229C	CDC42	Indispensable	0.554		Core
YLR243W	YLR243W	Indispensable	0.437		Core
YLR249W	YEF3	Indispensable	0.406		Core
YLR259C	HSP60	Indispensable	0.338		Core
YLR272C	YCS4		0.409		Core
YLR274W	MCM5		0.168		Core
YLR275W	SMD2	Indispensable	0.327		Core
YLR276C	DBP9		0.136		Core
YLR277C	YSH1	Indispensable	0.172		Core
YLR291C	GCD7		0.286		Core
YLR293C	GSP1		0.484		Core
YLR298C	YHC1	Indispensable	0.318		Core
YLR314C	CDC3	Indispensable	0.47		Core
YLR316C	TAD3	Indispensable	0.501		Core
YLR321C	SFH1		0.311		Core
YLR323C	CWC24	Indispensable	0.343		Core
YLR336C	SGD1	Indispensable	0.341		Core
YLR340W	RPP0		0.283		Core
YLR347C	KAP95		0.364		Core
YLR355C	ILV5	Indispensable	0.573		Core	1
YLR378C	SEC61		0.321		Core
YLR383W	SMC6	Indispensable	0.514		Core
YLR397C	AFG2	Indispensable	0.267		Core
YLR409C	UTP21	Indispensable	0.152		Core
YLR424W	SPP382	Indispensable	0.298		Core
YLR430W	SEN1		0.359		Core
YLR438C-A	LSM3	Indispensable	0.316		Core
YLR440C	SEC39		0.433		Core
YLR457C	NBP1	Indispensable	0.604		Core
YLR459W	GAB1	Indispensable	0.397		Core
YML010W	SPT5	Indispensable	0.355		Core
YML015C	TAF11	Indispensable	0.305		Core
YML023C	NSE5	Indispensable	0.413		Core
YML025C	YML6		0.355		Core
YML031W	NDC1		0.445		Core
YML046W	PRP39	Indispensable	0.215		Core
YML049C	RSE1	Indispensable	0.261		Core
YML065W	ORC1		0.391		Core
YML069W	POB3	Indispensable	0.432		Core
YML077W	BET5		0.434		Core
YML085C	TUB1		0.348		Core
YML092C	PRE8		0.153		Core
YML093W	UTP14	Indispensable	0.259		Core
YML098W	TAF13	Indispensable	0.437		Core
YML114C	TAF8	Indispensable	0.408		Core
YML125C	PGA3	Indispensable	0.631		Core
YML126C	ERG13		0.372		Core	1
YML127W	RSC9	Indispensable	0.36		Core
YML130C	ERO1		0.363		Core
YMR001C	CDC5		0.48		Core
YMR005W	TAF4		0.365		Core
YMR013C	SEC59	Indispensable	0.49		Core
YMR043W	MCM1		0.412		Core
YMR049C	ERB1	Indispensable	0.108		Core
YMR059W	SEN15	Indispensable	0.402		Core
YMR061W	RNA14		0.207		Core
YMR076C	PDS5	Indispensable	0.646		Core
YMR093W	UTP15	Indispensable	0.235		Core
YMR112C	MED11	Indispensable	0.444		Core
YMR113W	FOL3	Indispensable	0.574		Core
YMR117C	SPC24	Indispensable	0.392		Core
YMR128W	ECM16		0.175		Core
YMR131C	RRB1	Indispensable	0.181		Core
YMR146C	TIF34	Indispensable	0.207		Core
YMR149W	SWP1	Indispensable	0.36		Core
YMR168C	CEP3	Indispensable	0.561		Core
YMR203W	TOM40	Indispensable	0.29		Core
YMR208W	ERG12	Indispensable	0.335		Core	1
YMR213W	CEF1	Indispensable	0.25		Core
YMR220W	ERG8	Indispensable	0.559		Core	1
YMR227C	TAF7	Indispensable	0.438		Core
YMR229C	RRP5	Indispensable	0.103		Core
YMR235C	RNA1	Indispensable	0.378		Core
YMR236W	TAF9	Indispensable	0.408		Core
YMR240C	CUS1	Indispensable	0.179		Core
YMR260C	TIF11	Indispensable	0.439		Core
YMR268C	PRP24	Indispensable	0.355		Core
YMR277W	FCP1	Indispensable	0.476		Core
YMR281W	GPI12	Indispensable	0.408		Core
YMR288W	HSH155	Indispensable	0.171		Core
YMR290C	HAS1	Indispensable	0.082		Core
YMR301C	ATM1	Indispensable	0.514		Core
YMR309C	NIP1	Indispensable	0.16		Core
YMR314W	PRE5	Indispensable	0.203		Core
YNL002C	RLP7	Indispensable	0.157		Core
YNL026W	SAM50	Indispensable	0.406		Core
YNL038W	GPI15	Indispensable	0.465		Core
YNL039W	BDP1	Indispensable	0.301		Core
YNL061W	NOP2	Indispensable	0.085		Core
YNL062C	GCD10		0.409		Core
YNL075W	IMP4		0.234		Core
YNL088W	TOP2	Indispensable	0.448		Core
YNL102W	POL1		0.314		Core
YNL110C	NOP15	Indispensable	0.283		Core
YNL112W	DBP2	Indispensable	0.168		Core
YNL113W	RPC19	Indispensable	0.167		Core
YNL124W	NAF1	Indispensable	0.333		Core
YNL126W	SPC98	Indispensable	0.29		Core
YNL131W	TOM22		0.361		Core
YNL132W	KRE33	Indispensable	0.299		Core
YNL138W-A	YSF3		0.438		Core
YNL149C	PGA2	Indispensable	0.679		Core
YNL151C	RPC31	Indispensable	0.3		Core
YNL158W	PGA1		0.466		Core
YNL162W	RPL42A		0.443		Core
YNL172W	APC1	Indispensable	0.386		Core
YNL178W	RPS3	Indispensable	0.149		Core
YNL182C	IPI3	Indispensable	0.157		Core
YNL189W	SRP1	Indispensable	0.415		Core
YNL207W	RIO2	Indispensable	0.362		Core
YNL216W	RAP1		0.488		Core
YNL221C	POP1	Indispensable	0.21		Core
YNL222W	SSU72	Indispensable	0.472		Core
YNL232W	CSL4	Indispensable	0.441		Core
YNL240C	NAR1	Indispensable	0.735		Core
YNL244C	SUI1	Indispensable	0.519		Core
YNL245C	CWC25	Indispensable	0.367		Core
YNL247W	CRS1	Indispensable	0.23		Core	1
YNL251C	NRD1	Indispensable	0.385		Core
YNL256W	FOL1	Indispensable	0.481		Core
YNL260C	YNL260C	Indispensable	0.719		Core
YNL261W	ORC5	Indispensable	0.187		Core
YNL262W	POL2	Indispensable	0.313		Core
YNL272C	SEC2	Indispensable	0.545		Core
YNL280C	ERG24		0.49		Core
YNL282W	POP3	Indispensable	0.237		Core
YNL287W	SEC21		0.344		Core
YNL290W	RFC3		0.285		Core
YNL308C	KRI1	Indispensable	0.403		Core
YNL310C	ZIM17	Indispensable	0.674		Core
YNL312W	RFA2		0.324		Core
YNL313C	EMW1	Indispensable	0.315		Core
YNL317W	PFS2	Indispensable	0.123		Core
YNR003C	RPC34		0.157		Core
YNR011C	PRP2	Indispensable	0.292		Core
YNR016C	ACC1		0.463		Core
YNR017W	TIM23		0.327		Core
YNR026C	SEC12	Indispensable	0.458		Core
YNR035C	ARC35	Indispensable	0.274		Core
YNR038W	DBP6	Indispensable	0.278		Core
YNR043W	MVD1		0.367		Core	1
YNR053C	NOG2	Indispensable	0.286		Core
YNR054C	ESF2	Indispensable	0.237		Core
YOL005C	RPB11	Indispensable	0.325		Core
YOL021C	DIS3	Indispensable	0.163		Core
YOL038W	PRE6	Indispensable	0.356		Core
YOL040C	RPS15	Indispensable	0.328		Core
YOL066C	RIB2	Indispensable	0.642		Core
YOL069W	NUF2	Indispensable	0.386		Core
YOL077C	BRX1	Indispensable	0.128		Core
YOL094C	RFC4	Indispensable	0.319		Core
YOL097C	WRS1	Indispensable	0.248		Core	1
YOL102C	TPT1	Indispensable	0.344		Core
YOL123W	HRP1	Indispensable	0.509		Core
YOL127W	RPL25	Indispensable	0.61		Core
YOL133W	HRT1		0.357		Core
YOL135C	MED7	Indispensable	0.461		Core
YOL139C	CDC33	Indispensable	0.309		Core
YOL144W	NOP8		0.372		Core
YOL146W	PSF3	Indispensable	0.318		Core
YOR004W	UTP23	Indispensable	0.265		Core
YOR046C	DBP5	Indispensable	0.318		Core
YOR048C	RAT1	Indispensable	0.18		Core
YOR056C	NOB1	Indispensable	0.262		Core
YOR057W	SGT1	Indispensable	0.592		Core
YOR063W	RPL3	Indispensable	0.253		Core
YOR075W	UFE1	Indispensable	0.555		Core
YOR095C	RKI1	Indispensable	0.277		Core	1
YOR103C	OST2	Indispensable	0.3577		Core
YOR116C	RPO31	Indispensable	0.215		Core
YOR117W	RPT5	Indispensable	0.189		Core
YOR119C	RIO1	Indispensable	0.385		Core
YOR143C	THI80		0.369		Core
YOR145C	PNO1	Indispensable	0.196		Core
YOR148C	SPP2	Indispensable	0.364		Core
YOR149C	SMP3		0.405		Core
YOR151C	RPB2	Indispensable	0.218		Core
YOR157C	PUP1		0.276		Core
YOR159C	SME1	Indispensable	0.304		Core
YOR168W	GLN4	Indispensable	0.173		Core	1
YOR174W	MED4		0.387		Core
YOR176W	HEM15		0.312		Core	1
YOR194C	TOA1		0.423		Core
YOR206W	NOC2	Indispensable	0.148		Core
YOR207C	RET1	Indispensable	0.328		Core
YOR210W	RPB10		0.292		Core
YOR217W	RFC1	Indispensable	0.309		Core
YOR224C	RPB8		0.274		Core
YOR232W	MGE1	Indispensable	0.404		Core
YOR249C	APC5		0.304		Core
YOR250C	CLP1	Indispensable	0.244		Core
YOR254C	SEC63	Indispensable	0.548		Core
YOR257W	CDC31		0.355		Core
YOR259C	RPT4	Indispensable	0.301		Core
YOR260W	GCD1	Indispensable	0.359		Core
YOR261C	RPN8	Indispensable	0.219		Core
YOR262W	YOR262W	Indispensable	0.398		Core
YOR272W	YTM1		0.143		Core
YOR287C	RRP36		0.256		Core
YOR294W	RRS1	Indispensable	0.166		Core
YOR310C	NOP58	Indispensable	0.131		Core
YOR319W	HSH49	Indispensable	0.272		Core
YOR326W	MYO2		0.488		Core
YOR329C	SCD5	Indispensable	0.755		Core
YOR335C	ALA1		0.357		Core	1
YOR340C	RPA43	Indispensable	0.248		Core
YOR341W	RPA190	Indispensable	0.222		Core
YOR361C	PRT1		0.202		Core
YOR362C	PRE10	Indispensable	0.214		Core
YOR370C	MRS6		0.425		Core
YPL010W	RET3		0.446		Core
YPL011C	TAF3	Indispensable	0.445		Core
YPL012W	RRP12		0.187		Core
YPL028W	ERG10	Indispensable	0.489		Core	0.3009
YPL043W	NOP4	Indispensable	0.254		Core
YPL063W	TIM50	Indispensable	0.383		Core
YPL083C	SEN54	Indispensable	0.266		Core
YPL085W	SEC16	Indispensable	0.64		Core
YPL093W	NOG1	Indispensable	0.118		Core
YPL094C	SEC62		0.356		Core
YPL117C	IDI1	Indispensable	0.389		Core	1
YPL122C	TFB2	Indispensable	0.437		Core
YPL124W	SPC29		0.453		Core
YPL126W	NAN1	Indispensable	0.146		Core
YPL131W	RPL5	Indispensable	0.181		Core
YPL146C	NOP53		0.344		Core
YPL151C	PRP46	Indispensable	0.147		Core
YPL160W	CDC60	Indispensable	0.211		Core	1
YPL175W	SPT14	Indispensable	0.511		Core
YPL190C	NAB3		0.491		Core
YPL209C	IPL1	Indispensable	0.539		Core
YPL211W	NIP7	Indispensable	0.214		Core
YPL217C	BMS1	Indispensable	0.177		Core
YPL218W	SAR1		0.438		Core
YPL228W	CET1	Indispensable	0.468		Core
YPL233W	NSL1	Indispensable	0.384		Core
YPL235W	RVB2		0.237		Core
YPL237W	SUI3		0.243		Core
YPL252C	YAH1		0.498		Core	0.21257
YPL266W	DIM1	Indispensable	0.182		Core
YPR010C	RPA135	Indispensable	0.153		Core
YPR016C	TIF6	Indispensable	0.486		Core
YPR019W	MCM4	Indispensable	0.22		Core
YPR025C	CCL1		0.315		Core
YPR033C	HTS1	Indispensable	0.229		Core	1
YPR035W	GLN1	Indispensable	0.425		Core	1
YPR041W	TIF5	Indispensable	0.279		Core
YPR048W	TAH18	Indispensable	0.521		Core
YPR055W	SEC8	Indispensable	0.433		Core
YPR056W	TFB4	Indispensable	0.239		Core
YPR082C	DIB1	Indispensable	0.338		Core
YPR085C	ASA1	Indispensable	0.464		Core
YPR086W	SUA7	Indispensable	0.442		Core
YPR094W	RDS3	Indispensable	0.288		Core
YPR107C	YTH1	Indispensable	0.244		Core
YPR108W	RPN7	Indispensable	0.391		Core
YPR110C	RPC40	Indispensable	0.134		Core
YPR112C	MRD1	Indispensable	0.222		Core
YPR113W	PIS1		0.49		Core	1
YPR133C	SPN1	Indispensable	0.589		Core
YPR137W	RRP9	Indispensable	0.198		Core
YPR143W	RRP15	Indispensable	0.306		Core
YPR162C	ORC4		0.355		Core
YPR165W	RHO1	Indispensable	0.412		Core
YPR175W	DPB2	Indispensable	0.247		Core
YPR176C	BET2	Indispensable	0.414		Core
YPR178W	PRP4	Indispensable	0.207		Core
YPR180W	AOS1	Indispensable	0.521		Core
YPR181C	SEC23		0.274		Core
YPR182W	SMX3	Indispensable	0.317		Core
YPR183W	DPM1	Indispensable	0.318		Core	1
YPR186C	PZF1	Indispensable	0.66		Core
YPR187W	RPO26		0.244		Core
YPR190C	RPC82		0.224		Core
YAR019C	CDC15	Dispensable	0.585		Dispensable
YBL014C	RRN6		0.608		Dispensable
YBL030C	PET9		0.606		Dispensable	0.32485
YBL034C	STU1	Dispensable	0.527		Dispensable
YBL040C	ERD2	Dispensable	0.546		Dispensable
YBL105C	PKC1	Dispensable	0.529		Dispensable
YBR002C	RER2	Dispensable	0.385		Dispensable
YBR038W	CHS2	Dispensable	0.71		Dispensable
YBR070C	ALG14		0.525		Dispensable
YBR136W	MEC1		0.618		Dispensable
YBR192W	RIM2	Dispensable	0.555		Dispensable	0.023952
YBR252W	DUT1	Dispensable	0.405		Dispensable	0.002994
YCL004W	PGS1		0.553		Dispensable	0.023952
YDL003W	MCD1	Dispensable	0.356		Dispensable
YDL004W	ATP16	Dispensable	0.482		Dispensable	1
YDL058W	USO1		0.539		Dispensable
YDL084W	SUB2	Dispensable	0.244		Dispensable
YDL092W	SRP14	Dispensable	0.65		Dispensable
YDL105W	NSE4	Dispensable	0.41		Dispensable
YDL120W	YFH1	Dispensable	0.549		Dispensable
YDL165W	CDC36	Dispensable	0.356		Dispensable
YDL205C	HEM3		0.526		Dispensable	1
YDL212W	SHR3	Dispensable	0.58		Dispensable
YDL217C	TIM22		0.513		Dispensable
YDL220C	CDC13		0.59		Dispensable
YDL235C	YPD1	Dispensable	0.727		Dispensable
YDR047W	HEM12		0.521		Dispensable	1
YDR050C	TPI1		0.559		Dispensable	1
YDR081C	PDC2	Dispensable	0.656		Dispensable
YDR082W	STN1	Dispensable	0.489		Dispensable
YDR141C	DOP1	Dispensable	0.514		Dispensable
YDR160W	SSY1		0.766		Dispensable
YDR170C	SEC7		0.635		Dispensable
YDR177W	UBC1		0.571		Dispensable
YDR189W	SLY1		0.507		Dispensable
YDR208W	MSS4		0.6		Dispensable
YDR243C	PRP28	Dispensable	0.183		Dispensable
YDR292C	SRP101		0.567		Dispensable
YDR353W	TRR1	Dispensable	0.528		Dispensable	0.50898
YDR373W	FRQ1	Dispensable	0.593		Dispensable
YDR381W	YRA1	Dispensable	0.465		Dispensable
YDR397C	NCB2	Dispensable	0.511		Dispensable
YDR427W	RPN9	Dispensable	0.08		Dispensable
YDR468C	TLG1	Dispensable	0.598		Dispensable
YDR487C	RIB3	Dispensable	0.476		Dispensable
YDR499W	LCD1		0.536		Dispensable
YDR510W	SMT3		0.522		Dispensable
YEL034W	HYP2	Dispensable	0.588		Dispensable
YEL035C	YEL035C	Dispensable	0.679		Dispensable
YER008C	SEC3		0.508		Dispensable
YER009W	NTF2	Dispensable	0.502		Dispensable
YER036C	ARB1	Dispensable	0.44		Dispensable
YER074W-A	YOS1		0.566		Dispensable
YER093C	TSC11	Dispensable	0.643		Dispensable
YER112W	LSM4	Dispensable	0.294		Dispensable
YER147C	SCC4	Dispensable	0.552		Dispensable
YER159C	BUR6	Dispensable	0.511		Dispensable
YER165W	PAB1	Dispensable	0.315		Dispensable
YFL024C	EPL1	Dispensable	0.337		Dispensable
YFL034C-B	MOB2		0.537		Dispensable
YFR028C	CDC14	Dispensable	0.395		Dispensable
YGL018C	JAC1	Dispensable	0.447		Dispensable
YGL092W	NUP145		0.569		Dispensable
YGL093W	SPC105	Dispensable	0.374		Dispensable
YGL098W	USE1		0.563		Dispensable
YGL111W	NSA1	Dispensable	0.311		Dispensable
YGL150C	INO80	Dispensable	0.458		Dispensable
YGL169W	SUA5	Dispensable	0.433		Dispensable
YGL172W	NUP49	Dispensable	0.523		Dispensable
YGL225W	VRG4	Dispensable	0.487		Dispensable
YGR065C	VHT1	Dispensable	0.578		Dispensable
YGR098C	ESP1		0.534		Dispensable
YGR119C	NUP57	Dispensable	0.54		Dispensable
YGR147C	NAT2	Dispensable	0.676		Dispensable	0.005988
YGR172C	YIP1	Dispensable	0.551		Dispensable
YGR198W	YPP1	Dispensable	0.598		Dispensable
YGR216C	GPI1	Dispensable	0.294		Dispensable
YGR280C	PXR1	Dispensable	0.226		Dispensable
YHR042W	NCP1	Dispensable	0.494		Dispensable
YHR058C	MED6	Dispensable	0.573		Dispensable
YHR070W	TRM5	Dispensable	0.484		Dispensable
YHR164C	DNA2		0.538		Dispensable
YHR199C-A	NBL1		0.517		Dispensable
YIL031W	ULP2	Dispensable	0.724		Dispensable
YIL048W	NEO1		0.587		Dispensable
YIL051C	MMF1	Dispensable	0.574		Dispensable
YIL063C	YRB2	Dispensable	0.619		Dispensable
YIL115C	NUP159	Dispensable	0.557		Dispensable
YIL118W	RHO3		0.622		Dispensable
YIL129C	TAO3	Dispensable	0.652		Dispensable
YIL147C	SLN1	Dispensable	0.664		Dispensable
YIL150C	MCM10		0.56		Dispensable
YJL005W	CYR1		0.552		Dispensable
YJL019W	MPS3		0.532		Dispensable
YJL025W	RRN7		0.556		Dispensable
YJL076W	NET1	Dispensable	0.558		Dispensable
YJL085W	EXO70		0.559		Dispensable
YJL097W	PHS1		0.519		Dispensable
YJL156C	SSY5	Dispensable	0.656		Dispensable
YJL174W	KRE9	Dispensable	0.535		Dispensable
YJR016C	ILV3		0.549		Dispensable	1
YJR017C	ESS1	Dispensable	0.6		Dispensable
YJR022W	LSM8	Dispensable	0.157		Dispensable
YJR076C	CDC11	Dispensable	0.332		Dispensable
YJR136C	TTI2		0.527		Dispensable
YJR141W	IPA1		0.559		Dispensable
YKL006C-A	SFT1		0.637		Dispensable
YKL018W	SWD2	Dispensable	0.355		Dispensable
YKL049C	CSE4		0.523		Dispensable
YKL089W	MIF2		0.514		Dispensable
YKL122C	SRP21	Dispensable	0.6		Dispensable
YKL154W	SRP102	Dispensable	0.598		Dispensable
YKL180W	RPL17A		0.563		Dispensable
YKL189W	HYM1		0.573		Dispensable
YKL192C	ACP1		0.525		Dispensable
YKL203C	TOR2	Dispensable	0.446		Dispensable
YKR004C	ECM9	Dispensable	0.576		Dispensable
YKR038C	KAE1	Dispensable	0.424		Dispensable
YLR010C	TEN1	Dispensable	0.514		Dispensable
YLR022C	SDO1		0.576		Dispensable
YLR099W-A	MIM2		0.743		Dispensable
YLR141W	RRN5	Dispensable	0.625		Dispensable
YLR153C	ACS2	Dispensable	0.276		Dispensable	0.14671
YLR310C	CDC25	Dispensable	0.658		Dispensable
YLR359W	ADE13	Dispensable	0.417		Dispensable	1
YML043C	RRN11	Dispensable	0.479		Dispensable
YML064C	TEM1	Dispensable	0.519		Dispensable
YML104C	MDM1		0.628		Dispensable
YML105C	SEC65	Dispensable	0.656		Dispensable
YMR028W	TAP42		0.508		Dispensable
YMR033W	ARP9	Dispensable	0.481		Dispensable
YMR047C	NUP116	Dispensable	0.614		Dispensable
YMR079W	SEC14	Dispensable	0.454		Dispensable
YMR094W	CTF13		0.543		Dispensable
YMR134W	YMR134W	Dispensable	0.637		Dispensable
YMR185W	RTP1		0.52		Dispensable
YMR197C	VTI1		0.581		Dispensable
YMR211W	DML1	Dispensable	0.469		Dispensable
YMR218C	TRS130		0.503		Dispensable
YMR270C	RRN9	Dispensable	0.502		Dispensable
YMR298W	LIP1		0.55		Dispensable
YMR308C	PSE1	Dispensable	0.383		Dispensable
YNL006W	LST8	Dispensable	0.458		Dispensable
YNL024C-A	KSH1		0.584		Dispensable
YNL103W	MET4	Dispensable	0.55		Dispensable
YNL118C	DCP2	Dispensable	0.319		Dispensable
YNL137C	NAM9	Dispensable	0.36		Dispensable
YNL152W	INN1	Dispensable	0.618		Dispensable
YNL163C	RIA1	Dispensable	0.554		Dispensable
YNL181W	YNL181W	Dispensable	0.456		Dispensable
YNL258C	DSL1		0.558		Dispensable
YNL263C	YIF1		0.541		Dispensable
YNL267W	PIK1		0.52		Dispensable
YNL306W	MRPS18	Dispensable	0.282		Dispensable
YNR046W	TRM112	Dispensable	0.484		Dispensable
YOL010W	RCL1	Dispensable	0.095		Dispensable
YOL022C	TSR4	Dispensable	0.357		Dispensable
YOL026C	MIM1	Dispensable	0.64		Dispensable
YOL034W	SMC5	Dispensable	0.283		Dispensable
YOL078W	AVO1	Dispensable	0.722		Dispensable
YOL120C	RPL18A	Dispensable	0.485		Dispensable
YOL130W	ALR1	Dispensable	0.522		Dispensable
YOL149W	DCP1	Dispensable	0.276		Dispensable
YOR020C	HSP10		0.512		Dispensable
YOR074C	CDC21		0.591		Dispensable	0.001497
YOR077W	RTS2	Dispensable	0.52		Dispensable
YOR122C	PFY1	Dispensable	0.487		Dispensable
YOR160W	NET1	Dispensable	0.455		Dispensable
YOR167C	RPS28A	Dispensable	0.605		Dispensable
YOR181W	LAS17	Dispensable	0.557		Dispensable
YOR182C	RPS30B	Dispensable	0.545		Dispensable
YOR204W	DED1		0.555		Dispensable
YOR236W	DFR1		0.633		Dispensable	0.001497
YOR244W	ESA1	Dispensable	0.294		Dispensable
YOR256C	TRE2		0.599		Dispensable
YOR281C	PLP2	Dispensable	0.586		Dispensable
YOR336W	KRE5		0.547		Dispensable
YOR353C	SOG2	Dispensable	0.667		Dispensable
YOR372C	NDD1	Dispensable	0.597		Dispensable
YOR373W	NUD1		0.626		Dispensable
YPL007C	TFC8		0.508		Dispensable
YPL016W	SWI1	Dispensable	0.508		Dispensable
YPL020C	ULP1		0.727		Dispensable
YPL075W	GCR1	Dispensable	0.613		Dispensable
YPL076W	GPI2	Dispensable	0.406		Dispensable
YPL128C	TBF1		0.518		Dispensable
YPL143W	RPL33A	Dispensable	0.454		Dispensable
YPL169C	MEX67		0.522		Dispensable
YPL210C	SRP72	Dispensable	0.496		Dispensable
YPL242C	IQG1	Dispensable	0.63		Dispensable
YPL243W	SRP68	Dispensable	0.389		Dispensable
YPL255W	BBP1		0.508		Dispensable
YPL268W	PLC1	Dispensable	0.623		Dispensable
YPR034W	ARP7	Dispensable	0.536		Dispensable
YPR088C	SRP54	Dispensable	0.339		Dispensable
YPR104C	FHL1	Dispensable	0.449		Dispensable
YPR144C	NOC4	Dispensable	0.161		Dispensable
YPR161C	SGV1	Dispensable	0.452		Dispensable
YPR168W	NUT2	Dispensable	0.532		Dispensable
YPR169W	JIP5	Dispensable	0.275		Dispensable
YBR140C	IRA1	Indispensable	0.621		Not further classified
YBR152W	SPP381	Indispensable	0.327		Not further classified
YDL017W	CDC7	Indispensable	0.369		Not further classified
YDR052C	DBF4	Indispensable	0.612		Not further classified
YDR087C	RRP1	Indispensable	0.366		Not further classified
YDR166C	SEC5	Indispensable	0.338		Not further classified
YDR240C	SNU56	Indispensable	0.253		Not further classified
YEL019C	MMS21	Indispensable	0.4		Not further classified
YER043C	SAH1		0.441		Not further classified	0.21707
YER104W	RTT105	Indispensable	0.647		Not further classified
YER146W	LSM5		0.282		Not further classified
YER157W	COG3		0.297		Not further classified
YFL029C	CAK1		0.457		Not further classified
YFL038C	YPT1		0.393		Not further classified
YFR027W	ECO1	Indispensable	0.553		Not further classified
YFR029W	PTR3	Indispensable	0.651		Not further classified
YGL075C	MPS2	Indispensable	0.583		Not further classified
YGL128C	CWC23		0.34		Not further classified
YGR046W	TAM41		0.444		Not further classified
YGR120C	COG2	Indispensable	0.43		Not further classified
YHR007C	ERG11		0.404		Not further classified
YHR023W	MYO1	Indispensable	0.657		Not further classified
YHR101C	BIG1	Indispensable	0.6		Not further classified
YIL046W	MET30		0.484		Not further classified
YIL106W	MOB1		0.363		Not further classified
YIR006C	PAN1	Indispensable	0.58		Not further classified
YJL010C	NOP9	Indispensable	0.163		Not further classified
YJR042W	NUP85		0.444		Not further classified
YJR089W	BIR1		0.489		Not further classified
YKL141W	SDH3		0.479		Not further classified	0.22156
YLR007W	NSE1	Indispensable	0.389		Not further classified
YLR186W	EMG1	Indispensable	0.196		Not further classified
YLR208W	SEC13	Indispensable	0.293		Not further classified
YLR215C	CDC123	Indispensable	0.462		Not further classified
YLR223C	IFH1	Indispensable	0.561		Not further classified
YLR305C	STT4	Indispensable	0.601		Not further classified
YML091C	RPM2		0.479		Not further classified
YMR200W	ROT1	Indispensable	0.615		Not further classified
YMR239C	RNT1		0.159		Not further classified
YMR296C	LCB1	Indispensable	0.311		Not further classified
YNL007C	SIS1		0.494		Not further classified
YNL161W	CBK1		0.492		Not further classified
YNL188W	KAR1	Indispensable	0.456		Not further classified
YOR060C	SLD7	Indispensable	0.671		Not further classified
YOR098C	NUP1	Indispensable	0.643		Not further classified
YOR278W	HEM4	Indispensable	0.498		Not further classified	1
YPL082C	MOT1		0.483		Not further classified
YPL153C	RAD53		0.454		Not further classified
YPL204W	HRR25	Indispensable	0.501		Not further classified
YPL231W	FAS2	Indispensable	0.423		Not further classified
YPR103W	PRE2		0.207		Not further classified
YPR105C	COG4		0.4		Not further classified
