# Supplementary material for: Minimisation of metabolic networks defines a new functional class of genes
Source: Nat Commun. 2024 Oct 31;15:9076. doi: 10.1038/s41467-024-52816-2 (PMC11528065; doi:10.1038/s41467-024-52816-2)
Supplement: Supplementary file 8 — Supplementary Data 5 [file 41467_2024_52816_MOESM8_ESM.xlsx]

## Sheet: Sheet1
Genes	symbol	SGD_description	category
YDR105C	TMS1	Vacuolar membrane protein of unknown function; is conserved in mammals; predicted to contain eleven transmembrane helices; interacts with Pdr5p, a protein involved in multidrug resistance	???
YOL075C	YOL075C	Putative ABC transporter	???
YEL004W	YEA4	Uridine diphosphate-N-acetylglucosamine (UDP-GlcNAc) transporter; required for cell wall chitin synthesis; localized to the ER	(UDP-GlcNAc) transporter
YNR056C	BIO5	Putative transmembrane protein involved in the biotin biosynthesis; responsible for uptake of 7-keto 8-aminopelargonic acid; BIO5 is in a cluster of 3 genes (BIO3, BIO4, and BIO5) that mediate biotin synthesis	7-keto 8-aminopelargonic acid transporter
YCR010C	ADY2	Acetate transporter required for normal sporulation; phosphorylated in mitochondria; ADY2 has a paralog, ATO2, that arose from the whole genome duplication	Acetate transport
YPR128C	ANT1	Peroxisomal adenine nucleotide transporter; involved in beta-oxidation of medium-chain fatty acid; required for peroxisome proliferation	adenine nucleotide transporter
YMR056C	AAC1	Mitochondrial inner membrane ADP/ATP translocator; exchanges cytosolic ADP for mitochondrially synthesized ATP; phosphorylated; Aac1p is a minor isoform while Pet9p is the major ADP/ATP translocator; relocalizes from mitochondrion to cytoplasm upon DNA replication stress	ADP/ATP carrier
YBR085W	AAC3	Mitochondrial inner membrane ADP/ATP translocator; exchanges cytosolic ADP for mitochondrially synthesized ATP; expressed under anaerobic conditions; similar to Aac1p; has roles in maintenance of viability and in respiration; AAC3 has a paralog, PET9, that arose from the whole genome duplication	ADP/ATP Carrier
YPR021C	AGC1	Mitochondrial amino acid transporter; acts both as a glutamate uniporter and as an aspartate-glutamate exchanger; involved in nitrogen metabolism and nitrogen compound biosynthesis; human homolog SLC25A13 complements yeast null mutant	amino acid transport
YCL025C	AGP1	Broad-specificity, low-affinity amino acid permease; minor serine permease with major contributions from paralog Gnp1p; involved in uptake of asparagine, glutamine, and other amino acids; expression induced by amino acids and regulated by SPS plasma membrane amino acid sensor system (Ssy1p-Ptr3p-Ssy5p)	amino acid transport
YBR132C	AGP2	Plasma membrane regulator of high affinity polyamine and carnitine transport; has similarity to transporters but lacks transport activity; may act as a sensor that transduces environmental signals; has a positive or negative regulatory effect on transcription of many transporter genes; null mutant is cycloheximide (CHX) resistant; ubiquitinated Agp2p is rapidly degraded in a Brp1p-dependent manne…	amino acid transport
YFL055W	AGP3	Low-affinity amino acid permease; may act to supply the cell with amino acids as nitrogen source in nitrogen-poor conditions; transcription is induced under conditions of sulfur limitation; plays a role in regulating Ty1 transposition	amino acid transport
YNL270C	ALP1	Arginine transporter; expression is normally very low and it is unclear what conditions would induce significant expression; ALP1 has a paralog, CAN1, that arose from the whole genome duplication	amino acid transport
YCL038C	ATG22	Vacuolar membrane protein; required for efflux of amino acids during autophagic body breakdown in vacuole; targeted to vacuole via AP-3 pathway; null mutation causes gradual loss of viability during starvation	amino acid transport
YJR001W	AVT1	Vacuolar transporter; imports large neutral amino acids into vacuole; targeted to vacuole via AP-3 pathway; member of family of seven S. cerevisiae genes (AVT1-7) related to vesicular GABA-glycine transporters	amino acid transport
YKL146W	AVT3	Vacuolar transporter; exports large neutral amino acids from vacuole; targeted to vacuole via AP-3 pathway; member of family of seven S. cerevisiae genes (AVT1-7) related to vesicular GABA-glycine transporters	amino acid transport
YNL101W	AVT4	Vacuolar transporter; exports large neutral amino acids from the vacuole; member of a family of seven S. cerevisiae genes (AVT1-7) related to vesicular GABA-glycine transporters; localizes to sites of contact between the vacuole and mitochondria (vCLAMPs)	amino acid transport
YER119C	AVT6	Vacuolar aspartate and glutamate exporter; member of a family of seven genes (AVT1-7) related to vesicular GABA-glycine transporters; involved in compartmentalizing acidic amino acids in response to nitrogen starvation; AVT6 has a paralog, AVT5, that arose from the whole genome duplication	amino acid transport
YBR068C	BAP2	High-affinity leucine permease; functions as a branched-chain amino acid permease involved in uptake of leucine, isoleucine and valine; contains 12 predicted transmembrane domains; BAP2 has a paralog, BAP3, that arose from the whole genome duplication	amino acid transport
YDR046C	BAP3	Amino acid permease; involved in uptake of cysteine, leucine, isoleucine and valine; BAP3 has a paralog, BAP2, that arose from the whole genome duplication	amino acid transport
YEL063C	CAN1	Plasma membrane arginine permease; requires phosphatidyl ethanolamine (PE) for localization, exclusively associated with lipid rafts; mutation confers canavanine resistance; CAN1 has a paralog, ALP1, that arose from the whole genome duplication	amino acid transport
YPL265W	DIP5	Dicarboxylic amino acid permease; mediates high-affinity and high-capacity transport of L-glutamate and L-aspartate; also a transporter for Gln, Asn, Ser, Ala, and Gly; relocalizes from plasma membrane to vacuole upon DNA replication stress	amino acid transport
YKR039W	GAP1	General amino acid permease; involved in uptake of all L-amino acids, some D-amino acids, related compounds, toxic analogs and polyamines; regulated by nitrogen source; targeted to vacuole via Vps10p-dependent endosomal vacuolar protein sorting pathway; essential for invasive growth	amino acid transport
YDR508C	GNP1	Broad specificity amino acid permease; high-affinity glutamine permease; major serine permease with minor contributions from paralog Agp1p; role in serine uptake impacts cellular sphingolipid homeostasis; also transports Leu, Thr, Cys, Met and Asn; expression is fully dependent on Grr1p and modulated by the Ssy1p-Ptr3p-Ssy5p (SPS) sensor of extracellular amino acids	amino acid transport
YNL268W	LYP1	Lysine permease; one of three amino acid permeases (Alp1p, Can1p, Lyp1p) responsible for uptake of cationic amino acids	amino acid transport
YGR055W	MUP1	High affinity methionine permease; integral membrane protein with 13 putative membrane-spanning regions; involved in both methionine and cysteine uptake; subject to transport-activity dependent, methionine-induced endocytosis, vacuolar delivery and degradation; starvation-induced endocytosis is transport-activity independent	amino acid transport
YHL036W	MUP3	Low affinity methionine permease; similar to Mup1p	amino acid transport
YOR348C	PUT4	Proline permease; required for high-affinity transport of proline; also transports the toxic proline analog azetidine-2-carboxylate (AzC); PUT4 transcription is repressed in ammonia-grown cells	amino acid transport
YBR147W	RTC2	Putative vacuolar membrane transporter for cationic amino acids; likely contributes to amino acid homeostasis by exporting cationic amino acids from the vacuole; positive regulation by Lys14p suggests that lysine may be the primary substrate; member of the PQ-loop family, with seven transmembrane domains; similar to mammalian PQLC2 vacuolar transporter; RTC2 has a paralog, YPQ1, that arose from t…	amino acid transport
YBR069C	TAT1	Amino acid transporter for valine, leucine, isoleucine, and tyrosine; low-affinity tryptophan and histidine transporter; overexpression confers FK506 and FTY720 resistance; protein abundance increases in response to DNA replication stress	amino acid transport
YOL020W	TAT2	High affinity tryptophan and tyrosine permease; overexpression confers FK506 and FTY720 resistance	amino acid transport
YMR088C	VBA1	Permease of basic amino acids in vacuolar membrane; targeted to vacuole via AP-3 pathway	amino acid transport
YBR293W	VBA2	Permease of basic amino acids in the vacuolar membrane	amino acid transport
YCL069W	VBA3	Permease of basic amino acids in the vacuolar membrane; VBA3 has a paralog, VBA5, that arose from a segmental duplication	amino acid transport
YOL092W	YPQ1	Putative vacuolar membrane transporter for cationic amino acids; likely contributes to amino acid homeostasis by exporting cationic amino acids from the vacuole; member of the PQ-loop family, with seven transmembrane domains; similar to mammalian PQLC2 vacuolar transporter; YPQ1 has a paralog, RTC2, that arose from the whole genome duplication	amino acid transport
YDR352W	YPQ2	Putative vacuolar membrane transporter for cationic amino acids; involved in vacuolar export of arginine under nitrogen starvation conditions; appears to be inactive under nitrogen replete conditions; may contribute to amino acid homeostasis; vacuolar membrane protein; member of the PQ-loop family, containing seven transmembrane domains; homologous to the human lysosomal cationic amino acid expor…	amino acid transport
YMR162C	DNF3	Trans-golgi network aminophospholipid translocase (flippase); type 4 P-type ATPase; involved in phospholipid translocation, contributing to the maintenance of membrane lipid asymmetry in post-Golgi secretory vesicles; role in protein trafficking between the Golgi and endosomal system; localizes to the trans-Golgi network; localizes to the shmoo tip where it has a redundant role in the cellular re…	aminophospholipid translocase
YGR121C	MEP1	Ammonium permease; belongs to Mep-Amt-Rh family of well-conserved ammonium (NH4+) transporters that includes the human Rh factors; expression is under the nitrogen catabolite repression regulation; activity regulated by TORC1 effectors, Npr1p and Par32p; human homolog RHCG complements yeast null mutant; mutations in human homolog RHCG implicated in metabolic acidosis; MEP1 has a paralog, MEP3, th…	Ammonium transport
YNL142W	MEP2	Ammonium permease involved in regulation of pseudohyphal growth; belongs to Mep-Amt-Rh family of well-conserved ammonium (NH4+) transporters that includes human Rh factors; expression is under nitrogen catabolite repression regulation; activity is controlled by phospho-silencing; phosphorylation of Mep2 mediated by Npr1; dephosphorylation involves Psr1p and Psr2p; Twin-His motif ensures transport…	Ammonium transport
YPR138C	MEP3	Ammonium permease of high capacity and low affinity; belongs to Mep-Amt-Rh family of well-conserved ammonium (NH4+) transporters that includes the human Rh factors; expression is under the nitrogen catabolite repression regulation ammonia permease activity regulated by TORC1 effectors, Npr1p and Par32p; MEP3 has a paralog, MEP1, that arose from the whole genome duplication	Ammonium transport
YDR384C	ATO3	Plasma membrane protein, putative ammonium transporter; regulation pattern suggests a possible role in export of ammonia from the cell; phosphorylated in mitochondria; member of the TC 9.B.33 YaaH family of putative transporters	ammonium transporter
YLL015W	BPT1	ABC type transmembrane transporter of MRP/CFTR family; found in vacuolar membrane, involved in the transport of unconjugated bilirubin and in heavy metal detoxification via glutathione conjugates, along with Ycf1p	bilirubin/glutathione transporter
YMR241W	YHM2	Citrate and oxoglutarate carrier protein; exports citrate from and imports oxoglutarate into the mitochondrion, causing net export of NADPH reducing equivalents; also associates with mt nucleoids and has a role in replication and segregation of the mt genome	Citrate and oxoglutarate carrier
YBR291C	CTP1	Mitochondrial inner membrane citrate transporter; member of the mitochondrial carrier family	Citrate Transport Protein
YHR002W	LEU5	Mitochondrial carrier protein; involved in the accumulation of CoA in the mitochondrial matrix; homolog of human Graves disease protein SLC25A16, which complements yeast null mutant; does not encode an isozyme of Leu4p, as first hypothesized	CoA carrier
YCR075C	ERS1	Protein involved in cystine transport; localizes to the vacuole, plasma membrane and endosome; similarity to human cystinosin, a H(+)-driven transporter involved in L-cystine export from lysosomes and implicated in the disease cystinosis; contains seven transmembrane domains; mutation is functionally complemented by human CTNS	cystine transport
YLR348C	DIC1	Mitochondrial dicarboxylate carrier; integral membrane protein, catalyzes a dicarboxylate-phosphate exchange across the inner mitochondrial membrane, transports cytoplasmic dicarboxylates into the mitochondrial matrix	dicarboxylate transport
YPL134C	ODC1	Mitochondrial inner membrane transporter; 2-oxodicarboxylate transporter, exports 2-oxoadipate and 2-oxoglutarate from the mitochondrial matrix to the cytosol for lysine and glutamate biosynthesis and lysine catabolism; suppresses, in multicopy, an fmc1 null mutation; ODC1 has a paralog, ODC2, that arose from the whole genome duplication	dicarboxylate transport
YOR222W	ODC2	Mitochondrial inner membrane transporter; 2-oxodicarboxylate transporter, exports 2-oxoadipate and 2-oxoglutarate from the mitochondrial matrix to the cytosol for use in lysine and glutamate biosynthesis and in lysine catabolism; ODC2 has a paralog, ODC1, that arose from the whole genome duplication	dicarboxylate transport
YBR180W	DTR1	Putative dityrosine transporter of the major facilitator superfamily; member of the 12-spanner drug:H(+) antiporter DHA1 family; required for spore wall synthesis; sequence similarity to QDR1 and QDR3, and the triple mutant dtr1 qdr1 qdr3 exhibits reduced dityrosine fluorescence relative to the single mutants; expressed during sporulation	dityrosine transporter
YIL134W	FLX1	Mitochondrial flavin adenine dinucleotide transporter; FAD is a synthesis product of riboflavin; human homolog SLC25A32 is implicated in multiple acyl-CoA dehydrogenase deficiency (MADD) or glutaric aciduria type II (GAII), and can complement yeast null mutant	FAD transporter
YPL147W	PXA1	Subunit of heterodimeric peroxisomal ABC transport complex, with Pxa2p; required for import of long-chain fatty acids into peroxisomes; similar to human adrenoleukodystrophy transporters ABCD1and ABCD2, and ALD-related proteins; mutations in ABCD1 cause X-linked adrenoleukodystrophy (X-ALD), a peroxisomal disorder; human ABCD1 and ABCD2 can each partially complement yeast pxa1 pxa2 double null mu…	fatty acids transport
YKL188C	PXA2	Subunit of heterodimeric peroxisomal ABC transport complex, with Pxa1p; required for import of long-chain fatty acids into peroxisomes; similar to human adrenoleukodystrophy transportesr ABCD1 and ABCD2, and ALD-related proteins; mutations in ABCD1 cause X-linked adrenoleukodystrophy (X-ALD), a peroxisomal disorder; human ABCD1 and ABCD2 can each partially complement yeast pxa1 pxa2 double null m…	fatty acids transport
YDL210W	UGA4	GABA (gamma-aminobutyrate) permease; serves as a GABA transport protein involved in the utilization of GABA as a nitrogen source; catalyzes the transport of putrescine and delta-aminolevulinic acid (ALA); localized to the vacuolar membrane	GABA permease
YLR081W	GAL2	Galactose permease; required for utilization of galactose; also able to transport glucose	Galactose transporter
YDR135C	YCF1	Vacuolar glutathione S-conjugate transporter; ABC-C transporter of the ATP-binding cassette family; required for vacuole fusion; forms stable complexes with vacuole fusion machinery; regulates Vam7p recruitment to vacuoles; role in detoxifying metals (Cd, Hg, As); transports GSSG that is not immediately reduced in cytosol to vacuole; transports unconjugated bilirubin, selenodigluthatione, oxidize…	glutathione S-conjugate transporter
YFL054C	AQY3	Putative channel-like protein; similar to Fps1p; mediates passive diffusion of glycerol in the presence of ethanol	glycerol transport
YGL084C	GUP1	Plasma membrane protein involved in remodeling GPI anchors; member of the MBOAT family of putative membrane-bound O-acyltransferases; role in misfolded protein quality control; proposed to be involved in glycerol transport; homolog of the mammalian Hedgehog pathway modulator HHATL; GUP1 has a paralog, GUP2, that arose from the whole genome duplication	glycerol transport
YPL189W	GUP2	Probable membrane protein; possible role in proton symport of glycerol; member of the MBOAT family of putative membrane-bound O-acyltransferases; homolog of the mammalian Hedgehog pathway modulator HHAT; GUP2 has a paralog, GUP1, that arose from the whole genome duplication	glycerol transport
YLL043W	FPS1	Aquaglyceroporin, plasma membrane channel; involved in efflux of glycerol and xylitol, and in transport of acetate, arsenite, and antimonite; key factor in maintaining redox balance by mediating passive diffusion of glycerol; phosphorylated by Hog1p and Slt2p MAPK; deletion improves xylose fermentation; regulated by Rgc1p and Ask10p, which are regulated by Hog1p phosphorylation under osmotic stre…	glycerol, xylitol, acetate, arsenite, and antimonite transport
YCR028C	FEN2	Plasma membrane H+-pantothenate symporter; confers sensitivity to the antifungal agent fenpropimorph; relocalizes from vacuole to cytoplasm upon DNA replication stress	H+-pantothenate symporter
YDR270W	CCC2	Cu(+2)-transporting P-type ATPase; required for export of copper from cytosol into extracytosolic compartment; targeted to vacuole via AP-3 pathway; similar to human proteins involved in Menkes and Wilsons diseases; protein abundance increases in response to DNA replication stress; affects TBSV model (+)RNA virus replication by regulating copper metabolism; human homologs ATP7A and ATP7B both com…	ion transport
YOR316C	COT1	Vacuolar transporter that mediates zinc transport into vacuole; overexpression confers resistance to cobalt and rhodium; targeted to vacuole via AP-3 pathway; protein abundance increases in response to DNA replication stress; COT1 has a paralog, ZRC1, that arose from the whole genome duplication	ion transport
YDR040C	ENA1	P-type ATPase sodium pump; involved in Na+ and Li+ efflux to allow salt tolerance	ion transport
YDR039C	ENA2	P-type ATPase sodium pump; involved in Na+ efflux to allow salt tolerance; likely not involved in Li+ efflux	ion transport
YDR038C	ENA5	Protein with similarity to P-type ATPase sodium pumps; member of the Na+ efflux ATPase family	ion transport
YMR058W	FET3	Ferro-O2-oxidoreductase; multicopper oxidase that oxidizes ferrous (Fe2+) to ferric iron (Fe3+) for subsequent cellular uptake by transmembrane permease Ftr1p; required for high-affinity iron uptake and involved in mediating resistance to copper ion toxicity, belongs to class of integral membrane multicopper oxidases; protein abundance increases in response to DNA replication stress	ion transport
YMR319C	FET4	Low-affinity Fe(II) transporter of the plasma membrane	ion transport
YJR040W	GEF1	Voltage-gated chloride channel; localized to the golgi, the endosomal system, and plasma membrane; involved in cation homeostasis; highly homologous to vertebrate voltage-gated chloride channels; modulates TBSV model (+) RNA virus replication by regulating copper metabolism	ion transport
YPL060W	MFM1	Mitochondrial inner membrane magnesium transporter; involved in maintenance of mitochondrial magnesium concentrations and membrane potential; indirectly affects splicing of group II introns; functionally and structurally related to Mrs2p	ion transport
YJR077C	MIR1	Mitochondrial phosphate carrier; imports inorganic phosphate into mitochondria; functionally redundant with Pic2p but more abundant than Pic2p under normal conditions; phosphorylated	ion transport
YOR334W	MRS2	Mitochondrial inner membrane Mg(2+) channel; required for maintenance of intramitochondrial Mg(2+) concentrations at the correct level to support splicing of group II introns; similar to bacterial CorA	ion transport
YDR456W	NHX1	Na+/H+ and K+/H+ exchanger; required for intracellular sequestration of Na+ and K+; located in the vacuole and late endosome compartments; required for osmotolerance to acute hypertonic shock and for vacuolar fusion; ortholog of human NHE9, which is linked to autism	ion transport
YBR295W	PCA1	Cadmium transporting P-type ATPase; may also have a role in copper and iron homeostasis; stabilized by Cd binding, which prevents ubiquitination; S288C and other lab strains contain a G970R mutation which eliminates Cd transport function	ion transport
YML123C	PHO84	High-affinity inorganic phosphate (Pi) transporter; also low-affinity manganese transporter; regulated by Pho4p and Spt7p; mutation confers resistance to arsenate; exit from the ER during maturation requires Pho86p; cells overexpressing Pho84p accumulate heavy metals but do not develop symptoms of metal toxicity	ion transport
YCR037C	PHO87	Low-affinity inorganic phosphate (Pi) transporter; acts upstream of Pho81p in regulation of PHO pathway; targeted to vacuole via AP-3 pathway; expression is independent of Pi concentration and Pho4p activity; contains 12 membrane-spanning segments; PHO87 has a paralog, PHO90, that arose from the whole genome duplication	ion transport
YBR296C	PHO89	Plasma membrane Na+/Pi cotransporter; active in early growth phase; similar to phosphate transporters of Neurospora crassa; transcription regulated by inorganic phosphate concentrations and Pho4p; mutations in related human transporter genes hPit1 and hPit2 are associated with hyperphosphatemia-induced calcification of vascular tissue and familial idiopathic basal ganglia calcification	ion transport
YJL198W	PHO90	Low-affinity phosphate transporter; acts upstream of Pho81p in regulation of the PHO pathway; deletion of pho84, pho87, pho89, pho90, and pho91 causes synthetic lethality; transcription independent of Pi and Pho4p activity; overexpression results in vigorous growth; PHO90 has a paralog, PHO87, that arose from the whole genome duplication	ion transport
YNR013C	PHO91	Low-affinity vacuolar phosphate transporter; exports phosphate from vacuolar lumen to cytosol; regulates phosphate and polyphosphate metabolism; acts upstream of Pho81p in regulation of PHO pathway; localizes to sites of contact between vacuole and mitochondria (vCLAMPs); targeted to vacuole via AP-3 pathway; transcription independent of Pi and Pho4p activity; overexpression results in vigorous g…	ion transport
YER053C	PIC2	Mitochondrial copper and phosphate carrier; imports copper and inorganic phosphate into mitochondria; functionally redundant with Mir1p but less abundant than Mir1p under normal conditions; expression is induced at high temperature	ion transport
YGL006W	PMC1	Vacuolar Ca2+ ATPase involved in depleting cytosol of Ca2+ ions; prevents growth inhibition by activation of calcineurin in presence of elevated concentrations of calcium; targeted to vacuole via AP-3 pathway; similar to mammalian PMCA1a	ion transport
YGL167C	PMR1	High affinity Ca2+/Mn2+ P-type ATPase; required for Ca2+ and Mn2+ transport into Golgi; involved in Ca2+ dependent protein sorting, processing; D53A mutant (Mn2+ transporting) is rapamycin sensitive, Q783A mutant (Ca2+ transporting) is rapamycin resistant; Mn2+ transport into Golgi lumen required for rapamycin sensitivity; mutations in human homolog ATP2C1 cause acantholytic skin condition Hailey…	ion transport
YEL031W	SPF1	P-type ATPase, ion transporter of the ER membrane; required to maintain normal lipid and sterol composition of intracellular compartments and proper targeting of mitochondrial outer membrane tail-anchored proteins; involved in ER function and Ca2+ homeostasis; required for regulating Hmg2p degradation; confers sensitivity to a killer toxin (SMKT) produced by Pichia farinosa KK1; null mutation is …	ion transport
YJL129C	TRK1	Component of the Trk1p-Trk2p potassium transport system; 180 kDa high affinity potassium transporter; phosphorylated in vivo and interacts physically with the phosphatase Ppz1p, suggesting Trk1p acitivy is regulated by phosphorylation; TRK1 has a paralog, TRK2, that arose from the whole genome duplication	ion transport
YBR235W	VHC1	Vacuolar membrane cation-chloride cotransporter (CCC); involved in potassium homeostasis and salt tolerance; localizes to sites of contact between vacuole and mitochondria (vCLAMPs); targeted to vacuole via AP-3 pathway; similar to mammalian electroneutral Na(+)-(K+)-C1- cotransporter family	ion transport
YIL023C	YKE4	Zinc transporter; localizes to the ER; null mutant is sensitive to calcofluor white, leads to zinc accumulation in cytosol; ortholog of the mouse KE4 and member of the ZIP (ZRT, IRT-like Protein) family	ion transport
YMR243C	ZRC1	Vacuolar membrane zinc transporter; transports zinc from cytosol to vacuole for storage; also has role in resistance to zinc shock resulting from sudden influx of zinc into cytoplasm; human ortholog SLC30A10 functions as a Mn transporter and mutations in SLC30A10 cause neurotoxic accumulation of Mn in liver and brain; ZRC1 has a paralog, COT1, that arose from the whole genome duplication	ion transport
YKL217W	JEN1	Monocarboxylate/proton symporter of the plasma membrane; transport activity is dependent on the pH gradient across the membrane; mediates high-affinity uptake of carbon sources lactate, pyuvate, and acetate, and also of the micronutrient selenite, whose structure mimics that of monocarboxylates; expression and localization are tightly regulated, with transcription repression, mRNA degradation, an…	Monocarboxylate/proton symporter
YDR497C	ITR1	Myo-inositol transporter; member of the sugar transporter superfamily; expression is repressed by inositol and choline via Opi1p and derepressed via Ino2p and Ino4p; relative distribution to the vacuole increases upon DNA replication stress; ITR1 has a paralog, ITR2, that arose from the whole genome duplication	Myo-inositol transporter
YOL103W	ITR2	Myo-inositol transporter; member of the sugar transporter superfamily; expressed constitutively; ITR2 has a paralog, ITR1, that arose from the whole genome duplication	Myo-inositol transporter
YEL006W	YEA6	Mitochondrial NAD+ transporter; member of the mitochondrial carrier subfamily (see also YIA6); has putative human ortholog; YEA6 has a paralog, YIA6, that arose from the whole genome duplication; human NAD+ transporter MCART1/SLC25A51 functionally complements the yia6 yea6 double null mutant, and yeast YEA6 reciprocally complements defects in MCART1/SLC25A51 null cells	NAD+ transporter
YIL006W	YIA6	Mitochondrial NAD+ transporter; involved in the transport of NAD+ into the mitochondria (see also YEA6); member of the mitochondrial carrier subfamily; disputed role as a pyruvate transporter; has putative mouse and human orthologs; YIA6 has a paralog, YEA6, that arose from the whole genome duplication; human NAD+ transporter MCART1/SLC25A51 functionally complements the yia6 yea6 double null muta…	NAD+ transporter
YOR071C	NRT1	High-affinity nicotinamide riboside transporter; also transports thiamine with low affinity; major transporter for 5-aminoimidazole-4-carboxamide-1-beta-D-ribofuranoside (acadesine) uptake; shares sequence similarity with Thi7p and Thi72p; proposed to be involved in 5-fluorocytosine sensitivity	nicotinamide riboside transporter
YGR260W	TNA1	High affinity nicotinic acid plasma membrane permease; responsible for uptake of low levels of nicotinic acid; expression of the gene increases in the absence of extracellular nicotinic acid or para-aminobenzoate (PABA	nicotinic acid transporter
YER056C	FCY2	Purine-cytosine permease; mediates purine (adenine, guanine, and hypoxanthine) and cytosine accumulation; relative distribution to the vacuole increases upon DNA replication stress	Nucleobase transporter
YER060W	FCY21	Putative purine-cytosine permease; very similar to Fcy2p but cannot substitute for its function	Nucleobase transporter
YER060W-A	FCY22	Putative purine-cytosine permease; very similar to Fcy2p but cannot substitute for its function	Nucleobase transporter
YBL042C	FUI1	High affinity uridine permease, localizes to the plasma membrane; also mediates low but significant transport of the cytotoxic nucleoside analog 5-fluorouridine; not involved in uracil transport; relative distribution to the vacuole increases upon DNA replication stress	Nucleobase transporter
YAL022C	FUN26	High affinity, broad selectivity, nucleoside/nucleobase transporter; vacuolar membrane localized transporter which may regulate the balance of nicotinamide riboside (NmR) levels between the cytosol and vacuole, contributing to salvage of NmR for use in cytosolic NAD+ synthesis; equilibrative nucleoside transporter (ENT) family member	Nucleobase transporter
YBR021W	FUR4	Plasma membrane localized uracil permease; expression is tightly regulated by uracil levels and environmental cues; conformational alterations induced by unfolding or substrate binding result in Rsp5p-mediated ubiquitination and degradation	Nucleobase transporter
YJL212C	OPT1	Proton-coupled oligopeptide transporter of the plasma membrane; also transports glutathione and phytochelatin; member of the OPT family	oligopeptide transporter
YOR130C	ORT1	Ornithine transporter of the mitochondrial inner membrane; exports ornithine from mitochondria as part of arginine biosynthesis; functionally complemented by human ortholog, SLC25A15, which is associated with hyperammonaemia-hyperornithinaemia-homocitrullinuria (HHH) syndrome, but HHH-associated variants fail to complement	Ornithine transporter
YKL120W	OAC1	Mitochondrial inner membrane transporter; transports oxaloacetate, sulfate, thiosulfate, and isopropylmalate; member of the mitochondrial carrier family	oxaloacetate, sulfate, thiosulfate, and isopropylmalate transporter
YLL028W	TPO1	Polyamine transporter of the major facilitator superfamily; member of the 12-spanner drug:H(+) antiporter DHA1 family; recognizes spermine, putrescine, and spermidine; catalyzes uptake of polyamines at alkaline pH and excretion at acidic pH; during oxidative stress exports spermine, spermidine from the cell, which controls timing of expression of stress-responsive genes; phosphorylation enhances …	Polyamine transporter
YGR138C	TPO2	Polyamine transporter of the major facilitator superfamily; member of the 12-spanner drug:H(+) antiporter DHA1 family; specific for spermine; localizes to the plasma membrane; transcription of TPO2 is regulated by Haa1p; TPO2 has a paralog, TPO3, that arose from the whole genome duplication	Polyamine transporter
YPR156C	TPO3	Polyamine transporter of major facilitator superfamily; member of 12-spanner drug:H(+) antiporter DHA1 family; specific for spermine; localizes to plasma membrane; targeted to vacuole via AP-3 pathway; TPO3 has a paralog, TPO2, that arose from the whole genome duplication	Polyamine transporter
YOR273C	TPO4	Polyamine transporter of the major facilitator superfamily; member of the 12-spanner drug:H(+) antiporter DHA1 family; recognizes spermine, putrescine, and spermidine; localizes to the plasma membrane	Polyamine transporter
YHL016C	DUR3	Plasma membrane transporter for both urea and polyamines; expression is highly sensitive to nitrogen catabolite repression and induced by allophanate, the last intermediate of the allantoin degradative pathway	polyamines and urea transporter
YDL245C	HXT15	Putative transmembrane polyol transporter; supports growth on and uptake of mannitol, sorbitol and xylitol with moderate affinity when overexpressed in a strain deleted for hexose family members; minor hexose transport activity when overexpressed in a similar strain; similarity to hexose transporters; expression is induced by low levels of glucose and repressed by high levels of glucose	polyol transporter
YJR158W	HXT16	Putative transmembrane polyol transporter; supports growth on and uptake of sorbitol with moderate affinity and mannitol with lower affinity when overexpressed in a strain deleted for hexose family members; minor hexose transport activity when overexpressed in a similar strain; similarity to hexose transporters; expression is repressed by high levels of glucose	polyol transporter
YNR072W	HXT17	Putative transmembrane polyol transporter; supports growth on and uptake of mannitol and sorbitol with moderate affinity when overexpressed in a strain deleted for hexose family members; minor hexose transport activity when overexpressed in a similar strain; induced by raffinose and galactose at pH 7.7 versus pH 4.7, repressed by high levels of glucose; HXT17 has a paralog, HXT13, that arose from…	polyol transporter
YGL186C	TPN1	Plasma membrane pyridoxine (vitamin B6) transporter; member of the purine-cytosine permease subfamily within the major facilitator superfamily; proton symporter with similarity to Fcy21p, Fcy2p, and Fcy22p	pyridoxine (vitamin B6) transporter
YGL080W	MPC1	Highly conserved subunit of mitochondrial pyruvate carrier (MPC); MPC is a mitochondrial inner membrane complex that mediates pyruvate uptake and comprises Mpc1p and Mpc2p during fermentative growth, or Mcp1p and Mpc3p during respiratory growth; null mutant displays slow growth that is complemented by expression of human or mouse ortholog; mutation in human ortholog MPC1 is associated with lactic…	pyruvate carrier
YHR162W	MPC2	Highly conserved subunit of the mitochondrial pyruvate carrier (MPC); expressed during growth on fermentable carbon sources, and heterodimerizes with Mpc1p to form the fermentative isoform of MPC; MPC localizes to the mitochondrial inner membrane and mediates pyruvate uptake; MPC2 paralog, MPC3, heterodimerizes with Mpc1p to form the respiratory MPC isoform	pyruvate carrier
YGR243W	MPC3	Highly conserved subunit of the mitochondrial pyruvate carrier (MPC); expressed during growth on nonfermentable carbon sources, and heterodimerizes with Mpc1p to form the respiratory isoform of MPC; MPC localizes to the mitochondrial inner membrane and mediates pyruvate uptake; MPC3 paralog, MPC2, heterodimerizes with Mpc1p to form the fermentative MPC isoform; protein abundance increases in resp…	pyruvate carrier
YPL274W	SAM3	High-affinity S-adenosylmethionine permease; required for utilization of S-adenosylmethionine as a sulfur source; has similarity to S-methylmethionine permease Mmp1p	S-adenosylmethionine permease
YNL003C	PET8	S-adenosylmethionine transporter of the mitochondrial inner membrane; member of the mitochondrial carrier family; required for biotin biosynthesis and respiratory growth	S-adenosylmethionine transporter
YDR051C	DET1	Acid phosphatase; involved in the non-vesicular transport of sterols in both directions between the endoplasmic reticulum and plasma membrane; deletion confers sensitivity to nickel	sterol transport
YIL013C	PDR11	ATP-binding cassette (ABC) transporter; multidrug transporter involved in multiple drug resistance; mediates sterol uptake when sterol biosynthesis is compromised; regulated by Pdr1p; required for anaerobic growth; PDR11 has a paralog, AUS1, that arose from the whole genome duplication	sterol transport
YOR011W	AUS1	Plasma membrane sterol transporter of the ATP-binding cassette family; required, along with Pdr11p, for uptake of exogenous sterols and their incorporation into the plasma membrane; activity is stimulated by phosphatidylserine; sterol uptake is required for anaerobic growth because sterol biosynthesis requires oxygen; AUS1 has a paralog, PDR11, that arose from the whole genome duplication	sterol transporter
YJR095W	SFC1	Mitochondrial succinate-fumarate transporter; transports succinate into and fumarate out of the mitochondrion; required for ethanol and acetate utilization	succinate-fumarate transporter
YDR387C	CIN10	Putative transporter; member of the sugar porter family; non-essential gene; overexpression results in elevated colony sectoring, an indicator of chromosomal instability	sugar transport
YPL244C	HUT1	Protein with a role in UDP-galactose transport to the Golgi lumen; has similarity to human UDP-galactose transporter UGTrel1, exhibits a genetic interaction with S. cerevisiae ERO1	sugar transport
YHR094C	HXT1	Low-affinity glucose transporter of the major facilitator superfamily; expression is induced by Hxk2p in the presence of glucose and repressed by Rgt1p when glucose is limiting; HXT1 has a paralog, HXT6, what arose from the whole genome duplication	sugar transport
YFL011W	HXT10	Hexose transporter; expressed at low levels and expression is repressed by glucose	sugar transport
YOL156W	HXT11	Hexose transporter; capable of transporting a broad range of substrates including: glucose, fructose, mannose and galactose; polyol transporter that supports the growth on and uptake of xylitol with low affinity when overexpressed in a strain deleted for hexose family members; nearly identical in sequence to Hxt9p; has similarity to major facilitator superfamily (MFS) transporters; involved in pl…	sugar transport
YEL069C	HXT13	Putative transmembrane polyol transporter; supports growth on and uptake of mannitol and sorbitol with moderate affinity when overexpressed in a strain deleted for hexose family members; minor hexose transport activity when overexpressed in a similar strain; induced by non-fermentable carbon sources; induced in low glucose, repressed in high glucose; HXT13 has a paralog, HXT17, that arose from a …	sugar transport
YNL318C	HXT14	Protein with similarity to hexose transporter family members; expression is induced in low glucose and repressed in high glucose; the authentic, non-tagged protein is detected in highly purified mitochondria in high-throughput studies	sugar transport
YMR011W	HXT2	High-affinity glucose transporter of the major facilitator superfamily; expression is induced by low levels of glucose and repressed by high levels of glucose	sugar transport
YDR345C	HXT3	Low affinity glucose transporter of the major facilitator superfamily; expression is induced in low or high glucose conditions; HXT3 has a paralog, HXT5, that arose from the whole genome duplication	sugar transport
YHR092C	HXT4	High-affinity glucose transporter; member of the major facilitator superfamily, expression is induced by low levels of glucose and repressed by high levels of glucose; HXT4 has a paralog, HXT7, that arose from the whole genome duplication	sugar transport
YHR096C	HXT5	Hexose transporter with moderate affinity for glucose; induced in the presence of non-fermentable carbon sources, induced by a decrease in growth rate, contains an extended N-terminal domain relative to other HXTs; HXT5 has a paralog, HXT3, that arose from the whole genome duplication	sugar transport
YDR343C	HXT6	High-affinity glucose transporter; member of the major facilitator superfamily, nearly identical to Hxt7p, expressed at high basal levels relative to other HXTs, repression of expression by high glucose requires SNF3; HXT6 has a paralog, HXT1, that arose from the whole genome duplication	sugar transport
YDR342C	HXT7	High-affinity glucose transporter; member of the major facilitator superfamily, nearly identical to Hxt6p, expressed at high basal levels relative to other HXTs, expression repressed by high glucose levels; HXT7 has a paralog, HXT4, that arose from the whole genome duplication	sugar transport
YJL214W	HXT8	Protein of unknown function with similarity to hexose transporters; expression is induced by low levels of glucose and repressed by high levels of glucose	sugar transport
YJL219W	HXT9	Putative hexose transporter that is nearly identical to Hxt11p; has similarity to major facilitator superfamily (MFS) transporters, expression of HXT9 is regulated by transcription factors Pdr1p and Pdr3p	sugar transport
YGR289C	MAL11	High-affinity maltose transporter (alpha-glucoside transporter); inducible; encoded in the MAL1 complex locus; broad substrate specificity that includes maltotriose; required for isomaltose utilization	sugar transport
YBR298C	MAL31	Maltose permease; high-affinity maltose transporter (alpha-glucoside transporter); encoded in the MAL3 complex locus; member of the 12 transmembrane domain superfamily of sugar transporters; functional in genomic reference strain S288C	sugar transport
YDL247W	MPH2	Alpha-glucoside permease; transports maltose, maltotriose, alpha-methylglucoside, and turanose; almost identical to Mph3p; encoded in a subtelomeric position in a region likely to have undergone duplication	sugar transport
YJR160C	MPH3	Alpha-glucoside permease; transports maltose, maltotriose, alpha-methylglucoside, and turanose; identical to Mph2p; encoded in a subtelomeric position in a region likely to have undergone duplication	sugar transport
YDR536W	STL1	Glycerol proton symporter of the plasma membrane; subject to glucose-induced inactivation, strongly but transiently induced when cells are subjected to osmotic shock	sugar transport
YGL104C	VPS73	Mitochondrial protein; mutation affects vacuolar protein sorting; putative transporter; member of the sugar porter family; VPS73 has a paralog, YBR241C, that arose from the whole genome duplication	sugar transport
YBR241C	YBR241C	Putative transporter, member of the sugar porter family; localizes to the vacuolar membrane; non-essential gene; upregulated by and required for tolerance to 4-Methylcyclohexane methanol; YBR241C has a paralog, VPS73, that arose from the whole genome duplication	sugar transport
YPR003C	YPR003C	Putative sulfate permease; physically interacts with Hsp82p; green fluorescent protein (GFP)-fusion protein localizes to the ER; YPR003C is not an essential gene	sulfate permease
YPL092W	SSU1	Plasma membrane sulfite pump involved in sulfite metabolism; required for efficient sulfite efflux; major facilitator superfamily protein	sulfite efflux
YGR096W	TPC1	Mitochondrial membrane transporter; mediates uptake of the essential cofactor thiamine pyrophosphate (ThPP) into mitochondria; expression appears to be regulated by carbon source; member of the mitochondrial carrier family	Thiamine Pyrophosphate Carrier
YLR237W	THI7	Plasma membrane transporter responsible for the uptake of thiamine; contributes to uptake of 5-aminoimidazole-4-carboxamide-1-beta-D-ribofuranoside (acadesine); member of the major facilitator superfamily of transporters; mutation of human ortholog causes thiamine-responsive megaloblastic anemia	thiamine transporter
YOR192C	THI72	Transporter of thiamine or related compound; contributes to uptake of 5-aminoimidazole-4-carboxamide-1-beta-D-ribofuranoside (acadesine); shares sequence similarity with Thi7p	thiamine transporter
YGL077C	HNM1	Plasma membrane transporter for choline, ethanolamine, and carnitine; involved in the uptake of nitrogen mustard and the uptake of glycine betaine during hypersaline stress; co-regulated with phospholipid biosynthetic genes and negatively regulated by choline and myo-inositol; human FLVCR2 (MFSD7c), a choline transporter involved in Fowler syndrome, can complement the yeast null mutant	transporter for choline, ethanolamine, and carnitine
YCR098C	GIT1	Plasma membrane permease; mediates uptake of glycerophosphoinositol and glycerophosphocholine as sources of the nutrients inositol and phosphate; expression and transport rate are regulated by phosphate and inositol availability	uptake of glycerophosphoinositol and glycerophosphocholine
