# Supplementary material for: Minimisation of metabolic networks defines a new functional class of genes
Source: Nat Commun. 2024 Oct 31;15:9076. doi: 10.1038/s41467-024-52816-2 (PMC11528065; doi:10.1038/s41467-024-52816-2)
Supplement: Supplementary file 9 — Supplementary Data 6 [file 41467_2024_52816_MOESM9_ESM.xls]

## Sheet: Legend
Supplementary Dataset 1: Sequences of primers used for the construction of the deletion cassettes and for confirmational PCRs.
KO primers sheet contains the sequences of the primers for the assembly knockout cassette. Confirmational primers sheet contains the sequences of the primers for confirmational PCR.

## Sheet: KO primers
Oligo name	Oligo sequence (5' to 3')
TPS1-deletion-UP	CAAACTAGGTACTCACATACAGACTTATTAAGACATAGAACTATGTCGTACGCTGCAGGTCGAC
TPS1-deletion-DOWN	CCGGACCAGGAATAGACGATCGTCTCATTTGCATCGGGTTCATCAATCGATGAATTCGAGCTCG
TPS2-deletion-UP	ACCACCACTGCCCAAGACAATTCTCCAAAGAAGAGACAGCGTATCTCGTACGCTGCAGGTCGAC
TPS2-deletion-DOWN	AATACAATACAAAGAAAAAAATAAAGCATGAAGGAGTAAGACGTAATCGATGAATTCGAGCTCG
CHO1-deletion-UP	TTGATTCAATCAAAAAACAAAAATAAAACTATATATTAAAAAATGTCGTACGCTGCAGGTCGAC
CHO1-deletion-DOWN	TATGTACAAATTTTTTTTGACGCCAGGCATGAACAAAAACTACTAATCGATGAATTCGAGCTCG
ADE3-deletion-UP	GGTAACGAGACGAACACAACTTTACAAGTCAAATAAGAAATCATGTCGTACGCTGCAGGTCGAC
ADE3-deletion-DOWN	TTTTGCATTTGTCTTTATTAAATTCTATATAATTAAGTTGTCTTAATCGATGAATTCGAGCTCG
YNK1-deletion-UP	GGTTCTTTCCGGAAAAACATCTCATAAATCATCCCTGGAAAAATGTCGTACGCTGCAGGTCGAC
YNK1-deletion-DOWN	AAAAAAAGGCGCTCATATGTACCCTCCCATGCCATAAGTTATTCAATCGATGAATTCGAGCTCG
GPT2-deletion-UP	AATAAAGCCGATTAATCGATCAGTTATTGCTCCCTTTCCTTTATGTCGTACGCTGCAGGTCGAC
GPT2-deletion-DOWN	AACATTGTCAAATGCTTTTTTTTTTATTTTTCTATTTTTTGATCAATCGATGAATTCGAGCTCG
PFK2-deletion-UP	AGAACTAGATTTAGAGACTAGTTTAGCATTGGCCAAGAACTAACCATACGCAATGTCGTACGCTGCAGGTCGAC
PFK2-deletion-DOWN	TTAACATTAATTGACATTAATAATAGAAAGTGTAATAAAAGGTCATTTTCTTTTATCGATGAATTCGAGCTCG
HTD2-deletion-UP	AAGGTGGGCAATCGTCCACTTATCTAAAGACAGCTTATCAGCATGTCGTACGCTGCAGGTCGAC
HTD2-deletion-DOWN	CACACAGGTAGTGATTATCTGCAGAGAGACAATTACTGGTAGTCAATCGATGAATTCGAGCTCG
SUC2-deletion-UP	AACAAGCAAAACAAAAAGCTTTTCTTTTCACTAACGTATATGATGTCGTACGCTGCAGGTCGAC
SUC2-deletion-DOWN	GGCTTTTGAAAAAAATAAAAAAGACAATAAGTTTTATAACCTCTAATCGATGAATTCGAGCTCG
DNF3-deletion-UP	TAATTGAAGTAGATAATTTAATTCCATTCTTTATTAAAAAGAAAAAAATATTATGGTCGTACGCTGCAGGTCGAC
DNF3-deletion-DOWN	GGTATATATATAAAAATGTTCTCAATAATGTAATTAAACAAGATCACGAGAATTACATCGATGAATTCGAGCTCG
CHS1-deletion-UP	CACTAAATTAATACTGGGAAGCCAAACCAAAAAAACTATACAATGTCGTACGCTGCAGGTCGAC
CHS1-deletion-DOWN	AAACACATATACTTATTTATAACAAAGGGGTAATCAATCTACTTAATCGATGAATTCGAGCTCG
ARO1-deletion-UP	TCCTAGTTGAGAAATCCCTACGTAAGATAATTGTATATTACGATGCAGCTGAAGCTTCGTACG
ARO1-deletion-DOWN	AGAAGCATTGTAAAATATAAAAAAGGATAGATATATTATTGTCTAGCATAGGCCACTAGTGGATCTG
ARO2-deletion-UP	GTATAGTATCGAAAAAAGAAAATAGTATCATAGCACAGAGGCATGCAGCTGAAGCTTCGTACG
ARO2-deletion-DOWN	TATATAAATATACATAACTCTTGAGGGGTTTTGTTTCTATCTTTAGCATAGGCCACTAGTGGATCTG
ARO7-deletion-UP	AACAAATAGCACTCAGCATCCTGCATAAAATTGGTATAAGATATGCAGCTGAAGCTTCGTACG
ARO7-deletion-DOWN	TCACTCGGCAATGTGGAATTGTTACCGTGATAGCCTTCATGCTTAGCATAGGCCACTAGTGGATCTG
COQ5-deletion-UP	AATTGCAAAGGGAATAGTACAGATCGCAGCAAGAAAGATATAATGCAGCTGAAGCTTCGTACG
COQ5-deletion-DOWN	GATTTTCTTGACAAAAAAAAAAGGAAATTTGTTCTATTTACTTTAGCATAGGCCACTAGTGGATCTG
ZTA1-deletion-UP	TAGTAAGCATTAAGAGACGAGATCGCTAACAACAAGACAAAAATGCAGCTGAAGCTTCGTACG
ZTA1-deletion-DOWN	AAGAAAGCTGTCCAAATTATTACGATAAATCAATATATGATTCTAGCATAGGCCACTAGTGGATCTG

## Sheet: Confirmational Primers
Oligo name	Oligo sequence (5' to 3')
TPS1-ConfA	AGAACAAGGAACAAAGTCCAAGC
TPS1-ConfB	ATGGTTCATAGTCTTAGCAATCTCG
TPS1-ConfC	AAAGGTTCCTTAATCCTGAGTGAGT
TPS1-ConfD	GGGAGAGAAAGAAAGAGAGAGAAAA
TPS2-ConfA	ACAATCTCGATTCTCATTTTCTTTG
TPS2-ConfB	TGGTTTTTCTTTCGCTTCTCTAGTA
TPS2-ConfC	TGTCAAGAATAGTGAGAGCAGTTTG
TPS2-ConfD	GTAGTACCCTCTTTTACCTACCGCT
CHO1-ConfA	AGAAGATATCCCTAACATCAATCCC
CHO1-ConfB	CTATTTCTCAGACGTGCTACTCTCC
CHO1-ConfC	ATGGAGACAATTGCACAAAGATAAT
CHO1-ConfD	GAGAGTAGCACGTCTGAGAAATAGG
ADE3-ConfA	GATCATATATTTGCCATGACTCCTC
ADE3-ConfB	CATCAATTACCACGGTTTTCTTATC
ADE3-ConfC	GTATCGCCAAGACACAATACTCTTT
ADE3-ConfD	TTGGTAATTAGGTTTTCTCCTCCTT
YNK1-ConfA	CAGAATCCACTGAGTCTTCATTTTT
YNK1-ConfB	TGCTCTAGTAATTTATCATCCGCTT
YNK1-ConfC	TGATTGGGAATCTAATCAAGCTAAG
YNK1-ConfD	ACTACCTATAATAATGCCGGTAGGC
GPT2-ConfA	ATTGAATTATTACAGCTCTTGCTGG
GPT2-ConfB	TTTTCTTAAAACTCGACTCAGCAGT
GPT2-ConfC	ACTGCTGTTTGTAACGATTTAGGAC
GPT2-ConfD	CTCAGACGGAGATCAAGGTTAAGT
PFK2-ConfA	AAAAGCTTCTTATCTTCGGTTTCAT
PFK2-ConfB	AGAAGGATCTTCAAAGAGATGGAAT
PFK2-ConfC	AATTGATTTTGAAGAGTACAAACGC
PFK2-ConfD	TGGTTTCATGGGGTAGTACTTGTAT
HTD2-ConfA	GCGTACCAGAGGATCTAGATAGTGA
HTD2-ConfB	TATACTCCTGGTCTAAGGTGACTGG
HTD2-ConfC	CTATGTTGAAGGCTACGACGATATT
HTD2-ConfD	TAGTAACTCTGGGAGTTTTTCGTTG
SUC2-ConfA	ATAGAGACGTTTCTTTTCGAGGAAT
SUC2-ConfB	TTTTTGAGAAGGTTCATACCAGAAC
SUC2-ConfC	AACCCATATTTCACAAACAGAATGT
SUC2-ConfD	ATTACGATTGTGGGTTTATTACGTG
DNF3-ConfA	GAAGTCTTGAGAAAAGATCAAGTGC
DNF3-ConfB	CTCTTCCATTTCATAATCCTCTTCA
DNF3-ConfC	GGCGGCAATATAACTACTAAACTGA
DNF3-ConfD	GTTAATTTTCTAATGTGTGGATGCC
CHS1-ConfA	ACAGCCATTAGTGTGAAATTTGATT
CHS1-ConfB	CATAGTCTGTGAGCCGTTATGTATG
CHS1-ConfC	TGAAAGTTTTAAATGACTTCGATCC
CHS1-ConfD	TAATACTTCATGAATTTGCGAATGA
ARO1-ConfA	CTACGACCATAAGCACTACAACCTT
ARO1-ConfB	AATGGTCATGAATGTTATACCCAAC
ARO1-ConfC	TTCGAAATTGAAGCCATTAATAGAG
ARO1-ConfD	ACTTTCAACGATAATGATTTTCCAA
ARO2-ConfA	CCAAAAAGAAGTGTCTTTGATGACT
ARO2-ConfB	TCTCTAGGGGTCGATAGCTTAGATT
ARO2-ConfC	TCTATTTCTCTGTCCCATTCAAGTC
ARO2-ConfD	ACGAAATTGTCTTGTCAGGTAACTC
ARO7-ConfA	AGCAGCTAAATGAAATCACCTATTG
ARO7-ConfB	AGAATGATTTCTGAATCTTGTCAGG
ARO7-ConfC	TAAGGAAGTTGAGGTGGAATACTTG
ARO7-ConfD	CAAACGGATAATTTACAAAAGCCTA
COQ5-ConfA	CGATACACAGCCTAAATTTCTGAGT
COQ5-ConfB	ATCCTTGAAATATTTTCCTTGTTCC
COQ5-ConfC	GGAACAAGGAAAATATTTCAAGGAT
COQ5-ConfD	TATGAAAGTTGATATTCCGGTTGAT
ZTA1-ConfA	ACGGGTTTAATATTAGAAAAGTGCC
ZTA1-ConfB	CCAACTTCAAAATTAGTTACCCCTT
ZTA1-ConfC	TATCATTTACAAACGAAGCGTATCA
ZTA1-ConfD	GAATAGGCAAGGAGGAAGAAAATAG
NAT-R	GACGGTGTCGGTGGTGAAGG
NAT-F	GGCAGGCGCTCTACATGAGC
Hph-F	AGCCTGACCTATTGCATCTC
Hph-R	GTATTGACCGATTCCTTGCG
URA3-R	CTCATCAGTCGAACGAACGT
URA3-F	CGTCAATACACTCCCGTCAA
