# Supplementary material for: Minimisation of metabolic networks defines a new functional class of genes
Source: Nat Commun. 2024 Oct 31;15:9076. doi: 10.1038/s41467-024-52816-2 (PMC11528065; doi:10.1038/s41467-024-52816-2)
Supplement: Supplementary file 10 — Supplementary Data 7 [file 41467_2024_52816_MOESM10_ESM.xlsx]

## Sheet: Sheet1
Condition	Strain		Average_growth_rate	Average_doubling_time	Average_stationaryOD
SD	WT		0.45594	1.52026	1.6536
	double mutants	ynk1/cho1	NG	NG	NG
		ynk1/gpt2	0.435091	1.59311	1.498
		gpt2/cho1	NG	NG	NG
		gpt2/tps1	0.618547	1.12061	1.155
		chs1/dnf3	0.395237	1.75375	1.5248
		chs1/htd2	0.323486	2.14275	1.46333
		dnf3/htd2	0.33001	2.10038	1.4095
		suc2/chs1	0.285675	2.42635	1.42167
		suc2/htd2	0.319201	2.1715	1.47
	triple mutants	ynk1/gpt2/tps2	0.430648	1.60954	0.836333
		chs1/dnf3/htd2	0.384976	1.80049	1.43083
		chs1/dnf3/suc2	0.420238	1.64942	1.614
		suc2/chs1/htd2	0.310572	2.23184	1.457
		suc2/chs1/dnf3	0.29422	2.35588	1.575
	quadruple mutants	chs1/dnf3/htd2/coq5	0.355052	1.95224	1.41517
		chs1/dnf3/suc2/coq5	0.422928	1.63892	1.62696
		chs1/dnf3/htd2/zta1	0.385082	1.8	1.563
		chs1/dnf3/suc2/zta1	0.416409	1.66458	1.71633
		chs1/dnf3/suc2/aro7	0.438275	1.58153	1.51567
YPD	WT		0.611252	1.13398	1.89953
	double mutants	ynk1/cho1	0.444087	1.56083	1.8315
		ynk1/gpt2	0.628412	1.10301	1.9175
		gpt2/cho1	0.499508	1.38766	1.85917
		gpt2/tps1	0.441044	1.5716	1.97717
		chs1/dnf3	0.601788	1.15181	1.9455
		chs1/htd2	0.418561	1.65602	1.77067
		dnf3/htd2	0.420317	1.64911	1.74817
		suc2/chs1	0.574647	1.20621	1.867
		suc2/htd2	0.422137	1.642	1.713
	triple mutants	ynk1/gpt2/tps2	0.435028	1.59334	1.85133
		chs1/dnf3/htd2	0.443163	1.56409	1.94833
		chs1/dnf3/suc2	0.562527	1.2322	2.032
		suc2/chs1/htd2	0.420453	1.64857	1.80683
		suc2/chs1/dnf3	0.564234	1.22848	1.87433
	quadruple mutants	chs1/dnf3/htd2/coq5	0.465812	1.48804	1.59283
		chs1/dnf3/suc2/coq5	0.629732	1.1007	1.77433
		chs1/dnf3/htd2/zta1	0.489795	1.41518	1.676
		chs1/dnf3/suc2/zta1	0.646797	1.07166	1.83433
		chs1/dnf3/suc2/aro7	0.511894	1.35408	1.92417
	NG = no growth		Growth rates	Doubling times (h)	Highest reecorded OD
			(reciprocal hours)	calculated using
			calculated using	ln2/gr
			Growthcurver
