# Supplementary material for: Minimisation of metabolic networks defines a new functional class of genes
Source: Nat Commun. 2024 Oct 31;15:9076. doi: 10.1038/s41467-024-52816-2 (PMC11528065; doi:10.1038/s41467-024-52816-2)
Supplement: Supplementary file 11 — Supplementary Data 8 [file 41467_2024_52816_MOESM11_ESM.xlsx]

## Sheet: Foglio1
Statistical test used for comparison in Fig 2: two-sided Wilcoxon Test
Efficiency of the genetic interaction network (N=10^4 tests performed)
There is a significant decrease in the efficiency of the network efficiency when removing the NED-genes.
Non-NED Boxplot data: Min: -0.04753; Max: -0.01667; median: -0.02229; bounds of box: -0.02488, -0.02057; bounds of whiskers: -0.03133, -0.01667.
NED Boxplot data: Min: -0.05216; Max: -0.01814; median: 0.02607; bounds of box Q1 - Q3, i.e. 25th - 75th percentile: -0.02858, -0.02386; bounds of whiskers: -0.03565, -0.01814.
Efficiency of metabolic network in aerobic conditions (N=10^3 test performed)
A similar behaviour is observed for the metabolic networks in aerobic conditions.
Non-NED Boxplot data: Min: -0.09093; Max: 2.32386e-11; median: -0.00577; bounds of box: -0.01086, -0.00341; bounds of whiskers: -0.02180, 2.32386e-11.
NED Boxplot data: Min: -0.06589; Max: -0.00207; median: -0.01562; bounds of box: -0.02060, -0.01056; bounds of whiskers: -0.03557, -0.00207.
Efficiency of metabolic network in anaerobic conditions (N=10^3 test performed)
The reduction of efficiency in metabolic network is more evident in the anaerobic case.
Non-NED Boxplot data: Min: -0.09602; Max: 2.32386e-11; median: -0.00618; bounds of box: -0.01117, -0.00361; bounds of whiskers: -0.02235, 2.32386e-11.
NED Boxplot data: Min: -0.11415; Max: -0.01900; median: -0.03392; bounds of box: -0.03569, -0.02959; bounds of whiskers: -0.04449, -0.02055.
