# Supplementary material for: Minimisation of metabolic networks defines a new functional class of genes
Source: Nat Commun. 2024 Oct 31;15:9076. doi: 10.1038/s41467-024-52816-2 (PMC11528065; doi:10.1038/s41467-024-52816-2)
Supplement: Supplementary file 12 — Source Data [file 41467_2024_52816_MOESM12_ESM.zip]

Archive with 27 entries (26 files):
- Source Data for the Figures 15 Sept/
- Source Data for the Figures 15 Sept/SI Fig 3 Source Data.xlsx
- __MACOSX/Source Data for the Figures 15 Sept/._SI Fig 3 Source Data.xlsx
- Source Data for the Figures 15 Sept/Fig 2c Source Data .csv
- __MACOSX/Source Data for the Figures 15 Sept/._Fig 2c Source Data .csv
- Source Data for the Figures 15 Sept/Fig 1 Source Data.xlsx
- __MACOSX/Source Data for the Figures 15 Sept/._Fig 1 Source Data.xlsx
- Source Data for the Figures 15 Sept/.DS_Store
- __MACOSX/Source Data for the Figures 15 Sept/._.DS_Store
- Source Data for the Figures 15 Sept/Fig 2b Source Data .csv
- __MACOSX/Source Data for the Figures 15 Sept/._Fig 2b Source Data .csv
- Source Data for the Figures 15 Sept/SI Fig 2 Source Data.xlsx
- __MACOSX/Source Data for the Figures 15 Sept/._SI Fig 2 Source Data.xlsx
- Source Data for the Figures 15 Sept/SI Figs 13-15 Source Data.xlsx
- __MACOSX/Source Data for the Figures 15 Sept/._SI Figs 13-15 Source Data.xlsx
- Source Data for the Figures 15 Sept/Fig 2 Statistical Data Boxplot.docx
- __MACOSX/Source Data for the Figures 15 Sept/._Fig 2 Statistical Data Boxplot.docx
- Source Data for the Figures 15 Sept/Fig 4 Source Data.xlsx
- __MACOSX/Source Data for the Figures 15 Sept/._Fig 4 Source Data.xlsx
- Source Data for the Figures 15 Sept/Fig 2a Source Data.csv
- __MACOSX/Source Data for the Figures 15 Sept/._Fig 2a Source Data.csv
- Source Data for the Figures 15 Sept/SI Fig 1 Source Data.xlsx
- __MACOSX/Source Data for the Figures 15 Sept/._SI Fig 1 Source Data.xlsx
- Source Data for the Figures 15 Sept/Fig 3 Source Data Source File.xlsx
- __MACOSX/Source Data for the Figures 15 Sept/._Fig 3 Source Data Source File.xlsx
- Source Data for the Figures 15 Sept/Fig 5 and SI Figs 4-6 Source data for experimental parts.xlsx
- __MACOSX/Source Data for the Figures 15 Sept/._Fig 5 and SI Figs 4-6 Source data for experimental parts.xlsx
