# Supplementary material for: Minimisation of metabolic networks defines a new functional class of genes
Source: Nat Commun. 2024 Oct 31;15:9076. doi: 10.1038/s41467-024-52816-2 (PMC11528065; doi:10.1038/s41467-024-52816-2)
Supplement: Supplementary file 12 — Source Data [file 41467_2024_52816_MOESM12_ESM.zip › Source Data for the Figures 15 Sept/SI Fig 3 Source Data.xlsx]

## Sheet: 1)
1) transferase activity
SD Medium	Minimal Medium	YPD Medium	SD Anaerobic Medium	Minimal Anaerobic Medium	YPD Anaerobic Medium
0.65625	0.60625	0.66875	0.703125	0.61875	0.703125
0.653125	0.6	0.66875	0.703125	0.61875	0.70625
0.653125	0.6125	0.678125	0.703125	0.61875	0.703125
0.659375	0.60625	0.678125	0.709375	0.61875	0.70625
0.659375	0.60625	0.671875	0.709375	0.61875	0.703125
0.653125	0.60625	0.671875	0.709375	0.6125	0.703125
0.653125	0.60625	0.671875	0.709375	0.615625	0.703125
0.653125	0.60625	0.671875	0.709375	0.61875	0.70625
0.65625	0.603125	0.675	0.70625	0.61875	0.703125
0.653125	0.609375	0.675	0.703125	0.615625	0.7
0.653125	0.6125	0.671875	0.703125	0.615625	0.7
0.653125	0.60625	0.675	0.7125	0.615625	0.703125
0.65625	0.60625	0.675	0.70625	0.615625	0.70625
0.65625	0.609375	0.675	0.70625	0.615625	0.70625
0.653125	0.6125	0.665625	0.709375	0.615625	0.703125
0.653125	0.603125	0.665625	0.70625	0.6125	0.703125
0.65625	0.603125	0.671875	0.7125	0.61875	0.70625
0.659375	0.603125	0.671875	0.709375	0.61875	0.703125
0.653125	0.60625	0.675	0.7125	0.61875	0.70625
0.653125	0.609375	0.671875	0.7125	0.615625	0.7
0.65625	0.60625	0.66875	0.709375	0.61875	0.7
0.65625	0.609375	0.66875	0.709375	0.61875	0.7
0.65	0.609375	0.66875	0.709375	0.61875	0.70625
0.659375	0.603125	0.675	0.709375	0.61875	0.703125
0.653125	0.609375	0.66875	0.7125	0.61875	0.703125
0.65625	0.60625	0.66875	0.709375	0.61875	0.7
0.653125	0.603125	0.66875	0.70625	0.61875	0.70625
0.653125	0.609375	0.671875	0.70625	0.61875	0.703125
0.653125	0.609375	0.671875	0.703125	0.61875	0.70625
0.65625	0.596875	0.671875	0.70625	0.615625	0.7
0.653125	0.60625	0.671875	0.709375	0.6125	0.703125
0.65625	0.609375	0.675	0.709375	0.621875	0.703125
0.65625	0.609375	0.665625	0.709375	0.61875	0.703125
0.646875	0.603125	0.66875	0.70625	0.61875	0.703125
0.65	0.609375	0.671875	0.709375	0.61875	0.703125
0.65	0.609375	0.675	0.7	0.61875	0.70625
0.653125	0.60625	0.66875	0.70625	0.621875	0.703125
0.65625	0.609375	0.675	0.70625	0.621875	0.7
0.65625	0.609375	0.671875	0.703125	0.61875	0.7
0.653125	0.60625	0.665625	0.70625	0.61875	0.7
0.65	0.603125	0.671875	0.70625	0.61875	0.703125
0.65	0.60625	0.671875	0.7125	0.61875	0.703125
0.653125	0.60625	0.675	0.7	0.621875	0.696875
0.653125	0.60625	0.671875	0.7	0.621875	0.703125
0.653125	0.609375	0.66875	0.7	0.615625	0.703125
0.646875	0.60625	0.671875	0.709375	0.621875	0.703125
0.653125	0.60625	0.675	0.70625	0.61875	0.703125
0.653125	0.60625	0.675	0.70625	0.61875	0.696875
0.653125	0.603125	0.66875	0.703125	0.61875	0.70625
0.653125	0.609375	0.66875	0.70625	0.61875	0.7
0.653125	0.603125	0.675	0.70625	0.61875	0.703125
0.65625	0.60625	0.675	0.7125	0.61875	0.7
0.646875	0.603125	0.66875	0.709375	0.615625	0.703125
0.653125	0.60625	0.675	0.7125	0.615625	0.703125
0.65625	0.603125	0.671875	0.7	0.615625	0.703125
0.65	0.609375	0.671875	0.703125	0.61875	0.7
0.646875	0.609375	0.66875	0.715625	0.615625	0.7
0.65	0.609375	0.671875	0.7125	0.61875	0.703125
0.659375	0.609375	0.675	0.703125	0.615625	0.703125
0.65	0.609375	0.675	0.703125	0.6125	0.696875
0.653125	0.60625	0.671875	0.7125	0.615625	0.70625
0.653125	0.60625	0.665625	0.703125	0.615625	0.7
0.65	0.60625	0.665625	0.709375	0.621875	0.7
0.646875	0.603125	0.665625	0.709375	0.621875	0.703125
0.653125	0.603125	0.66875	0.709375	0.615625	0.696875
0.64375	0.603125	0.671875	0.709375	0.615625	0.69375
0.65	0.6	0.675	0.709375	0.615625	0.70625
0.65	0.60625	0.665625	0.70625	0.61875	0.69375
0.65	0.603125	0.66875	0.70625	0.615625	0.7
0.65625	0.603125	0.66875	0.7125	0.621875	0.703125
0.65625	0.603125	0.66875	0.70625	0.621875	0.7
0.65	0.603125	0.66875	0.703125	0.6125	0.696875
0.646875	0.609375	0.665625	0.703125	0.6125	0.696875
0.65	0.609375	0.66875	0.709375	0.6125	0.70625
0.65	0.60625	0.675	0.7	0.6125	0.7
0.653125	0.60625	0.675	0.709375	0.621875	0.7
0.653125	0.60625	0.675	0.7125	0.61875	0.703125
0.65	0.603125	0.675	0.7125	0.61875	0.703125
0.65	0.603125	0.675	0.70625	0.615625	0.703125
0.65	0.603125	0.66875	0.70625	0.609375	0.703125
0.653125	0.603125	0.6625	0.70625	0.621875	0.703125
0.65	0.603125	0.66875	0.703125	0.615625	0.703125
0.65625	0.609375	0.66875	0.70625	0.61875	0.7
0.646875	0.60625	0.675	0.703125	0.615625	0.703125
0.65625	0.6	0.665625	0.703125	0.615625	0.696875
0.653125	0.6	0.665625	0.70625	0.6125	0.696875
0.653125	0.603125	0.665625	0.70625	0.615625	0.70625
0.65625	0.6	0.66875	0.70625	0.6125	0.703125
0.653125	0.6	0.671875	0.70625	0.6125	0.703125
0.65625	0.60625	0.66875	0.709375	0.61875	0.70625
0.65625	0.603125	0.671875	0.703125	0.615625	0.709375
0.65	0.609375	0.671875	0.7125	0.615625	0.70625
0.65	0.6	0.66875	0.709375	0.61875	0.70625
0.65	0.596875	0.671875	0.7	0.615625	0.7
0.65	0.60625	0.66875	0.703125	0.615625	0.7
0.646875	0.6	0.675	0.709375	0.615625	0.70625
0.65	0.60625	0.671875	0.703125	0.615625	0.70625
0.65	0.6	0.66875	0.703125	0.6125	0.7
0.646875	0.603125	0.66875	0.70625	0.61875	0.70625
0.646875	0.6	0.66875	0.70625	0.6125	0.703125
0.646875	0.603125	0.671875	0.703125	0.615625	0.703125
0.646875	0.603125	0.66875	0.709375	0.615625	0.7
0.65	0.60625	0.665625	0.7125	0.615625	0.70625
0.65	0.60625	0.665625	0.703125	0.61875	0.70625
0.65	0.603125	0.66875	0.7125	0.61875	0.70625
0.64375	0.60625	0.675	0.709375	0.615625	0.70625
0.646875	0.60625	0.66875	0.70625	0.6125	0.70625
0.646875	0.603125	0.671875	0.70625	0.6125	0.696875
0.646875	0.609375	0.665625	0.70625	0.615625	0.703125
0.653125	0.60625	0.6625	0.70625	0.6125	0.696875
0.65	0.6125	0.665625	0.709375	0.61875	0.70625
0.653125	0.603125	0.665625	0.709375	0.615625	0.703125
0.653125	0.609375	0.665625	0.709375	0.615625	0.70625
0.659375	0.609375	0.665625	0.709375	0.61875	0.70625
0.65	0.60625	0.66875	0.709375	0.615625	0.70625
0.65	0.6	0.659375	0.7125	0.61875	0.70625
0.653125	0.603125	0.659375	0.709375	0.61875	0.7
0.659375	0.60625	0.671875	0.709375	0.61875	0.703125
0.646875	0.609375	0.66875	0.70625	0.61875	0.70625
0.65	0.60625	0.66875	0.709375	0.621875	0.703125
0.646875	0.609375	0.66875	0.703125	0.615625	0.703125
0.653125	0.60625	0.659375	0.709375	0.61875	0.7
0.65	0.6125	0.6625	0.709375	0.6125	0.696875
0.65	0.60625	0.66875	0.7	0.61875	0.7
0.65	0.60625	0.66875	0.70625	0.615625	0.696875
0.646875	0.60625	0.66875	0.70625	0.6125	0.70625
0.653125	0.6	0.6625	0.70625	0.61875	0.70625
0.646875	0.6125	0.665625	0.709375	0.615625	0.70625
0.653125	0.6125	0.66875	0.709375	0.61875	0.703125
0.653125	0.6125	0.665625	0.7125	0.6125	0.703125
0.653125	0.603125	0.66875	0.703125	0.615625	0.70625
0.65	0.60625	0.66875	0.70625	0.615625	0.703125
0.65625	0.60625	0.66875	0.709375	0.61875	0.703125
0.65	0.60625	0.665625	0.709375	0.61875	0.703125
0.653125	0.609375	0.665625	0.7	0.615625	0.709375
0.65	0.60625	0.66875	0.703125	0.615625	0.703125
0.65625	0.609375	0.671875	0.696875	0.6125	0.7
0.646875	0.603125	0.66875	0.703125	0.6125	0.69375
0.646875	0.6125	0.66875	0.70625	0.615625	0.703125
0.646875	0.609375	0.665625	0.709375	0.61875	0.7
0.646875	0.603125	0.675	0.703125	0.6125	0.7
0.65	0.596875	0.671875	0.70625	0.61875	0.703125
0.646875	0.60625	0.671875	0.70625	0.61875	0.7
0.64375	0.60625	0.66875	0.703125	0.615625	0.703125
0.65	0.60625	0.66875	0.709375	0.61875	0.703125
0.65	0.603125	0.6625	0.7	0.61875	0.70625
0.653125	0.60625	0.66875	0.709375	0.615625	0.703125
0.65	0.609375	0.66875	0.703125	0.6125	0.7
0.65	0.60625	0.671875	0.7	0.61875	0.709375
0.65	0.603125	0.665625	0.70625	0.615625	0.709375
0.640625	0.6	0.671875	0.70625	0.6125	0.70625
0.646875	0.603125	0.66875	0.7125	0.61875	0.709375
0.65625	0.603125	0.6625	0.703125	0.60625	0.70625
0.659375	0.6	0.66875	0.709375	0.615625	0.703125
0.646875	0.609375	0.665625	0.709375	0.615625	0.70625
0.64375	0.609375	0.6625	0.7125	0.61875	0.7
0.653125	0.6	0.66875	0.709375	0.615625	0.703125
0.640625	0.60625	0.665625	0.709375	0.615625	0.703125
0.646875	0.603125	0.665625	0.703125	0.61875	0.703125
0.646875	0.60625	0.659375	0.7125	0.61875	0.703125
0.646875	0.603125	0.665625	0.70625	0.615625	0.703125
0.65	0.6	0.665625	0.70625	0.6125	0.703125
0.653125	0.6	0.665625	0.7125	0.6125	0.70625
0.65	0.596875	0.66875	0.709375	0.615625	0.7
0.65	0.596875	0.66875	0.709375	0.615625	0.70625
0.653125	0.603125	0.6625	0.703125	0.6125	0.703125
0.653125	0.609375	0.66875	0.703125	0.6125	0.70625
0.646875	0.603125	0.66875	0.709375	0.615625	0.7
0.65	0.603125	0.66875	0.703125	0.615625	0.703125
0.64375	0.60625	0.675	0.709375	0.6125	0.70625
0.65625	0.609375	0.675	0.709375	0.61875	0.703125
0.65	0.60625	0.66875	0.709375	0.621875	0.709375
0.646875	0.603125	0.671875	0.70625	0.61875	0.703125
0.646875	0.60625	0.671875	0.7	0.615625	0.703125
0.65	0.596875	0.665625	0.709375	0.615625	0.703125
0.65	0.60625	0.66875	0.70625	0.615625	0.703125
0.65	0.60625	0.66875	0.70625	0.615625	0.7
0.653125	0.603125	0.66875	0.7125	0.615625	0.70625
0.646875	0.603125	0.66875	0.7125	0.61875	0.7
0.653125	0.596875	0.665625	0.709375	0.609375	0.703125
0.653125	0.60625	0.659375	0.709375	0.609375	0.696875
0.646875	0.596875	0.6625	0.703125	0.6125	0.703125
0.65	0.609375	0.66875	0.709375	0.6125	0.696875
0.640625	0.60625	0.66875	0.7125	0.61875	0.7
0.646875	0.603125	0.66875	0.696875	0.6125	0.703125
0.653125	0.609375	0.659375	0.70625	0.6125	0.70625
0.65	0.609375	0.665625	0.703125	0.609375	0.703125
0.65	0.609375	0.665625	0.70625	0.615625	0.696875
0.65	0.60625	0.66875	0.709375	0.6125	0.703125
0.646875	0.603125	0.66875	0.70625	0.6125	0.703125
0.646875	0.60625	0.66875	0.709375	0.621875	0.7
0.646875	0.60625	0.665625	0.70625	0.609375	0.696875
0.646875	0.60625	0.66875	0.703125	0.615625	0.703125
0.646875	0.60625	0.665625	0.7125	0.615625	0.703125
0.64375	0.60625	0.665625	0.7	0.6125	0.703125
0.653125	0.60625	0.6625	0.70625	0.6125	0.703125
0.65	0.60625	0.6625	0.703125	0.615625	0.703125
0.65	0.609375	0.665625	0.703125	0.615625	0.70625
0.64375	0.603125	0.665625	0.7125	0.6125	0.703125
0.64375	0.603125	0.665625	0.703125	0.61875	0.696875
0.65	0.60625	0.66875	0.703125	0.609375	0.7
0.646875	0.609375	0.6625	0.70625	0.615625	0.696875
0.646875	0.60625	0.6625	0.7125	0.6125	0.7
0.646875	0.609375	0.665625	0.709375	0.61875	0.696875
0.653125	0.603125	0.675	0.70625	0.615625	0.7
0.653125	0.6	0.66875	0.7	0.609375	0.70625
0.65	0.60625	0.6625	0.70625	0.615625	0.703125
0.64375	0.6	0.671875	0.70625	0.615625	0.703125
0.640625	0.603125	0.665625	0.709375	0.615625	0.70625
0.653125	0.60625	0.671875	0.703125	0.615625	0.7
0.64375	0.6	0.671875	0.70625	0.615625	0.70625
0.646875	0.60625	0.665625	0.703125	0.609375	0.7
0.646875	0.6	0.65625	0.709375	0.615625	0.703125
0.640625	0.60625	0.6625	0.709375	0.6125	0.703125
0.65625	0.60625	0.671875	0.70625	0.621875	0.703125
0.640625	0.6125	0.659375	0.70625	0.6125	0.696875
0.646875	0.60625	0.665625	0.703125	0.6125	0.703125
0.653125	0.603125	0.6625	0.7125	0.61875	0.703125
0.646875	0.603125	0.665625	0.715625	0.6125	0.703125
0.64375	0.609375	0.671875	0.7125	0.61875	0.703125
0.653125	0.60625	0.6625	0.709375	0.615625	0.696875
0.65625	0.609375	0.659375	0.709375	0.615625	0.69375
0.65	0.603125	0.665625	0.7125	0.61875	0.70625
0.646875	0.60625	0.665625	0.7125	0.621875	0.70625
0.646875	0.609375	0.6625	0.70625	0.61875	0.709375
0.64375	0.603125	0.671875	0.71875	0.621875	0.7
0.646875	0.6	0.665625	0.70625	0.615625	0.703125
0.64375	0.603125	0.665625	0.696875	0.61875	0.7
0.64375	0.60625	0.659375	0.696875	0.6125	0.690625
0.646875	0.603125	0.665625	0.7	0.615625	0.703125
0.646875	0.603125	0.671875	0.7	0.615625	0.696875
0.646875	0.60625	0.66875	0.703125	0.6125	0.696875
0.65	0.60625	0.66875	0.709375	0.6125	0.696875
0.65	0.603125	0.66875	0.709375	0.615625	0.709375
0.64375	0.609375	0.665625	0.709375	0.615625	0.703125
0.65	0.603125	0.66875	0.709375	0.6125	0.696875
0.65	0.609375	0.6625	0.709375	0.61875	0.703125
0.65	0.60625	0.665625	0.70625	0.615625	0.69375
0.646875	0.603125	0.659375	0.709375	0.61875	0.703125
0.65	0.609375	0.659375	0.709375	0.609375	0.703125
0.646875	0.609375	0.671875	0.70625	0.615625	0.703125
0.640625	0.60625	0.66875	0.69375	0.6125	0.7
0.65	0.609375	0.66875	0.7	0.615625	0.70625
0.640625	0.609375	0.665625	0.7125	0.615625	0.7
0.6375	0.603125	0.665625	0.7	0.615625	0.703125
0.640625	0.60625	0.675	0.70625	0.61875	0.703125
0.64375	0.60625	0.66875	0.703125	0.6125	0.7
0.646875	0.60625	0.665625	0.703125	0.615625	0.703125
0.640625	0.596875	0.665625	0.703125	0.615625	0.70625
0.65	0.6125	0.6625	0.7125	0.6125	0.70625
0.65	0.6	0.6625	0.70625	0.61875	0.70625
0.64375	0.609375	0.665625	0.7	0.615625	0.696875
0.64375	0.6	0.65625	0.709375	0.615625	0.696875
0.64375	0.603125	0.65625	0.696875	0.61875	0.7
0.64375	0.6	0.65625	0.715625	0.615625	0.703125
0.64375	0.6	0.65625	0.709375	0.6125	0.703125
0.653125	0.609375	0.66875	0.703125	0.615625	0.7
0.646875	0.609375	0.659375	0.71875	0.615625	0.703125
0.65	0.603125	0.65625	0.70625	0.61875	0.696875
0.65	0.603125	0.659375	0.70625	0.615625	0.703125
0.646875	0.60625	0.65625	0.709375	0.61875	0.69375
0.646875	0.603125	0.6625	0.709375	0.609375	0.703125
0.646875	0.60625	0.665625	0.70625	0.61875	0.70625
0.64375	0.60625	0.6625	0.709375	0.61875	0.696875
0.640625	0.609375	0.665625	0.709375	0.615625	0.703125
0.640625	0.6	0.671875	0.703125	0.6125	0.7
0.646875	0.596875	0.671875	0.70625	0.6125	0.7
0.646875	0.59375	0.6625	0.70625	0.6125	0.703125
0.640625	0.60625	0.66875	0.709375	0.6125	0.70625
0.640625	0.60625	0.66875	0.703125	0.615625	0.7
0.640625	0.603125	0.66875	0.703125	0.61875	0.690625
0.646875	0.609375	0.6625	0.70625	0.61875	0.696875
0.646875	0.603125	0.6625	0.703125	0.609375	0.7
0.640625	0.60625	0.66875	0.709375	0.615625	0.7
0.646875	0.60625	0.665625	0.709375	0.621875	0.709375
0.640625	0.60625	0.66875	0.703125	0.609375	0.70625
0.65	0.603125	0.665625	0.70625	0.609375	0.690625
0.65	0.603125	0.665625	0.70625	0.609375	0.703125
0.640625	0.609375	0.66875	0.715625	0.61875	0.7
0.653125	0.6	0.66875	0.709375	0.61875	0.703125
0.65	0.603125	0.659375	0.703125	0.61875	0.703125
0.64375	0.609375	0.66875	0.70625	0.6125	0.696875
0.65	0.59375	0.665625	0.703125	0.609375	0.7
0.640625	0.603125	0.665625	0.7125	0.61875	0.70625
0.653125	0.609375	0.66875	0.70625	0.61875	0.696875
0.646875	0.603125	0.66875	0.70625	0.6125	0.7
0.653125	0.60625	0.665625	0.70625	0.6125	0.696875
0.65	0.603125	0.659375	0.7125	0.609375	0.7
0.653125	0.6	0.66875	0.70625	0.6125	0.703125
0.65	0.6	0.66875	0.70625	0.609375	0.7
0.646875	0.609375	0.6625	0.70625	0.6125	0.7
0.646875	0.609375	0.6625	0.70625	0.615625	0.709375
0.646875	0.603125	0.665625	0.709375	0.615625	0.70625
0.6375	0.59375	0.665625	0.709375	0.61875	0.709375
0.65625	0.6	0.659375	0.709375	0.61875	0.7
0.646875	0.603125	0.659375	0.703125	0.615625	0.70625
0.64375	0.60625	0.659375	0.709375	0.621875	0.70625
0.646875	0.60625	0.66875	0.70625	0.609375	0.703125
0.640625	0.60625	0.66875	0.70625	0.615625	0.69375
0.646875	0.603125	0.6625	0.7	0.6125	0.7
0.640625	0.603125	0.659375	0.709375	0.615625	0.70625
0.640625	0.603125	0.671875	0.703125	0.61875	0.69375
0.640625	0.6	0.671875	0.7125	0.6125	0.7
0.640625	0.60625	0.6625	0.696875	0.6125	0.7
0.640625	0.596875	0.671875	0.70625	0.621875	0.69375
0.646875	0.60625	0.6625	0.703125	0.61875	0.7
0.6375	0.6	0.659375	0.7	0.6125	0.703125
0.640625	0.60625	0.66875	0.7	0.615625	0.7
0.640625	0.6	0.66875	0.709375	0.615625	0.70625
0.646875	0.603125	0.665625	0.70625	0.621875	0.703125
0.646875	0.60625	0.6625	0.709375	0.621875	0.703125
0.65	0.596875	0.671875	0.703125	0.6125	0.696875
0.64375	0.60625	0.659375	0.70625	0.61875	0.696875
0.64375	0.603125	0.675	0.70625	0.615625	0.696875
0.64375	0.603125	0.6625	0.7125	0.60625	0.7
0.64375	0.6	0.6625	0.703125	0.615625	0.7
0.646875	0.60625	0.6625	0.709375	0.609375	0.696875
0.646875	0.60625	0.665625	0.7	0.6125	0.7
0.64375	0.60625	0.665625	0.703125	0.609375	0.70625
0.646875	0.60625	0.66875	0.7	0.609375	0.7
0.646875	0.60625	0.665625	0.703125	0.609375	0.7
0.640625	0.603125	0.66875	0.696875	0.615625	0.7
0.640625	0.603125	0.6625	0.709375	0.61875	0.7
0.6375	0.60625	0.665625	0.696875	0.6125	0.69375
0.646875	0.60625	0.675	0.703125	0.6125	0.69375
0.646875	0.60625	0.675	0.703125	0.6125	0.70625
0.64375	0.60625	0.66875	0.703125	0.6125	0.70625
0.64375	0.60625	0.66875	0.70625	0.6125	0.696875
0.646875	0.60625	0.66875	0.70625	0.615625	0.703125
0.640625	0.60625	0.659375	0.696875	0.621875	0.70625
0.640625	0.60625	0.659375	0.709375	0.61875	0.696875
0.640625	0.603125	0.659375	0.703125	0.61875	0.7
0.64375	0.603125	0.6625	0.696875	0.609375	0.690625
0.640625	0.603125	0.665625	0.7	0.609375	0.6875
0.65	0.603125	0.665625	0.715625	0.6125	0.703125
0.64375	0.60625	0.66875	0.709375	0.615625	0.7
0.64375	0.6125	0.659375	0.7	0.6125	0.696875
0.653125	0.609375	0.66875	0.70625	0.61875	0.69375
0.64375	0.60625	0.6625	0.70625	0.61875	0.703125
0.64375	0.60625	0.675	0.703125	0.61875	0.69375
0.64375	0.60625	0.659375	0.70625	0.621875	0.7
0.640625	0.60625	0.66875	0.703125	0.6125	0.7
0.646875	0.60625	0.675	0.70625	0.615625	0.696875
0.640625	0.603125	0.671875	0.70625	0.615625	0.696875
0.640625	0.603125	0.671875	0.71875	0.615625	0.703125
0.640625	0.596875	0.66875	0.709375	0.6125	0.690625
0.65	0.60625	0.6625	0.7	0.609375	0.703125
0.65	0.603125	0.6625	0.70625	0.6125	0.696875
0.646875	0.603125	0.665625	0.709375	0.61875	0.7
0.6375	0.59375	0.659375	0.7	0.615625	0.7
0.65	0.590625	0.6625	0.69375	0.609375	0.7
0.640625	0.6	0.6625	0.7	0.6125	0.703125
0.640625	0.60625	0.6625	0.7125	0.615625	0.70625
0.646875	0.6	0.659375	0.7	0.609375	0.696875
0.646875	0.60625	0.659375	0.7125	0.615625	0.70625
0.65	0.596875	0.659375	0.703125	0.615625	0.70625
0.64375	0.609375	0.665625	0.7125	0.6125	0.703125
0.640625	0.609375	0.665625	0.7	0.615625	0.7
0.646875	0.60625	0.665625	0.70625	0.609375	0.70625
0.640625	0.60625	0.665625	0.7	0.615625	0.703125
0.65	0.609375	0.66875	0.7125	0.621875	0.703125
0.640625	0.609375	0.6625	0.709375	0.609375	0.696875
0.64375	0.60625	0.671875	0.7125	0.60625	0.703125
0.64375	0.59375	0.671875	0.70625	0.615625	0.7
0.646875	0.596875	0.665625	0.70625	0.6125	0.690625
0.65	0.6	0.66875	0.70625	0.6125	0.70625
0.65	0.609375	0.659375	0.70625	0.615625	0.7
0.65	0.596875	0.6625	0.70625	0.615625	0.7
0.64375	0.60625	0.665625	0.703125	0.6125	0.703125
0.653125	0.6125	0.665625	0.70625	0.615625	0.6875
0.64375	0.609375	0.6625	0.70625	0.615625	0.7
0.65	0.60625	0.66875	0.70625	0.609375	0.7
0.65	0.603125	0.665625	0.709375	0.615625	0.696875
0.65	0.60625	0.659375	0.7125	0.6125	0.7
0.65625	0.603125	0.6625	0.703125	0.615625	0.69375
0.65	0.6125	0.6625	0.703125	0.6125	0.69375
0.646875	0.603125	0.66875	0.7	0.6125	0.696875
0.65	0.6	0.66875	0.7125	0.6125	0.696875
0.646875	0.60625	0.665625	0.703125	0.6125	0.703125
0.653125	0.603125	0.66875	0.7	0.615625	0.703125
0.65	0.603125	0.6625	0.70625	0.615625	0.69375
0.64375	0.60625	0.6625	0.709375	0.615625	0.703125
0.646875	0.603125	0.6625	0.7125	0.615625	0.690625
0.646875	0.60625	0.6625	0.696875	0.6125	0.696875
0.64375	0.6	0.6625	0.696875	0.615625	0.7
0.646875	0.60625	0.6625	0.7	0.615625	0.696875
0.65	0.60625	0.6625	0.696875	0.6125	0.696875
0.65	0.6	0.6625	0.709375	0.6125	0.696875
0.646875	0.6	0.665625	0.709375	0.615625	0.690625
0.65	0.60625	0.6625	0.7	0.615625	0.703125
0.64375	0.609375	0.675	0.709375	0.6125	0.703125
0.64375	0.609375	0.665625	0.69375	0.61875	0.70625
0.640625	0.603125	0.6625	0.709375	0.615625	0.70625
0.6375	0.60625	0.65625	0.715625	0.615625	0.7
0.640625	0.60625	0.659375	0.70625	0.621875	0.70625
0.640625	0.609375	0.65625	0.70625	0.6125	0.703125
0.65	0.60625	0.659375	0.70625	0.61875	0.696875
0.646875	0.6	0.665625	0.709375	0.609375	0.703125
0.640625	0.603125	0.665625	0.703125	0.6125	0.70625
0.646875	0.603125	0.659375	0.709375	0.615625	0.70625
0.640625	0.603125	0.659375	0.70625	0.61875	0.69375
0.640625	0.603125	0.665625	0.709375	0.609375	0.69375
0.640625	0.609375	0.665625	0.7125	0.61875	0.7
0.64375	0.6	0.665625	0.7	0.61875	0.70625
0.646875	0.609375	0.671875	0.703125	0.615625	0.703125
0.634375	0.60625	0.665625	0.715625	0.61875	0.7
0.646875	0.60625	0.6625	0.7125	0.609375	0.7
0.64375	0.603125	0.66875	0.715625	0.61875	0.696875
0.64375	0.609375	0.665625	0.7	0.621875	0.7
0.640625	0.6	0.6625	0.70625	0.60625	0.696875
0.65	0.6	0.665625	0.7125	0.615625	0.7
0.64375	0.603125	0.66875	0.7125	0.6125	0.696875
0.64375	0.609375	0.675	0.709375	0.60625	0.70625
0.6375	0.60625	0.66875	0.709375	0.6125	0.703125
0.640625	0.603125	0.66875	0.709375	0.61875	0.7
0.64375	0.603125	0.66875	0.7125	0.609375	0.703125
0.64375	0.60625	0.665625	0.703125	0.61875	0.703125
0.640625	0.60625	0.6625	0.703125	0.61875	0.7
0.65	0.60625	0.665625	0.7125	0.615625	0.7
0.646875	0.60625	0.6625	0.7	0.615625	0.7
0.6375	0.603125	0.671875	0.709375	0.615625	0.703125
0.640625	0.603125	0.671875	0.7	0.621875	0.7
0.64375	0.603125	0.671875	0.703125	0.609375	0.703125
0.640625	0.603125	0.675	0.703125	0.61875	0.703125
0.64375	0.609375	0.671875	0.69375	0.6125	0.703125
0.6375	0.603125	0.66875	0.70625	0.6125	0.703125
0.640625	0.609375	0.66875	0.703125	0.615625	0.703125
0.634375	0.596875	0.665625	0.70625	0.61875	0.703125
0.653125	0.60625	0.665625	0.703125	0.615625	0.7
0.64375	0.60625	0.6625	0.70625	0.615625	0.696875
0.646875	0.60625	0.66875	0.7125	0.615625	0.703125
0.65	0.603125	0.671875	0.715625	0.615625	0.703125
0.646875	0.603125	0.65625	0.715625	0.615625	0.7
0.653125	0.60625	0.665625	0.7	0.615625	0.7
0.646875	0.603125	0.6625	0.703125	0.621875	0.70625
0.64375	0.596875	0.65625	0.70625	0.615625	0.70625
0.64375	0.603125	0.659375	0.70625	0.615625	0.696875
0.65	0.603125	0.6625	0.70625	0.615625	0.696875
0.6375	0.603125	0.6625	0.715625	0.615625	0.703125
0.653125	0.60625	0.665625	0.70625	0.61875	0.69375
0.640625	0.60625	0.6625	0.70625	0.61875	0.703125
0.640625	0.60625	0.671875	0.7	0.61875	0.703125
0.653125	0.60625	0.6625	0.70625	0.615625	0.7
0.646875	0.603125	0.6625	0.703125	0.61875	0.7
0.64375	0.596875	0.66875	0.7	0.6125	0.7
0.653125	0.603125	0.66875	0.70625	0.615625	0.690625
0.64375	0.60625	0.6625	0.7125	0.61875	0.69375
0.64375	0.603125	0.6625	0.709375	0.6125	0.696875
0.64375	0.603125	0.6625	0.7125	0.609375	0.703125
0.6375	0.609375	0.665625	0.70625	0.609375	0.7
0.65	0.60625	0.6625	0.70625	0.6125	0.7
0.64375	0.60625	0.659375	0.703125	0.609375	0.703125
0.65625	0.596875	0.66875	0.70625	0.615625	0.696875
0.64375	0.6	0.665625	0.70625	0.6125	0.703125
0.64375	0.603125	0.665625	0.7	0.6125	0.703125
0.6375	0.60625	0.659375	0.709375	0.615625	0.696875
0.640625	0.609375	0.6625	0.7125	0.615625	0.7
0.640625	0.603125	0.66875	0.7125	0.615625	0.69375
0.64375	0.596875	0.65625	0.703125	0.609375	0.703125
0.65	0.596875	0.665625	0.703125	0.6125	0.69375
0.6375	0.60625	0.665625	0.70625	0.6125	0.703125
0.65	0.596875	0.6625	0.70625	0.615625	0.696875
0.646875	0.609375	0.665625	0.7125	0.61875	0.696875
0.6375	0.60625	0.6625	0.709375	0.6125	0.69375
0.640625	0.6	0.6625	0.709375	0.615625	0.696875
0.646875	0.6	0.6625	0.709375	0.6125	0.69375
0.646875	0.603125	0.6625	0.703125	0.609375	0.69375
0.646875	0.60625	0.6625	0.696875	0.615625	0.7
0.6375	0.603125	0.659375	0.703125	0.615625	0.690625
0.6375	0.603125	0.66875	0.703125	0.615625	0.703125
0.640625	0.6	0.6625	0.70625	0.61875	0.69375
0.64375	0.609375	0.6625	0.70625	0.615625	0.70625
0.6375	0.609375	0.6625	0.709375	0.615625	0.709375
0.65	0.60625	0.659375	0.703125	0.615625	0.70625
0.65	0.603125	0.659375	0.703125	0.6125	0.69375
0.6375	0.60625	0.6625	0.70625	0.615625	0.7
0.6375	0.609375	0.659375	0.703125	0.615625	0.696875
0.64375	0.60625	0.65625	0.709375	0.6125	0.69375
0.640625	0.6	0.665625	0.709375	0.6125	0.7
0.646875	0.609375	0.659375	0.70625	0.6125	0.703125
0.65	0.603125	0.66875	0.703125	0.6125	0.703125
0.640625	0.60625	0.665625	0.7125	0.61875	0.69375
0.64375	0.6	0.66875	0.7	0.6125	0.703125
0.646875	0.6	0.665625	0.70625	0.61875	0.696875
0.640625	0.60625	0.659375	0.696875	0.615625	0.703125
0.64375	0.603125	0.6625	0.703125	0.615625	0.7
0.640625	0.609375	0.665625	0.703125	0.615625	0.703125
0.6375	0.60625	0.665625	0.7	0.621875	0.703125
0.64375	0.60625	0.66875	0.709375	0.615625	0.70625
0.64375	0.603125	0.665625	0.7125	0.615625	0.70625
0.646875	0.603125	0.66875	0.703125	0.60625	0.703125
0.640625	0.603125	0.66875	0.709375	0.6125	0.703125
0.640625	0.603125	0.6625	0.703125	0.609375	0.7
0.646875	0.59375	0.65625	0.70625	0.61875	0.69375
0.64375	0.60625	0.6625	0.703125	0.615625	0.7
0.64375	0.603125	0.665625	0.709375	0.609375	0.703125
0.640625	0.603125	0.653125	0.709375	0.609375	0.7
0.653125	0.6	0.6625	0.7	0.609375	0.7
0.640625	0.603125	0.6625	0.703125	0.6125	0.690625
0.6375	0.609375	0.66875	0.7	0.609375	0.703125
0.65	0.603125	0.66875	0.703125	0.6125	0.703125
0.653125	0.603125	0.665625	0.703125	0.609375	0.696875
0.65	0.60625	0.6625	0.703125	0.61875	0.703125
0.64375	0.596875	0.6625	0.70625	0.61875	0.703125
0.640625	0.603125	0.665625	0.70625	0.61875	0.69375
0.65625	0.60625	0.6625	0.70625	0.615625	0.69375
0.65625	0.603125	0.66875	0.709375	0.615625	0.709375
0.65625	0.603125	0.6625	0.709375	0.60625	0.7
0.653125	0.609375	0.6625	0.696875	0.609375	0.696875
0.64375	0.6	0.6625	0.7	0.61875	0.696875
0.6375	0.60625	0.6625	0.70625	0.609375	0.696875
0.6375	0.6	0.665625	0.703125	0.609375	0.69375
0.646875	0.603125	0.659375	0.7	0.615625	0.696875
0.64375	0.609375	0.659375	0.70625	0.615625	0.69375
0.6375	0.603125	0.66875	0.703125	0.60625	0.696875
0.65	0.609375	0.6625	0.709375	0.61875	0.7
0.640625	0.603125	0.66875	0.703125	0.609375	0.696875
0.646875	0.6	0.6625	0.70625	0.615625	0.69375
0.646875	0.6	0.66875	0.7125	0.615625	0.69375
0.6375	0.603125	0.6625	0.7125	0.615625	0.70625
0.653125	0.60625	0.659375	0.703125	0.621875	0.7
0.65625	0.6	0.659375	0.70625	0.621875	0.7
0.64375	0.603125	0.6625	0.7	0.6125	0.703125
0.64375	0.596875	0.665625	0.70625	0.615625	0.696875
0.65	0.6	0.659375	0.703125	0.615625	0.7125
0.64375	0.60625	0.6625	0.709375	0.61875	0.7
0.6375	0.609375	0.659375	0.70625	0.61875	0.7
0.646875	0.603125	0.66875	0.703125	0.61875	0.70625
0.646875	0.6	0.66875	0.703125	0.6125	0.70625
0.64375	0.6	0.659375	0.7125	0.6125	0.7
0.65	0.609375	0.659375	0.690625	0.6125	0.69375
0.64375	0.603125	0.665625	0.703125	0.6125	0.7
0.640625	0.603125	0.6625	0.70625	0.609375	0.7
0.640625	0.596875	0.65625	0.70625	0.61875	0.7
0.646875	0.603125	0.65625	0.70625	0.6125	0.696875
0.646875	0.59375	0.66875	0.70625	0.60625	0.69375
0.646875	0.60625	0.6625	0.709375	0.615625	0.703125
0.646875	0.60625	0.665625	0.70625	0.61875	0.7
0.64375	0.60625	0.6625	0.7	0.609375	0.7
0.64375	0.603125	0.665625	0.703125	0.609375	0.703125
0.640625	0.60625	0.6625	0.703125	0.609375	0.696875
0.64375	0.603125	0.665625	0.709375	0.615625	0.69375
0.653125	0.609375	0.665625	0.7	0.615625	0.7
0.64375	0.609375	0.665625	0.703125	0.615625	0.703125
0.653125	0.603125	0.66875	0.703125	0.615625	0.703125
0.6375	0.6	0.66875	0.696875	0.609375	0.69375
0.64375	0.603125	0.66875	0.696875	0.615625	0.696875
0.6375	0.603125	0.665625	0.70625	0.615625	0.7
0.646875	0.6	0.665625	0.70625	0.615625	0.703125
0.640625	0.6	0.659375	0.696875	0.6125	0.69375
0.640625	0.603125	0.665625	0.715625	0.609375	0.696875
0.646875	0.6	0.665625	0.696875	0.6125	0.703125
0.65	0.60625	0.6625	0.709375	0.609375	0.7
0.653125	0.603125	0.6625	0.70625	0.6125	0.69375
0.646875	0.609375	0.659375	0.7125	0.615625	0.696875
0.65	0.60625	0.665625	0.696875	0.61875	0.7
0.646875	0.60625	0.6625	0.709375	0.615625	0.70625
0.64375	0.60625	0.6625	0.7	0.615625	0.70625
0.640625	0.60625	0.66875	0.7	0.603125	0.696875
0.653125	0.60625	0.665625	0.696875	0.6125	0.696875
0.653125	0.596875	0.653125	0.7	0.6125	0.7
0.65625	0.60625	0.6625	0.696875	0.609375	0.696875
0.640625	0.6	0.6625	0.69375	0.621875	0.7
0.64375	0.596875	0.6625	0.703125	0.615625	0.684375
0.646875	0.603125	0.65625	0.7	0.61875	0.7
0.640625	0.6125	0.6625	0.696875	0.609375	0.696875
0.64375	0.6125	0.665625	0.703125	0.609375	0.69375
0.646875	0.60625	0.6625	0.7125	0.60625	0.684375
0.634375	0.60625	0.671875	0.70625	0.60625	0.7
0.634375	0.596875	0.66875	0.703125	0.609375	0.696875
0.634375	0.603125	0.65625	0.7	0.615625	0.7
0.64375	0.603125	0.646875	0.7	0.61875	0.690625
0.646875	0.603125	0.665625	0.7125	0.609375	0.696875
0.634375	0.603125	0.665625	0.7	0.615625	0.696875
0.634375	0.6	0.665625	0.7125	0.6125	0.7
0.6375	0.60625	0.65	0.709375	0.609375	0.7
0.64375	0.603125	0.65	0.703125	0.609375	0.696875
0.640625	0.609375	0.66875	0.70625	0.603125	0.6875
0.640625	0.609375	0.66875	0.703125	0.615625	0.690625
0.6375	0.60625	0.665625	0.709375	0.6125	0.696875
0.640625	0.609375	0.659375	0.70625	0.609375	0.696875
0.6375	0.60625	0.659375	0.7	0.615625	0.696875
0.6375	0.609375	0.65625	0.690625	0.615625	0.69375
0.634375	0.609375	0.665625	0.70625	0.615625	0.6875
0.640625	0.60625	0.66875	0.7	0.615625	0.69375
0.646875	0.6	0.665625	0.703125	0.6125	0.690625
0.65	0.609375	0.6625	0.7	0.615625	0.696875
0.64375	0.60625	0.6625	0.703125	0.615625	0.690625
0.64375	0.603125	0.665625	0.703125	0.615625	0.7
0.64375	0.60625	0.66875	0.7	0.609375	0.696875
0.65	0.60625	0.65625	0.703125	0.61875	0.696875
0.653125	0.60625	0.66875	0.7	0.6125	0.703125
0.640625	0.609375	0.6625	0.70625	0.609375	0.703125
0.6375	0.6	0.66875	0.70625	0.6125	0.696875
0.64375	0.603125	0.6625	0.7	0.61875	0.69375
0.64375	0.6	0.659375	0.703125	0.6125	0.703125
0.640625	0.6	0.66875	0.7125	0.615625	0.703125
0.640625	0.596875	0.65625	0.709375	0.609375	0.7
0.64375	0.60625	0.659375	0.703125	0.615625	0.684375
0.653125	0.60625	0.65625	0.70625	0.609375	0.7
0.64375	0.596875	0.66875	0.7125	0.61875	0.696875
0.64375	0.603125	0.6625	0.703125	0.61875	0.69375
0.640625	0.603125	0.6625	0.7	0.609375	0.69375
0.646875	0.603125	0.66875	0.696875	0.615625	0.696875
0.646875	0.60625	0.659375	0.703125	0.61875	0.690625
0.64375	0.60625	0.671875	0.7	0.61875	0.696875
0.64375	0.6	0.659375	0.70625	0.615625	0.696875
0.653125	0.60625	0.65	0.70625	0.61875	0.7
0.640625	0.60625	0.65625	0.696875	0.61875	0.7
0.640625	0.60625	0.665625	0.709375	0.609375	0.7
0.6375	0.60625	0.6625	0.70625	0.6125	0.7
0.64375	0.60625	0.66875	0.696875	0.615625	0.696875
0.64375	0.6	0.65625	0.7125	0.61875	0.6875
0.64375	0.603125	0.6625	0.70625	0.61875	0.69375
0.634375	0.603125	0.665625	0.69375	0.6125	0.696875
0.634375	0.60625	0.6625	0.709375	0.609375	0.7
0.634375	0.596875	0.66875	0.7125	0.615625	0.703125
0.640625	0.603125	0.6625	0.70625	0.609375	0.696875
0.646875	0.60625	0.659375	0.703125	0.61875	0.7
0.628125	0.603125	0.659375	0.703125	0.615625	0.690625
0.634375	0.60625	0.65625	0.7	0.603125	0.7
0.640625	0.603125	0.66875	0.7125	0.609375	0.690625
0.640625	0.603125	0.6625	0.70625	0.615625	0.696875
0.6375	0.603125	0.665625	0.696875	0.61875	0.703125
0.65	0.6125	0.653125	0.69375	0.6125	0.696875
0.65	0.609375	0.66875	0.696875	0.609375	0.7
0.64375	0.6	0.6625	0.703125	0.609375	0.690625
0.646875	0.59375	0.6625	0.7	0.60625	0.7
0.6375	0.60625	0.671875	0.7125	0.60625	0.684375
0.65	0.6	0.6625	0.70625	0.615625	0.7
0.64375	0.609375	0.65	0.696875	0.615625	0.696875
0.634375	0.60625	0.665625	0.703125	0.615625	0.69375
0.64375	0.60625	0.659375	0.703125	0.609375	0.7
0.634375	0.590625	0.671875	0.69375	0.6125	0.7
0.65	0.603125	0.665625	0.703125	0.60625	0.7
0.64375	0.60625	0.6625	0.69375	0.6125	0.7
0.65	0.6	0.65625	0.696875	0.6125	0.7
0.65	0.603125	0.665625	0.70625	0.615625	0.696875
0.640625	0.603125	0.659375	0.70625	0.615625	0.70625
0.640625	0.60625	0.65625	0.696875	0.6125	0.703125
0.634375	0.6	0.6625	0.69375	0.6125	0.696875
0.64375	0.6	0.665625	0.690625	0.609375	0.703125
0.64375	0.60625	0.665625	0.690625	0.609375	0.7
0.64375	0.603125	0.653125	0.696875	0.609375	0.69375
0.634375	0.603125	0.659375	0.7125	0.609375	0.69375
0.634375	0.60625	0.6625	0.7	0.609375	0.7
0.640625	0.60625	0.659375	0.696875	0.6125	0.7
0.64375	0.60625	0.665625	0.70625	0.615625	0.7
0.64375	0.6	0.659375	0.709375	0.615625	0.696875
0.6375	0.6	0.66875	0.709375	0.609375	0.696875
0.640625	0.60625	0.665625	0.7	0.609375	0.690625
0.64375	0.6	0.665625	0.7	0.609375	0.696875
0.64375	0.609375	0.671875	0.7	0.6125	0.696875
0.65	0.603125	0.66875	0.696875	0.6125	0.696875
0.64375	0.603125	0.6625	0.7125	0.615625	0.696875
0.634375	0.603125	0.6625	0.703125	0.6125	0.696875
0.634375	0.603125	0.65	0.70625	0.6125	0.690625
0.646875	0.603125	0.66875	0.703125	0.609375	0.7
0.64375	0.6	0.659375	0.709375	0.615625	0.696875
0.640625	0.60625	0.665625	0.703125	0.6125	0.696875
0.634375	0.6	0.65625	0.7	0.615625	0.7
0.6375	0.609375	0.65625	0.703125	0.609375	0.68125
0.634375	0.60625	0.659375	0.69375	0.615625	0.696875
0.640625	0.60625	0.6625	0.703125	0.603125	0.703125
0.65	0.603125	0.659375	0.7125	0.60625	0.690625
0.646875	0.60625	0.665625	0.703125	0.6125	0.696875
0.64375	0.60625	0.665625	0.703125	0.6125	0.690625
0.646875	0.603125	0.665625	0.703125	0.609375	0.69375
0.64375	0.603125	0.653125	0.696875	0.6125	0.7
0.64375	0.60625	0.6625	0.70625	0.609375	0.690625
0.65	0.603125	0.653125	0.703125	0.6125	0.690625
0.64375	0.6	0.659375	0.709375	0.609375	0.696875
0.640625	0.609375	0.6625	0.703125	0.60625	0.69375
0.64375	0.596875	0.659375	0.70625	0.60625	0.7
0.640625	0.609375	0.66875	0.703125	0.6125	0.7
0.64375	0.60625	0.659375	0.703125	0.6125	0.703125
0.6375	0.59375	0.659375	0.703125	0.6125	0.690625
0.640625	0.6	0.665625	0.703125	0.6125	0.696875
0.64375	0.6	0.659375	0.7	0.60625	0.690625
0.634375	0.609375	0.6625	0.703125	0.615625	0.7
0.64375	0.609375	0.6625	0.696875	0.615625	0.69375
0.6375	0.60625	0.653125	0.7	0.609375	0.7
0.640625	0.603125	0.653125	0.70625	0.609375	0.696875
0.646875	0.60625	0.66875	0.7	0.6125	0.696875
0.64375	0.60625	0.66875	0.703125	0.60625	0.69375
0.6375	0.60625	0.6625	0.70625	0.615625	0.703125
0.646875	0.60625	0.65625	0.70625	0.615625	0.684375
0.6375	0.60625	0.665625	0.7	0.609375	0.690625
0.6375	0.603125	0.665625	0.703125	0.60625	0.696875
0.640625	0.60625	0.671875	0.703125	0.6	0.696875
0.6375	0.60625	0.66875	0.70625	0.61875	0.696875
0.646875	0.60625	0.665625	0.703125	0.6125	0.703125
0.634375	0.6	0.653125	0.69375	0.61875	0.696875
0.6375	0.60625	0.665625	0.696875	0.6125	0.690625
0.6375	0.6	0.66875	0.7	0.6	0.69375
0.646875	0.60625	0.6625	0.7	0.6125	0.690625
0.640625	0.603125	0.66875	0.690625	0.6125	0.7
0.64375	0.609375	0.665625	0.7	0.61875	0.7
0.6375	0.6	0.6625	0.690625	0.61875	0.696875
0.65	0.6	0.659375	0.703125	0.6125	0.69375
0.634375	0.603125	0.665625	0.709375	0.6125	0.69375
0.6375	0.603125	0.659375	0.709375	0.60625	0.69375
0.6375	0.60625	0.653125	0.7	0.609375	0.696875
0.6375	0.60625	0.659375	0.7	0.6125	0.7
0.6375	0.603125	0.6625	0.70625	0.609375	0.703125
0.6375	0.603125	0.6625	0.709375	0.60625	0.69375
0.646875	0.60625	0.6625	0.7	0.6125	0.703125
0.646875	0.60625	0.659375	0.7	0.6125	0.684375
0.646875	0.6	0.665625	0.690625	0.60625	0.690625
0.640625	0.603125	0.65625	0.703125	0.615625	0.7
0.64375	0.603125	0.66875	0.7	0.609375	0.69375
0.6375	0.6	0.65625	0.70625	0.6125	0.6875
0.6375	0.60625	0.659375	0.70625	0.6125	0.69375
0.6375	0.6	0.65625	0.703125	0.609375	0.69375
0.6375	0.603125	0.659375	0.7	0.609375	0.690625
0.634375	0.60625	0.65625	0.696875	0.615625	0.690625
0.64375	0.6	0.66875	0.696875	0.6125	0.69375
0.640625	0.6	0.66875	0.7	0.603125	0.69375
0.646875	0.603125	0.66875	0.696875	0.609375	0.690625
0.640625	0.609375	0.65625	0.709375	0.609375	0.696875
0.640625	0.609375	0.6625	0.696875	0.615625	0.703125
0.646875	0.603125	0.665625	0.6875	0.6125	0.703125
0.6375	0.603125	0.65625	0.7125	0.6125	0.696875
0.65	0.603125	0.6625	0.684375	0.60625	0.6875
0.634375	0.603125	0.6625	0.68125	0.6125	0.69375
0.6375	0.603125	0.6625	0.709375	0.6125	0.696875
0.6375	0.60625	0.6625	0.69375	0.6125	0.696875
0.634375	0.60625	0.6625	0.696875	0.603125	0.6875
0.640625	0.60625	0.6625	0.69375	0.61875	0.696875
0.646875	0.6	0.6625	0.703125	0.603125	0.7
0.634375	0.596875	0.659375	0.70625	0.609375	0.690625
0.64375	0.596875	0.659375	0.684375	0.6125	0.69375
0.6375	0.60625	0.6625	0.696875	0.609375	0.69375
0.640625	0.6	0.659375	0.696875	0.615625	0.7
0.6375	0.6	0.659375	0.69375	0.603125	0.684375
0.63125	0.603125	0.6625	0.70625	0.60625	0.690625
0.634375	0.603125	0.665625	0.7	0.615625	0.7
0.6375	0.6	0.665625	0.696875	0.603125	0.7
0.653125	0.603125	0.665625	0.6875	0.60625	0.6875
0.640625	0.6	0.659375	0.678125	0.609375	0.6875
0.640625	0.6	0.65625	0.7	0.603125	0.6875
0.65	0.603125	0.6625	0.690625	0.6	0.69375
0.634375	0.6	0.659375	0.7	0.6125	0.7
0.6375	0.60625	0.659375	0.690625	0.609375	0.696875
0.6375	0.596875	0.659375	0.690625	0.60625	0.6875
0.6375	0.603125	0.65625	0.703125	0.609375	0.696875
0.6375	0.60625	0.653125	0.69375	0.609375	0.69375
0.634375	0.60625	0.659375	0.696875	0.609375	0.68125
0.634375	0.603125	0.65625	0.7	0.60625	0.7
0.64375	0.60625	0.65625	0.684375	0.609375	0.68125
0.64375	0.6	0.6625	0.690625	0.60625	0.6875
0.646875	0.603125	0.65625	0.690625	0.603125	0.696875
0.6375	0.6	0.665625	0.690625	0.603125	0.68125
0.640625	0.603125	0.653125	0.68125	0.60625	0.696875
0.640625	0.603125	0.665625	0.696875	0.609375	0.6875
0.64375	0.596875	0.659375	0.6875	0.609375	0.69375
0.64375		0.6625	0.690625	0.609375	0.690625
0.64375		0.6625	0.675	0.603125	0.69375
0.6375		0.646875	0.684375	0.6	0.696875
0.6375		0.65625	0.6875	0.6125	0.696875
0.63125		0.65	0.68125	0.615625	0.6875
0.64375		0.659375	0.690625	0.615625	0.70625
0.6375		0.659375	0.684375	0.6125	0.684375
0.6375		0.659375	0.6875	0.621875	0.6875
0.640625		0.65	0.68125	0.621875	0.69375
0.634375		0.646875	0.678125	0.615625	0.696875
0.6375		0.65625	0.68125	0.615625	0.690625
0.634375		0.65625	0.678125	0.6125	0.696875
0.6375		0.65625	0.678125	0.6125	0.690625
0.640625		0.65625	0.675		0.684375
0.6375		0.659375	0.675		0.684375
0.6375		0.659375	0.6875		0.69375
0.63125			0.68125		0.70625
0.63125					0.69375
0.646875					0.690625
0.646875					0.69375
0.646875					0.69375
0.6375					0.6875
0.6375					0.703125
0.6375					0.703125
0.6375					0.68125
0.634375					0.70625
0.6375					0.684375
0.634375					0.678125
0.634375					0.678125
0.640625					0.690625
0.634375					0.678125
					0.678125
					0.68125
					0.684375
					0.684375
					0.696875
					0.66875
					0.690625
					0.6875
					0.696875
					0.684375
					0.69375
					0.675

## Sheet: 2)
2) oxidoreductase activity
SD Medium	Minimal Medium	YPD Medium	SD Anaerobic Medium	Minimal Anaerobic Medium	YPD Anaerobic Medium
0.714286	0.680952	0.752381	0.857143	0.747619	0.866667
0.714286	0.680952	0.752381	0.852381	0.747619	0.861905
0.719048	0.671429	0.719048	0.852381	0.747619	0.866667
0.704762	0.67619	0.719048	0.847619	0.747619	0.861905
0.671429	0.67619	0.757143	0.847619	0.747619	0.866667
0.714286	0.680952	0.757143	0.842857	0.742857	0.866667
0.709524	0.680952	0.761905	0.852381	0.742857	0.866667
0.67619	0.666667	0.757143	0.857143	0.742857	0.861905
0.709524	0.67619	0.752381	0.852381	0.742857	0.861905
0.709524	0.67619	0.757143	0.857143	0.742857	0.861905
0.709524	0.671429	0.761905	0.857143	0.742857	0.861905
0.7	0.666667	0.752381	0.842857	0.742857	0.861905
0.671429	0.642857	0.714286	0.847619	0.742857	0.866667
0.704762	0.671429	0.714286	0.847619	0.747619	0.866667
0.704762	0.671429	0.757143	0.852381	0.747619	0.861905
0.67619	0.652381	0.761905	0.842857	0.747619	0.861905
0.709524	0.671429	0.728571	0.842857	0.747619	0.861905
0.666667	0.680952	0.72381	0.852381	0.747619	0.861905
0.704762	0.671429	0.747619	0.842857	0.747619	0.861905
0.67619	0.666667	0.714286	0.842857	0.747619	0.861905
0.709524	0.671429	0.752381	0.842857	0.738095	0.861905
0.709524	0.638095	0.752381	0.842857	0.747619	0.866667
0.709524	0.666667	0.752381	0.847619	0.733333	0.852381
0.695238	0.680952	0.752381	0.852381	0.738095	0.866667
0.714286	0.638095	0.752381	0.852381	0.738095	0.861905
0.709524	0.680952	0.752381	0.852381	0.738095	0.866667
0.714286	0.67619	0.757143	0.857143	0.738095	0.852381
0.709524	0.671429	0.752381	0.847619	0.738095	0.861905
0.709524	0.671429	0.752381	0.857143	0.738095	0.861905
0.67619	0.652381	0.752381	0.852381	0.738095	0.861905
0.704762	0.642857	0.752381	0.847619	0.742857	0.857143
0.7	0.666667	0.752381	0.842857	0.738095	0.866667
0.704762	0.666667	0.752381	0.847619	0.742857	0.866667
0.709524	0.680952	0.757143	0.857143	0.742857	0.861905
0.714286	0.671429	0.72381	0.852381	0.738095	0.861905
0.67619	0.671429	0.719048	0.857143	0.738095	0.866667
0.709524	0.638095	0.757143	0.852381	0.733333	0.852381
0.714286	0.671429	0.719048	0.847619	0.733333	0.866667
0.709524	0.67619	0.72381	0.857143	0.733333	0.866667
0.709524	0.67619	0.752381	0.857143	0.733333	0.861905
0.709524	0.671429	0.747619	0.857143	0.733333	0.861905
0.709524	0.666667	0.747619	0.852381	0.742857	0.861905
0.714286	0.685714	0.752381	0.852381	0.733333	0.866667
0.695238	0.671429	0.72381	0.852381	0.733333	0.861905
0.67619	0.67619	0.757143	0.857143	0.742857	0.861905
0.67619	0.67619	0.752381	0.847619	0.733333	0.866667
0.709524	0.671429	0.752381	0.852381	0.738095	0.861905
0.67619	0.680952	0.72381	0.852381	0.742857	0.861905
0.67619	0.652381	0.752381	0.852381	0.742857	0.857143
0.7	0.67619	0.752381	0.852381	0.742857	0.866667
0.67619	0.638095	0.714286	0.852381	0.742857	0.857143
0.67619	0.666667	0.714286	0.838095	0.738095	0.866667
0.704762	0.638095	0.752381	0.838095	0.738095	0.861905
0.671429	0.67619	0.719048	0.842857	0.742857	0.861905
0.704762	0.680952	0.747619	0.857143	0.742857	0.861905
0.714286	0.638095	0.719048	0.857143	0.742857	0.861905
0.704762	0.666667	0.757143	0.833333	0.742857	0.866667
0.72381	0.666667	0.752381	0.842857	0.733333	0.861905
0.666667	0.67619	0.742857	0.852381	0.738095	0.861905
0.709524	0.633333	0.742857	0.857143	0.738095	0.866667
0.695238	0.671429	0.747619	0.842857	0.738095	0.861905
0.695238	0.633333	0.757143	0.857143	0.738095	0.861905
0.671429	0.67619	0.757143	0.847619	0.733333	0.866667
0.709524	0.638095	0.757143	0.847619	0.733333	0.861905
0.7	0.67619	0.72381	0.847619	0.733333	0.857143
0.704762	0.638095	0.752381	0.842857	0.728571	0.857143
0.67619	0.652381	0.72381	0.842857	0.738095	0.861905
0.704762	0.657143	0.757143	0.847619	0.738095	0.857143
0.709524	0.647619	0.728571	0.847619	0.738095	0.861905
0.690476	0.67619	0.728571	0.842857	0.733333	0.852381
0.690476	0.642857	0.728571	0.852381	0.733333	0.866667
0.671429	0.67619	0.72381	0.857143	0.742857	0.861905
0.709524	0.680952	0.719048	0.847619	0.738095	0.861905
0.714286	0.638095	0.757143	0.847619	0.738095	0.866667
0.714286	0.642857	0.747619	0.852381	0.738095	0.857143
0.67619	0.652381	0.752381	0.838095	0.738095	0.861905
0.671429	0.67619	0.757143	0.842857	0.738095	0.852381
0.7	0.642857	0.757143	0.852381	0.742857	0.852381
0.7	0.671429	0.757143	0.852381	0.738095	0.861905
0.709524	0.680952	0.728571	0.842857	0.742857	0.857143
0.704762	0.680952	0.752381	0.857143	0.738095	0.852381
0.690476	0.642857	0.761905	0.847619	0.733333	0.852381
0.704762	0.642857	0.761905	0.857143	0.733333	0.866667
0.680952	0.680952	0.72381	0.852381	0.738095	0.866667
0.666667	0.67619	0.757143	0.852381	0.738095	0.861905
0.671429	0.67619	0.752381	0.847619	0.742857	0.861905
0.709524	0.680952	0.761905	0.847619	0.738095	0.857143
0.680952	0.642857	0.757143	0.857143	0.742857	0.847619
0.704762	0.633333	0.72381	0.847619	0.742857	0.847619
0.666667	0.666667	0.72381	0.838095	0.742857	0.861905
0.666667	0.661905	0.752381	0.857143	0.742857	0.861905
0.685714	0.642857	0.752381	0.842857	0.742857	0.861905
0.685714	0.67619	0.757143	0.847619	0.742857	0.866667
0.685714	0.67619	0.714286	0.852381	0.742857	0.857143
0.709524	0.642857	0.752381	0.857143	0.738095	0.857143
0.709524	0.67619	0.719048	0.842857	0.733333	0.857143
0.714286	0.638095	0.714286	0.847619	0.733333	0.861905
0.671429	0.671429	0.719048	0.852381	0.742857	0.852381
0.67619	0.666667	0.752381	0.852381	0.738095	0.861905
0.67619	0.666667	0.72381	0.857143	0.738095	0.847619
0.719048	0.666667	0.719048	0.857143	0.742857	0.847619
0.680952	0.680952	0.72381	0.847619	0.738095	0.847619
0.709524	0.67619	0.761905	0.838095	0.742857	0.861905
0.7	0.671429	0.761905	0.857143	0.738095	0.852381
0.719048	0.666667	0.752381	0.857143	0.738095	0.852381
0.704762	0.633333	0.719048	0.842857	0.742857	0.852381
0.704762	0.633333	0.757143	0.847619	0.733333	0.866667
0.704762	0.666667	0.72381	0.847619	0.733333	0.857143
0.680952	0.642857	0.72381	0.847619	0.738095	0.852381
0.680952	0.666667	0.761905	0.847619	0.742857	0.857143
0.719048	0.680952	0.733333	0.847619	0.733333	0.866667
0.671429	0.638095	0.719048	0.842857	0.733333	0.857143
0.671429	0.638095	0.719048	0.828571	0.733333	0.847619
0.7	0.666667	0.757143	0.842857	0.742857	0.847619
0.695238	0.67619	0.72381	0.847619	0.742857	0.852381
0.67619	0.666667	0.757143	0.842857	0.738095	0.842857
0.709524	0.671429	0.757143	0.847619	0.733333	0.857143
0.695238	0.666667	0.72381	0.852381	0.733333	0.861905
0.719048	0.666667	0.709524	0.847619	0.733333	0.852381
0.680952	0.666667	0.714286	0.842857	0.733333	0.852381
0.709524	0.666667	0.714286	0.852381	0.738095	0.857143
0.671429	0.680952	0.761905	0.852381	0.742857	0.861905
0.709524	0.638095	0.757143	0.847619	0.738095	0.857143
0.671429	0.642857	0.728571	0.852381	0.738095	0.847619
0.72381	0.633333	0.728571	0.847619	0.742857	0.857143
0.714286	0.67619	0.728571	0.842857	0.742857	0.833333
0.680952	0.680952	0.752381	0.842857	0.742857	0.838095
0.695238	0.628571	0.72381	0.842857	0.738095	0.838095
0.709524	0.67619	0.719048	0.842857	0.733333	0.857143
0.67619	0.67619	0.757143	0.842857	0.742857	0.857143
0.67619	0.671429	0.719048	0.847619	0.742857	0.861905
0.704762	0.67619	0.72381	0.847619	0.738095	0.847619
0.666667	0.661905	0.728571	0.852381	0.742857	0.842857
0.704762	0.642857	0.747619	0.838095	0.742857	0.847619
0.671429	0.633333	0.761905	0.857143	0.742857	0.861905
0.685714	0.661905	0.742857	0.842857	0.742857	0.852381
0.680952	0.661905	0.714286	0.857143	0.738095	0.857143
0.685714	0.647619	0.752381	0.852381	0.742857	0.861905
0.7	0.633333	0.752381	0.842857	0.738095	0.847619
0.7	0.671429	0.757143	0.847619	0.728571	0.847619
0.704762	0.638095	0.719048	0.842857	0.747619	0.847619
0.661905	0.638095	0.742857	0.842857	0.742857	0.847619
0.704762	0.680952	0.742857	0.857143	0.747619	0.866667
0.690476	0.638095	0.72381	0.847619	0.733333	0.852381
0.7	0.666667	0.757143	0.842857	0.733333	0.857143
0.671429	0.680952	0.719048	0.857143	0.733333	0.857143
0.704762	0.638095	0.761905	0.842857	0.733333	0.852381
0.714286	0.671429	0.757143	0.842857	0.733333	0.866667
0.714286	0.67619	0.714286	0.852381	0.738095	0.852381
0.714286	0.666667	0.747619	0.842857	0.733333	0.852381
0.714286	0.67619	0.714286	0.842857	0.738095	0.847619
0.709524	0.67619	0.719048	0.842857	0.738095	0.847619
0.690476	0.680952	0.752381	0.852381	0.738095	0.861905
0.666667	0.647619	0.757143	0.847619	0.742857	0.852381
0.671429	0.67619	0.752381	0.842857	0.738095	0.857143
0.7	0.67619	0.752381	0.838095	0.738095	0.852381
0.666667	0.685714	0.752381	0.842857	0.738095	0.852381
0.67619	0.638095	0.72381	0.842857	0.738095	0.857143
0.709524	0.642857	0.72381	0.852381	0.733333	0.861905
0.709524	0.67619	0.757143	0.842857	0.738095	0.857143
0.709524	0.671429	0.714286	0.847619	0.738095	0.852381
0.671429	0.671429	0.747619	0.847619	0.738095	0.847619
0.680952	0.671429	0.752381	0.842857	0.738095	0.852381
0.67619	0.671429	0.72381	0.847619	0.738095	0.852381
0.666667	0.647619	0.72381	0.842857	0.742857	0.847619
0.680952	0.642857	0.757143	0.838095	0.733333	0.852381
0.680952	0.661905	0.72381	0.847619	0.733333	0.842857
0.709524	0.666667	0.72381	0.842857	0.733333	0.852381
0.690476	0.67619	0.757143	0.838095	0.728571	0.852381
0.704762	0.642857	0.747619	0.842857	0.738095	0.847619
0.704762	0.638095	0.747619	0.847619	0.733333	0.852381
0.671429	0.666667	0.757143	0.842857	0.733333	0.852381
0.719048	0.67619	0.747619	0.842857	0.738095	0.847619
0.719048	0.661905	0.752381	0.857143	0.733333	0.852381
0.704762	0.642857	0.719048	0.857143	0.742857	0.842857
0.671429	0.666667	0.714286	0.852381	0.733333	0.842857
0.67619	0.642857	0.752381	0.847619	0.733333	0.852381
0.67619	0.638095	0.752381	0.847619	0.738095	0.852381
0.719048	0.666667	0.742857	0.842857	0.738095	0.852381
0.67619	0.67619	0.747619	0.842857	0.742857	0.852381
0.666667	0.671429	0.72381	0.847619	0.742857	0.852381
0.714286	0.67619	0.752381	0.847619	0.738095	0.857143
0.67619	0.671429	0.757143	0.847619	0.733333	0.852381
0.695238	0.62381	0.757143	0.847619	0.733333	0.842857
0.7	0.671429	0.714286	0.857143	0.742857	0.857143
0.661905	0.666667	0.72381	0.857143	0.742857	0.852381
0.7	0.666667	0.72381	0.847619	0.738095	0.857143
0.7	0.666667	0.72381	0.847619	0.742857	0.857143
0.67619	0.647619	0.72381	0.842857	0.742857	0.847619
0.709524	0.671429	0.747619	0.847619	0.742857	0.847619
0.695238	0.666667	0.719048	0.847619	0.738095	0.847619
0.704762	0.633333	0.709524	0.847619	0.738095	0.857143
0.7	0.671429	0.714286	0.847619	0.738095	0.857143
0.7	0.633333	0.742857	0.847619	0.733333	0.842857
0.695238	0.67619	0.719048	0.857143	0.742857	0.847619
0.661905	0.671429	0.752381	0.847619	0.733333	0.852381
0.709524	0.633333	0.757143	0.852381	0.733333	0.847619
0.709524	0.666667	0.747619	0.857143	0.742857	0.852381
0.671429	0.671429	0.747619	0.828571	0.733333	0.847619
0.671429	0.642857	0.747619	0.847619	0.72381	0.852381
0.695238	0.633333	0.714286	0.838095	0.733333	0.857143
0.7	0.671429	0.719048	0.838095	0.733333	0.852381
0.67619	0.638095	0.757143	0.828571	0.742857	0.847619
0.67619	0.661905	0.761905	0.847619	0.738095	0.842857
0.704762	0.67619	0.719048	0.838095	0.733333	0.857143
0.704762	0.671429	0.757143	0.857143	0.738095	0.847619
0.666667	0.67619	0.757143	0.847619	0.733333	0.857143
0.680952	0.647619	0.742857	0.852381	0.733333	0.842857
0.7	0.671429	0.738095	0.847619	0.728571	0.852381
0.7	0.666667	0.709524	0.847619	0.728571	0.852381
0.661905	0.638095	0.719048	0.852381	0.742857	0.852381
0.709524	0.666667	0.72381	0.847619	0.742857	0.857143
0.704762	0.647619	0.757143	0.833333	0.733333	0.842857
0.7	0.671429	0.72381	0.838095	0.728571	0.852381
0.7	0.638095	0.719048	0.847619	0.733333	0.861905
0.695238	0.62381	0.72381	0.847619	0.738095	0.847619
0.704762	0.67619	0.757143	0.857143	0.738095	0.852381
0.671429	0.633333	0.714286	0.847619	0.742857	0.847619
0.709524	0.633333	0.757143	0.847619	0.742857	0.842857
0.695238	0.67619	0.752381	0.842857	0.733333	0.842857
0.690476	0.67619	0.752381	0.852381	0.733333	0.847619
0.661905	0.67619	0.72381	0.852381	0.733333	0.847619
0.709524	0.652381	0.752381	0.842857	0.733333	0.852381
0.704762	0.680952	0.752381	0.842857	0.728571	0.842857
0.704762	0.657143	0.72381	0.842857	0.733333	0.857143
0.709524	0.633333	0.752381	0.842857	0.733333	0.861905
0.704762	0.666667	0.72381	0.857143	0.728571	0.847619
0.67619	0.638095	0.752381	0.857143	0.733333	0.861905
0.714286	0.661905	0.757143	0.857143	0.742857	0.847619
0.67619	0.671429	0.719048	0.857143	0.733333	0.852381
0.704762	0.671429	0.719048	0.857143	0.747619	0.847619
0.671429	0.661905	0.752381	0.852381	0.747619	0.852381
0.680952	0.680952	0.709524	0.838095	0.747619	0.852381
0.666667	0.666667	0.719048	0.852381	0.728571	0.838095
0.7	0.67619	0.752381	0.852381	0.733333	0.847619
0.666667	0.638095	0.742857	0.838095	0.738095	0.857143
0.666667	0.671429	0.757143	0.847619	0.733333	0.847619
0.671429	0.671429	0.714286	0.838095	0.738095	0.861905
0.695238	0.67619	0.757143	0.847619	0.733333	0.842857
0.704762	0.67619	0.757143	0.847619	0.738095	0.842857
0.685714	0.652381	0.747619	0.852381	0.738095	0.847619
0.690476	0.671429	0.709524	0.852381	0.742857	0.852381
0.666667	0.652381	0.709524	0.857143	0.747619	0.852381
0.690476	0.633333	0.761905	0.847619	0.728571	0.857143
0.666667	0.671429	0.719048	0.857143	0.738095	0.861905
0.7	0.671429	0.747619	0.852381	0.733333	0.861905
0.7	0.642857	0.714286	0.838095	0.738095	0.847619
0.709524	0.67619	0.742857	0.852381	0.728571	0.852381
0.709524	0.652381	0.714286	0.842857	0.742857	0.847619
0.709524	0.633333	0.72381	0.847619	0.733333	0.847619
0.661905	0.633333	0.72381	0.852381	0.728571	0.842857
0.661905	0.647619	0.752381	0.852381	0.742857	0.847619
0.7	0.666667	0.719048	0.847619	0.742857	0.852381
0.7	0.638095	0.719048	0.857143	0.742857	0.847619
0.695238	0.671429	0.719048	0.838095	0.733333	0.842857
0.661905	0.671429	0.72381	0.833333	0.738095	0.842857
0.690476	0.666667	0.752381	0.847619	0.733333	0.852381
0.67619	0.628571	0.757143	0.847619	0.738095	0.838095
0.680952	0.633333	0.752381	0.852381	0.72381	0.847619
0.680952	0.638095	0.757143	0.842857	0.72381	0.833333
0.680952	0.628571	0.752381	0.847619	0.733333	0.857143
0.666667	0.633333	0.752381	0.828571	0.733333	0.838095
0.652381	0.633333	0.752381	0.838095	0.733333	0.857143
0.680952	0.633333	0.709524	0.833333	0.728571	0.852381
0.680952	0.652381	0.757143	0.833333	0.733333	0.847619
0.680952	0.657143	0.747619	0.842857	0.738095	0.847619
0.7	0.638095	0.714286	0.842857	0.738095	0.847619
0.7	0.67619	0.714286	0.842857	0.738095	0.861905
0.7	0.657143	0.709524	0.838095	0.738095	0.838095
0.704762	0.661905	0.714286	0.842857	0.728571	0.852381
0.661905	0.638095	0.714286	0.842857	0.72381	0.857143
0.7	0.666667	0.728571	0.842857	0.733333	0.861905
0.680952	0.633333	0.747619	0.852381	0.738095	0.838095
0.661905	0.671429	0.719048	0.847619	0.733333	0.842857
0.67619	0.671429	0.719048	0.857143	0.728571	0.833333
0.666667	0.671429	0.757143	0.852381	0.733333	0.861905
0.67619	0.67619	0.747619	0.838095	0.733333	0.852381
0.671429	0.67619	0.742857	0.838095	0.733333	0.857143
0.661905	0.666667	0.728571	0.842857	0.728571	0.842857
0.685714	0.628571	0.714286	0.838095	0.733333	0.847619
0.666667	0.642857	0.747619	0.842857	0.733333	0.847619
0.7	0.638095	0.733333	0.842857	0.738095	0.847619
0.666667	0.652381	0.747619	0.852381	0.738095	0.838095
0.704762	0.638095	0.742857	0.838095	0.733333	0.857143
0.67619	0.666667	0.709524	0.842857	0.72381	0.861905
0.671429	0.671429	0.719048	0.838095	0.733333	0.861905
0.709524	0.642857	0.757143	0.852381	0.733333	0.847619
0.666667	0.638095	0.714286	0.847619	0.728571	0.838095
0.690476	0.628571	0.747619	0.857143	0.728571	0.842857
0.695238	0.661905	0.714286	0.838095	0.733333	0.847619
0.704762	0.671429	0.757143	0.838095	0.733333	0.847619
0.7	0.671429	0.757143	0.847619	0.733333	0.838095
0.67619	0.671429	0.719048	0.852381	0.733333	0.833333
0.695238	0.680952	0.733333	0.847619	0.733333	0.838095
0.695238	0.633333	0.752381	0.852381	0.72381	0.842857
0.704762	0.62381	0.752381	0.847619	0.733333	0.852381
0.652381	0.642857	0.752381	0.842857	0.733333	0.842857
0.714286	0.638095	0.757143	0.857143	0.738095	0.847619
0.704762	0.628571	0.733333	0.847619	0.733333	0.847619
0.690476	0.67619	0.72381	0.852381	0.738095	0.838095
0.690476	0.661905	0.714286	0.847619	0.733333	0.847619
0.719048	0.628571	0.742857	0.852381	0.719048	0.857143
0.666667	0.671429	0.742857	0.842857	0.733333	0.842857
0.666667	0.628571	0.761905	0.852381	0.733333	0.847619
0.661905	0.671429	0.752381	0.847619	0.72381	0.852381
0.671429	0.67619	0.719048	0.847619	0.728571	0.847619
0.7	0.628571	0.728571	0.852381	0.738095	0.847619
0.695238	0.67619	0.752381	0.847619	0.733333	0.861905
0.695238	0.671429	0.752381	0.842857	0.733333	0.847619
0.695238	0.671429	0.757143	0.847619	0.728571	0.838095
0.695238	0.638095	0.757143	0.847619	0.728571	0.842857
0.657143	0.671429	0.747619	0.847619	0.733333	0.842857
0.7	0.657143	0.728571	0.847619	0.733333	0.842857
0.657143	0.652381	0.714286	0.847619	0.733333	0.842857
0.666667	0.666667	0.714286	0.847619	0.733333	0.861905
0.695238	0.67619	0.714286	0.838095	0.733333	0.852381
0.709524	0.633333	0.714286	0.847619	0.733333	0.857143
0.7	0.661905	0.719048	0.852381	0.733333	0.838095
0.709524	0.628571	0.704762	0.838095	0.728571	0.828571
0.652381	0.661905	0.714286	0.852381	0.728571	0.847619
0.657143	0.633333	0.757143	0.857143	0.728571	0.847619
0.661905	0.642857	0.72381	0.852381	0.733333	0.842857
0.661905	0.666667	0.752381	0.833333	0.733333	0.857143
0.666667	0.628571	0.709524	0.852381	0.728571	0.857143
0.704762	0.628571	0.747619	0.842857	0.728571	0.857143
0.680952	0.638095	0.747619	0.842857	0.728571	0.847619
0.7	0.680952	0.752381	0.842857	0.742857	0.842857
0.695238	0.666667	0.747619	0.857143	0.733333	0.852381
0.671429	0.657143	0.728571	0.842857	0.728571	0.857143
0.671429	0.666667	0.752381	0.847619	0.733333	0.838095
0.690476	0.638095	0.752381	0.842857	0.72381	0.838095
0.661905	0.633333	0.752381	0.847619	0.728571	0.838095
0.67619	0.633333	0.752381	0.852381	0.733333	0.861905
0.685714	0.680952	0.752381	0.838095	0.733333	0.857143
0.680952	0.680952	0.752381	0.842857	0.733333	0.847619
0.671429	0.633333	0.709524	0.847619	0.728571	0.838095
0.671429	0.633333	0.747619	0.852381	0.733333	0.852381
0.695238	0.633333	0.719048	0.842857	0.728571	0.852381
0.661905	0.666667	0.757143	0.838095	0.733333	0.857143
0.671429	0.666667	0.742857	0.842857	0.733333	0.847619
0.666667	0.633333	0.719048	0.842857	0.733333	0.847619
0.661905	0.666667	0.719048	0.852381	0.738095	0.852381
0.690476	0.628571	0.747619	0.857143	0.733333	0.852381
0.7	0.638095	0.709524	0.857143	0.742857	0.847619
0.661905	0.671429	0.709524	0.842857	0.742857	0.857143
0.661905	0.671429	0.709524	0.838095	0.733333	0.852381
0.695238	0.671429	0.752381	0.842857	0.742857	0.842857
0.695238	0.628571	0.752381	0.828571	0.738095	0.852381
0.695238	0.638095	0.738095	0.842857	0.733333	0.861905
0.704762	0.67619	0.728571	0.842857	0.733333	0.828571
0.657143	0.671429	0.752381	0.852381	0.733333	0.842857
0.661905	0.638095	0.752381	0.847619	0.747619	0.852381
0.704762	0.628571	0.752381	0.842857	0.747619	0.847619
0.695238	0.642857	0.72381	0.842857	0.733333	0.852381
0.7	0.666667	0.72381	0.838095	0.738095	0.828571
0.7	0.628571	0.72381	0.842857	0.738095	0.847619
0.704762	0.671429	0.752381	0.833333	0.738095	0.838095
0.661905	0.642857	0.747619	0.857143	0.733333	0.847619
0.666667	0.628571	0.747619	0.838095	0.738095	0.852381
0.7	0.67619	0.742857	0.857143	0.728571	0.828571
0.666667	0.628571	0.709524	0.82381	0.728571	0.861905
0.661905	0.661905	0.714286	0.847619	0.738095	0.847619
0.666667	0.638095	0.714286	0.842857	0.738095	0.852381
0.7	0.666667	0.752381	0.838095	0.733333	0.842857
0.67619	0.666667	0.719048	0.833333	0.728571	0.842857
0.657143	0.633333	0.752381	0.847619	0.728571	0.847619
0.671429	0.628571	0.72381	0.82381	0.728571	0.842857
0.657143	0.671429	0.72381	0.82381	0.728571	0.833333
0.67619	0.619048	0.714286	0.852381	0.733333	0.852381
0.690476	0.62381	0.747619	0.852381	0.728571	0.852381
0.704762	0.666667	0.742857	0.82381	0.733333	0.842857
0.666667	0.633333	0.719048	0.82381	0.72381	0.852381
0.704762	0.67619	0.719048	0.847619	0.742857	0.866667
0.7	0.661905	0.757143	0.838095	0.728571	0.847619
0.661905	0.67619	0.742857	0.842857	0.733333	0.861905
0.704762	0.661905	0.742857	0.847619	0.738095	0.838095
0.690476	0.652381	0.714286	0.847619	0.733333	0.852381
0.714286	0.671429	0.757143	0.833333	0.733333	0.847619
0.671429	0.619048	0.72381	0.847619	0.733333	0.842857
0.680952	0.628571	0.7	0.847619	0.728571	0.838095
0.695238	0.666667	0.719048	0.842857	0.728571	0.852381
0.709524	0.671429	0.719048	0.847619	0.728571	0.838095
0.685714	0.666667	0.719048	0.838095	0.728571	0.852381
0.67619	0.628571	0.719048	0.842857	0.738095	0.857143
0.67619	0.642857	0.719048	0.852381	0.72381	0.852381
0.680952	0.633333	0.757143	0.852381	0.72381	0.857143
0.666667	0.642857	0.752381	0.847619	0.728571	0.847619
0.695238	0.638095	0.72381	0.852381	0.733333	0.838095
0.714286	0.67619	0.738095	0.842857	0.728571	0.842857
0.652381	0.638095	0.757143	0.842857	0.728571	0.82381
0.690476	0.62381	0.747619	0.842857	0.733333	0.842857
0.666667	0.657143	0.752381	0.852381	0.728571	0.828571
0.709524	0.638095	0.714286	0.847619	0.728571	0.852381
0.695238	0.62381	0.757143	0.842857	0.728571	0.828571
0.7	0.62381	0.752381	0.847619	0.728571	0.852381
0.690476	0.62381	0.757143	0.847619	0.733333	0.847619
0.7	0.661905	0.714286	0.847619	0.728571	0.857143
0.657143	0.647619	0.719048	0.833333	0.728571	0.866667
0.7	0.661905	0.709524	0.842857	0.738095	0.838095
0.657143	0.661905	0.719048	0.857143	0.733333	0.861905
0.671429	0.642857	0.719048	0.833333	0.728571	0.857143
0.657143	0.633333	0.733333	0.838095	0.733333	0.861905
0.657143	0.647619	0.719048	0.838095	0.728571	0.828571
0.690476	0.628571	0.757143	0.847619	0.733333	0.833333
0.657143	0.633333	0.709524	0.842857	0.738095	0.828571
0.7	0.652381	0.747619	0.842857	0.733333	0.852381
0.647619	0.628571	0.752381	0.842857	0.742857	0.833333
0.67619	0.642857	0.733333	0.847619	0.738095	0.842857
0.7	0.642857	0.752381	0.857143	0.728571	0.857143
0.690476	0.671429	0.738095	0.828571	0.742857	0.866667
0.714286	0.671429	0.752381	0.828571	0.733333	0.857143
0.661905	0.633333	0.752381	0.828571	0.733333	0.842857
0.661905	0.633333	0.752381	0.842857	0.738095	0.833333
0.671429	0.67619	0.747619	0.833333	0.742857	0.852381
0.7	0.642857	0.747619	0.833333	0.728571	0.861905
0.657143	0.628571	0.747619	0.838095	0.72381	0.847619
0.652381	0.642857	0.719048	0.852381	0.719048	0.842857
0.661905	0.633333	0.72381	0.833333	0.728571	0.847619
0.67619	0.633333	0.752381	0.828571	0.742857	0.833333
0.690476	0.633333	0.752381	0.852381	0.742857	0.847619
0.657143	0.642857	0.704762	0.847619	0.733333	0.847619
0.67619	0.666667	0.704762	0.838095	0.72381	0.838095
0.7	0.633333	0.704762	0.857143	0.733333	0.833333
0.661905	0.633333	0.714286	0.838095	0.733333	0.833333
0.7	0.666667	0.704762	0.847619	0.733333	0.828571
0.695238	0.638095	0.709524	0.852381	0.733333	0.828571
0.680952	0.666667	0.752381	0.847619	0.733333	0.82381
0.7	0.628571	0.714286	0.842857	0.728571	0.842857
0.661905	0.638095	0.719048	0.852381	0.733333	0.842857
0.704762	0.638095	0.719048	0.847619	0.72381	0.852381
0.709524	0.657143	0.709524	0.842857	0.728571	0.842857
0.67619	0.642857	0.704762	0.838095	0.728571	0.852381
0.695238	0.671429	0.747619	0.838095	0.728571	0.842857
0.67619	0.671429	0.719048	0.852381	0.742857	0.847619
0.666667	0.633333	0.719048	0.847619	0.728571	0.838095
0.661905	0.628571	0.747619	0.847619	0.728571	0.838095
0.7	0.633333	0.714286	0.842857	0.733333	0.861905
0.690476	0.633333	0.766667	0.838095	0.733333	0.857143
0.661905	0.638095	0.766667	0.842857	0.728571	0.838095
0.666667	0.628571	0.747619	0.838095	0.728571	0.852381
0.685714	0.628571	0.752381	0.857143	0.733333	0.842857
0.685714	0.666667	0.742857	0.847619	0.728571	0.842857
0.704762	0.666667	0.728571	0.828571	0.728571	0.838095
0.695238	0.628571	0.747619	0.847619	0.733333	0.828571
0.690476	0.661905	0.7	0.852381	0.728571	0.857143
0.690476	0.633333	0.7	0.838095	0.728571	0.852381
0.695238	0.657143	0.752381	0.838095	0.733333	0.852381
0.671429	0.628571	0.709524	0.842857	0.742857	0.857143
0.67619	0.633333	0.719048	0.82381	0.733333	0.847619
0.695238	0.657143	0.719048	0.838095	0.728571	0.842857
0.666667	0.652381	0.72381	0.847619	0.728571	0.847619
0.7	0.657143	0.747619	0.833333	0.742857	0.842857
0.709524	0.628571	0.738095	0.838095	0.733333	0.861905
0.666667	0.652381	0.719048	0.838095	0.72381	0.857143
0.695238	0.671429	0.719048	0.852381	0.728571	0.838095
0.661905	0.666667	0.766667	0.847619	0.728571	0.842857
0.695238	0.628571	0.719048	0.842857	0.733333	0.838095
0.661905	0.628571	0.733333	0.819048	0.719048	0.852381
0.680952	0.633333	0.747619	0.833333	0.733333	0.838095
0.638095	0.638095	0.757143	0.847619	0.738095	0.847619
0.671429	0.633333	0.719048	0.838095	0.733333	0.833333
0.67619	0.638095	0.752381	0.852381	0.728571	0.828571
0.657143	0.657143	0.757143	0.842857	0.72381	0.847619
0.7	0.614286	0.714286	0.847619	0.733333	0.842857
0.661905	0.67619	0.72381	0.842857	0.72381	0.842857
0.695238	0.628571	0.72381	0.828571	0.733333	0.861905
0.685714	0.652381	0.742857	0.833333	0.733333	0.861905
0.685714	0.642857	0.72381	0.852381	0.728571	0.819048
0.666667	0.628571	0.752381	0.833333	0.742857	0.852381
0.7	0.628571	0.747619	0.852381	0.747619	0.847619
0.657143	0.671429	0.752381	0.847619	0.728571	0.857143
0.685714	0.666667	0.757143	0.838095	0.72381	0.842857
0.661905	0.614286	0.757143	0.838095	0.728571	0.82381
0.652381	0.638095	0.761905	0.842857	0.733333	0.842857
0.709524	0.642857	0.761905	0.847619	0.72381	0.852381
0.7	0.661905	0.747619	0.838095	0.719048	0.828571
0.7	0.666667	0.752381	0.852381	0.728571	0.857143
0.695238	0.671429	0.747619	0.842857	0.728571	0.857143
0.671429	0.661905	0.719048	0.828571	0.728571	0.838095
0.7	0.638095	0.757143	0.852381	0.728571	0.828571
0.661905	0.633333	0.752381	0.847619	0.733333	0.828571
0.657143	0.628571	0.714286	0.842857	0.72381	0.852381
0.695238	0.619048	0.757143	0.842857	0.72381	0.814286
0.695238	0.619048	0.757143	0.842857	0.733333	0.842857
0.7	0.633333	0.747619	0.857143	0.72381	0.838095
0.671429	0.628571	0.709524	0.842857	0.733333	0.833333
0.661905	0.638095	0.757143	0.852381	0.728571	0.819048
0.7	0.666667	0.757143	0.852381	0.728571	0.852381
0.709524	0.628571	0.752381	0.838095	0.728571	0.82381
0.709524	0.666667	0.72381	0.842857	0.733333	0.82381
0.652381	0.671429	0.714286	0.852381	0.733333	0.847619
0.661905	0.671429	0.714286	0.847619	0.728571	0.847619
0.661905	0.657143	0.714286	0.842857	0.738095	0.828571
0.661905	0.647619	0.742857	0.842857	0.733333	0.842857
0.704762	0.657143	0.757143	0.82381	0.72381	0.842857
0.657143	0.671429	0.742857	0.828571	0.747619	0.82381
0.690476	0.638095	0.747619	0.847619	0.733333	0.847619
0.67619	0.633333	0.761905	0.842857	0.738095	0.847619
0.666667	0.628571	0.738095	0.838095	0.738095	0.847619
0.7	0.62381	0.752381	0.847619	0.728571	0.833333
0.666667	0.628571	0.752381	0.833333	0.733333	0.838095
0.661905	0.633333	0.714286	0.833333	0.733333	0.847619
0.7	0.633333	0.757143	0.828571	0.72381	0.847619
0.695238	0.657143	0.752381	0.842857	0.728571	0.838095
0.661905	0.657143	0.714286	0.847619	0.728571	0.861905
0.652381	0.666667	0.747619	0.842857	0.742857	0.861905
0.652381	0.633333	0.757143	0.857143	0.72381	0.82381
0.652381	0.633333	0.747619	0.82381	0.738095	0.847619
0.7	0.661905	0.742857	0.838095	0.728571	0.833333
0.666667	0.661905	0.72381	0.842857	0.728571	0.842857
0.657143	0.638095	0.761905	0.838095	0.747619	0.838095
0.7	0.638095	0.742857	0.842857	0.747619	0.857143
0.671429	0.661905	0.752381	0.842857	0.72381	0.857143
0.680952	0.619048	0.752381	0.838095	0.72381	0.857143
0.695238	0.633333	0.72381	0.852381	0.742857	0.828571
0.67619	0.657143	0.709524	0.833333	0.728571	0.838095
0.685714	0.666667	0.704762	0.852381	0.728571	0.833333
0.661905	0.67619	0.728571	0.838095	0.733333	0.857143
0.661905	0.642857	0.752381	0.82381	0.733333	0.842857
0.704762	0.642857	0.709524	0.828571	0.719048	0.82381
0.695238	0.619048	0.747619	0.833333	0.719048	0.828571
0.661905	0.619048	0.752381	0.833333	0.719048	0.833333
0.657143	0.67619	0.757143	0.847619	0.742857	0.842857
0.666667	0.652381	0.738095	0.82381	0.72381	0.838095
0.709524	0.657143	0.757143	0.838095	0.728571	0.819048
0.690476	0.652381	0.728571	0.838095	0.714286	0.838095
0.695238	0.633333	0.757143	0.838095	0.728571	0.833333
0.661905	0.657143	0.709524	0.847619	0.728571	0.847619
0.67619	0.661905	0.742857	0.833333	0.742857	0.847619
0.666667	0.638095	0.709524	0.819048	0.742857	0.852381
0.671429	0.661905	0.72381	0.847619	0.728571	0.842857
0.695238	0.638095	0.709524	0.828571	0.728571	0.838095
0.666667	0.647619	0.742857	0.847619	0.747619	0.838095
0.714286	0.633333	0.742857	0.828571	0.728571	0.866667
0.685714	0.62381	0.742857	0.82381	0.738095	0.861905
0.661905	0.628571	0.757143	0.828571	0.733333	0.833333
0.709524	0.62381	0.72381	0.838095	0.728571	0.857143
0.666667	0.62381	0.714286	0.838095	0.719048	0.847619
0.690476	0.62381	0.752381	0.842857	0.747619	0.842857
0.72381	0.666667	0.752381	0.819048	0.733333	0.852381
0.671429	0.652381	0.709524	0.857143	0.733333	0.847619
0.661905	0.619048	0.704762	0.833333	0.733333	0.847619
0.661905	0.647619	0.704762	0.842857	0.747619	0.833333
0.680952	0.633333	0.704762	0.857143	0.747619	0.857143
0.661905	0.661905	0.738095	0.857143	0.747619	0.852381
0.690476	0.62381	0.742857	0.833333	0.733333	0.852381
0.695238	0.671429	0.747619	0.852381	0.728571	0.852381
0.671429	0.657143	0.742857	0.833333	0.72381	0.833333
0.7	0.666667	0.747619	0.828571	0.719048	0.852381
0.661905	0.661905	0.742857	0.847619	0.719048	0.842857
0.680952	0.661905	0.714286	0.842857	0.728571	0.82381
0.7	0.638095	0.738095	0.842857	0.733333	0.828571
0.671429	0.647619	0.738095	0.828571	0.733333	0.852381
0.680952	0.638095	0.738095	0.842857	0.728571	0.828571
0.666667	0.62381	0.738095	0.833333	0.738095	0.838095
0.666667	0.647619	0.714286	0.847619	0.72381	0.828571
0.671429	0.628571	0.728571	0.82381	0.72381	0.842857
0.67619	0.661905	0.728571	0.842857	0.72381	0.838095
0.7	0.633333	0.704762	0.838095	0.733333	0.828571
0.666667	0.638095	0.742857	0.833333	0.728571	0.852381
0.652381	0.661905	0.757143	0.847619	0.728571	0.828571
0.704762	0.638095	0.709524	0.838095	0.747619	0.838095
0.704762	0.633333	0.709524	0.852381	0.72381	0.847619
0.690476	0.666667	0.714286	0.842857	0.728571	0.847619
0.671429	0.657143	0.719048	0.852381	0.728571	0.842857
0.666667	0.647619	0.733333	0.838095	0.742857	0.828571
0.685714	0.647619	0.714286	0.842857	0.742857	0.833333
0.695238	0.671429	0.738095	0.833333	0.742857	0.852381
0.695238	0.619048	0.714286	0.847619	0.728571	0.833333
0.7	0.652381	0.690476	0.847619	0.738095	0.842857
0.7	0.661905	0.747619	0.838095	0.72381	0.852381
0.685714	0.671429	0.719048	0.852381	0.719048	0.828571
0.666667	0.647619	0.704762	0.838095	0.728571	0.852381
0.671429	0.657143	0.709524	0.833333	0.742857	0.861905
0.695238	0.638095	0.752381	0.842857	0.742857	0.833333
0.685714	0.666667	0.709524	0.828571	0.747619	0.833333
0.657143	0.633333	0.709524	0.847619	0.747619	0.838095
0.690476	0.619048	0.728571	0.838095	0.742857	0.847619
0.685714	0.619048	0.728571	0.838095	0.742857	0.833333
0.690476	0.628571	0.709524	0.842857	0.72381	0.852381
0.652381	0.638095	0.728571	0.828571	0.72381	0.842857
0.661905	0.661905	0.752381	0.842857	0.733333	0.847619
0.709524	0.62381	0.742857	0.838095	0.733333	0.828571
0.695238	0.642857	0.761905	0.842857	0.728571	0.847619
0.690476	0.647619	0.738095	0.842857	0.728571	0.838095
0.661905	0.657143	0.752381	0.838095	0.733333	0.861905
0.657143	0.642857	0.719048	0.847619	0.72381	0.828571
0.671429	0.657143	0.719048	0.847619	0.719048	0.842857
0.671429	0.619048	0.752381	0.847619	0.719048	0.838095
0.666667	0.657143	0.72381	0.847619	0.738095	0.847619
0.695238	0.657143	0.719048	0.833333	0.719048	0.828571
0.704762	0.628571	0.704762	0.833333	0.728571	0.847619
0.661905	0.638095	0.709524	0.842857	0.733333	0.809524
0.7	0.657143	0.719048	0.838095	0.742857	0.847619
0.652381	0.633333	0.72381	0.842857	0.72381	0.838095
0.671429	0.666667	0.719048	0.842857	0.733333	0.819048
0.695238	0.666667	0.747619	0.842857	0.728571	0.861905
0.680952	0.619048	0.714286	0.838095	0.728571	0.828571
0.652381	0.619048	0.742857	0.838095	0.72381	0.852381
0.666667	0.619048	0.704762	0.82381	0.742857	0.861905
0.661905	0.628571	0.719048	0.833333	0.719048	0.833333
0.652381	0.67619	0.747619	0.828571	0.719048	0.838095
0.690476	0.62381	0.747619	0.847619	0.738095	0.838095
0.657143	0.62381	0.719048	0.842857	0.733333	0.838095
0.666667	0.633333	0.719048	0.833333	0.728571	0.852381
0.690476	0.652381	0.714286	0.847619	0.728571	0.847619
0.690476	0.657143	0.742857	0.82381	0.72381	0.833333
0.704762	0.614286	0.719048	0.842857	0.733333	0.82381
0.680952	0.638095	0.738095	0.842857	0.733333	0.809524
0.680952	0.633333	0.747619	0.838095	0.742857	0.857143
0.657143	0.619048	0.714286	0.842857	0.733333	0.847619
0.7	0.619048	0.747619	0.828571	0.742857	0.842857
0.695238	0.619048	0.72381	0.838095	0.72381	0.852381
0.661905	0.657143	0.747619	0.852381	0.738095	0.838095
0.685714	0.62381	0.752381	0.842857	0.72381	0.833333
0.680952	0.619048	0.72381	0.842857	0.72381	0.838095
0.680952	0.628571	0.752381	0.819048	0.72381	0.857143
0.7	0.638095	0.757143	0.82381	0.728571	0.82381
0.7	0.609524	0.728571	0.828571	0.719048	0.847619
0.7	0.628571	0.728571	0.842857	0.709524	0.847619
0.657143	0.628571	0.7	0.847619	0.738095	0.828571
0.685714	0.628571	0.7	0.819048	0.733333	0.852381
0.685714	0.619048	0.714286	0.828571	0.72381	0.842857
0.690476	0.62381	0.738095	0.828571	0.709524	0.819048
0.661905	0.633333	0.742857	0.852381	0.728571	0.833333
0.666667	0.62381	0.714286	0.847619	0.742857	0.804762
0.666667	0.661905	0.742857	0.819048	0.733333	0.833333
0.657143	0.661905	0.742857	0.828571	0.738095	0.857143
0.661905	0.657143	0.714286	0.828571	0.742857	0.847619
0.666667	0.62381	0.747619	0.838095	0.719048	0.852381
0.666667	0.619048	0.757143	0.833333	0.733333	0.819048
0.652381	0.614286	0.714286	0.828571	0.733333	0.847619
0.7	0.609524	0.714286	0.82381	0.72381	0.828571
0.7	0.642857	0.752381	0.833333	0.728571	0.847619
0.661905	0.62381	0.752381	0.828571	0.728571	0.828571
0.7	0.619048	0.72381	0.833333	0.733333	0.804762
0.661905	0.657143	0.747619	0.847619	0.733333	0.833333
0.661905	0.614286	0.747619	0.828571	0.733333	0.847619
0.661905	0.628571	0.714286	0.852381	0.733333	0.852381
0.7	0.619048	0.709524	0.847619	0.72381	0.814286
0.666667	0.661905	0.747619	0.847619	0.72381	0.847619
0.666667	0.661905	0.714286	0.842857	0.738095	0.833333
0.661905	0.666667	0.752381	0.842857	0.738095	0.838095
0.690476	0.657143	0.704762	0.838095	0.728571	0.838095
0.657143	0.657143	0.747619	0.833333	0.742857	0.842857
0.657143	0.661905	0.752381	0.842857	0.742857	0.842857
0.666667	0.62381	0.742857	0.847619	0.733333	0.842857
0.657143	0.628571	0.747619	0.828571	0.704762	0.842857
0.652381	0.633333	0.742857	0.819048	0.728571	0.838095
0.666667	0.647619	0.714286	0.833333	0.719048	0.82381
0.666667	0.666667	0.733333	0.847619	0.738095	0.814286
0.661905	0.657143	0.733333	0.833333	0.738095	0.833333
0.680952	0.647619	0.747619	0.838095	0.728571	0.833333
0.661905	0.62381	0.757143	0.838095	0.72381	0.833333
0.657143	0.628571	0.719048	0.809524	0.72381	0.838095
0.690476	0.633333	0.719048	0.838095	0.72381	0.842857
0.690476	0.633333	0.747619	0.828571	0.742857	0.852381
0.657143	0.619048	0.719048	0.833333	0.72381	0.838095
0.652381	0.652381	0.752381	0.828571	0.714286	0.828571
0.695238	0.661905	0.761905	0.82381	0.738095	0.842857
0.666667	0.638095	0.704762	0.847619	0.719048	0.833333
0.695238	0.62381	0.704762	0.82381	0.742857	0.852381
0.657143	0.628571	0.709524	0.838095	0.704762	0.814286
0.671429	0.609524	0.752381	0.833333	0.733333	0.833333
0.695238	0.633333	0.704762	0.809524	0.738095	0.819048
0.695238	0.666667	0.714286	0.847619	0.728571	0.814286
0.652381	0.614286	0.72381	0.847619	0.733333	0.847619
0.647619	0.628571	0.704762	0.842857	0.72381	0.842857
0.647619	0.652381	0.714286	0.842857	0.72381	0.833333
0.647619	0.657143	0.704762	0.819048	0.728571	0.847619
0.661905	0.652381	0.747619	0.833333	0.738095	0.819048
0.690476	0.647619	0.757143	0.828571	0.728571	0.82381
0.661905	0.628571	0.757143	0.842857	0.72381	0.861905
0.685714	0.671429	0.752381	0.838095	0.733333	0.838095
0.680952	0.657143	0.752381	0.852381	0.719048	0.842857
0.657143	0.614286	0.714286	0.828571	0.738095	0.82381
0.661905	0.62381	0.714286	0.828571	0.738095	0.842857
0.657143	0.628571	0.7	0.828571	0.738095	0.809524
0.690476	0.628571	0.738095	0.833333	0.728571	0.842857
0.657143	0.614286	0.714286	0.847619	0.728571	0.833333
0.657143	0.638095	0.714286	0.828571	0.728571	0.852381
0.695238	0.619048	0.742857	0.833333	0.719048	0.838095
0.652381	0.633333	0.747619	0.828571	0.72381	0.809524
0.657143	0.657143	0.714286	0.833333	0.72381	0.838095
0.661905	0.62381	0.714286	0.819048	0.738095	0.819048
0.657143	0.619048	0.752381	0.833333	0.733333	0.833333
0.666667	0.62381	0.728571	0.838095	0.709524	0.828571
0.666667	0.62381	0.752381	0.833333	0.733333	0.838095
0.652381	0.647619	0.752381	0.838095	0.742857	0.819048
0.666667	0.628571	0.752381	0.804762	0.72381	0.847619
0.7	0.628571	0.752381	0.82381	0.719048	0.838095
0.7	0.62381	0.728571	0.82381	0.733333	0.833333
0.680952	0.619048	0.704762	0.838095	0.714286	0.833333
0.657143	0.619048	0.704762	0.833333	0.738095	0.838095
0.685714	0.652381	0.752381	0.814286	0.728571	0.847619
0.661905	0.638095	0.728571	0.819048	0.72381	0.842857
0.695238	0.647619	0.738095	0.842857	0.719048	0.828571
0.661905	0.628571	0.72381	0.82381	0.719048	0.838095
0.652381	0.628571	0.747619	0.847619	0.719048	0.828571
0.680952	0.638095	0.747619	0.819048	0.728571	0.838095
0.652381	0.62381	0.719048	0.82381	0.728571	0.847619
0.7	0.647619	0.742857	0.82381	0.733333	0.828571
0.695238	0.604762	0.742857	0.828571	0.733333	0.833333
0.661905	0.628571	0.738095	0.828571	0.72381	0.819048
0.661905	0.62381	0.742857	0.833333	0.733333	0.838095
0.657143	0.614286	0.747619	0.852381	0.733333	0.82381
0.680952	0.619048	0.747619	0.828571	0.738095	0.82381
0.690476	0.62381	0.714286	0.833333	0.72381	0.847619
0.652381	0.638095	0.733333	0.833333	0.72381	0.833333
0.647619	0.628571	0.757143	0.833333	0.733333	0.82381
0.647619	0.633333	0.738095	0.804762	0.733333	0.833333
0.661905	0.633333	0.742857	0.814286	0.72381	0.833333
0.661905	0.6	0.709524	0.814286	0.728571	0.814286
0.652381	0.633333	0.704762	0.838095	0.738095	0.847619
0.690476	0.638095	0.761905	0.833333	0.733333	0.833333
0.652381	0.62381	0.747619	0.833333	0.719048	0.828571
0.685714	0.633333	0.728571	0.833333	0.728571	0.828571
0.666667	0.633333	0.728571	0.82381	0.738095	0.838095
0.657143	0.633333	0.738095	0.82381	0.728571	0.857143
0.661905	0.6	0.714286	0.809524	0.728571	0.82381
0.690476	0.604762	0.709524	0.833333	0.72381	0.82381
0.661905	0.652381	0.738095	0.838095	0.733333	0.82381
0.661905	0.652381	0.747619	0.814286	0.728571	0.852381
0.671429	0.652381	0.714286	0.828571	0.738095	0.838095
0.657143	0.609524	0.714286	0.842857	0.72381	0.819048
0.680952	0.666667	0.704762	0.838095	0.728571	0.819048
0.680952	0.614286	0.704762	0.838095	0.728571	0.838095
0.657143	0.619048	0.742857	0.838095	0.733333	0.838095
0.680952	0.619048	0.714286	0.842857	0.714286	0.838095
0.661905	0.619048	0.709524	0.804762	0.728571	0.842857
0.652381	0.652381	0.742857	0.819048	0.719048	0.819048
0.647619	0.652381	0.742857	0.838095	0.72381	0.828571
0.680952	0.638095	0.714286	0.833333	0.72381	0.82381
0.657143	0.652381	0.709524	0.828571	0.728571	0.833333
0.661905	0.619048	0.709524	0.809524	0.733333	0.838095
0.685714	0.652381	0.714286	0.82381	0.733333	0.842857
0.652381	0.604762	0.719048	0.828571	0.714286	0.809524
0.652381	0.619048	0.747619	0.833333	0.742857	0.809524
0.690476	0.619048	0.747619	0.82381	0.728571	0.82381
0.7	0.614286	0.752381	0.82381	0.728571	0.809524
0.7	0.609524	0.709524	0.842857	0.738095	0.852381
0.647619	0.619048	0.714286	0.833333	0.728571	0.847619
0.680952	0.657143	0.704762	0.814286	0.728571	0.814286
0.661905	0.642857	0.709524	0.833333	0.728571	0.809524
0.695238	0.652381	0.709524	0.833333	0.714286	0.833333
0.657143	0.62381	0.709524	0.838095	0.728571	0.833333
0.657143	0.595238	0.742857	0.833333	0.728571	0.82381
0.695238	0.595238	0.742857	0.833333	0.714286	0.828571
0.690476	0.628571	0.719048	0.8	0.728571	0.842857
0.666667	0.614286	0.719048	0.842857	0.72381	0.828571
0.695238	0.614286	0.742857	0.809524	0.733333	0.833333
0.657143	0.595238	0.742857	0.814286	0.728571	0.828571
0.657143	0.633333	0.704762	0.814286	0.72381	0.828571
0.657143	0.609524	0.719048	0.828571	0.738095	0.814286
0.657143	0.609524	0.752381	0.8	0.728571	0.814286
0.652381	0.604762	0.742857	0.804762	0.72381	0.833333
0.661905		0.704762	0.814286	0.72381	0.838095
0.666667		0.742857	0.82381	0.728571	0.814286
0.690476		0.709524	0.819048	0.733333	0.82381
0.685714		0.72381	0.819048	0.742857	0.82381
0.666667		0.719048	0.833333	0.742857	0.838095
0.657143		0.704762	0.814286	0.742857	0.833333
0.67619		0.7	0.809524	0.742857	0.82381
0.680952		0.7	0.814286	0.72381	0.819048
0.642857		0.747619	0.82381	0.72381	0.804762
0.7		0.704762	0.814286	0.738095	0.814286
0.685714		0.704762	0.809524	0.733333	0.857143
0.685714		0.704762	0.814286	0.733333	0.814286
0.671429		0.704762	0.804762	0.738095	0.828571
0.67619		0.747619	0.795238		0.852381
0.685714		0.704762	0.819048		0.82381
0.657143		0.7	0.790476		0.82381
0.67619			0.780952		0.8
0.657143					0.838095
0.652381					0.814286
0.652381					0.814286
0.642857					0.838095
0.685714					0.814286
0.685714					0.8
0.661905					0.8
0.657143					0.847619
0.671429					0.804762
0.690476					0.82381
0.680952					0.828571
0.680952					0.828571
0.680952					0.82381
0.67619					0.852381
					0.852381
					0.847619
					0.833333
					0.814286
					0.819048
					0.847619
					0.795238
					0.814286
					0.847619
					0.809524
					0.809524
					0.819048

## Sheet: 3)
3) hydrolase activity
SD Medium	Minimal Medium	YPD Medium	SD Anaerobic Medium	Minimal Anaerobic Medium	YPD Anaerobic Medium
0.859375	0.864583	0.890625	0.90625	0.859375	0.921875
0.859375	0.859375	0.890625	0.911458	0.859375	0.916667
0.864583	0.854167	0.885417	0.911458	0.859375	0.921875
0.875	0.864583	0.885417	0.90625	0.859375	0.921875
0.864583	0.859375	0.890625	0.901042	0.859375	0.921875
0.864583	0.864583	0.890625	0.90625	0.864583	0.921875
0.864583	0.859375	0.885417	0.901042	0.864583	0.921875
0.864583	0.864583	0.885417	0.895833	0.859375	0.916667
0.869792	0.864583	0.885417	0.895833	0.859375	0.916667
0.869792	0.854167	0.880208	0.901042	0.859375	0.916667
0.869792	0.854167	0.885417	0.901042	0.859375	0.921875
0.869792	0.859375	0.890625	0.890625	0.859375	0.916667
0.864583	0.864583	0.890625	0.890625	0.864583	0.916667
0.864583	0.859375	0.890625	0.90625	0.864583	0.916667
0.859375	0.859375	0.885417	0.901042	0.864583	0.916667
0.859375	0.864583	0.890625	0.90625	0.864583	0.916667
0.869792	0.859375	0.890625	0.901042	0.854167	0.911458
0.869792	0.854167	0.890625	0.890625	0.854167	0.921875
0.859375	0.859375	0.880208	0.901042	0.854167	0.911458
0.864583	0.869792	0.890625	0.890625	0.864583	0.916667
0.859375	0.864583	0.885417	0.90625	0.864583	0.916667
0.854167	0.864583	0.885417	0.90625	0.854167	0.916667
0.880208	0.854167	0.885417	0.901042	0.859375	0.916667
0.854167	0.854167	0.885417	0.890625	0.864583	0.911458
0.848958	0.859375	0.885417	0.890625	0.859375	0.916667
0.854167	0.864583	0.885417	0.895833	0.859375	0.921875
0.854167	0.859375	0.890625	0.895833	0.869792	0.911458
0.859375	0.864583	0.890625	0.901042	0.859375	0.911458
0.859375	0.854167	0.890625	0.911458	0.859375	0.911458
0.869792	0.864583	0.890625	0.895833	0.864583	0.916667
0.875	0.864583	0.890625	0.895833	0.869792	0.916667
0.864583	0.854167	0.880208	0.90625	0.859375	0.916667
0.864583	0.854167	0.890625	0.895833	0.859375	0.916667
0.859375	0.859375	0.885417	0.895833	0.859375	0.916667
0.859375	0.859375	0.890625	0.895833	0.869792	0.90625
0.859375	0.859375	0.890625	0.911458	0.869792	0.90625
0.864583	0.859375	0.885417	0.90625	0.864583	0.911458
0.869792	0.854167	0.880208	0.895833	0.864583	0.916667
0.854167	0.864583	0.885417	0.895833	0.875	0.916667
0.869792	0.859375	0.890625	0.895833	0.869792	0.916667
0.864583	0.864583	0.890625	0.895833	0.869792	0.911458
0.864583	0.859375	0.890625	0.885417	0.859375	0.916667
0.859375	0.854167	0.885417	0.901042	0.864583	0.921875
0.875	0.859375	0.885417	0.901042	0.864583	0.90625
0.859375	0.854167	0.895833	0.90625	0.859375	0.916667
0.859375	0.859375	0.880208	0.911458	0.864583	0.911458
0.854167	0.864583	0.885417	0.890625	0.859375	0.911458
0.859375	0.854167	0.885417	0.885417	0.864583	0.921875
0.859375	0.848958	0.885417	0.895833	0.864583	0.916667
0.869792	0.854167	0.885417	0.890625	0.864583	0.916667
0.854167	0.864583	0.890625	0.890625	0.864583	0.916667
0.864583	0.859375	0.885417	0.890625	0.859375	0.911458
0.875	0.864583	0.880208	0.895833	0.864583	0.916667
0.869792	0.854167	0.890625	0.890625	0.864583	0.916667
0.854167	0.864583	0.890625	0.901042	0.864583	0.911458
0.859375	0.864583	0.885417	0.895833	0.859375	0.916667
0.880208	0.854167	0.890625	0.895833	0.859375	0.916667
0.854167	0.854167	0.885417	0.890625	0.869792	0.916667
0.859375	0.848958	0.885417	0.895833	0.859375	0.916667
0.869792	0.848958	0.885417	0.901042	0.864583	0.911458
0.875	0.859375	0.885417	0.880208	0.859375	0.901042
0.875	0.859375	0.890625	0.90625	0.859375	0.911458
0.869792	0.859375	0.890625	0.901042	0.859375	0.911458
0.875	0.859375	0.890625	0.901042	0.869792	0.911458
0.854167	0.859375	0.890625	0.901042	0.859375	0.916667
0.864583	0.864583	0.885417	0.90625	0.864583	0.921875
0.880208	0.859375	0.880208	0.895833	0.864583	0.90625
0.864583	0.859375	0.890625	0.885417	0.859375	0.921875
0.869792	0.854167	0.885417	0.885417	0.864583	0.911458
0.869792	0.854167	0.885417	0.890625	0.859375	0.916667
0.869792	0.854167	0.885417	0.895833	0.859375	0.90625
0.864583	0.859375	0.885417	0.90625	0.859375	0.911458
0.859375	0.848958	0.890625	0.895833	0.869792	0.911458
0.854167	0.854167	0.885417	0.901042	0.869792	0.90625
0.854167	0.864583	0.885417	0.90625	0.875	0.916667
0.869792	0.859375	0.880208	0.901042	0.864583	0.911458
0.864583	0.854167	0.880208	0.895833	0.869792	0.916667
0.875	0.854167	0.880208	0.895833	0.859375	0.916667
0.875	0.869792	0.880208	0.895833	0.875	0.911458
0.864583	0.859375	0.885417	0.90625	0.869792	0.911458
0.864583	0.859375	0.890625	0.911458	0.854167	0.921875
0.869792	0.854167	0.885417	0.901042	0.864583	0.911458
0.854167	0.859375	0.885417	0.911458	0.859375	0.916667
0.859375	0.859375	0.875	0.895833	0.864583	0.90625
0.864583	0.869792	0.890625	0.901042	0.864583	0.916667
0.859375	0.869792	0.885417	0.90625	0.859375	0.916667
0.859375	0.854167	0.885417	0.90625	0.864583	0.911458
0.854167	0.864583	0.885417	0.901042	0.864583	0.921875
0.859375	0.864583	0.885417	0.901042	0.875	0.921875
0.864583	0.859375	0.890625	0.90625	0.854167	0.90625
0.864583	0.859375	0.875	0.895833	0.859375	0.90625
0.859375	0.84375	0.875	0.890625	0.864583	0.90625
0.859375	0.854167	0.895833	0.901042	0.854167	0.90625
0.859375	0.859375	0.885417	0.901042	0.859375	0.911458
0.869792	0.848958	0.880208	0.890625	0.859375	0.911458
0.859375	0.854167	0.885417	0.895833	0.859375	0.911458
0.869792	0.848958	0.885417	0.901042	0.859375	0.911458
0.869792	0.864583	0.890625	0.895833	0.864583	0.916667
0.869792	0.859375	0.880208	0.890625	0.864583	0.90625
0.869792	0.859375	0.890625	0.895833	0.875	0.911458
0.864583	0.859375	0.895833	0.895833	0.869792	0.90625
0.875	0.869792	0.885417	0.890625	0.859375	0.916667
0.854167	0.859375	0.885417	0.885417	0.854167	0.911458
0.854167	0.869792	0.885417	0.895833	0.864583	0.916667
0.859375	0.864583	0.885417	0.890625	0.864583	0.916667
0.875	0.854167	0.885417	0.890625	0.859375	0.916667
0.875	0.854167	0.885417	0.880208	0.864583	0.901042
0.864583	0.864583	0.885417	0.895833	0.864583	0.916667
0.859375	0.848958	0.885417	0.895833	0.869792	0.916667
0.859375	0.854167	0.880208	0.895833	0.869792	0.916667
0.854167	0.848958	0.880208	0.890625	0.869792	0.90625
0.864583	0.859375	0.890625	0.890625	0.875	0.916667
0.864583	0.854167	0.890625	0.901042	0.869792	0.90625
0.848958	0.854167	0.890625	0.890625	0.859375	0.90625
0.869792	0.859375	0.890625	0.890625	0.859375	0.916667
0.864583	0.869792	0.890625	0.895833	0.864583	0.90625
0.859375	0.854167	0.890625	0.901042	0.869792	0.911458
0.859375	0.864583	0.880208	0.901042	0.859375	0.90625
0.864583	0.854167	0.885417	0.901042	0.859375	0.90625
0.859375	0.869792	0.885417	0.901042	0.864583	0.921875
0.869792	0.864583	0.885417	0.895833	0.859375	0.911458
0.869792	0.859375	0.885417	0.901042	0.859375	0.90625
0.864583	0.854167	0.890625	0.901042	0.859375	0.921875
0.875	0.854167	0.885417	0.901042	0.864583	0.916667
0.848958	0.848958	0.885417	0.895833	0.859375	0.916667
0.854167	0.864583	0.885417	0.895833	0.869792	0.921875
0.859375	0.864583	0.890625	0.895833	0.864583	0.90625
0.869792	0.854167	0.890625	0.895833	0.854167	0.90625
0.859375	0.854167	0.890625	0.895833	0.869792	0.916667
0.875	0.854167	0.885417	0.895833	0.864583	0.916667
0.875	0.854167	0.885417	0.901042	0.859375	0.901042
0.864583	0.864583	0.890625	0.890625	0.859375	0.911458
0.859375	0.859375	0.885417	0.901042	0.859375	0.911458
0.864583	0.854167	0.890625	0.90625	0.859375	0.916667
0.869792	0.854167	0.885417	0.901042	0.859375	0.90625
0.854167	0.859375	0.885417	0.890625	0.859375	0.90625
0.854167	0.848958	0.885417	0.90625	0.864583	0.921875
0.859375	0.859375	0.885417	0.901042	0.859375	0.911458
0.869792	0.854167	0.885417	0.901042	0.864583	0.90625
0.869792	0.848958	0.875	0.890625	0.859375	0.911458
0.869792	0.864583	0.885417	0.90625	0.859375	0.911458
0.869792	0.859375	0.885417	0.90625	0.864583	0.90625
0.854167	0.854167	0.885417	0.895833	0.854167	0.911458
0.880208	0.848958	0.890625	0.895833	0.864583	0.90625
0.864583	0.859375	0.880208	0.90625	0.864583	0.911458
0.859375	0.864583	0.890625	0.911458	0.864583	0.90625
0.864583	0.854167	0.880208	0.901042	0.864583	0.90625
0.864583	0.848958	0.880208	0.90625	0.864583	0.911458
0.864583	0.859375	0.885417	0.895833	0.859375	0.90625
0.864583	0.864583	0.885417	0.911458	0.859375	0.90625
0.869792	0.859375	0.885417	0.911458	0.864583	0.911458
0.864583	0.859375	0.885417	0.890625	0.864583	0.901042
0.859375	0.854167	0.885417	0.890625	0.864583	0.911458
0.859375	0.864583	0.875	0.895833	0.859375	0.901042
0.859375	0.848958	0.880208	0.901042	0.859375	0.901042
0.880208	0.848958	0.890625	0.895833	0.859375	0.911458
0.869792	0.848958	0.880208	0.895833	0.859375	0.911458
0.864583	0.854167	0.890625	0.890625	0.859375	0.911458
0.864583	0.864583	0.890625	0.895833	0.859375	0.911458
0.869792	0.864583	0.890625	0.901042	0.859375	0.901042
0.869792	0.854167	0.890625	0.895833	0.859375	0.911458
0.864583	0.854167	0.880208	0.895833	0.864583	0.916667
0.864583	0.854167	0.880208	0.895833	0.864583	0.916667
0.864583	0.859375	0.885417	0.895833	0.859375	0.90625
0.869792	0.864583	0.885417	0.895833	0.859375	0.90625
0.864583	0.864583	0.885417	0.901042	0.864583	0.911458
0.864583	0.859375	0.885417	0.895833	0.864583	0.90625
0.864583	0.859375	0.885417	0.895833	0.859375	0.911458
0.864583	0.859375	0.880208	0.901042	0.875	0.911458
0.869792	0.838542	0.890625	0.890625	0.864583	0.90625
0.848958	0.848958	0.890625	0.890625	0.859375	0.916667
0.854167	0.859375	0.885417	0.880208	0.854167	0.90625
0.854167	0.854167	0.885417	0.890625	0.859375	0.901042
0.854167	0.864583	0.880208	0.901042	0.859375	0.911458
0.859375	0.859375	0.890625	0.90625	0.859375	0.90625
0.854167	0.859375	0.890625	0.901042	0.859375	0.911458
0.869792	0.859375	0.880208	0.895833	0.869792	0.90625
0.854167	0.854167	0.880208	0.895833	0.859375	0.916667
0.859375	0.859375	0.890625	0.885417	0.859375	0.911458
0.848958	0.864583	0.890625	0.890625	0.869792	0.911458
0.869792	0.869792	0.885417	0.890625	0.869792	0.916667
0.859375	0.859375	0.885417	0.885417	0.859375	0.916667
0.848958	0.859375	0.875	0.885417	0.859375	0.916667
0.880208	0.854167	0.875	0.890625	0.864583	0.916667
0.864583	0.859375	0.880208	0.895833	0.854167	0.895833
0.869792	0.854167	0.890625	0.895833	0.854167	0.916667
0.869792	0.854167	0.885417	0.901042	0.869792	0.911458
0.869792	0.854167	0.885417	0.895833	0.854167	0.911458
0.848958	0.854167	0.895833	0.890625	0.854167	0.916667
0.854167	0.864583	0.880208	0.890625	0.854167	0.916667
0.859375	0.869792	0.885417	0.890625	0.864583	0.90625
0.875	0.859375	0.890625	0.895833	0.864583	0.911458
0.875	0.859375	0.875	0.90625	0.859375	0.90625
0.875	0.854167	0.890625	0.895833	0.869792	0.911458
0.875	0.848958	0.880208	0.901042	0.854167	0.911458
0.869792	0.848958	0.890625	0.895833	0.859375	0.911458
0.864583	0.864583	0.885417	0.890625	0.864583	0.895833
0.864583	0.848958	0.880208	0.895833	0.859375	0.90625
0.880208	0.854167	0.880208	0.901042	0.869792	0.90625
0.880208	0.848958	0.890625	0.901042	0.864583	0.90625
0.859375	0.859375	0.885417	0.895833	0.864583	0.90625
0.864583	0.854167	0.890625	0.895833	0.869792	0.911458
0.859375	0.854167	0.875	0.895833	0.859375	0.90625
0.859375	0.84375	0.869792	0.895833	0.864583	0.916667
0.864583	0.859375	0.880208	0.901042	0.864583	0.916667
0.864583	0.848958	0.869792	0.895833	0.864583	0.901042
0.859375	0.848958	0.880208	0.890625	0.864583	0.901042
0.859375	0.848958	0.875	0.895833	0.864583	0.911458
0.869792	0.854167	0.885417	0.895833	0.864583	0.911458
0.875	0.854167	0.885417	0.895833	0.864583	0.895833
0.875	0.859375	0.880208	0.901042	0.854167	0.911458
0.854167	0.864583	0.885417	0.895833	0.869792	0.911458
0.869792	0.859375	0.890625	0.901042	0.859375	0.911458
0.880208	0.854167	0.885417	0.895833	0.875	0.90625
0.875	0.854167	0.885417	0.901042	0.859375	0.916667
0.875	0.859375	0.890625	0.890625	0.859375	0.916667
0.864583	0.848958	0.885417	0.901042	0.859375	0.90625
0.854167	0.848958	0.890625	0.885417	0.859375	0.90625
0.864583	0.848958	0.885417	0.890625	0.859375	0.90625
0.875	0.848958	0.880208	0.885417	0.854167	0.90625
0.864583	0.859375	0.885417	0.885417	0.859375	0.916667
0.859375	0.848958	0.885417	0.885417	0.859375	0.921875
0.859375	0.854167	0.885417	0.895833	0.854167	0.90625
0.859375	0.854167	0.885417	0.895833	0.864583	0.90625
0.869792	0.854167	0.885417	0.895833	0.864583	0.90625
0.864583	0.859375	0.880208	0.890625	0.859375	0.921875
0.854167	0.854167	0.890625	0.890625	0.859375	0.911458
0.864583	0.859375	0.885417	0.901042	0.859375	0.921875
0.848958	0.848958	0.885417	0.895833	0.854167	0.911458
0.859375	0.859375	0.885417	0.895833	0.854167	0.916667
0.864583	0.854167	0.880208	0.895833	0.854167	0.916667
0.869792	0.848958	0.875	0.890625	0.859375	0.911458
0.854167	0.854167	0.880208	0.890625	0.859375	0.90625
0.859375	0.864583	0.895833	0.895833	0.875	0.911458
0.859375	0.848958	0.869792	0.880208	0.854167	0.901042
0.859375	0.859375	0.890625	0.885417	0.869792	0.90625
0.854167	0.84375	0.885417	0.890625	0.859375	0.90625
0.848958	0.854167	0.885417	0.895833	0.854167	0.911458
0.859375	0.854167	0.885417	0.901042	0.854167	0.90625
0.864583	0.848958	0.885417	0.880208	0.864583	0.90625
0.859375	0.854167	0.875	0.895833	0.848958	0.911458
0.880208	0.854167	0.885417	0.901042	0.854167	0.901042
0.854167	0.848958	0.880208	0.885417	0.854167	0.911458
0.875	0.854167	0.885417	0.885417	0.864583	0.901042
0.875	0.859375	0.885417	0.901042	0.859375	0.916667
0.869792	0.854167	0.880208	0.890625	0.854167	0.916667
0.875	0.864583	0.885417	0.890625	0.859375	0.90625
0.864583	0.859375	0.880208	0.885417	0.859375	0.901042
0.864583	0.859375	0.890625	0.895833	0.854167	0.911458
0.854167	0.854167	0.875	0.885417	0.869792	0.911458
0.869792	0.864583	0.875	0.901042	0.854167	0.90625
0.869792	0.848958	0.885417	0.90625	0.869792	0.911458
0.880208	0.859375	0.885417	0.901042	0.869792	0.911458
0.885417	0.854167	0.885417	0.901042	0.864583	0.90625
0.880208	0.859375	0.885417	0.895833	0.854167	0.90625
0.885417	0.859375	0.890625	0.895833	0.859375	0.90625
0.859375	0.859375	0.869792	0.895833	0.859375	0.911458
0.864583	0.854167	0.890625	0.895833	0.864583	0.90625
0.864583	0.859375	0.885417	0.901042	0.859375	0.90625
0.864583	0.864583	0.890625	0.901042	0.864583	0.911458
0.848958	0.854167	0.890625	0.901042	0.859375	0.895833
0.864583	0.854167	0.885417	0.895833	0.859375	0.90625
0.859375	0.864583	0.885417	0.90625	0.854167	0.901042
0.859375	0.864583	0.885417	0.895833	0.864583	0.901042
0.869792	0.854167	0.875	0.901042	0.854167	0.901042
0.869792	0.864583	0.885417	0.895833	0.864583	0.90625
0.864583	0.859375	0.890625	0.901042	0.864583	0.901042
0.864583	0.854167	0.890625	0.901042	0.864583	0.916667
0.869792	0.859375	0.875	0.890625	0.864583	0.90625
0.869792	0.859375	0.880208	0.895833	0.859375	0.911458
0.869792	0.859375	0.885417	0.895833	0.854167	0.921875
0.864583	0.848958	0.875	0.890625	0.864583	0.911458
0.864583	0.854167	0.880208	0.895833	0.864583	0.911458
0.880208	0.84375	0.885417	0.885417	0.859375	0.916667
0.864583	0.84375	0.890625	0.901042	0.859375	0.90625
0.885417	0.84375	0.885417	0.895833	0.869792	0.890625
0.864583	0.848958	0.885417	0.890625	0.869792	0.921875
0.84375	0.848958	0.880208	0.890625	0.869792	0.901042
0.880208	0.859375	0.880208	0.895833	0.859375	0.911458
0.869792	0.864583	0.885417	0.890625	0.859375	0.916667
0.869792	0.859375	0.890625	0.885417	0.859375	0.90625
0.859375	0.859375	0.885417	0.901042	0.864583	0.90625
0.854167	0.859375	0.885417	0.885417	0.864583	0.921875
0.864583	0.864583	0.880208	0.895833	0.848958	0.901042
0.869792	0.854167	0.885417	0.895833	0.864583	0.911458
0.864583	0.859375	0.880208	0.885417	0.859375	0.90625
0.864583	0.84375	0.880208	0.890625	0.854167	0.90625
0.848958	0.854167	0.890625	0.890625	0.859375	0.911458
0.864583	0.869792	0.875	0.885417	0.875	0.916667
0.864583	0.854167	0.880208	0.901042	0.864583	0.90625
0.869792	0.84375	0.880208	0.901042	0.859375	0.90625
0.869792	0.848958	0.880208	0.885417	0.859375	0.911458
0.864583	0.864583	0.885417	0.885417	0.859375	0.90625
0.864583	0.854167	0.875	0.890625	0.848958	0.911458
0.869792	0.869792	0.885417	0.890625	0.864583	0.916667
0.854167	0.864583	0.885417	0.880208	0.854167	0.90625
0.875	0.848958	0.890625	0.885417	0.854167	0.90625
0.848958	0.848958	0.880208	0.890625	0.864583	0.895833
0.869792	0.848958	0.885417	0.890625	0.859375	0.90625
0.880208	0.848958	0.885417	0.890625	0.864583	0.90625
0.875	0.859375	0.885417	0.895833	0.859375	0.901042
0.864583	0.859375	0.880208	0.901042	0.864583	0.916667
0.880208	0.859375	0.880208	0.885417	0.864583	0.901042
0.880208	0.848958	0.885417	0.901042	0.859375	0.916667
0.880208	0.859375	0.875	0.895833	0.864583	0.911458
0.854167	0.864583	0.885417	0.895833	0.848958	0.911458
0.864583	0.864583	0.885417	0.890625	0.854167	0.90625
0.864583	0.859375	0.880208	0.895833	0.854167	0.90625
0.864583	0.859375	0.875	0.885417	0.854167	0.90625
0.864583	0.854167	0.875	0.885417	0.859375	0.911458
0.864583	0.854167	0.890625	0.895833	0.859375	0.90625
0.864583	0.854167	0.885417	0.895833	0.859375	0.90625
0.859375	0.854167	0.880208	0.90625	0.859375	0.90625
0.875	0.854167	0.880208	0.901042	0.859375	0.90625
0.880208	0.854167	0.885417	0.895833	0.869792	0.895833
0.854167	0.848958	0.885417	0.901042	0.864583	0.895833
0.848958	0.859375	0.880208	0.901042	0.864583	0.911458
0.869792	0.859375	0.890625	0.911458	0.859375	0.911458
0.869792	0.864583	0.885417	0.890625	0.869792	0.911458
0.885417	0.854167	0.890625	0.885417	0.869792	0.916667
0.885417	0.854167	0.880208	0.885417	0.869792	0.895833
0.875	0.854167	0.880208	0.890625	0.859375	0.901042
0.880208	0.859375	0.885417	0.880208	0.859375	0.901042
0.875	0.869792	0.880208	0.90625	0.869792	0.901042
0.864583	0.864583	0.885417	0.895833	0.864583	0.895833
0.875	0.859375	0.885417	0.895833	0.864583	0.895833
0.875	0.84375	0.875	0.895833	0.864583	0.90625
0.885417	0.869792	0.875	0.890625	0.869792	0.895833
0.854167	0.854167	0.880208	0.895833	0.854167	0.90625
0.880208	0.864583	0.890625	0.895833	0.859375	0.901042
0.875	0.854167	0.890625	0.875	0.864583	0.911458
0.864583	0.854167	0.885417	0.885417	0.859375	0.911458
0.859375	0.854167	0.890625	0.890625	0.869792	0.911458
0.875	0.84375	0.869792	0.890625	0.869792	0.90625
0.859375	0.84375	0.880208	0.890625	0.869792	0.90625
0.864583	0.869792	0.875	0.895833	0.864583	0.911458
0.864583	0.848958	0.890625	0.895833	0.859375	0.901042
0.864583	0.859375	0.880208	0.901042	0.859375	0.895833
0.875	0.854167	0.880208	0.890625	0.854167	0.90625
0.885417	0.864583	0.885417	0.90625	0.854167	0.911458
0.875	0.854167	0.885417	0.880208	0.864583	0.911458
0.869792	0.859375	0.885417	0.885417	0.869792	0.901042
0.885417	0.864583	0.885417	0.895833	0.864583	0.911458
0.875	0.859375	0.880208	0.885417	0.859375	0.90625
0.875	0.859375	0.880208	0.880208	0.859375	0.895833
0.875	0.859375	0.880208	0.895833	0.854167	0.911458
0.869792	0.848958	0.885417	0.895833	0.869792	0.901042
0.869792	0.859375	0.885417	0.895833	0.859375	0.911458
0.875	0.859375	0.885417	0.869792	0.854167	0.90625
0.859375	0.864583	0.885417	0.895833	0.859375	0.90625
0.864583	0.864583	0.880208	0.90625	0.859375	0.90625
0.880208	0.864583	0.880208	0.885417	0.859375	0.895833
0.864583	0.859375	0.880208	0.890625	0.854167	0.916667
0.854167	0.859375	0.890625	0.890625	0.864583	0.911458
0.869792	0.848958	0.890625	0.895833	0.854167	0.90625
0.854167	0.869792	0.890625	0.890625	0.854167	0.890625
0.859375	0.84375	0.875	0.901042	0.859375	0.895833
0.875	0.854167	0.880208	0.911458	0.859375	0.901042
0.848958	0.859375	0.880208	0.895833	0.859375	0.916667
0.869792	0.848958	0.875	0.901042	0.864583	0.90625
0.848958	0.854167	0.880208	0.890625	0.864583	0.890625
0.869792	0.848958	0.880208	0.895833	0.864583	0.895833
0.864583	0.854167	0.890625	0.885417	0.859375	0.901042
0.859375	0.854167	0.869792	0.885417	0.854167	0.90625
0.84375	0.859375	0.880208	0.895833	0.864583	0.90625
0.864583	0.854167	0.885417	0.90625	0.864583	0.911458
0.859375	0.859375	0.880208	0.90625	0.859375	0.90625
0.859375	0.864583	0.880208	0.90625	0.859375	0.901042
0.869792	0.864583	0.885417	0.890625	0.859375	0.895833
0.859375	0.854167	0.885417	0.901042	0.848958	0.911458
0.859375	0.859375	0.890625	0.90625	0.859375	0.895833
0.869792	0.859375	0.880208	0.90625	0.869792	0.901042
0.854167	0.848958	0.885417	0.890625	0.859375	0.90625
0.848958	0.848958	0.880208	0.901042	0.859375	0.895833
0.859375	0.854167	0.880208	0.890625	0.859375	0.901042
0.859375	0.859375	0.895833	0.895833	0.854167	0.921875
0.859375	0.859375	0.880208	0.890625	0.875	0.901042
0.864583	0.854167	0.885417	0.890625	0.864583	0.90625
0.854167	0.854167	0.880208	0.90625	0.864583	0.901042
0.859375	0.854167	0.880208	0.890625	0.869792	0.895833
0.869792	0.859375	0.895833	0.885417	0.869792	0.90625
0.854167	0.84375	0.890625	0.880208	0.859375	0.90625
0.859375	0.854167	0.890625	0.885417	0.859375	0.90625
0.854167	0.859375	0.890625	0.895833	0.859375	0.895833
0.859375	0.854167	0.890625	0.890625	0.859375	0.901042
0.848958	0.864583	0.880208	0.890625	0.859375	0.90625
0.864583	0.859375	0.885417	0.890625	0.864583	0.916667
0.864583	0.864583	0.890625	0.880208	0.864583	0.911458
0.854167	0.848958	0.885417	0.895833	0.859375	0.90625
0.890625	0.848958	0.880208	0.890625	0.859375	0.916667
0.864583	0.859375	0.885417	0.875	0.864583	0.90625
0.864583	0.848958	0.885417	0.890625	0.859375	0.90625
0.869792	0.859375	0.880208	0.885417	0.864583	0.885417
0.875	0.854167	0.890625	0.890625	0.864583	0.911458
0.880208	0.854167	0.885417	0.895833	0.864583	0.901042
0.875	0.854167	0.890625	0.880208	0.854167	0.895833
0.854167	0.859375	0.885417	0.895833	0.869792	0.895833
0.880208	0.854167	0.880208	0.885417	0.864583	0.911458
0.859375	0.859375	0.895833	0.890625	0.848958	0.895833
0.880208	0.864583	0.885417	0.890625	0.859375	0.90625
0.864583	0.848958	0.885417	0.890625	0.854167	0.90625
0.880208	0.854167	0.880208	0.895833	0.864583	0.90625
0.880208	0.854167	0.890625	0.895833	0.854167	0.901042
0.864583	0.859375	0.890625	0.885417	0.854167	0.911458
0.875	0.854167	0.885417	0.885417	0.859375	0.90625
0.869792	0.864583	0.885417	0.880208	0.854167	0.901042
0.869792	0.854167	0.880208	0.885417	0.854167	0.90625
0.859375	0.848958	0.885417	0.885417	0.859375	0.90625
0.864583	0.848958	0.869792	0.895833	0.854167	0.911458
0.875	0.854167	0.885417	0.895833	0.859375	0.911458
0.854167	0.854167	0.869792	0.890625	0.854167	0.911458
0.875	0.864583	0.875	0.890625	0.859375	0.90625
0.875	0.854167	0.880208	0.890625	0.859375	0.901042
0.864583	0.848958	0.880208	0.890625	0.854167	0.895833
0.869792	0.848958	0.880208	0.895833	0.859375	0.895833
0.875	0.859375	0.880208	0.875	0.869792	0.901042
0.880208	0.854167	0.895833	0.895833	0.864583	0.90625
0.875	0.869792	0.875	0.901042	0.854167	0.895833
0.859375	0.864583	0.875	0.885417	0.854167	0.911458
0.869792	0.854167	0.880208	0.901042	0.854167	0.90625
0.875	0.854167	0.880208	0.890625	0.864583	0.90625
0.854167	0.859375	0.880208	0.890625	0.859375	0.90625
0.854167	0.859375	0.880208	0.890625	0.864583	0.90625
0.875	0.859375	0.885417	0.890625	0.864583	0.90625
0.864583	0.84375	0.880208	0.901042	0.848958	0.90625
0.869792	0.859375	0.880208	0.885417	0.864583	0.90625
0.880208	0.84375	0.875	0.880208	0.864583	0.916667
0.869792	0.854167	0.885417	0.885417	0.864583	0.890625
0.848958	0.864583	0.885417	0.885417	0.854167	0.90625
0.864583	0.864583	0.885417	0.885417	0.864583	0.916667
0.859375	0.84375	0.880208	0.885417	0.859375	0.890625
0.864583	0.854167	0.875	0.901042	0.859375	0.911458
0.859375	0.859375	0.875	0.901042	0.859375	0.911458
0.859375	0.838542	0.885417	0.90625	0.859375	0.911458
0.869792	0.859375	0.885417	0.885417	0.848958	0.90625
0.875	0.864583	0.890625	0.885417	0.854167	0.90625
0.864583	0.854167	0.885417	0.890625	0.848958	0.901042
0.859375	0.854167	0.885417	0.880208	0.848958	0.90625
0.869792	0.848958	0.885417	0.895833	0.864583	0.911458
0.859375	0.859375	0.875	0.885417	0.848958	0.911458
0.859375	0.859375	0.875	0.890625	0.854167	0.895833
0.859375	0.859375	0.869792	0.880208	0.854167	0.911458
0.859375	0.859375	0.880208	0.885417	0.854167	0.911458
0.864583	0.848958	0.895833	0.895833	0.848958	0.90625
0.864583	0.864583	0.885417	0.885417	0.864583	0.911458
0.859375	0.854167	0.885417	0.890625	0.864583	0.916667
0.854167	0.848958	0.875	0.895833	0.854167	0.901042
0.854167	0.854167	0.890625	0.890625	0.859375	0.890625
0.854167	0.838542	0.880208	0.890625	0.848958	0.90625
0.869792	0.854167	0.880208	0.895833	0.859375	0.890625
0.859375	0.864583	0.885417	0.880208	0.864583	0.911458
0.859375	0.854167	0.885417	0.880208	0.859375	0.90625
0.859375	0.864583	0.880208	0.901042	0.864583	0.90625
0.864583	0.859375	0.885417	0.901042	0.864583	0.911458
0.854167	0.848958	0.880208	0.901042	0.864583	0.90625
0.869792	0.848958	0.880208	0.885417	0.848958	0.90625
0.859375	0.848958	0.890625	0.901042	0.859375	0.895833
0.869792	0.859375	0.885417	0.895833	0.859375	0.916667
0.875	0.859375	0.885417	0.895833	0.864583	0.895833
0.875	0.859375	0.890625	0.90625	0.864583	0.895833
0.869792	0.848958	0.890625	0.895833	0.859375	0.895833
0.869792	0.854167	0.885417	0.890625	0.864583	0.90625
0.885417	0.84375	0.880208	0.880208	0.864583	0.90625
0.864583	0.854167	0.880208	0.885417	0.864583	0.90625
0.875	0.854167	0.885417	0.890625	0.864583	0.901042
0.864583	0.854167	0.885417	0.895833	0.864583	0.895833
0.885417	0.859375	0.895833	0.901042	0.854167	0.895833
0.885417	0.84375	0.885417	0.880208	0.854167	0.90625
0.869792	0.854167	0.880208	0.890625	0.859375	0.90625
0.869792	0.854167	0.890625	0.901042	0.854167	0.901042
0.869792	0.848958	0.890625	0.869792	0.859375	0.901042
0.854167	0.848958	0.880208	0.875	0.864583	0.90625
0.869792	0.854167	0.880208	0.880208	0.854167	0.895833
0.875	0.859375	0.885417	0.885417	0.854167	0.890625
0.869792	0.859375	0.885417	0.885417	0.864583	0.911458
0.864583	0.848958	0.880208	0.901042	0.864583	0.911458
0.864583	0.84375	0.880208	0.885417	0.854167	0.90625
0.869792	0.854167	0.885417	0.890625	0.859375	0.890625
0.859375	0.864583	0.895833	0.890625	0.859375	0.895833
0.854167	0.84375	0.880208	0.890625	0.859375	0.90625
0.869792	0.848958	0.890625	0.890625	0.864583	0.90625
0.880208	0.859375	0.880208	0.864583	0.859375	0.901042
0.875	0.869792	0.885417	0.890625	0.859375	0.90625
0.854167	0.869792	0.880208	0.890625	0.854167	0.901042
0.864583	0.854167	0.885417	0.901042	0.864583	0.911458
0.864583	0.854167	0.885417	0.875	0.854167	0.911458
0.875	0.848958	0.885417	0.880208	0.869792	0.901042
0.875	0.859375	0.885417	0.880208	0.854167	0.895833
0.859375	0.84375	0.869792	0.895833	0.859375	0.90625
0.859375	0.848958	0.885417	0.880208	0.854167	0.90625
0.885417	0.854167	0.880208	0.890625	0.859375	0.895833
0.880208	0.854167	0.890625	0.895833	0.859375	0.895833
0.880208	0.848958	0.890625	0.890625	0.864583	0.895833
0.869792	0.854167	0.885417	0.895833	0.854167	0.901042
0.859375	0.848958	0.880208	0.890625	0.859375	0.895833
0.875	0.848958	0.875	0.901042	0.859375	0.911458
0.864583	0.859375	0.885417	0.880208	0.854167	0.890625
0.854167	0.854167	0.885417	0.895833	0.864583	0.895833
0.875	0.859375	0.880208	0.895833	0.859375	0.90625
0.864583	0.854167	0.890625	0.901042	0.864583	0.90625
0.859375	0.859375	0.890625	0.890625	0.854167	0.895833
0.859375	0.859375	0.875	0.880208	0.859375	0.895833
0.864583	0.848958	0.869792	0.890625	0.859375	0.885417
0.864583	0.859375	0.869792	0.885417	0.854167	0.895833
0.875	0.848958	0.875	0.885417	0.848958	0.901042
0.869792	0.848958	0.885417	0.885417	0.859375	0.901042
0.869792	0.859375	0.885417	0.880208	0.854167	0.90625
0.869792	0.859375	0.880208	0.880208	0.859375	0.911458
0.864583	0.848958	0.869792	0.890625	0.864583	0.901042
0.864583	0.859375	0.869792	0.880208	0.854167	0.911458
0.880208	0.848958	0.869792	0.885417	0.864583	0.901042
0.869792	0.854167	0.875	0.885417	0.864583	0.901042
0.864583	0.859375	0.880208	0.890625	0.859375	0.895833
0.875	0.854167	0.880208	0.875	0.859375	0.901042
0.869792	0.864583	0.880208	0.885417	0.864583	0.911458
0.864583	0.848958	0.890625	0.885417	0.854167	0.911458
0.875	0.854167	0.875	0.895833	0.854167	0.901042
0.875	0.859375	0.875	0.885417	0.854167	0.895833
0.875	0.854167	0.875	0.895833	0.854167	0.901042
0.869792	0.854167	0.890625	0.885417	0.864583	0.895833
0.864583	0.854167	0.880208	0.901042	0.864583	0.901042
0.848958	0.854167	0.885417	0.880208	0.864583	0.901042
0.869792	0.854167	0.875	0.890625	0.848958	0.916667
0.880208	0.859375	0.895833	0.890625	0.875	0.901042
0.854167	0.854167	0.869792	0.875	0.859375	0.90625
0.864583	0.854167	0.885417	0.885417	0.854167	0.911458
0.869792	0.84375	0.880208	0.890625	0.859375	0.911458
0.859375	0.854167	0.875	0.885417	0.859375	0.890625
0.864583	0.848958	0.885417	0.885417	0.859375	0.890625
0.880208	0.84375	0.890625	0.880208	0.859375	0.890625
0.869792	0.854167	0.880208	0.901042	0.864583	0.895833
0.854167	0.854167	0.875	0.895833	0.864583	0.911458
0.864583	0.859375	0.880208	0.890625	0.859375	0.911458
0.859375	0.854167	0.890625	0.875	0.859375	0.901042
0.859375	0.859375	0.890625	0.895833	0.859375	0.90625
0.869792	0.864583	0.880208	0.875	0.864583	0.901042
0.854167	0.859375	0.869792	0.880208	0.854167	0.90625
0.854167	0.854167	0.880208	0.885417	0.854167	0.890625
0.864583	0.854167	0.869792	0.869792	0.854167	0.885417
0.848958	0.854167	0.869792	0.901042	0.848958	0.890625
0.869792	0.854167	0.890625	0.885417	0.848958	0.895833
0.859375	0.859375	0.895833	0.890625	0.854167	0.911458
0.864583	0.848958	0.895833	0.90625	0.848958	0.890625
0.869792	0.84375	0.895833	0.895833	0.848958	0.901042
0.859375	0.84375	0.875	0.895833	0.848958	0.890625
0.869792	0.854167	0.885417	0.895833	0.859375	0.911458
0.859375	0.84375	0.875	0.901042	0.854167	0.911458
0.848958	0.854167	0.880208	0.875	0.854167	0.911458
0.875	0.848958	0.885417	0.901042	0.875	0.890625
0.859375	0.859375	0.890625	0.895833	0.859375	0.901042
0.854167	0.859375	0.875	0.880208	0.859375	0.901042
0.854167	0.859375	0.880208	0.880208	0.859375	0.895833
0.854167	0.859375	0.880208	0.890625	0.854167	0.90625
0.859375	0.864583	0.880208	0.880208	0.854167	0.895833
0.854167	0.854167	0.875	0.885417	0.848958	0.901042
0.859375	0.854167	0.875	0.880208	0.859375	0.895833
0.859375	0.84375	0.875	0.880208	0.854167	0.90625
0.869792	0.854167	0.875	0.895833	0.854167	0.890625
0.854167	0.848958	0.880208	0.885417	0.864583	0.901042
0.854167	0.859375	0.875	0.875	0.848958	0.911458
0.869792	0.854167	0.880208	0.880208	0.854167	0.890625
0.859375	0.854167	0.875	0.890625	0.854167	0.90625
0.859375	0.848958	0.885417	0.901042	0.848958	0.895833
0.854167	0.859375	0.885417	0.885417	0.848958	0.911458
0.859375	0.854167	0.880208	0.875	0.848958	0.911458
0.875	0.848958	0.885417	0.880208	0.864583	0.90625
0.880208	0.848958	0.875	0.890625	0.864583	0.90625
0.859375	0.848958	0.880208	0.875	0.859375	0.90625
0.859375	0.848958	0.890625	0.885417	0.869792	0.895833
0.859375	0.854167	0.885417	0.885417	0.864583	0.895833
0.859375	0.864583	0.890625	0.890625	0.864583	0.90625
0.864583	0.84375	0.885417	0.890625	0.864583	0.90625
0.864583	0.848958	0.880208	0.880208	0.854167	0.895833
0.869792	0.848958	0.880208	0.895833	0.854167	0.890625
0.869792	0.848958	0.869792	0.890625	0.854167	0.895833
0.859375	0.84375	0.890625	0.890625	0.864583	0.895833
0.864583	0.848958	0.890625	0.890625	0.864583	0.90625
0.880208	0.848958	0.880208	0.875	0.864583	0.901042
0.880208	0.848958	0.880208	0.880208	0.848958	0.90625
0.848958	0.848958	0.875	0.890625	0.859375	0.895833
0.859375	0.848958	0.875	0.895833	0.859375	0.901042
0.859375	0.848958	0.885417	0.869792	0.859375	0.885417
0.854167	0.84375	0.880208	0.90625	0.848958	0.901042
0.869792	0.854167	0.880208	0.880208	0.848958	0.901042
0.864583	0.859375	0.875	0.901042	0.848958	0.895833
0.859375	0.854167	0.890625	0.895833	0.864583	0.901042
0.869792	0.854167	0.885417	0.869792	0.859375	0.901042
0.859375	0.859375	0.885417	0.895833	0.864583	0.90625
0.875	0.854167	0.890625	0.895833	0.869792	0.901042
0.875	0.854167	0.885417	0.885417	0.854167	0.90625
0.848958	0.854167	0.875	0.880208	0.859375	0.890625
0.875	0.854167	0.880208	0.895833	0.875	0.901042
0.859375	0.838542	0.880208	0.880208	0.859375	0.916667
0.864583	0.854167	0.885417	0.901042	0.859375	0.911458
0.869792	0.854167	0.869792	0.911458	0.859375	0.90625
0.854167	0.854167	0.875	0.885417	0.854167	0.901042
0.859375	0.854167	0.880208	0.875	0.854167	0.901042
0.854167	0.859375	0.880208	0.880208	0.859375	0.90625
0.869792	0.84375	0.880208	0.890625	0.848958	0.90625
0.854167	0.854167	0.885417	0.880208	0.848958	0.901042
0.875	0.854167	0.880208	0.875	0.854167	0.911458
0.864583	0.848958	0.890625	0.880208	0.859375	0.90625
0.854167	0.859375	0.890625	0.890625	0.859375	0.90625
0.864583	0.859375	0.880208	0.890625	0.864583	0.901042
0.869792	0.854167	0.869792	0.890625	0.848958	0.901042
0.864583	0.84375	0.885417	0.869792	0.848958	0.901042
0.864583	0.859375	0.885417	0.885417	0.864583	0.890625
0.864583	0.854167	0.880208	0.895833	0.848958	0.890625
0.84375	0.848958	0.890625	0.895833	0.848958	0.916667
0.84375	0.859375	0.864583	0.890625	0.859375	0.880208
0.880208	0.848958	0.885417	0.890625	0.854167	0.895833
0.869792	0.848958	0.869792	0.885417	0.854167	0.90625
0.854167	0.859375	0.885417	0.880208	0.84375	0.885417
0.854167	0.854167	0.880208	0.885417	0.859375	0.90625
0.869792	0.854167	0.880208	0.890625	0.864583	0.911458
0.864583	0.859375	0.890625	0.890625	0.864583	0.90625
0.864583	0.854167	0.885417	0.880208	0.848958	0.890625
0.859375	0.84375	0.890625	0.890625	0.859375	0.901042
0.869792	0.854167	0.864583	0.880208	0.84375	0.895833
0.864583	0.854167	0.864583	0.875	0.869792	0.90625
0.859375	0.854167	0.890625	0.885417	0.859375	0.890625
0.875	0.859375	0.875	0.880208	0.848958	0.895833
0.864583	0.848958	0.869792	0.890625	0.854167	0.901042
0.864583	0.859375	0.880208	0.890625	0.859375	0.895833
0.854167	0.848958	0.880208	0.90625	0.84375	0.90625
0.859375	0.859375	0.880208	0.901042	0.854167	0.895833
0.854167	0.84375	0.885417	0.885417	0.869792	0.90625
0.848958	0.848958	0.885417	0.890625	0.859375	0.90625
0.864583	0.854167	0.880208	0.880208	0.859375	0.90625
0.848958	0.848958	0.880208	0.885417	0.864583	0.875
0.859375	0.848958	0.875	0.885417	0.859375	0.90625
0.864583	0.848958	0.864583	0.880208	0.848958	0.901042
0.854167	0.848958	0.880208	0.885417	0.848958	0.901042
0.864583	0.859375	0.880208	0.895833	0.84375	0.895833
0.864583	0.854167	0.890625	0.880208	0.859375	0.901042
0.859375	0.859375	0.890625	0.890625	0.848958	0.901042
0.859375	0.84375	0.880208	0.890625	0.848958	0.890625
0.864583	0.859375	0.890625	0.880208	0.848958	0.895833
0.848958	0.854167	0.890625	0.875	0.859375	0.895833
0.854167	0.854167	0.885417	0.890625	0.854167	0.901042
0.848958	0.84375	0.875	0.885417	0.859375	0.885417
0.875	0.84375	0.875	0.875	0.854167	0.885417
0.880208	0.848958	0.890625	0.875	0.854167	0.90625
0.869792	0.854167	0.890625	0.890625	0.859375	0.895833
0.859375	0.854167	0.875	0.885417	0.848958	0.901042
0.859375	0.84375	0.890625	0.890625	0.848958	0.890625
0.875	0.848958	0.885417	0.890625	0.854167	0.890625
0.869792	0.838542	0.875	0.890625	0.864583	0.885417
0.859375	0.859375	0.890625	0.885417	0.864583	0.901042
0.885417	0.864583	0.880208	0.869792	0.864583	0.885417
0.875	0.84375	0.880208	0.880208	0.854167	0.911458
0.875	0.854167	0.880208	0.885417	0.854167	0.890625
0.859375	0.848958	0.885417	0.880208	0.859375	0.890625
0.854167	0.854167	0.885417	0.880208	0.859375	0.901042
0.854167	0.859375	0.885417	0.880208	0.859375	0.901042
0.869792	0.848958	0.885417	0.880208	0.859375	0.895833
0.869792	0.864583	0.869792	0.885417	0.848958	0.890625
0.854167	0.84375	0.880208	0.869792	0.859375	0.895833
0.869792	0.854167	0.869792	0.869792	0.864583	0.885417
0.864583	0.848958	0.875	0.875	0.854167	0.901042
0.864583	0.854167	0.885417	0.880208	0.859375	0.90625
0.864583	0.84375	0.880208	0.885417	0.854167	0.895833
0.859375	0.854167	0.885417	0.895833	0.864583	0.901042
0.869792	0.854167	0.885417	0.869792	0.859375	0.90625
0.854167	0.854167	0.885417	0.880208	0.864583	0.90625
0.864583	0.848958	0.880208	0.875	0.859375	0.901042
0.869792	0.859375	0.869792	0.875	0.854167	0.885417
0.875	0.859375	0.885417	0.885417	0.875	0.885417
0.864583	0.864583	0.880208	0.890625	0.854167	0.890625
0.864583	0.84375	0.869792	0.890625	0.854167	0.901042
0.875	0.859375	0.885417	0.880208	0.859375	0.911458
0.869792	0.875	0.885417	0.869792	0.859375	0.90625
0.848958	0.84375	0.885417	0.869792	0.869792	0.895833
0.885417	0.854167	0.869792	0.864583	0.854167	0.90625
0.859375	0.84375	0.880208	0.875	0.848958	0.885417
0.875	0.854167	0.890625	0.901042	0.848958	0.895833
0.869792	0.864583	0.890625	0.890625	0.848958	0.90625
0.875	0.854167	0.885417	0.890625	0.854167	0.895833
0.869792	0.854167	0.880208	0.875	0.848958	0.895833
0.864583	0.854167	0.875	0.875	0.859375	0.885417
0.848958	0.848958	0.875	0.890625	0.859375	0.890625
0.869792	0.864583	0.890625	0.885417	0.854167	0.890625
0.854167	0.84375	0.885417	0.880208	0.854167	0.901042
0.848958	0.848958	0.880208	0.875	0.859375	0.895833
0.864583	0.84375	0.880208	0.895833	0.859375	0.901042
0.880208	0.859375	0.880208	0.880208	0.859375	0.895833
0.854167	0.84375	0.880208	0.869792	0.859375	0.901042
0.848958	0.84375	0.890625	0.901042	0.84375	0.901042
0.864583	0.854167	0.890625	0.880208	0.864583	0.901042
0.854167	0.848958	0.875	0.901042	0.864583	0.890625
0.859375	0.848958	0.875	0.885417	0.854167	0.901042
0.864583	0.859375	0.885417	0.864583	0.864583	0.885417
0.864583	0.854167	0.890625	0.885417	0.864583	0.895833
0.875	0.854167	0.875	0.885417	0.848958	0.890625
0.859375	0.854167	0.880208	0.890625	0.854167	0.890625
0.859375	0.84375	0.880208	0.880208	0.859375	0.90625
0.854167	0.859375	0.885417	0.880208	0.859375	0.880208
0.864583	0.84375	0.875	0.875	0.864583	0.901042
0.864583	0.859375	0.890625	0.869792	0.864583	0.895833
0.854167	0.848958	0.880208	0.875	0.859375	0.890625
0.864583	0.84375	0.880208	0.890625	0.848958	0.885417
0.854167	0.854167	0.875	0.890625	0.869792	0.895833
0.854167	0.848958	0.890625	0.895833	0.864583	0.890625
0.885417	0.854167	0.885417	0.895833	0.84375	0.885417
0.885417	0.859375	0.880208	0.859375	0.854167	0.875
0.869792	0.854167	0.880208	0.880208	0.859375	0.911458
0.864583	0.854167	0.880208	0.890625	0.859375	0.890625
0.875	0.848958	0.880208	0.869792	0.859375	0.901042
0.869792	0.854167	0.864583	0.869792	0.854167	0.890625
0.854167	0.859375	0.885417	0.880208	0.848958	0.885417
0.880208	0.859375	0.880208	0.901042	0.854167	0.885417
0.869792	0.848958	0.880208	0.890625	0.854167	0.880208
0.869792	0.854167	0.885417	0.890625	0.854167	0.895833
0.869792	0.848958	0.885417	0.880208	0.84375	0.90625
0.859375	0.848958	0.880208	0.864583	0.854167	0.901042
0.869792	0.854167	0.880208	0.869792	0.864583	0.890625
0.859375	0.848958	0.880208	0.869792	0.859375	0.895833
0.864583	0.838542	0.880208	0.880208	0.864583	0.901042
0.859375	0.84375	0.864583	0.880208	0.859375	0.869792
0.869792	0.854167	0.875	0.880208	0.859375	0.895833
0.854167	0.854167	0.864583	0.875	0.854167	0.885417
0.854167	0.84375	0.869792	0.880208	0.848958	0.890625
0.864583	0.854167	0.890625	0.901042	0.859375	0.895833
0.84375	0.854167	0.885417	0.880208	0.854167	0.90625
0.859375	0.848958	0.885417	0.885417	0.859375	0.90625
0.859375	0.84375	0.885417	0.864583	0.864583	0.895833
0.869792	0.864583	0.885417	0.875	0.854167	0.890625
0.875	0.848958	0.890625	0.869792	0.848958	0.885417
0.864583	0.84375	0.890625	0.880208	0.854167	0.880208
0.864583	0.854167	0.890625	0.890625	0.859375	0.890625
0.854167	0.84375	0.885417	0.880208	0.848958	0.90625
0.875	0.848958	0.885417	0.885417	0.854167	0.901042
0.864583	0.84375	0.885417	0.875	0.854167	0.885417
0.875	0.854167	0.864583	0.880208	0.848958	0.895833
0.864583	0.838542	0.864583	0.901042	0.859375	0.890625
0.859375	0.848958	0.890625	0.890625	0.854167	0.890625
0.859375	0.848958	0.869792	0.854167	0.869792	0.890625
0.859375	0.864583	0.885417	0.880208	0.859375	0.880208
0.854167	0.854167	0.885417	0.885417	0.869792	0.890625
0.854167	0.84375	0.869792	0.890625	0.869792	0.901042
0.854167	0.854167	0.885417	0.869792	0.859375	0.890625
0.848958	0.848958	0.869792	0.901042	0.848958	0.895833
0.854167	0.854167	0.885417	0.901042	0.854167	0.885417
0.869792	0.84375	0.875	0.875	0.864583	0.880208
0.859375	0.84375	0.875	0.895833	0.854167	0.890625
0.854167	0.84375	0.864583	0.885417	0.869792	0.901042
0.854167	0.854167	0.895833	0.869792	0.859375	0.885417
0.854167	0.854167	0.875	0.875	0.854167	0.911458
0.869792	0.84375	0.875	0.880208	0.864583	0.880208
0.859375	0.84375	0.875	0.880208	0.854167	0.90625
0.854167	0.854167	0.875	0.890625	0.84375	0.895833
0.864583	0.854167	0.880208	0.869792	0.869792	0.880208
0.869792	0.864583	0.885417	0.869792	0.854167	0.90625
0.869792	0.84375	0.885417	0.880208	0.848958	0.885417
0.854167	0.84375	0.864583	0.875	0.864583	0.895833
0.859375	0.838542	0.880208	0.890625	0.854167	0.901042
0.854167		0.869792	0.869792	0.859375	0.880208
0.859375		0.875	0.885417	0.854167	0.895833
0.859375		0.885417	0.880208	0.848958	0.875
0.848958		0.875	0.890625	0.859375	0.875
0.869792		0.880208	0.885417	0.854167	0.890625
0.859375		0.875	0.885417	0.854167	0.895833
0.864583		0.880208	0.880208	0.859375	0.890625
0.875		0.880208	0.885417	0.848958	0.890625
0.875		0.880208	0.859375	0.848958	0.890625
0.84375		0.875	0.880208	0.859375	0.885417
0.854167		0.869792	0.869792	0.859375	0.890625
0.854167		0.869792	0.869792	0.859375	0.885417
0.848958		0.869792	0.875	0.854167	0.901042
0.854167		0.885417	0.869792		0.880208
0.854167		0.875	0.869792		0.890625
0.848958		0.875	0.90625		0.880208
0.854167			0.90625		0.895833
0.854167					0.885417
0.875					0.885417
0.875					0.890625
0.84375					0.885417
0.869792					0.90625
0.869792					0.895833
0.869792					0.895833
0.848958					0.890625
0.859375					0.895833
0.859375					0.890625
0.864583					0.901042
0.864583					0.901042
0.854167					0.880208
0.859375					0.895833
					0.895833
					0.890625
					0.895833
					0.890625
					0.890625
					0.895833
					0.895833
					0.880208
					0.885417
					0.885417
					0.890625
					0.880208

## Sheet: 4)
4) transmembrane transport
SD Medium	Minimal Medium	YPD Medium	SD Anaerobic Medium	Minimal Anaerobic Medium	YPD Anaerobic Medium
0.883562	0.89726	0.90411	0.910959	0.890411	0.890411
0.890411	0.910959	0.90411	0.90411	0.890411	0.90411
0.876712	0.910959	0.883562	0.90411	0.89726	0.890411
0.883562	0.910959	0.883562	0.90411	0.890411	0.90411
0.883562	0.910959	0.869863	0.90411	0.890411	0.890411
0.883562	0.910959	0.869863	0.90411	0.90411	0.890411
0.89726	0.910959	0.883562	0.90411	0.890411	0.890411
0.890411	0.917808	0.890411	0.89726	0.89726	0.90411
0.883562	0.917808	0.876712	0.90411	0.890411	0.90411
0.876712	0.910959	0.869863	0.90411	0.89726	0.89726
0.883562	0.910959	0.869863	0.90411	0.89726	0.89726
0.890411	0.910959	0.876712	0.910959	0.89726	0.89726
0.883562	0.910959	0.876712	0.910959	0.89726	0.890411
0.890411	0.910959	0.876712	0.90411	0.876712	0.890411
0.890411	0.89726	0.876712	0.910959	0.883562	0.89726
0.890411	0.89726	0.876712	0.90411	0.890411	0.90411
0.883562	0.917808	0.876712	0.910959	0.890411	0.90411
0.90411	0.910959	0.883562	0.917808	0.890411	0.90411
0.89726	0.910959	0.883562	0.910959	0.890411	0.90411
0.883562	0.910959	0.890411	0.89726	0.876712	0.89726
0.876712	0.910959	0.876712	0.90411	0.890411	0.90411
0.883562	0.90411	0.876712	0.90411	0.890411	0.890411
0.883562	0.90411	0.883562	0.90411	0.90411	0.910959
0.89726	0.910959	0.876712	0.917808	0.90411	0.890411
0.876712	0.910959	0.883562	0.917808	0.890411	0.89726
0.883562	0.89726	0.883562	0.917808	0.890411	0.89726
0.876712	0.910959	0.876712	0.910959	0.890411	0.910959
0.876712	0.910959	0.876712	0.89726	0.89726	0.90411
0.883562	0.890411	0.876712	0.90411	0.890411	0.90411
0.876712	0.910959	0.883562	0.90411	0.89726	0.90411
0.890411	0.910959	0.883562	0.89726	0.90411	0.90411
0.883562	0.910959	0.883562	0.90411	0.89726	0.89726
0.856164	0.910959	0.883562	0.910959	0.89726	0.89726
0.883562	0.910959	0.883562	0.910959	0.90411	0.90411
0.883562	0.90411	0.890411	0.90411	0.89726	0.89726
0.90411	0.90411	0.869863	0.90411	0.89726	0.89726
0.883562	0.910959	0.883562	0.910959	0.89726	0.910959
0.876712	0.917808	0.876712	0.90411	0.90411	0.89726
0.856164	0.910959	0.869863	0.90411	0.89726	0.890411
0.883562	0.917808	0.883562	0.89726	0.90411	0.90411
0.876712	0.917808	0.890411	0.89726	0.90411	0.89726
0.876712	0.910959	0.890411	0.910959	0.890411	0.90411
0.876712	0.89726	0.869863	0.90411	0.90411	0.89726
0.876712	0.89726	0.883562	0.90411	0.89726	0.89726
0.883562	0.89726	0.863014	0.90411	0.89726	0.90411
0.90411	0.917808	0.890411	0.910959	0.89726	0.890411
0.890411	0.917808	0.876712	0.89726	0.890411	0.90411
0.890411	0.90411	0.890411	0.90411	0.890411	0.89726
0.890411	0.910959	0.90411	0.90411	0.89726	0.90411
0.883562	0.90411	0.89726	0.89726	0.89726	0.89726
0.890411	0.917808	0.883562	0.89726	0.89726	0.90411
0.869863	0.90411	0.883562	0.90411	0.890411	0.89726
0.883562	0.90411	0.883562	0.89726	0.89726	0.90411
0.89726	0.90411	0.869863	0.90411	0.883562	0.890411
0.869863	0.890411	0.876712	0.890411	0.876712	0.90411
0.876712	0.910959	0.883562	0.90411	0.883562	0.89726
0.89726	0.90411	0.876712	0.910959	0.876712	0.89726
0.869863	0.90411	0.869863	0.910959	0.90411	0.90411
0.883562	0.90411	0.863014	0.89726	0.890411	0.90411
0.883562	0.910959	0.863014	0.89726	0.90411	0.89726
0.883562	0.910959	0.869863	0.90411	0.90411	0.90411
0.876712	0.917808	0.883562	0.90411	0.90411	0.90411
0.876712	0.910959	0.883562	0.90411	0.90411	0.89726
0.883562	0.910959	0.883562	0.90411	0.890411	0.90411
0.890411	0.890411	0.883562	0.90411	0.89726	0.90411
0.876712	0.917808	0.883562	0.90411	0.90411	0.90411
0.869863	0.910959	0.890411	0.910959	0.890411	0.89726
0.883562	0.917808	0.869863	0.917808	0.883562	0.90411
0.869863	0.910959	0.876712	0.917808	0.890411	0.90411
0.883562	0.90411	0.876712	0.910959	0.89726	0.89726
0.883562	0.917808	0.876712	0.89726	0.89726	0.890411
0.883562	0.90411	0.883562	0.90411	0.89726	0.90411
0.910959	0.90411	0.869863	0.890411	0.89726	0.89726
0.876712	0.90411	0.876712	0.89726	0.89726	0.89726
0.876712	0.89726	0.876712	0.910959	0.90411	0.890411
0.89726	0.90411	0.876712	0.910959	0.890411	0.90411
0.890411	0.910959	0.869863	0.910959	0.890411	0.89726
0.876712	0.90411	0.869863	0.90411	0.890411	0.89726
0.876712	0.910959	0.869863	0.90411	0.89726	0.89726
0.890411	0.890411	0.876712	0.910959	0.90411	0.90411
0.883562	0.890411	0.883562	0.917808	0.89726	0.90411
0.883562	0.90411	0.863014	0.910959	0.89726	0.89726
0.883562	0.89726	0.863014	0.917808	0.90411	0.89726
0.890411	0.910959	0.883562	0.90411	0.883562	0.89726
0.890411	0.910959	0.876712	0.90411	0.89726	0.90411
0.90411	0.910959	0.883562	0.910959	0.890411	0.90411
0.869863	0.890411	0.883562	0.910959	0.89726	0.89726
0.869863	0.90411	0.876712	0.89726	0.89726	0.90411
0.876712	0.910959	0.863014	0.90411	0.89726	0.90411
0.883562	0.910959	0.883562	0.90411	0.890411	0.89726
0.883562	0.917808	0.890411	0.890411	0.883562	0.890411
0.876712	0.90411	0.890411	0.910959	0.89726	0.89726
0.876712	0.89726	0.856164	0.89726	0.890411	0.89726
0.876712	0.910959	0.883562	0.910959	0.876712	0.89726
0.876712	0.917808	0.890411	0.90411	0.890411	0.89726
0.863014	0.89726	0.876712	0.890411	0.910959	0.90411
0.876712	0.89726	0.883562	0.90411	0.910959	0.90411
0.869863	0.89726	0.869863	0.89726	0.883562	0.90411
0.876712	0.917808	0.890411	0.910959	0.883562	0.89726
0.876712	0.917808	0.883562	0.89726	0.90411	0.883562
0.869863	0.89726	0.876712	0.90411	0.883562	0.90411
0.856164	0.890411	0.890411	0.90411	0.890411	0.89726
0.876712	0.90411	0.876712	0.90411	0.90411	0.90411
0.890411	0.910959	0.876712	0.90411	0.890411	0.890411
0.856164	0.910959	0.890411	0.890411	0.890411	0.890411
0.883562	0.917808	0.863014	0.90411	0.883562	0.890411
0.863014	0.917808	0.869863	0.90411	0.910959	0.89726
0.863014	0.910959	0.876712	0.90411	0.910959	0.883562
0.883562	0.90411	0.883562	0.90411	0.890411	0.90411
0.856164	0.910959	0.869863	0.90411	0.883562	0.890411
0.869863	0.890411	0.876712	0.910959	0.89726	0.89726
0.890411	0.90411	0.890411	0.90411	0.89726	0.883562
0.876712	0.890411	0.890411	0.90411	0.89726	0.90411
0.869863	0.910959	0.869863	0.910959	0.883562	0.90411
0.863014	0.883562	0.876712	0.90411	0.876712	0.89726
0.856164	0.910959	0.876712	0.90411	0.883562	0.90411
0.876712	0.90411	0.876712	0.90411	0.890411	0.890411
0.863014	0.883562	0.890411	0.910959	0.89726	0.890411
0.869863	0.910959	0.890411	0.90411	0.89726	0.89726
0.869863	0.883562	0.883562	0.89726	0.89726	0.90411
0.883562	0.89726	0.869863	0.90411	0.90411	0.89726
0.90411	0.89726	0.883562	0.89726	0.89726	0.890411
0.863014	0.89726	0.869863	0.90411	0.890411	0.89726
0.890411	0.90411	0.863014	0.90411	0.89726	0.90411
0.863014	0.90411	0.863014	0.910959	0.883562	0.89726
0.883562	0.890411	0.863014	0.910959	0.890411	0.917808
0.883562	0.890411	0.883562	0.910959	0.883562	0.910959
0.883562	0.90411	0.883562	0.90411	0.89726	0.910959
0.869863	0.890411	0.876712	0.90411	0.890411	0.890411
0.883562	0.890411	0.876712	0.890411	0.890411	0.890411
0.883562	0.917808	0.89726	0.910959	0.883562	0.90411
0.876712	0.917808	0.869863	0.90411	0.90411	0.90411
0.883562	0.89726	0.876712	0.90411	0.90411	0.89726
0.876712	0.89726	0.89726	0.90411	0.90411	0.89726
0.883562	0.910959	0.869863	0.910959	0.883562	0.89726
0.869863	0.89726	0.883562	0.917808	0.883562	0.89726
0.869863	0.90411	0.869863	0.910959	0.89726	0.89726
0.876712	0.90411	0.869863	0.89726	0.890411	0.90411
0.869863	0.90411	0.869863	0.89726	0.890411	0.89726
0.876712	0.89726	0.890411	0.90411	0.910959	0.89726
0.876712	0.90411	0.876712	0.89726	0.876712	0.89726
0.883562	0.910959	0.869863	0.910959	0.890411	0.90411
0.869863	0.89726	0.869863	0.90411	0.869863	0.89726
0.876712	0.89726	0.869863	0.910959	0.890411	0.883562
0.863014	0.883562	0.869863	0.910959	0.890411	0.890411
0.876712	0.89726	0.876712	0.90411	0.890411	0.883562
0.869863	0.89726	0.869863	0.89726	0.90411	0.89726
0.856164	0.890411	0.876712	0.90411	0.890411	0.890411
0.856164	0.89726	0.876712	0.89726	0.890411	0.89726
0.856164	0.89726	0.89726	0.90411	0.90411	0.89726
0.876712	0.910959	0.890411	0.90411	0.89726	0.90411
0.842466	0.89726	0.890411	0.890411	0.89726	0.90411
0.876712	0.910959	0.890411	0.89726	0.89726	0.869863
0.849315	0.883562	0.869863	0.89726	0.883562	0.910959
0.869863	0.90411	0.883562	0.910959	0.883562	0.89726
0.890411	0.90411	0.883562	0.89726	0.890411	0.89726
0.883562	0.890411	0.876712	0.90411	0.890411	0.883562
0.863014	0.90411	0.890411	0.910959	0.890411	0.883562
0.883562	0.90411	0.90411	0.90411	0.89726	0.89726
0.842466	0.89726	0.883562	0.89726	0.876712	0.910959
0.842466	0.90411	0.890411	0.90411	0.890411	0.89726
0.863014	0.90411	0.876712	0.89726	0.883562	0.890411
0.876712	0.89726	0.876712	0.883562	0.890411	0.890411
0.863014	0.917808	0.883562	0.883562	0.90411	0.890411
0.876712	0.89726	0.876712	0.89726	0.890411	0.876712
0.876712	0.910959	0.876712	0.910959	0.890411	0.89726
0.876712	0.910959	0.876712	0.910959	0.890411	0.89726
0.869863	0.910959	0.876712	0.90411	0.890411	0.890411
0.876712	0.917808	0.869863	0.910959	0.890411	0.89726
0.876712	0.910959	0.876712	0.89726	0.883562	0.90411
0.856164	0.89726	0.876712	0.890411	0.89726	0.89726
0.869863	0.89726	0.876712	0.890411	0.883562	0.89726
0.869863	0.890411	0.876712	0.90411	0.883562	0.90411
0.869863	0.89726	0.869863	0.890411	0.90411	0.89726
0.876712	0.90411	0.869863	0.890411	0.890411	0.90411
0.876712	0.89726	0.89726	0.90411	0.89726	0.890411
0.883562	0.89726	0.883562	0.89726	0.89726	0.89726
0.876712	0.910959	0.883562	0.90411	0.890411	0.89726
0.869863	0.890411	0.89726	0.90411	0.883562	0.89726
0.876712	0.890411	0.89726	0.890411	0.883562	0.890411
0.869863	0.90411	0.876712	0.883562	0.883562	0.89726
0.883562	0.883562	0.883562	0.890411	0.90411	0.876712
0.876712	0.910959	0.89726	0.89726	0.90411	0.90411
0.876712	0.910959	0.89726	0.89726	0.89726	0.90411
0.856164	0.910959	0.890411	0.910959	0.89726	0.89726
0.883562	0.89726	0.876712	0.89726	0.890411	0.89726
0.869863	0.90411	0.863014	0.89726	0.890411	0.883562
0.869863	0.90411	0.863014	0.89726	0.876712	0.89726
0.856164	0.89726	0.869863	0.890411	0.89726	0.883562
0.869863	0.910959	0.883562	0.90411	0.89726	0.910959
0.876712	0.910959	0.890411	0.910959	0.869863	0.90411
0.869863	0.89726	0.89726	0.89726	0.890411	0.89726
0.883562	0.89726	0.890411	0.910959	0.883562	0.883562
0.883562	0.89726	0.90411	0.89726	0.89726	0.90411
0.890411	0.890411	0.890411	0.890411	0.89726	0.90411
0.876712	0.89726	0.876712	0.89726	0.89726	0.89726
0.856164	0.917808	0.883562	0.890411	0.90411	0.89726
0.856164	0.910959	0.90411	0.90411	0.883562	0.883562
0.876712	0.90411	0.90411	0.910959	0.910959	0.89726
0.876712	0.917808	0.876712	0.910959	0.883562	0.890411
0.869863	0.89726	0.883562	0.910959	0.910959	0.890411
0.876712	0.883562	0.863014	0.89726	0.89726	0.890411
0.876712	0.89726	0.883562	0.910959	0.883562	0.90411
0.876712	0.917808	0.883562	0.89726	0.89726	0.90411
0.876712	0.876712	0.869863	0.89726	0.89726	0.890411
0.876712	0.910959	0.883562	0.90411	0.89726	0.89726
0.876712	0.883562	0.890411	0.89726	0.89726	0.883562
0.876712	0.90411	0.863014	0.890411	0.89726	0.910959
0.876712	0.883562	0.90411	0.90411	0.90411	0.883562
0.876712	0.917808	0.876712	0.90411	0.90411	0.89726
0.883562	0.90411	0.863014	0.883562	0.890411	0.883562
0.876712	0.883562	0.869863	0.90411	0.89726	0.883562
0.863014	0.90411	0.876712	0.910959	0.910959	0.890411
0.876712	0.910959	0.883562	0.89726	0.89726	0.89726
0.883562	0.90411	0.876712	0.89726	0.89726	0.869863
0.863014	0.90411	0.883562	0.917808	0.869863	0.89726
0.876712	0.89726	0.876712	0.910959	0.876712	0.883562
0.869863	0.90411	0.89726	0.89726	0.876712	0.890411
0.856164	0.90411	0.856164	0.876712	0.883562	0.90411
0.883562	0.90411	0.876712	0.89726	0.883562	0.89726
0.856164	0.876712	0.890411	0.90411	0.910959	0.90411
0.876712	0.883562	0.89726	0.90411	0.89726	0.90411
0.863014	0.89726	0.883562	0.883562	0.89726	0.883562
0.890411	0.89726	0.883562	0.883562	0.890411	0.89726
0.869863	0.90411	0.890411	0.90411	0.90411	0.890411
0.876712	0.910959	0.883562	0.890411	0.890411	0.876712
0.869863	0.90411	0.883562	0.89726	0.90411	0.890411
0.856164	0.890411	0.876712	0.890411	0.90411	0.869863
0.883562	0.910959	0.876712	0.90411	0.89726	0.89726
0.876712	0.890411	0.89726	0.89726	0.883562	0.89726
0.883562	0.89726	0.883562	0.90411	0.890411	0.90411
0.876712	0.910959	0.876712	0.90411	0.890411	0.89726
0.883562	0.90411	0.89726	0.890411	0.890411	0.890411
0.869863	0.90411	0.863014	0.89726	0.890411	0.910959
0.883562	0.890411	0.876712	0.917808	0.89726	0.883562
0.869863	0.90411	0.89726	0.917808	0.90411	0.890411
0.890411	0.89726	0.869863	0.90411	0.90411	0.90411
0.876712	0.917808	0.883562	0.90411	0.90411	0.883562
0.876712	0.883562	0.883562	0.869863	0.90411	0.890411
0.869863	0.883562	0.883562	0.890411	0.890411	0.90411
0.856164	0.924658	0.876712	0.89726	0.890411	0.890411
0.876712	0.90411	0.883562	0.910959	0.90411	0.89726
0.856164	0.924658	0.883562	0.910959	0.883562	0.883562
0.883562	0.910959	0.869863	0.90411	0.89726	0.890411
0.869863	0.883562	0.890411	0.910959	0.89726	0.869863
0.890411	0.890411	0.869863	0.89726	0.876712	0.869863
0.883562	0.910959	0.883562	0.910959	0.890411	0.89726
0.856164	0.883562	0.89726	0.90411	0.890411	0.90411
0.876712	0.89726	0.890411	0.90411	0.90411	0.883562
0.869863	0.910959	0.890411	0.89726	0.89726	0.883562
0.856164	0.890411	0.890411	0.876712	0.89726	0.89726
0.876712	0.917808	0.869863	0.917808	0.890411	0.89726
0.863014	0.90411	0.89726	0.890411	0.890411	0.89726
0.876712	0.910959	0.89726	0.89726	0.890411	0.89726
0.876712	0.910959	0.89726	0.883562	0.890411	0.89726
0.890411	0.910959	0.876712	0.910959	0.890411	0.89726
0.863014	0.910959	0.876712	0.89726	0.876712	0.89726
0.883562	0.89726	0.869863	0.890411	0.869863	0.90411
0.869863	0.917808	0.883562	0.876712	0.890411	0.90411
0.869863	0.890411	0.869863	0.89726	0.890411	0.90411
0.856164	0.910959	0.883562	0.89726	0.89726	0.89726
0.869863	0.89726	0.876712	0.89726	0.89726	0.90411
0.90411	0.910959	0.869863	0.910959	0.869863	0.883562
0.876712	0.910959	0.883562	0.890411	0.89726	0.90411
0.890411	0.89726	0.876712	0.90411	0.890411	0.90411
0.890411	0.917808	0.876712	0.910959	0.883562	0.883562
0.883562	0.89726	0.863014	0.910959	0.883562	0.890411
0.869863	0.910959	0.883562	0.910959	0.883562	0.869863
0.869863	0.89726	0.883562	0.90411	0.883562	0.89726
0.863014	0.883562	0.883562	0.910959	0.890411	0.883562
0.890411	0.90411	0.876712	0.910959	0.883562	0.89726
0.869863	0.883562	0.863014	0.876712	0.890411	0.90411
0.863014	0.89726	0.890411	0.89726	0.890411	0.89726
0.890411	0.89726	0.869863	0.89726	0.90411	0.89726
0.869863	0.89726	0.883562	0.883562	0.890411	0.90411
0.869863	0.89726	0.869863	0.89726	0.910959	0.876712
0.863014	0.890411	0.863014	0.89726	0.910959	0.90411
0.883562	0.890411	0.890411	0.89726	0.910959	0.89726
0.863014	0.883562	0.863014	0.89726	0.89726	0.890411
0.876712	0.910959	0.869863	0.89726	0.890411	0.876712
0.869863	0.890411	0.890411	0.890411	0.890411	0.89726
0.869863	0.89726	0.89726	0.883562	0.883562	0.890411
0.869863	0.910959	0.890411	0.910959	0.890411	0.910959
0.863014	0.90411	0.890411	0.90411	0.910959	0.890411
0.869863	0.890411	0.883562	0.89726	0.89726	0.90411
0.863014	0.90411	0.890411	0.890411	0.90411	0.883562
0.863014	0.910959	0.876712	0.890411	0.910959	0.89726
0.890411	0.910959	0.876712	0.89726	0.90411	0.90411
0.863014	0.917808	0.890411	0.876712	0.910959	0.89726
0.869863	0.90411	0.883562	0.90411	0.890411	0.890411
0.863014	0.890411	0.890411	0.90411	0.90411	0.90411
0.876712	0.90411	0.890411	0.876712	0.90411	0.90411
0.869863	0.90411	0.883562	0.89726	0.90411	0.90411
0.890411	0.90411	0.890411	0.90411	0.89726	0.90411
0.856164	0.924658	0.883562	0.876712	0.890411	0.89726
0.883562	0.917808	0.883562	0.89726	0.890411	0.883562
0.863014	0.90411	0.869863	0.910959	0.890411	0.89726
0.842466	0.90411	0.863014	0.890411	0.883562	0.89726
0.876712	0.910959	0.863014	0.883562	0.910959	0.89726
0.869863	0.910959	0.876712	0.90411	0.876712	0.90411
0.876712	0.890411	0.890411	0.883562	0.90411	0.890411
0.869863	0.910959	0.869863	0.883562	0.910959	0.89726
0.849315	0.890411	0.869863	0.890411	0.890411	0.89726
0.849315	0.90411	0.869863	0.90411	0.910959	0.890411
0.876712	0.890411	0.883562	0.876712	0.883562	0.89726
0.890411	0.89726	0.883562	0.890411	0.890411	0.90411
0.869863	0.910959	0.883562	0.89726	0.89726	0.876712
0.883562	0.876712	0.876712	0.89726	0.890411	0.883562
0.890411	0.890411	0.876712	0.89726	0.890411	0.883562
0.863014	0.890411	0.869863	0.876712	0.883562	0.89726
0.890411	0.89726	0.883562	0.883562	0.883562	0.890411
0.89726	0.89726	0.869863	0.883562	0.910959	0.89726
0.869863	0.890411	0.890411	0.876712	0.883562	0.89726
0.876712	0.910959	0.876712	0.876712	0.883562	0.89726
0.876712	0.890411	0.890411	0.883562	0.90411	0.890411
0.869863	0.89726	0.883562	0.90411	0.883562	0.90411
0.890411	0.890411	0.89726	0.883562	0.890411	0.89726
0.869863	0.90411	0.856164	0.883562	0.890411	0.890411
0.863014	0.90411	0.90411	0.89726	0.910959	0.89726
0.89726	0.890411	0.890411	0.89726	0.910959	0.89726
0.890411	0.89726	0.890411	0.90411	0.910959	0.89726
0.863014	0.924658	0.883562	0.890411	0.890411	0.89726
0.876712	0.876712	0.876712	0.917808	0.90411	0.890411
0.856164	0.910959	0.89726	0.89726	0.910959	0.890411
0.863014	0.910959	0.835616	0.883562	0.890411	0.89726
0.883562	0.89726	0.835616	0.90411	0.890411	0.869863
0.856164	0.883562	0.876712	0.90411	0.883562	0.890411
0.869863	0.883562	0.883562	0.883562	0.89726	0.890411
0.890411	0.90411	0.876712	0.90411	0.90411	0.869863
0.883562	0.883562	0.869863	0.90411	0.90411	0.89726
0.863014	0.890411	0.869863	0.883562	0.90411	0.89726
0.876712	0.90411	0.876712	0.890411	0.883562	0.89726
0.869863	0.90411	0.883562	0.883562	0.890411	0.89726
0.876712	0.89726	0.869863	0.89726	0.890411	0.890411
0.876712	0.89726	0.863014	0.883562	0.876712	0.876712
0.883562	0.90411	0.890411	0.869863	0.883562	0.89726
0.883562	0.89726	0.876712	0.890411	0.876712	0.883562
0.856164	0.89726	0.890411	0.90411	0.90411	0.890411
0.876712	0.89726	0.883562	0.890411	0.883562	0.883562
0.883562	0.890411	0.849315	0.90411	0.883562	0.90411
0.876712	0.90411	0.890411	0.890411	0.883562	0.883562
0.876712	0.890411	0.883562	0.883562	0.89726	0.89726
0.869863	0.90411	0.842466	0.863014	0.890411	0.890411
0.883562	0.890411	0.876712	0.910959	0.89726	0.89726
0.876712	0.89726	0.876712	0.89726	0.89726	0.883562
0.876712	0.90411	0.89726	0.90411	0.89726	0.890411
0.849315	0.89726	0.863014	0.890411	0.883562	0.883562
0.856164	0.910959	0.883562	0.917808	0.883562	0.90411
0.863014	0.890411	0.876712	0.890411	0.90411	0.890411
0.863014	0.910959	0.863014	0.90411	0.883562	0.90411
0.876712	0.910959	0.876712	0.90411	0.883562	0.890411
0.876712	0.890411	0.876712	0.89726	0.876712	0.883562
0.856164	0.910959	0.876712	0.876712	0.876712	0.876712
0.883562	0.90411	0.876712	0.910959	0.883562	0.89726
0.863014	0.890411	0.876712	0.876712	0.883562	0.90411
0.863014	0.910959	0.869863	0.90411	0.90411	0.876712
0.869863	0.876712	0.883562	0.890411	0.876712	0.883562
0.883562	0.89726	0.890411	0.869863	0.890411	0.890411
0.863014	0.90411	0.890411	0.890411	0.89726	0.869863
0.863014	0.890411	0.876712	0.869863	0.883562	0.89726
0.890411	0.90411	0.869863	0.910959	0.89726	0.883562
0.869863	0.89726	0.89726	0.876712	0.883562	0.890411
0.876712	0.90411	0.856164	0.890411	0.890411	0.89726
0.876712	0.910959	0.869863	0.90411	0.89726	0.90411
0.876712	0.890411	0.883562	0.89726	0.890411	0.89726
0.876712	0.89726	0.842466	0.869863	0.890411	0.869863
0.856164	0.90411	0.883562	0.90411	0.89726	0.90411
0.883562	0.890411	0.876712	0.90411	0.89726	0.89726
0.849315	0.90411	0.876712	0.89726	0.90411	0.890411
0.876712	0.89726	0.890411	0.876712	0.890411	0.90411
0.890411	0.883562	0.89726	0.90411	0.883562	0.90411
0.849315	0.90411	0.856164	0.90411	0.910959	0.890411
0.863014	0.883562	0.890411	0.883562	0.890411	0.863014
0.869863	0.89726	0.883562	0.89726	0.890411	0.890411
0.849315	0.883562	0.890411	0.910959	0.89726	0.90411
0.849315	0.90411	0.876712	0.89726	0.890411	0.890411
0.869863	0.90411	0.876712	0.876712	0.90411	0.890411
0.842466	0.890411	0.842466	0.90411	0.883562	0.890411
0.876712	0.910959	0.876712	0.89726	0.883562	0.89726
0.883562	0.90411	0.883562	0.910959	0.890411	0.89726
0.876712	0.89726	0.876712	0.89726	0.890411	0.890411
0.876712	0.89726	0.890411	0.89726	0.890411	0.89726
0.890411	0.89726	0.890411	0.876712	0.890411	0.890411
0.883562	0.890411	0.890411	0.890411	0.876712	0.890411
0.890411	0.910959	0.883562	0.883562	0.890411	0.890411
0.863014	0.883562	0.876712	0.883562	0.890411	0.890411
0.869863	0.890411	0.883562	0.917808	0.89726	0.876712
0.890411	0.883562	0.842466	0.89726	0.89726	0.89726
0.835616	0.90411	0.883562	0.89726	0.890411	0.90411
0.883562	0.890411	0.883562	0.89726	0.89726	0.910959
0.869863	0.910959	0.849315	0.90411	0.883562	0.876712
0.856164	0.89726	0.890411	0.90411	0.883562	0.90411
0.856164	0.917808	0.890411	0.856164	0.890411	0.876712
0.876712	0.910959	0.863014	0.863014	0.890411	0.89726
0.869863	0.910959	0.876712	0.869863	0.883562	0.890411
0.863014	0.910959	0.863014	0.869863	0.89726	0.890411
0.883562	0.890411	0.883562	0.863014	0.890411	0.890411
0.863014	0.89726	0.890411	0.890411	0.910959	0.856164
0.869863	0.917808	0.876712	0.917808	0.89726	0.883562
0.890411	0.89726	0.890411	0.869863	0.883562	0.856164
0.876712	0.90411	0.890411	0.89726	0.89726	0.90411
0.890411	0.910959	0.883562	0.876712	0.876712	0.89726
0.890411	0.883562	0.876712	0.89726	0.89726	0.90411
0.869863	0.917808	0.863014	0.89726	0.883562	0.890411
0.869863	0.890411	0.883562	0.890411	0.90411	0.89726
0.883562	0.890411	0.876712	0.876712	0.883562	0.883562
0.890411	0.89726	0.89726	0.863014	0.883562	0.89726
0.856164	0.90411	0.876712	0.890411	0.89726	0.890411
0.869863	0.890411	0.869863	0.876712	0.883562	0.876712
0.883562	0.917808	0.90411	0.89726	0.876712	0.856164
0.821918	0.917808	0.883562	0.90411	0.90411	0.863014
0.876712	0.883562	0.869863	0.89726	0.883562	0.890411
0.876712	0.89726	0.849315	0.876712	0.883562	0.883562
0.869863	0.89726	0.863014	0.90411	0.890411	0.89726
0.883562	0.883562	0.863014	0.890411	0.90411	0.883562
0.890411	0.910959	0.863014	0.90411	0.910959	0.883562
0.876712	0.883562	0.856164	0.863014	0.910959	0.883562
0.863014	0.890411	0.863014	0.90411	0.910959	0.883562
0.863014	0.90411	0.876712	0.90411	0.890411	0.890411
0.869863	0.883562	0.869863	0.876712	0.890411	0.89726
0.863014	0.876712	0.89726	0.856164	0.883562	0.869863
0.869863	0.890411	0.890411	0.883562	0.883562	0.89726
0.863014	0.90411	0.89726	0.883562	0.890411	0.890411
0.883562	0.90411	0.842466	0.890411	0.90411	0.890411
0.869863	0.89726	0.883562	0.890411	0.890411	0.89726
0.883562	0.90411	0.890411	0.863014	0.883562	0.89726
0.876712	0.89726	0.876712	0.89726	0.883562	0.910959
0.890411	0.910959	0.883562	0.876712	0.876712	0.883562
0.856164	0.910959	0.876712	0.883562	0.876712	0.890411
0.856164	0.910959	0.890411	0.869863	0.910959	0.890411
0.856164	0.90411	0.890411	0.856164	0.876712	0.890411
0.863014	0.89726	0.89726	0.869863	0.876712	0.863014
0.883562	0.876712	0.883562	0.876712	0.883562	0.876712
0.863014	0.910959	0.856164	0.876712	0.883562	0.869863
0.869863	0.910959	0.876712	0.869863	0.90411	0.869863
0.869863	0.917808	0.883562	0.869863	0.876712	0.869863
0.863014	0.90411	0.89726	0.869863	0.876712	0.876712
0.876712	0.90411	0.869863	0.890411	0.876712	0.90411
0.876712	0.89726	0.869863	0.869863	0.890411	0.883562
0.876712	0.89726	0.876712	0.883562	0.890411	0.90411
0.869863	0.89726	0.890411	0.869863	0.883562	0.876712
0.869863	0.883562	0.876712	0.89726	0.883562	0.869863
0.842466	0.883562	0.876712	0.910959	0.890411	0.883562
0.890411	0.910959	0.883562	0.869863	0.883562	0.89726
0.876712	0.90411	0.876712	0.890411	0.890411	0.876712
0.883562	0.890411	0.869863	0.89726	0.89726	0.90411
0.890411	0.90411	0.876712	0.869863	0.883562	0.890411
0.869863	0.910959	0.883562	0.90411	0.89726	0.890411
0.883562	0.924658	0.890411	0.89726	0.890411	0.869863
0.876712	0.910959	0.883562	0.910959	0.910959	0.883562
0.883562	0.90411	0.890411	0.876712	0.883562	0.869863
0.890411	0.910959	0.890411	0.89726	0.90411	0.90411
0.835616	0.89726	0.876712	0.89726	0.883562	0.876712
0.883562	0.890411	0.883562	0.890411	0.890411	0.849315
0.876712	0.89726	0.876712	0.89726	0.876712	0.890411
0.869863	0.89726	0.876712	0.863014	0.883562	0.890411
0.883562	0.883562	0.876712	0.863014	0.90411	0.90411
0.876712	0.90411	0.883562	0.883562	0.90411	0.869863
0.863014	0.890411	0.869863	0.883562	0.876712	0.876712
0.883562	0.883562	0.821918	0.890411	0.89726	0.90411
0.863014	0.910959	0.835616	0.90411	0.890411	0.89726
0.849315	0.910959	0.876712	0.890411	0.883562	0.89726
0.890411	0.90411	0.869863	0.883562	0.890411	0.869863
0.869863	0.90411	0.883562	0.869863	0.883562	0.876712
0.869863	0.876712	0.869863	0.90411	0.89726	0.89726
0.876712	0.890411	0.869863	0.90411	0.883562	0.89726
0.883562	0.90411	0.890411	0.90411	0.876712	0.89726
0.883562	0.89726	0.883562	0.90411	0.890411	0.90411
0.890411	0.89726	0.876712	0.890411	0.876712	0.883562
0.863014	0.89726	0.835616	0.869863	0.869863	0.863014
0.876712	0.90411	0.849315	0.883562	0.883562	0.910959
0.849315	0.89726	0.876712	0.883562	0.883562	0.869863
0.863014	0.917808	0.876712	0.876712	0.89726	0.90411
0.863014	0.89726	0.869863	0.883562	0.890411	0.876712
0.835616	0.89726	0.869863	0.869863	0.890411	0.89726
0.863014	0.89726	0.869863	0.890411	0.910959	0.89726
0.856164	0.883562	0.883562	0.856164	0.883562	0.863014
0.863014	0.89726	0.876712	0.883562	0.89726	0.890411
0.876712	0.910959	0.863014	0.876712	0.89726	0.90411
0.869863	0.90411	0.890411	0.883562	0.89726	0.90411
0.842466	0.90411	0.849315	0.924658	0.883562	0.90411
0.883562	0.883562	0.863014	0.883562	0.890411	0.869863
0.876712	0.910959	0.842466	0.890411	0.883562	0.910959
0.863014	0.910959	0.869863	0.910959	0.876712	0.883562
0.869863	0.890411	0.876712	0.869863	0.883562	0.883562
0.863014	0.90411	0.869863	0.883562	0.883562	0.917808
0.869863	0.90411	0.842466	0.876712	0.89726	0.910959
0.863014	0.890411	0.842466	0.883562	0.890411	0.876712
0.869863	0.890411	0.876712	0.883562	0.89726	0.90411
0.869863	0.890411	0.890411	0.863014	0.883562	0.90411
0.883562	0.890411	0.883562	0.856164	0.910959	0.883562
0.869863	0.890411	0.835616	0.89726	0.890411	0.883562
0.869863	0.910959	0.863014	0.910959	0.876712	0.89726
0.863014	0.89726	0.869863	0.89726	0.883562	0.90411
0.869863	0.89726	0.869863	0.89726	0.89726	0.89726
0.876712	0.890411	0.876712	0.883562	0.876712	0.876712
0.876712	0.890411	0.876712	0.876712	0.890411	0.890411
0.835616	0.883562	0.835616	0.883562	0.869863	0.863014
0.890411	0.89726	0.876712	0.89726	0.883562	0.910959
0.876712	0.883562	0.828767	0.869863	0.883562	0.89726
0.856164	0.90411	0.828767	0.89726	0.883562	0.890411
0.849315	0.883562	0.876712	0.90411	0.90411	0.876712
0.828767	0.890411	0.890411	0.90411	0.890411	0.890411
0.890411	0.90411	0.89726	0.869863	0.910959	0.876712
0.869863	0.917808	0.890411	0.883562	0.90411	0.863014
0.863014	0.883562	0.876712	0.863014	0.90411	0.863014
0.863014	0.890411	0.849315	0.849315	0.883562	0.89726
0.863014	0.890411	0.883562	0.89726	0.89726	0.863014
0.863014	0.90411	0.883562	0.890411	0.890411	0.890411
0.863014	0.910959	0.869863	0.890411	0.89726	0.876712
0.883562	0.890411	0.876712	0.89726	0.890411	0.90411
0.869863	0.90411	0.883562	0.89726	0.890411	0.849315
0.869863	0.89726	0.883562	0.883562	0.890411	0.890411
0.890411	0.910959	0.883562	0.890411	0.89726	0.849315
0.869863	0.89726	0.835616	0.876712	0.90411	0.89726
0.856164	0.890411	0.883562	0.90411	0.89726	0.869863
0.863014	0.90411	0.876712	0.856164	0.890411	0.89726
0.869863	0.890411	0.883562	0.89726	0.876712	0.856164
0.869863	0.890411	0.869863	0.910959	0.876712	0.90411
0.856164	0.890411	0.890411	0.890411	0.90411	0.90411
0.856164	0.910959	0.89726	0.883562	0.89726	0.89726
0.842466	0.910959	0.869863	0.90411	0.89726	0.89726
0.883562	0.869863	0.876712	0.89726	0.90411	0.856164
0.856164	0.89726	0.883562	0.910959	0.890411	0.90411
0.828767	0.89726	0.890411	0.90411	0.910959	0.90411
0.869863	0.890411	0.890411	0.890411	0.910959	0.869863
0.863014	0.89726	0.876712	0.89726	0.883562	0.90411
0.89726	0.910959	0.883562	0.876712	0.883562	0.876712
0.835616	0.90411	0.876712	0.890411	0.89726	0.876712
0.828767	0.910959	0.876712	0.883562	0.89726	0.876712
0.842466	0.89726	0.863014	0.90411	0.890411	0.89726
0.876712	0.883562	0.890411	0.883562	0.890411	0.883562
0.863014	0.890411	0.883562	0.869863	0.89726	0.883562
0.828767	0.90411	0.876712	0.89726	0.876712	0.849315
0.890411	0.90411	0.876712	0.890411	0.90411	0.890411
0.863014	0.910959	0.828767	0.89726	0.883562	0.890411
0.856164	0.890411	0.876712	0.876712	0.90411	0.863014
0.849315	0.883562	0.876712	0.883562	0.910959	0.876712
0.883562	0.890411	0.876712	0.89726	0.89726	0.869863
0.835616	0.89726	0.869863	0.90411	0.876712	0.869863
0.856164	0.890411	0.869863	0.856164	0.876712	0.883562
0.876712	0.910959	0.876712	0.869863	0.89726	0.876712
0.815068	0.89726	0.876712	0.876712	0.876712	0.89726
0.856164	0.890411	0.876712	0.856164	0.876712	0.856164
0.842466	0.883562	0.883562	0.856164	0.876712	0.869863
0.876712	0.910959	0.842466	0.90411	0.90411	0.856164
0.883562	0.883562	0.876712	0.869863	0.869863	0.856164
0.890411	0.89726	0.883562	0.89726	0.883562	0.883562
0.849315	0.89726	0.842466	0.863014	0.89726	0.849315
0.876712	0.89726	0.869863	0.856164	0.90411	0.89726
0.863014	0.890411	0.890411	0.863014	0.89726	0.917808
0.856164	0.89726	0.835616	0.90411	0.876712	0.890411
0.863014	0.917808	0.890411	0.856164	0.890411	0.856164
0.828767	0.876712	0.890411	0.842466	0.869863	0.89726
0.883562	0.890411	0.876712	0.876712	0.869863	0.876712
0.863014	0.90411	0.876712	0.883562	0.890411	0.89726
0.869863	0.890411	0.863014	0.876712	0.883562	0.856164
0.842466	0.876712	0.863014	0.883562	0.883562	0.876712
0.890411	0.89726	0.883562	0.890411	0.89726	0.89726
0.856164	0.883562	0.869863	0.890411	0.90411	0.842466
0.876712	0.910959	0.876712	0.876712	0.890411	0.89726
0.821918	0.89726	0.876712	0.89726	0.890411	0.876712
0.869863	0.90411	0.876712	0.876712	0.876712	0.869863
0.869863	0.910959	0.869863	0.876712	0.876712	0.883562
0.856164	0.890411	0.890411	0.890411	0.890411	0.863014
0.876712	0.876712	0.876712	0.90411	0.890411	0.89726
0.849315	0.883562	0.883562	0.849315	0.890411	0.89726
0.821918	0.90411	0.890411	0.883562	0.90411	0.869863
0.869863	0.917808	0.842466	0.849315	0.890411	0.90411
0.856164	0.90411	0.883562	0.890411	0.90411	0.89726
0.856164	0.890411	0.883562	0.890411	0.89726	0.876712
0.856164	0.910959	0.869863	0.863014	0.89726	0.90411
0.842466	0.917808	0.883562	0.883562	0.89726	0.869863
0.863014	0.910959	0.869863	0.890411	0.869863	0.863014
0.849315	0.883562	0.883562	0.863014	0.883562	0.883562
0.876712	0.89726	0.876712	0.89726	0.883562	0.883562
0.856164	0.89726	0.883562	0.869863	0.890411	0.883562
0.863014	0.90411	0.821918	0.89726	0.90411	0.910959
0.863014	0.90411	0.821918	0.890411	0.890411	0.89726
0.890411	0.890411	0.883562	0.856164	0.89726	0.863014
0.883562	0.890411	0.876712	0.883562	0.89726	0.890411
0.856164	0.89726	0.856164	0.89726	0.890411	0.883562
0.863014	0.89726	0.890411	0.90411	0.90411	0.89726
0.869863	0.883562	0.863014	0.890411	0.883562	0.890411
0.856164	0.890411	0.876712	0.890411	0.883562	0.876712
0.856164	0.90411	0.835616	0.869863	0.89726	0.890411
0.869863	0.890411	0.890411	0.90411	0.890411	0.890411
0.856164	0.90411	0.890411	0.883562	0.90411	0.890411
0.835616	0.910959	0.849315	0.876712	0.90411	0.890411
0.842466	0.89726	0.842466	0.890411	0.90411	0.869863
0.876712	0.89726	0.90411	0.883562	0.890411	0.890411
0.835616	0.90411	0.876712	0.883562	0.89726	0.863014
0.890411	0.883562	0.883562	0.856164	0.89726	0.90411
0.863014	0.90411	0.863014	0.863014	0.890411	0.863014
0.869863	0.917808	0.869863	0.876712	0.890411	0.89726
0.876712	0.89726	0.876712	0.883562	0.89726	0.90411
0.869863	0.89726	0.876712	0.842466	0.876712	0.849315
0.890411	0.917808	0.883562	0.890411	0.883562	0.869863
0.869863	0.883562	0.869863	0.876712	0.883562	0.869863
0.856164	0.89726	0.90411	0.910959	0.890411	0.856164
0.856164	0.89726	0.863014	0.876712	0.890411	0.876712
0.869863	0.883562	0.849315	0.89726	0.869863	0.89726
0.863014	0.917808	0.849315	0.869863	0.890411	0.890411
0.863014	0.917808	0.849315	0.90411	0.883562	0.863014
0.849315	0.890411	0.883562	0.869863	0.890411	0.869863
0.849315	0.910959	0.842466	0.890411	0.876712	0.876712
0.849315	0.910959	0.869863	0.89726	0.890411	0.890411
0.815068	0.917808	0.869863	0.869863	0.883562	0.90411
0.821918	0.883562	0.876712	0.876712	0.883562	0.90411
0.821918	0.89726	0.883562	0.849315	0.876712	0.876712
0.869863	0.910959	0.883562	0.856164	0.890411	0.863014
0.856164	0.910959	0.863014	0.90411	0.883562	0.849315
0.849315	0.910959	0.869863	0.835616	0.890411	0.869863
0.883562	0.89726	0.883562	0.869863	0.876712	0.890411
0.890411	0.90411	0.856164	0.883562	0.890411	0.883562
0.869863	0.89726	0.842466	0.849315	0.890411	0.890411
0.869863	0.89726	0.835616	0.869863	0.883562	0.849315
0.849315	0.876712	0.842466	0.863014	0.89726	0.89726
0.849315	0.90411	0.863014	0.910959	0.89726	0.856164
0.890411	0.883562	0.863014	0.856164	0.90411	0.876712
0.869863	0.883562	0.890411	0.883562	0.883562	0.90411
0.883562	0.883562	0.876712	0.876712	0.883562	0.863014
0.883562	0.89726	0.883562	0.863014	0.89726	0.863014
0.876712	0.89726	0.876712	0.890411	0.890411	0.876712
0.883562	0.89726	0.890411	0.890411	0.883562	0.863014
0.869863	0.90411	0.835616	0.869863	0.89726	0.910959
0.869863	0.883562	0.890411	0.89726	0.883562	0.910959
0.869863	0.917808	0.890411	0.910959	0.890411	0.856164
0.856164	0.890411	0.835616	0.910959	0.883562	0.876712
0.835616	0.89726	0.883562	0.849315	0.890411	0.890411
0.842466	0.883562	0.883562	0.883562	0.89726	0.90411
0.876712	0.90411	0.883562	0.869863	0.890411	0.863014
0.890411	0.910959	0.869863	0.890411	0.89726	0.910959
0.863014	0.883562	0.835616	0.890411	0.876712	0.863014
0.815068	0.890411	0.835616	0.89726	0.89726	0.869863
0.876712	0.883562	0.842466	0.90411	0.890411	0.910959
0.856164	0.90411	0.876712	0.863014	0.890411	0.869863
0.863014	0.917808	0.842466	0.856164	0.883562	0.856164
0.869863	0.90411	0.890411	0.876712	0.876712	0.849315
0.849315	0.910959	0.890411	0.863014	0.90411	0.890411
0.883562	0.89726	0.883562	0.883562	0.89726	0.856164
0.849315	0.883562	0.869863	0.890411	0.89726	0.883562
0.828767	0.883562	0.828767	0.890411	0.89726	0.863014
0.835616	0.890411	0.890411	0.869863	0.910959	0.90411
0.856164	0.890411	0.890411	0.842466	0.883562	0.883562
0.869863	0.876712	0.828767	0.90411	0.883562	0.856164
0.842466	0.883562	0.863014	0.883562	0.890411	0.856164
0.863014	0.89726	0.856164	0.883562	0.90411	0.883562
0.863014	0.876712	0.863014	0.890411	0.890411	0.863014
0.849315	0.917808	0.842466	0.856164	0.883562	0.90411
0.842466	0.883562	0.869863	0.842466	0.883562	0.89726
0.821918	0.89726	0.842466	0.890411	0.883562	0.90411
0.876712	0.876712	0.835616	0.883562	0.890411	0.90411
0.849315	0.90411	0.842466	0.856164	0.876712	0.890411
0.876712	0.876712	0.835616	0.890411	0.89726	0.890411
0.863014	0.90411	0.835616	0.863014	0.876712	0.883562
0.863014	0.890411	0.876712	0.890411	0.876712	0.863014
0.869863	0.890411	0.835616	0.883562	0.89726	0.849315
0.842466	0.890411	0.876712	0.863014	0.890411	0.90411
0.856164	0.883562	0.842466	0.89726	0.883562	0.856164
0.890411	0.890411	0.876712	0.856164	0.869863	0.863014
0.863014	0.890411	0.883562	0.869863	0.89726	0.869863
0.856164	0.89726	0.89726	0.869863	0.90411	0.90411
0.835616	0.910959	0.849315	0.869863	0.869863	0.863014
0.821918	0.89726	0.883562	0.876712	0.89726	0.910959
0.849315	0.890411	0.849315	0.849315	0.876712	0.910959
0.863014	0.890411	0.876712	0.849315	0.890411	0.890411
0.842466	0.90411	0.883562	0.869863	0.90411	0.90411
0.863014	0.90411	0.890411	0.869863	0.910959	0.876712
0.863014	0.90411	0.869863	0.89726	0.883562	0.863014
0.849315	0.90411	0.883562	0.876712	0.876712	0.90411
0.842466	0.910959	0.856164	0.890411	0.883562	0.863014
0.856164	0.910959	0.842466	0.849315	0.90411	0.856164
0.835616	0.890411	0.876712	0.863014	0.883562	0.869863
0.876712	0.883562	0.849315	0.869863	0.89726	0.869863
0.821918	0.890411	0.883562	0.849315	0.883562	0.876712
0.863014	0.910959	0.883562	0.883562	0.883562	0.849315
0.876712	0.890411	0.876712	0.883562	0.883562	0.90411
0.835616	0.890411	0.890411	0.883562	0.90411	0.89726
0.869863	0.89726	0.869863	0.842466	0.90411	0.876712
0.869863	0.910959	0.869863	0.89726	0.89726	0.849315
0.849315	0.883562	0.869863	0.910959	0.890411	0.890411
0.863014	0.89726	0.849315	0.869863	0.869863	0.90411
0.876712	0.890411	0.863014	0.883562	0.869863	0.890411
0.849315	0.883562	0.863014	0.863014	0.89726	0.90411
0.835616	0.90411	0.856164	0.883562	0.869863	0.842466
0.856164	0.89726	0.883562	0.863014	0.917808	0.890411
0.869863	0.890411	0.835616	0.856164	0.89726	0.890411
0.869863	0.910959	0.835616	0.856164	0.883562	0.869863
0.863014	0.890411	0.842466	0.890411	0.876712	0.863014
0.835616	0.890411	0.835616	0.869863	0.883562	0.863014
0.842466	0.883562	0.835616	0.890411	0.883562	0.869863
0.869863	0.890411	0.883562	0.890411	0.876712	0.883562
0.890411	0.876712	0.869863	0.890411	0.869863	0.890411
0.876712	0.89726	0.835616	0.883562	0.890411	0.890411
0.815068	0.89726	0.828767	0.910959	0.890411	0.863014
0.883562	0.90411	0.842466	0.876712	0.876712	0.89726
0.856164	0.89726	0.863014	0.910959	0.883562	0.869863
0.856164	0.883562	0.842466	0.890411	0.883562	0.883562
0.835616	0.890411	0.849315	0.863014	0.876712	0.883562
0.883562	0.890411	0.842466	0.842466	0.890411	0.883562
0.835616	0.90411	0.876712	0.842466	0.890411	0.89726
0.835616	0.924658	0.863014	0.876712	0.876712	0.863014
0.835616	0.89726	0.863014	0.876712	0.883562	0.89726
0.835616	0.890411	0.842466	0.869863	0.890411	0.89726
0.828767	0.89726	0.842466	0.856164	0.883562	0.869863
0.863014	0.869863	0.842466	0.856164	0.883562	0.883562
0.828767	0.890411	0.876712	0.89726	0.910959	0.849315
0.842466	0.90411	0.856164	0.890411	0.90411	0.89726
0.863014	0.90411	0.842466	0.863014	0.876712	0.869863
0.835616	0.890411	0.835616	0.890411	0.890411	0.876712
0.821918	0.890411	0.856164	0.883562	0.890411	0.89726
0.821918	0.910959	0.856164	0.883562	0.883562	0.910959
0.849315	0.890411	0.890411	0.869863	0.89726	0.842466
0.863014	0.883562	0.849315	0.876712	0.89726	0.869863
0.869863	0.890411	0.856164	0.890411	0.883562	0.869863
0.856164	0.890411	0.842466	0.890411	0.890411	0.863014
0.828767	0.90411	0.842466	0.849315	0.890411	0.883562
0.835616	0.883562	0.863014	0.883562	0.883562	0.869863
0.828767	0.90411	0.869863	0.869863	0.883562	0.869863
0.856164	0.89726	0.890411	0.863014	0.876712	0.883562
0.821918	0.890411	0.856164	0.863014	0.883562	0.863014
0.883562	0.890411	0.835616	0.842466	0.89726	0.863014
0.815068	0.890411	0.835616	0.869863	0.89726	0.869863
0.876712	0.90411	0.842466	0.890411	0.89726	0.869863
0.863014	0.883562	0.835616	0.849315	0.89726	0.856164
0.856164	0.910959	0.842466	0.883562	0.90411	0.863014
0.835616	0.890411	0.849315	0.89726	0.89726	0.910959
0.863014	0.917808	0.842466	0.876712	0.876712	0.863014
0.828767	0.90411	0.849315	0.883562	0.890411	0.863014
0.863014	0.89726	0.849315	0.835616	0.89726	0.869863
0.835616	0.89726	0.849315	0.89726	0.876712	0.876712
0.869863	0.910959	0.849315	0.869863	0.883562	0.876712
0.835616	0.883562	0.883562	0.869863	0.890411	0.842466
0.849315	0.890411	0.883562	0.869863	0.90411	0.876712
0.856164	0.890411	0.849315	0.849315	0.89726	0.876712
0.869863	0.917808	0.856164	0.883562	0.890411	0.869863
0.863014	0.90411	0.828767	0.876712	0.883562	0.90411
0.835616	0.890411	0.828767	0.883562	0.89726	0.890411
0.856164	0.90411	0.869863	0.856164	0.883562	0.89726
0.856164	0.90411	0.842466	0.835616	0.883562	0.863014
0.869863	0.890411	0.856164	0.842466	0.863014	0.842466
0.842466	0.883562	0.876712	0.869863	0.876712	0.883562
0.828767	0.910959	0.869863	0.89726	0.89726	0.90411
0.842466	0.89726	0.869863	0.89726	0.869863	0.89726
0.863014	0.883562	0.883562	0.856164	0.90411	0.856164
0.856164	0.910959	0.842466	0.890411	0.876712	0.869863
0.869863	0.910959	0.849315	0.869863	0.89726	0.863014
0.828767	0.890411	0.842466	0.89726	0.876712	0.863014
0.842466	0.890411	0.842466	0.856164	0.890411	0.863014
0.842466	0.89726	0.856164	0.869863	0.883562	0.876712
0.815068	0.89726	0.828767	0.863014	0.89726	0.869863
0.849315	0.910959	0.842466	0.863014	0.890411	0.856164
0.835616	0.90411	0.835616	0.876712	0.890411	0.869863
0.842466	0.89726	0.828767	0.876712	0.90411	0.89726
0.849315	0.876712	0.842466	0.863014	0.869863	0.856164
0.828767		0.842466	0.863014	0.876712	0.876712
0.842466		0.849315	0.863014	0.90411	0.869863
0.842466		0.876712	0.835616	0.890411	0.869863
0.863014		0.849315	0.863014	0.89726	0.863014
0.835616		0.842466	0.89726	0.883562	0.863014
0.835616		0.869863	0.876712	0.883562	0.90411
0.863014		0.856164	0.869863	0.883562	0.863014
0.835616		0.856164	0.842466	0.890411	0.876712
0.849315		0.842466	0.869863	0.890411	0.869863
0.863014		0.876712	0.863014	0.89726	0.869863
0.869863		0.883562	0.842466	0.890411	0.835616
0.849315		0.883562	0.856164	0.890411	0.869863
0.890411		0.890411	0.856164	0.869863	0.869863
0.876712		0.835616	0.856164		0.863014
0.856164		0.835616	0.849315		0.890411
0.856164		0.849315	0.856164		0.90411
0.863014			0.869863		0.856164
0.876712					0.863014
0.828767					0.876712
0.828767					0.856164
0.863014					0.856164
0.842466					0.863014
0.842466					0.856164
0.842466					0.849315
0.856164					0.856164
0.835616					0.856164
0.821918					0.890411
0.842466					0.890411
0.842466					0.890411
0.842466					0.856164
0.835616					0.863014
					0.863014
					0.863014
					0.876712
					0.890411
					0.835616
					0.876712
					0.869863
					0.89726
					0.883562
					0.849315
					0.849315
					0.835616

## Sheet: 5)
5) lipid metabolic process
SD Medium	Minimal Medium	YPD Medium	SD Anaerobic Medium	Minimal Anaerobic Medium	YPD Anaerobic Medium
0.681034	0.663793	0.663793	0.681034	0.663793	0.672414
0.672414	0.655172	0.663793	0.698276	0.663793	0.672414
0.663793	0.655172	0.672414	0.698276	0.655172	0.672414
0.663793	0.663793	0.672414	0.698276	0.655172	0.672414
0.672414	0.663793	0.663793	0.698276	0.655172	0.672414
0.672414	0.655172	0.663793	0.689655	0.655172	0.672414
0.672414	0.655172	0.663793	0.681034	0.655172	0.672414
0.663793	0.663793	0.672414	0.689655	0.655172	0.672414
0.663793	0.663793	0.672414	0.681034	0.663793	0.681034
0.663793	0.655172	0.672414	0.681034	0.655172	0.689655
0.663793	0.646552	0.672414	0.681034	0.655172	0.689655
0.672414	0.663793	0.672414	0.681034	0.655172	0.689655
0.663793	0.663793	0.672414	0.672414	0.655172	0.672414
0.663793	0.655172	0.672414	0.689655	0.672414	0.672414
0.663793	0.672414	0.672414	0.672414	0.672414	0.689655
0.663793	0.672414	0.663793	0.689655	0.655172	0.681034
0.663793	0.655172	0.663793	0.689655	0.663793	0.689655
0.672414	0.655172	0.663793	0.681034	0.663793	0.689655
0.672414	0.663793	0.689655	0.689655	0.663793	0.681034
0.663793	0.672414	0.672414	0.689655	0.672414	0.689655
0.663793	0.663793	0.689655	0.681034	0.663793	0.681034
0.663793	0.655172	0.689655	0.681034	0.663793	0.663793
0.663793	0.672414	0.689655	0.689655	0.655172	0.689655
0.663793	0.655172	0.663793	0.672414	0.672414	0.663793
0.672414	0.655172	0.672414	0.681034	0.672414	0.689655
0.663793	0.663793	0.672414	0.681034	0.672414	0.689655
0.672414	0.637931	0.681034	0.681034	0.663793	0.681034
0.681034	0.663793	0.663793	0.698276	0.663793	0.655172
0.672414	0.663793	0.663793	0.681034	0.655172	0.698276
0.655172	0.663793	0.663793	0.689655	0.655172	0.681034
0.672414	0.663793	0.663793	0.689655	0.655172	0.689655
0.663793	0.655172	0.663793	0.689655	0.672414	0.698276
0.681034	0.655172	0.689655	0.681034	0.672414	0.698276
0.663793	0.663793	0.672414	0.681034	0.672414	0.655172
0.663793	0.663793	0.663793	0.689655	0.689655	0.681034
0.663793	0.663793	0.663793	0.698276	0.689655	0.681034
0.663793	0.663793	0.663793	0.689655	0.689655	0.681034
0.663793	0.637931	0.663793	0.689655	0.672414	0.672414
0.681034	0.663793	0.663793	0.689655	0.681034	0.655172
0.663793	0.655172	0.663793	0.681034	0.672414	0.681034
0.655172	0.655172	0.672414	0.681034	0.672414	0.655172
0.655172	0.655172	0.672414	0.672414	0.655172	0.663793
0.672414	0.646552	0.663793	0.689655	0.672414	0.689655
0.672414	0.663793	0.663793	0.689655	0.672414	0.681034
0.663793	0.663793	0.663793	0.681034	0.655172	0.663793
0.663793	0.655172	0.672414	0.689655	0.672414	0.672414
0.663793	0.672414	0.672414	0.681034	0.689655	0.672414
0.663793	0.663793	0.663793	0.672414	0.672414	0.689655
0.663793	0.663793	0.663793	0.672414	0.672414	0.655172
0.663793	0.646552	0.663793	0.681034	0.672414	0.655172
0.663793	0.655172	0.663793	0.681034	0.672414	0.689655
0.672414	0.663793	0.663793	0.681034	0.663793	0.681034
0.672414	0.663793	0.672414	0.689655	0.655172	0.689655
0.663793	0.663793	0.672414	0.689655	0.672414	0.698276
0.681034	0.646552	0.663793	0.681034	0.672414	0.655172
0.663793	0.663793	0.672414	0.672414	0.655172	0.689655
0.672414	0.663793	0.672414	0.672414	0.663793	0.672414
0.646552	0.663793	0.681034	0.681034	0.681034	0.689655
0.672414	0.663793	0.672414	0.681034	0.663793	0.689655
0.663793	0.663793	0.672414	0.698276	0.655172	0.681034
0.663793	0.663793	0.681034	0.681034	0.655172	0.681034
0.663793	0.655172	0.672414	0.689655	0.655172	0.663793
0.672414	0.655172	0.672414	0.681034	0.672414	0.672414
0.663793	0.646552	0.672414	0.681034	0.681034	0.655172
0.663793	0.655172	0.663793	0.681034	0.681034	0.672414
0.646552	0.637931	0.663793	0.681034	0.663793	0.672414
0.681034	0.663793	0.663793	0.681034	0.663793	0.681034
0.655172	0.655172	0.672414	0.672414	0.663793	0.672414
0.663793	0.655172	0.663793	0.672414	0.663793	0.681034
0.663793	0.663793	0.663793	0.681034	0.672414	0.672414
0.663793	0.637931	0.663793	0.681034	0.672414	0.681034
0.663793	0.663793	0.663793	0.681034	0.655172	0.689655
0.655172	0.637931	0.663793	0.689655	0.655172	0.672414
0.663793	0.672414	0.672414	0.689655	0.655172	0.689655
0.663793	0.663793	0.663793	0.689655	0.663793	0.681034
0.646552	0.655172	0.663793	0.689655	0.672414	0.663793
0.672414	0.655172	0.655172	0.681034	0.672414	0.689655
0.663793	0.672414	0.655172	0.689655	0.646552	0.698276
0.663793	0.672414	0.655172	0.689655	0.681034	0.672414
0.672414	0.663793	0.663793	0.681034	0.655172	0.672414
0.663793	0.663793	0.689655	0.681034	0.672414	0.681034
0.663793	0.672414	0.672414	0.689655	0.663793	0.672414
0.663793	0.655172	0.672414	0.681034	0.663793	0.698276
0.663793	0.663793	0.663793	0.689655	0.663793	0.672414
0.672414	0.663793	0.689655	0.681034	0.663793	0.681034
0.655172	0.663793	0.663793	0.672414	0.655172	0.681034
0.672414	0.663793	0.663793	0.672414	0.655172	0.646552
0.663793	0.655172	0.689655	0.689655	0.655172	0.663793
0.672414	0.655172	0.655172	0.681034	0.663793	0.663793
0.672414	0.655172	0.663793	0.698276	0.646552	0.681034
0.672414	0.655172	0.655172	0.689655	0.663793	0.672414
0.663793	0.655172	0.655172	0.681034	0.663793	0.681034
0.663793	0.672414	0.663793	0.689655	0.655172	0.672414
0.663793	0.663793	0.672414	0.681034	0.655172	0.689655
0.681034	0.655172	0.655172	0.672414	0.646552	0.689655
0.681034	0.672414	0.672414	0.698276	0.655172	0.689655
0.663793	0.663793	0.672414	0.681034	0.655172	0.681034
0.672414	0.663793	0.663793	0.698276	0.663793	0.698276
0.672414	0.655172	0.655172	0.672414	0.689655	0.672414
0.672414	0.655172	0.672414	0.681034	0.663793	0.681034
0.672414	0.663793	0.663793	0.672414	0.663793	0.663793
0.681034	0.655172	0.663793	0.672414	0.646552	0.698276
0.663793	0.655172	0.672414	0.672414	0.655172	0.681034
0.663793	0.663793	0.672414	0.681034	0.663793	0.681034
0.672414	0.663793	0.655172	0.681034	0.663793	0.672414
0.663793	0.663793	0.672414	0.681034	0.663793	0.672414
0.672414	0.655172	0.655172	0.672414	0.655172	0.681034
0.681034	0.663793	0.672414	0.672414	0.663793	0.681034
0.655172	0.655172	0.672414	0.681034	0.672414	0.698276
0.681034	0.663793	0.672414	0.681034	0.672414	0.681034
0.663793	0.655172	0.672414	0.672414	0.681034	0.689655
0.663793	0.672414	0.681034	0.681034	0.681034	0.681034
0.663793	0.672414	0.681034	0.689655	0.689655	0.663793
0.655172	0.655172	0.663793	0.681034	0.663793	0.672414
0.672414	0.672414	0.689655	0.672414	0.663793	0.681034
0.672414	0.663793	0.663793	0.689655	0.681034	0.672414
0.672414	0.655172	0.663793	0.689655	0.689655	0.672414
0.681034	0.672414	0.663793	0.681034	0.663793	0.689655
0.663793	0.637931	0.663793	0.689655	0.663793	0.698276
0.672414	0.672414	0.663793	0.689655	0.681034	0.689655
0.672414	0.663793	0.672414	0.663793	0.663793	0.646552
0.663793	0.672414	0.663793	0.681034	0.655172	0.689655
0.681034	0.655172	0.663793	0.681034	0.655172	0.689655
0.655172	0.672414	0.663793	0.689655	0.663793	0.681034
0.663793	0.655172	0.663793	0.672414	0.663793	0.689655
0.672414	0.663793	0.663793	0.663793	0.663793	0.663793
0.655172	0.646552	0.672414	0.663793	0.663793	0.681034
0.655172	0.655172	0.672414	0.681034	0.663793	0.681034
0.663793	0.663793	0.672414	0.681034	0.681034	0.672414
0.681034	0.663793	0.663793	0.689655	0.663793	0.672414
0.681034	0.655172	0.663793	0.681034	0.663793	0.672414
0.655172	0.663793	0.672414	0.681034	0.663793	0.663793
0.663793	0.663793	0.663793	0.681034	0.672414	0.672414
0.655172	0.672414	0.689655	0.681034	0.672414	0.672414
0.663793	0.655172	0.663793	0.663793	0.655172	0.689655
0.663793	0.672414	0.681034	0.681034	0.663793	0.689655
0.672414	0.663793	0.663793	0.672414	0.655172	0.689655
0.663793	0.637931	0.663793	0.689655	0.646552	0.689655
0.681034	0.663793	0.663793	0.689655	0.681034	0.655172
0.672414	0.663793	0.663793	0.681034	0.663793	0.698276
0.663793	0.663793	0.681034	0.698276	0.663793	0.698276
0.663793	0.663793	0.663793	0.689655	0.672414	0.655172
0.655172	0.646552	0.663793	0.681034	0.672414	0.681034
0.663793	0.655172	0.689655	0.681034	0.663793	0.672414
0.672414	0.672414	0.663793	0.681034	0.689655	0.689655
0.681034	0.672414	0.655172	0.689655	0.681034	0.681034
0.663793	0.655172	0.663793	0.689655	0.672414	0.681034
0.672414	0.672414	0.663793	0.681034	0.663793	0.681034
0.663793	0.663793	0.663793	0.672414	0.681034	0.663793
0.663793	0.655172	0.663793	0.689655	0.672414	0.663793
0.672414	0.663793	0.663793	0.689655	0.646552	0.655172
0.672414	0.655172	0.663793	0.689655	0.663793	0.689655
0.672414	0.663793	0.672414	0.681034	0.655172	0.672414
0.681034	0.663793	0.663793	0.689655	0.655172	0.663793
0.681034	0.655172	0.655172	0.689655	0.663793	0.681034
0.672414	0.655172	0.681034	0.689655	0.672414	0.698276
0.663793	0.672414	0.663793	0.689655	0.663793	0.672414
0.681034	0.672414	0.663793	0.681034	0.655172	0.681034
0.655172	0.663793	0.663793	0.681034	0.655172	0.672414
0.672414	0.663793	0.689655	0.698276	0.672414	0.663793
0.672414	0.655172	0.663793	0.681034	0.663793	0.672414
0.672414	0.655172	0.655172	0.689655	0.646552	0.689655
0.672414	0.663793	0.655172	0.689655	0.655172	0.672414
0.646552	0.637931	0.663793	0.681034	0.655172	0.663793
0.672414	0.672414	0.663793	0.689655	0.646552	0.672414
0.672414	0.655172	0.655172	0.689655	0.663793	0.672414
0.672414	0.655172	0.663793	0.672414	0.663793	0.663793
0.672414	0.672414	0.663793	0.689655	0.689655	0.681034
0.663793	0.655172	0.655172	0.689655	0.672414	0.672414
0.672414	0.637931	0.672414	0.698276	0.663793	0.689655
0.672414	0.663793	0.672414	0.681034	0.672414	0.681034
0.672414	0.655172	0.663793	0.681034	0.689655	0.698276
0.655172	0.655172	0.655172	0.689655	0.646552	0.663793
0.663793	0.663793	0.663793	0.698276	0.681034	0.689655
0.663793	0.672414	0.663793	0.681034	0.655172	0.663793
0.663793	0.672414	0.672414	0.689655	0.663793	0.672414
0.672414	0.655172	0.655172	0.689655	0.672414	0.681034
0.672414	0.655172	0.655172	0.681034	0.646552	0.681034
0.655172	0.663793	0.655172	0.681034	0.681034	0.681034
0.672414	0.672414	0.655172	0.681034	0.655172	0.689655
0.663793	0.672414	0.655172	0.698276	0.655172	0.681034
0.655172	0.663793	0.672414	0.681034	0.663793	0.672414
0.672414	0.663793	0.681034	0.681034	0.663793	0.672414
0.672414	0.655172	0.681034	0.698276	0.681034	0.672414
0.672414	0.663793	0.672414	0.655172	0.646552	0.681034
0.663793	0.655172	0.672414	0.689655	0.646552	0.672414
0.681034	0.655172	0.663793	0.672414	0.663793	0.681034
0.672414	0.646552	0.663793	0.681034	0.663793	0.689655
0.655172	0.655172	0.672414	0.681034	0.637931	0.681034
0.672414	0.663793	0.663793	0.663793	0.637931	0.681034
0.646552	0.663793	0.663793	0.681034	0.689655	0.672414
0.672414	0.672414	0.681034	0.672414	0.655172	0.689655
0.672414	0.672414	0.663793	0.681034	0.663793	0.663793
0.672414	0.672414	0.689655	0.681034	0.672414	0.698276
0.672414	0.655172	0.663793	0.689655	0.637931	0.681034
0.663793	0.655172	0.672414	0.672414	0.655172	0.663793
0.672414	0.663793	0.672414	0.689655	0.672414	0.689655
0.672414	0.646552	0.681034	0.681034	0.663793	0.698276
0.663793	0.655172	0.689655	0.681034	0.663793	0.698276
0.663793	0.655172	0.689655	0.681034	0.689655	0.672414
0.672414	0.663793	0.681034	0.681034	0.663793	0.672414
0.663793	0.655172	0.681034	0.698276	0.655172	0.681034
0.663793	0.672414	0.672414	0.681034	0.663793	0.681034
0.663793	0.646552	0.672414	0.689655	0.681034	0.689655
0.672414	0.655172	0.663793	0.698276	0.663793	0.672414
0.672414	0.646552	0.663793	0.672414	0.663793	0.681034
0.672414	0.672414	0.672414	0.681034	0.681034	0.681034
0.663793	0.646552	0.672414	0.689655	0.681034	0.672414
0.663793	0.672414	0.663793	0.689655	0.663793	0.698276
0.663793	0.655172	0.663793	0.681034	0.663793	0.672414
0.663793	0.655172	0.655172	0.689655	0.672414	0.689655
0.655172	0.663793	0.655172	0.681034	0.663793	0.655172
0.663793	0.663793	0.681034	0.689655	0.663793	0.672414
0.672414	0.663793	0.655172	0.681034	0.681034	0.663793
0.672414	0.646552	0.663793	0.681034	0.672414	0.663793
0.681034	0.655172	0.655172	0.655172	0.663793	0.698276
0.672414	0.646552	0.689655	0.689655	0.663793	0.663793
0.672414	0.672414	0.689655	0.689655	0.663793	0.672414
0.681034	0.672414	0.672414	0.698276	0.672414	0.663793
0.663793	0.637931	0.672414	0.663793	0.681034	0.663793
0.681034	0.672414	0.663793	0.681034	0.672414	0.681034
0.663793	0.655172	0.672414	0.681034	0.663793	0.681034
0.672414	0.637931	0.663793	0.689655	0.672414	0.672414
0.655172	0.646552	0.655172	0.689655	0.672414	0.672414
0.663793	0.663793	0.663793	0.681034	0.663793	0.681034
0.646552	0.646552	0.672414	0.681034	0.689655	0.672414
0.637931	0.655172	0.663793	0.672414	0.681034	0.655172
0.672414	0.672414	0.655172	0.689655	0.663793	0.689655
0.663793	0.655172	0.663793	0.681034	0.646552	0.672414
0.672414	0.655172	0.655172	0.689655	0.655172	0.689655
0.663793	0.62931	0.655172	0.689655	0.655172	0.681034
0.672414	0.655172	0.689655	0.663793	0.663793	0.689655
0.663793	0.655172	0.672414	0.698276	0.655172	0.672414
0.681034	0.646552	0.672414	0.681034	0.681034	0.681034
0.663793	0.663793	0.655172	0.672414	0.663793	0.681034
0.672414	0.663793	0.655172	0.672414	0.672414	0.672414
0.663793	0.663793	0.655172	0.681034	0.672414	0.689655
0.663793	0.655172	0.663793	0.689655	0.655172	0.681034
0.663793	0.646552	0.672414	0.689655	0.663793	0.689655
0.672414	0.663793	0.672414	0.681034	0.655172	0.663793
0.672414	0.655172	0.663793	0.681034	0.663793	0.672414
0.672414	0.655172	0.663793	0.672414	0.646552	0.672414
0.672414	0.655172	0.663793	0.672414	0.663793	0.689655
0.672414	0.655172	0.672414	0.689655	0.672414	0.672414
0.663793	0.655172	0.672414	0.681034	0.646552	0.672414
0.663793	0.663793	0.663793	0.681034	0.681034	0.672414
0.672414	0.663793	0.663793	0.672414	0.655172	0.681034
0.672414	0.663793	0.681034	0.655172	0.672414	0.672414
0.655172	0.663793	0.681034	0.681034	0.646552	0.698276
0.672414	0.655172	0.672414	0.681034	0.672414	0.698276
0.663793	0.663793	0.663793	0.698276	0.663793	0.689655
0.672414	0.655172	0.672414	0.681034	0.681034	0.689655
0.672414	0.637931	0.681034	0.681034	0.681034	0.689655
0.672414	0.655172	0.681034	0.672414	0.681034	0.655172
0.663793	0.655172	0.681034	0.698276	0.672414	0.663793
0.681034	0.655172	0.681034	0.681034	0.663793	0.663793
0.672414	0.663793	0.672414	0.689655	0.681034	0.698276
0.655172	0.663793	0.681034	0.689655	0.689655	0.681034
0.663793	0.663793	0.681034	0.689655	0.672414	0.655172
0.663793	0.655172	0.681034	0.698276	0.672414	0.681034
0.655172	0.646552	0.681034	0.689655	0.663793	0.663793
0.672414	0.663793	0.672414	0.681034	0.655172	0.681034
0.663793	0.646552	0.663793	0.681034	0.663793	0.672414
0.663793	0.646552	0.663793	0.698276	0.681034	0.663793
0.672414	0.672414	0.672414	0.698276	0.646552	0.681034
0.672414	0.655172	0.663793	0.672414	0.672414	0.663793
0.655172	0.646552	0.672414	0.672414	0.672414	0.655172
0.663793	0.655172	0.681034	0.672414	0.672414	0.663793
0.672414	0.663793	0.655172	0.672414	0.672414	0.689655
0.672414	0.672414	0.663793	0.672414	0.655172	0.663793
0.672414	0.655172	0.663793	0.672414	0.655172	0.681034
0.663793	0.672414	0.655172	0.689655	0.672414	0.689655
0.672414	0.655172	0.689655	0.689655	0.655172	0.689655
0.672414	0.663793	0.681034	0.681034	0.663793	0.663793
0.655172	0.663793	0.681034	0.689655	0.672414	0.672414
0.672414	0.663793	0.663793	0.681034	0.663793	0.672414
0.681034	0.655172	0.672414	0.689655	0.663793	0.663793
0.672414	0.655172	0.663793	0.689655	0.672414	0.689655
0.681034	0.672414	0.672414	0.689655	0.655172	0.681034
0.681034	0.655172	0.663793	0.681034	0.681034	0.672414
0.672414	0.646552	0.655172	0.689655	0.681034	0.672414
0.655172	0.646552	0.663793	0.698276	0.663793	0.698276
0.655172	0.663793	0.655172	0.672414	0.663793	0.663793
0.672414	0.663793	0.655172	0.689655	0.672414	0.681034
0.663793	0.663793	0.655172	0.681034	0.672414	0.698276
0.646552	0.672414	0.663793	0.681034	0.663793	0.663793
0.655172	0.663793	0.655172	0.672414	0.663793	0.663793
0.655172	0.655172	0.681034	0.698276	0.672414	0.689655
0.672414	0.655172	0.689655	0.689655	0.681034	0.672414
0.672414	0.672414	0.655172	0.681034	0.663793	0.663793
0.672414	0.663793	0.663793	0.681034	0.663793	0.655172
0.672414	0.637931	0.663793	0.681034	0.681034	0.681034
0.681034	0.672414	0.663793	0.672414	0.681034	0.681034
0.637931	0.663793	0.663793	0.681034	0.663793	0.681034
0.663793	0.663793	0.689655	0.689655	0.672414	0.681034
0.663793	0.663793	0.689655	0.672414	0.646552	0.681034
0.681034	0.655172	0.672414	0.672414	0.672414	0.646552
0.672414	0.663793	0.672414	0.681034	0.663793	0.672414
0.663793	0.655172	0.663793	0.689655	0.655172	0.672414
0.672414	0.637931	0.663793	0.672414	0.663793	0.646552
0.681034	0.672414	0.689655	0.672414	0.646552	0.655172
0.672414	0.637931	0.663793	0.681034	0.681034	0.646552
0.663793	0.655172	0.663793	0.689655	0.672414	0.655172
0.663793	0.663793	0.689655	0.672414	0.655172	0.672414
0.655172	0.655172	0.655172	0.681034	0.689655	0.681034
0.663793	0.663793	0.681034	0.681034	0.663793	0.663793
0.672414	0.663793	0.672414	0.681034	0.655172	0.663793
0.663793	0.663793	0.672414	0.681034	0.663793	0.663793
0.663793	0.646552	0.663793	0.681034	0.663793	0.655172
0.646552	0.646552	0.655172	0.681034	0.689655	0.689655
0.663793	0.663793	0.663793	0.681034	0.681034	0.689655
0.663793	0.672414	0.663793	0.689655	0.672414	0.663793
0.681034	0.663793	0.672414	0.698276	0.672414	0.663793
0.672414	0.646552	0.663793	0.698276	0.689655	0.663793
0.672414	0.655172	0.655172	0.689655	0.663793	0.681034
0.672414	0.646552	0.655172	0.681034	0.689655	0.646552
0.655172	0.663793	0.681034	0.689655	0.663793	0.655172
0.672414	0.663793	0.672414	0.698276	0.672414	0.681034
0.663793	0.663793	0.655172	0.689655	0.655172	0.681034
0.663793	0.663793	0.689655	0.672414	0.655172	0.681034
0.672414	0.672414	0.646552	0.681034	0.655172	0.646552
0.672414	0.663793	0.646552	0.698276	0.655172	0.663793
0.672414	0.663793	0.663793	0.672414	0.681034	0.689655
0.672414	0.672414	0.672414	0.681034	0.663793	0.655172
0.663793	0.663793	0.672414	0.698276	0.672414	0.663793
0.672414	0.646552	0.672414	0.689655	0.663793	0.672414
0.681034	0.655172	0.663793	0.689655	0.663793	0.672414
0.672414	0.672414	0.663793	0.681034	0.681034	0.655172
0.663793	0.663793	0.663793	0.681034	0.672414	0.663793
0.663793	0.663793	0.689655	0.689655	0.689655	0.655172
0.672414	0.663793	0.689655	0.681034	0.681034	0.681034
0.663793	0.663793	0.681034	0.698276	0.689655	0.681034
0.672414	0.663793	0.672414	0.698276	0.655172	0.672414
0.663793	0.663793	0.663793	0.681034	0.655172	0.672414
0.672414	0.663793	0.672414	0.689655	0.663793	0.672414
0.672414	0.655172	0.663793	0.681034	0.689655	0.672414
0.672414	0.655172	0.689655	0.672414	0.663793	0.689655
0.672414	0.655172	0.655172	0.672414	0.655172	0.681034
0.663793	0.655172	0.655172	0.698276	0.663793	0.663793
0.672414	0.663793	0.672414	0.672414	0.663793	0.655172
0.663793	0.646552	0.681034	0.689655	0.681034	0.698276
0.681034	0.663793	0.663793	0.689655	0.655172	0.672414
0.681034	0.663793	0.672414	0.698276	0.689655	0.698276
0.663793	0.663793	0.655172	0.672414	0.663793	0.681034
0.672414	0.646552	0.655172	0.672414	0.663793	0.689655
0.672414	0.655172	0.672414	0.681034	0.672414	0.672414
0.663793	0.672414	0.663793	0.681034	0.655172	0.689655
0.663793	0.637931	0.681034	0.672414	0.655172	0.655172
0.672414	0.655172	0.681034	0.681034	0.663793	0.689655
0.672414	0.655172	0.663793	0.681034	0.663793	0.681034
0.663793	0.655172	0.672414	0.672414	0.663793	0.655172
0.672414	0.663793	0.672414	0.672414	0.663793	0.681034
0.672414	0.655172	0.672414	0.698276	0.672414	0.689655
0.655172	0.655172	0.681034	0.672414	0.672414	0.672414
0.672414	0.646552	0.681034	0.689655	0.663793	0.698276
0.672414	0.655172	0.681034	0.672414	0.655172	0.681034
0.655172	0.672414	0.663793	0.689655	0.672414	0.689655
0.672414	0.672414	0.663793	0.672414	0.672414	0.689655
0.672414	0.637931	0.663793	0.689655	0.646552	0.698276
0.681034	0.663793	0.672414	0.698276	0.689655	0.681034
0.655172	0.655172	0.655172	0.681034	0.681034	0.672414
0.681034	0.663793	0.681034	0.681034	0.655172	0.672414
0.672414	0.655172	0.672414	0.689655	0.646552	0.672414
0.681034	0.637931	0.663793	0.672414	0.672414	0.672414
0.663793	0.672414	0.655172	0.698276	0.646552	0.681034
0.655172	0.672414	0.689655	0.689655	0.646552	0.663793
0.689655	0.655172	0.689655	0.689655	0.663793	0.672414
0.663793	0.646552	0.689655	0.689655	0.672414	0.698276
0.672414	0.655172	0.663793	0.681034	0.646552	0.672414
0.655172	0.655172	0.689655	0.681034	0.646552	0.663793
0.655172	0.663793	0.663793	0.689655	0.663793	0.655172
0.672414	0.637931	0.663793	0.689655	0.655172	0.698276
0.655172	0.663793	0.663793	0.681034	0.672414	0.655172
0.663793	0.646552	0.663793	0.681034	0.681034	0.681034
0.672414	0.663793	0.655172	0.663793	0.663793	0.672414
0.672414	0.663793	0.663793	0.681034	0.663793	0.689655
0.681034	0.663793	0.672414	0.698276	0.681034	0.672414
0.672414	0.646552	0.672414	0.681034	0.663793	0.663793
0.672414	0.663793	0.689655	0.672414	0.663793	0.689655
0.646552	0.655172	0.672414	0.672414	0.672414	0.655172
0.655172	0.655172	0.663793	0.681034	0.672414	0.681034
0.655172	0.663793	0.663793	0.672414	0.655172	0.663793
0.672414	0.637931	0.672414	0.689655	0.655172	0.672414
0.663793	0.663793	0.672414	0.681034	0.663793	0.663793
0.655172	0.655172	0.681034	0.698276	0.655172	0.698276
0.646552	0.663793	0.655172	0.698276	0.655172	0.672414
0.663793	0.655172	0.663793	0.663793	0.663793	0.681034
0.663793	0.663793	0.672414	0.672414	0.663793	0.663793
0.672414	0.655172	0.689655	0.681034	0.646552	0.663793
0.681034	0.663793	0.663793	0.681034	0.646552	0.663793
0.681034	0.646552	0.663793	0.689655	0.681034	0.672414
0.646552	0.646552	0.689655	0.672414	0.663793	0.698276
0.655172	0.646552	0.681034	0.681034	0.672414	0.672414
0.672414	0.646552	0.689655	0.681034	0.672414	0.689655
0.681034	0.646552	0.689655	0.681034	0.681034	0.681034
0.672414	0.655172	0.689655	0.698276	0.646552	0.672414
0.663793	0.672414	0.655172	0.681034	0.681034	0.655172
0.672414	0.655172	0.672414	0.689655	0.646552	0.672414
0.681034	0.646552	0.663793	0.655172	0.646552	0.698276
0.663793	0.655172	0.663793	0.689655	0.663793	0.655172
0.663793	0.655172	0.663793	0.689655	0.672414	0.672414
0.663793	0.646552	0.672414	0.672414	0.672414	0.681034
0.663793	0.655172	0.681034	0.698276	0.672414	0.689655
0.672414	0.663793	0.672414	0.672414	0.672414	0.689655
0.672414	0.655172	0.681034	0.672414	0.672414	0.689655
0.655172	0.672414	0.663793	0.681034	0.681034	0.663793
0.672414	0.663793	0.646552	0.681034	0.655172	0.663793
0.681034	0.646552	0.663793	0.672414	0.681034	0.681034
0.672414	0.663793	0.663793	0.689655	0.672414	0.655172
0.646552	0.663793	0.681034	0.698276	0.655172	0.663793
0.672414	0.663793	0.663793	0.681034	0.681034	0.655172
0.663793	0.663793	0.663793	0.681034	0.655172	0.672414
0.663793	0.655172	0.663793	0.681034	0.655172	0.689655
0.62931	0.637931	0.672414	0.681034	0.646552	0.663793
0.663793	0.663793	0.672414	0.681034	0.672414	0.672414
0.681034	0.655172	0.672414	0.681034	0.655172	0.689655
0.672414	0.663793	0.672414	0.681034	0.672414	0.663793
0.672414	0.655172	0.663793	0.672414	0.681034	0.681034
0.663793	0.672414	0.663793	0.681034	0.672414	0.655172
0.681034	0.672414	0.672414	0.689655	0.672414	0.681034
0.672414	0.655172	0.672414	0.672414	0.663793	0.681034
0.646552	0.672414	0.672414	0.681034	0.689655	0.689655
0.672414	0.672414	0.672414	0.672414	0.663793	0.672414
0.655172	0.672414	0.672414	0.698276	0.663793	0.672414
0.663793	0.663793	0.672414	0.689655	0.672414	0.663793
0.655172	0.672414	0.672414	0.689655	0.681034	0.663793
0.672414	0.663793	0.655172	0.672414	0.681034	0.663793
0.655172	0.646552	0.681034	0.672414	0.689655	0.681034
0.663793	0.663793	0.672414	0.681034	0.672414	0.689655
0.663793	0.663793	0.672414	0.672414	0.681034	0.681034
0.672414	0.663793	0.689655	0.681034	0.681034	0.681034
0.663793	0.655172	0.663793	0.698276	0.681034	0.689655
0.663793	0.663793	0.672414	0.681034	0.681034	0.663793
0.663793	0.655172	0.655172	0.672414	0.681034	0.655172
0.672414	0.663793	0.655172	0.681034	0.672414	0.672414
0.672414	0.663793	0.681034	0.681034	0.672414	0.672414
0.681034	0.663793	0.672414	0.681034	0.663793	0.672414
0.637931	0.663793	0.655172	0.689655	0.663793	0.672414
0.672414	0.663793	0.655172	0.689655	0.681034	0.681034
0.663793	0.655172	0.663793	0.689655	0.672414	0.672414
0.681034	0.655172	0.672414	0.689655	0.663793	0.672414
0.681034	0.672414	0.672414	0.681034	0.681034	0.672414
0.663793	0.672414	0.681034	0.663793	0.681034	0.655172
0.663793	0.663793	0.672414	0.689655	0.681034	0.689655
0.672414	0.646552	0.663793	0.663793	0.672414	0.672414
0.655172	0.655172	0.663793	0.672414	0.663793	0.681034
0.655172	0.663793	0.681034	0.698276	0.681034	0.681034
0.672414	0.646552	0.672414	0.672414	0.663793	0.655172
0.672414	0.646552	0.663793	0.681034	0.663793	0.681034
0.663793	0.646552	0.672414	0.681034	0.663793	0.681034
0.672414	0.655172	0.681034	0.681034	0.681034	0.655172
0.663793	0.62931	0.689655	0.681034	0.646552	0.663793
0.655172	0.655172	0.681034	0.698276	0.681034	0.672414
0.663793	0.655172	0.663793	0.698276	0.689655	0.681034
0.663793	0.646552	0.689655	0.698276	0.663793	0.672414
0.672414	0.646552	0.655172	0.689655	0.655172	0.672414
0.672414	0.663793	0.672414	0.698276	0.672414	0.681034
0.663793	0.646552	0.672414	0.689655	0.663793	0.681034
0.672414	0.663793	0.681034	0.689655	0.672414	0.655172
0.672414	0.663793	0.672414	0.681034	0.663793	0.637931
0.655172	0.663793	0.672414	0.698276	0.655172	0.672414
0.655172	0.646552	0.663793	0.689655	0.681034	0.698276
0.672414	0.646552	0.655172	0.689655	0.681034	0.672414
0.655172	0.663793	0.681034	0.681034	0.672414	0.663793
0.672414	0.655172	0.663793	0.663793	0.672414	0.655172
0.663793	0.646552	0.663793	0.681034	0.663793	0.672414
0.672414	0.646552	0.672414	0.698276	0.663793	0.672414
0.681034	0.663793	0.681034	0.672414	0.655172	0.698276
0.672414	0.663793	0.655172	0.689655	0.672414	0.663793
0.672414	0.663793	0.672414	0.698276	0.663793	0.689655
0.663793	0.646552	0.663793	0.672414	0.689655	0.672414
0.663793	0.663793	0.663793	0.672414	0.681034	0.663793
0.672414	0.655172	0.663793	0.689655	0.663793	0.646552
0.681034	0.655172	0.672414	0.681034	0.655172	0.655172
0.672414	0.672414	0.672414	0.689655	0.681034	0.681034
0.672414	0.663793	0.663793	0.681034	0.672414	0.681034
0.672414	0.672414	0.655172	0.698276	0.689655	0.672414
0.663793	0.655172	0.681034	0.689655	0.681034	0.681034
0.655172	0.655172	0.672414	0.681034	0.689655	0.681034
0.663793	0.655172	0.655172	0.681034	0.689655	0.655172
0.681034	0.646552	0.663793	0.663793	0.681034	0.655172
0.672414	0.672414	0.655172	0.689655	0.689655	0.672414
0.655172	0.655172	0.672414	0.663793	0.663793	0.689655
0.681034	0.655172	0.655172	0.663793	0.655172	0.655172
0.655172	0.655172	0.663793	0.689655	0.655172	0.689655
0.681034	0.663793	0.663793	0.672414	0.663793	0.689655
0.672414	0.655172	0.672414	0.681034	0.689655	0.681034
0.672414	0.672414	0.672414	0.672414	0.672414	0.681034
0.681034	0.672414	0.655172	0.681034	0.672414	0.689655
0.672414	0.655172	0.672414	0.681034	0.663793	0.689655
0.681034	0.646552	0.663793	0.681034	0.655172	0.663793
0.663793	0.646552	0.672414	0.689655	0.655172	0.663793
0.663793	0.646552	0.663793	0.681034	0.646552	0.637931
0.672414	0.646552	0.681034	0.689655	0.689655	0.689655
0.672414	0.655172	0.672414	0.689655	0.663793	0.663793
0.681034	0.663793	0.672414	0.681034	0.663793	0.663793
0.672414	0.672414	0.689655	0.689655	0.637931	0.672414
0.681034	0.672414	0.663793	0.689655	0.663793	0.663793
0.672414	0.646552	0.681034	0.663793	0.663793	0.646552
0.655172	0.655172	0.663793	0.681034	0.655172	0.655172
0.672414	0.637931	0.663793	0.672414	0.655172	0.681034
0.663793	0.646552	0.672414	0.681034	0.663793	0.681034
0.672414	0.663793	0.646552	0.681034	0.672414	0.646552
0.663793	0.646552	0.646552	0.689655	0.681034	0.672414
0.681034	0.646552	0.655172	0.663793	0.672414	0.689655
0.663793	0.672414	0.663793	0.681034	0.681034	0.689655
0.663793	0.672414	0.672414	0.689655	0.681034	0.689655
0.663793	0.672414	0.681034	0.681034	0.646552	0.672414
0.663793	0.663793	0.655172	0.672414	0.655172	0.681034
0.663793	0.646552	0.663793	0.689655	0.681034	0.655172
0.672414	0.663793	0.663793	0.681034	0.655172	0.672414
0.663793	0.646552	0.663793	0.689655	0.655172	0.689655
0.672414	0.672414	0.663793	0.672414	0.663793	0.663793
0.646552	0.663793	0.663793	0.681034	0.663793	0.689655
0.672414	0.672414	0.663793	0.672414	0.655172	0.672414
0.655172	0.655172	0.672414	0.681034	0.689655	0.672414
0.672414	0.663793	0.672414	0.689655	0.655172	0.646552
0.672414	0.655172	0.655172	0.681034	0.672414	0.689655
0.672414	0.672414	0.672414	0.681034	0.672414	0.689655
0.655172	0.646552	0.663793	0.681034	0.681034	0.637931
0.681034	0.655172	0.646552	0.663793	0.672414	0.646552
0.663793	0.646552	0.663793	0.663793	0.672414	0.655172
0.663793	0.663793	0.646552	0.689655	0.663793	0.663793
0.663793	0.663793	0.663793	0.672414	0.681034	0.689655
0.655172	0.663793	0.646552	0.689655	0.672414	0.672414
0.672414	0.672414	0.689655	0.681034	0.681034	0.672414
0.681034	0.663793	0.663793	0.681034	0.689655	0.672414
0.663793	0.663793	0.663793	0.672414	0.689655	0.672414
0.663793	0.655172	0.681034	0.672414	0.655172	0.672414
0.681034	0.655172	0.689655	0.689655	0.655172	0.689655
0.663793	0.663793	0.655172	0.655172	0.689655	0.698276
0.655172	0.672414	0.646552	0.681034	0.681034	0.681034
0.672414	0.655172	0.689655	0.689655	0.655172	0.681034
0.672414	0.646552	0.646552	0.681034	0.689655	0.663793
0.663793	0.646552	0.646552	0.681034	0.637931	0.689655
0.663793	0.655172	0.672414	0.681034	0.655172	0.655172
0.663793	0.663793	0.655172	0.689655	0.663793	0.681034
0.672414	0.663793	0.663793	0.672414	0.672414	0.672414
0.672414	0.663793	0.646552	0.663793	0.655172	0.681034
0.681034	0.672414	0.655172	0.689655	0.672414	0.655172
0.681034	0.646552	0.672414	0.689655	0.672414	0.663793
0.655172	0.663793	0.663793	0.681034	0.681034	0.672414
0.672414	0.663793	0.663793	0.681034	0.672414	0.646552
0.672414	0.663793	0.663793	0.689655	0.672414	0.689655
0.672414	0.655172	0.663793	0.689655	0.663793	0.663793
0.663793	0.655172	0.663793	0.672414	0.655172	0.689655
0.663793	0.672414	0.655172	0.681034	0.655172	0.663793
0.62069	0.663793	0.663793	0.681034	0.663793	0.672414
0.672414	0.663793	0.655172	0.689655	0.689655	0.681034
0.663793	0.646552	0.663793	0.672414	0.663793	0.655172
0.655172	0.663793	0.655172	0.689655	0.637931	0.646552
0.681034	0.672414	0.672414	0.681034	0.655172	0.646552
0.646552	0.655172	0.663793	0.681034	0.663793	0.689655
0.663793	0.663793	0.663793	0.689655	0.663793	0.672414
0.663793	0.663793	0.681034	0.689655	0.655172	0.637931
0.681034	0.672414	0.672414	0.681034	0.681034	0.672414
0.655172	0.646552	0.663793	0.689655	0.681034	0.681034
0.672414	0.663793	0.663793	0.689655	0.681034	0.663793
0.655172	0.646552	0.663793	0.672414	0.646552	0.672414
0.637931	0.672414	0.672414	0.672414	0.655172	0.689655
0.663793	0.655172	0.646552	0.672414	0.646552	0.646552
0.672414	0.663793	0.663793	0.672414	0.655172	0.689655
0.655172	0.646552	0.663793	0.672414	0.689655	0.672414
0.646552	0.672414	0.663793	0.681034	0.655172	0.672414
0.672414	0.646552	0.681034	0.655172	0.663793	0.655172
0.655172	0.663793	0.681034	0.681034	0.663793	0.646552
0.663793	0.663793	0.681034	0.689655	0.672414	0.681034
0.663793	0.663793	0.663793	0.663793	0.663793	0.672414
0.646552	0.663793	0.663793	0.689655	0.655172	0.655172
0.655172	0.655172	0.672414	0.689655	0.655172	0.681034
0.655172	0.663793	0.663793	0.663793	0.681034	0.681034
0.681034	0.655172	0.689655	0.681034	0.689655	0.681034
0.663793	0.655172	0.681034	0.689655	0.663793	0.646552
0.681034	0.655172	0.681034	0.655172	0.672414	0.663793
0.672414	0.655172	0.663793	0.689655	0.655172	0.681034
0.637931	0.655172	0.672414	0.689655	0.663793	0.681034
0.681034	0.655172	0.672414	0.672414	0.672414	0.655172
0.672414	0.655172	0.663793	0.681034	0.655172	0.637931
0.672414	0.655172	0.663793	0.663793	0.663793	0.655172
0.663793	0.655172	0.672414	0.689655	0.663793	0.681034
0.672414	0.663793	0.663793	0.681034	0.646552	0.681034
0.672414	0.655172	0.681034	0.681034	0.681034	0.663793
0.655172	0.663793	0.663793	0.672414	0.646552	0.672414
0.663793	0.655172	0.663793	0.672414	0.637931	0.646552
0.681034	0.663793	0.655172	0.681034	0.637931	0.646552
0.681034	0.646552	0.672414	0.689655	0.655172	0.681034
0.681034	0.655172	0.663793	0.646552	0.689655	0.672414
0.663793	0.655172	0.663793	0.672414	0.681034	0.646552
0.681034	0.655172	0.672414	0.672414	0.681034	0.663793
0.681034	0.663793	0.672414	0.681034	0.62931	0.663793
0.655172	0.663793	0.663793	0.681034	0.681034	0.663793
0.672414	0.663793	0.681034	0.681034	0.681034	0.655172
0.681034	0.655172	0.646552	0.681034	0.646552	0.681034
0.655172	0.655172	0.663793	0.689655	0.672414	0.689655
0.655172	0.655172	0.646552	0.698276	0.681034	0.663793
0.663793	0.637931	0.646552	0.672414	0.681034	0.663793
0.655172	0.637931	0.689655	0.672414	0.655172	0.681034
0.655172	0.655172	0.646552	0.698276	0.663793	0.663793
0.655172	0.663793	0.655172	0.663793	0.663793	0.672414
0.637931	0.663793	0.646552	0.672414	0.637931	0.663793
0.672414	0.663793	0.663793	0.672414	0.663793	0.672414
0.655172	0.646552	0.681034	0.672414	0.663793	0.663793
0.681034	0.655172	0.681034	0.663793	0.655172	0.663793
0.663793	0.655172	0.672414	0.655172	0.672414	0.681034
0.689655	0.663793	0.646552	0.681034	0.681034	0.672414
0.655172	0.655172	0.663793	0.655172	0.672414	0.672414
0.655172	0.655172	0.681034	0.689655	0.663793	0.663793
0.681034	0.655172	0.663793	0.689655	0.672414	0.655172
0.663793	0.655172	0.663793	0.681034	0.672414	0.681034
0.663793	0.663793	0.672414	0.689655	0.672414	0.655172
0.672414	0.646552	0.689655	0.689655	0.663793	0.681034
0.663793	0.646552	0.663793	0.681034	0.672414	0.646552
0.681034	0.646552	0.672414	0.689655	0.646552	0.655172
0.663793	0.646552	0.672414	0.655172	0.681034	0.663793
0.672414	0.663793	0.689655	0.663793	0.681034	0.655172
0.663793	0.672414	0.681034	0.672414	0.646552	0.672414
0.663793	0.655172	0.681034	0.689655	0.655172	0.655172
0.62931	0.663793	0.663793	0.681034	0.646552	0.672414
0.672414	0.655172	0.637931	0.672414	0.646552	0.663793
0.663793	0.672414	0.637931	0.681034	0.681034	0.646552
0.672414	0.672414	0.689655	0.681034	0.646552	0.681034
0.655172	0.663793	0.672414	0.689655	0.646552	0.672414
0.655172	0.655172	0.646552	0.681034	0.672414	0.689655
0.681034	0.672414	0.663793	0.681034	0.672414	0.655172
0.655172	0.663793	0.663793	0.681034	0.646552	0.663793
0.663793	0.655172	0.663793	0.698276	0.663793	0.681034
0.672414	0.655172	0.672414	0.689655	0.663793	0.646552
0.646552	0.646552	0.672414	0.672414	0.663793	0.681034
0.672414	0.663793	0.672414	0.672414	0.663793	0.663793
0.663793	0.646552	0.663793	0.672414	0.689655	0.655172
0.672414	0.672414	0.646552	0.672414	0.689655	0.672414
0.663793	0.663793	0.646552	0.689655	0.689655	0.655172
0.62931	0.655172	0.672414	0.672414	0.655172	0.663793
0.663793	0.663793	0.672414	0.663793	0.655172	0.663793
0.672414	0.655172	0.681034	0.681034	0.663793	0.681034
0.672414	0.655172	0.689655	0.637931	0.663793	0.681034
0.672414	0.637931	0.672414	0.681034	0.663793	0.672414
0.672414	0.672414	0.681034	0.672414	0.672414	0.663793
0.663793	0.663793	0.663793	0.663793	0.689655	0.689655
0.672414	0.655172	0.681034	0.681034	0.663793	0.681034
0.637931	0.672414	0.681034	0.672414	0.637931	0.663793
0.663793	0.646552	0.655172	0.62931	0.655172	0.672414
0.681034	0.655172	0.646552	0.62931	0.655172	0.681034
0.663793	0.646552	0.689655	0.663793	0.672414	0.663793
0.672414	0.646552	0.681034	0.698276	0.646552	0.698276
0.681034	0.672414	0.672414	0.672414	0.646552	0.672414
0.663793	0.663793	0.655172	0.672414	0.689655	0.672414
0.672414	0.663793	0.663793	0.681034	0.672414	0.681034
0.672414	0.646552	0.681034	0.681034	0.681034	0.672414
0.672414	0.655172	0.663793	0.689655	0.689655	0.646552
0.663793	0.672414	0.681034	0.689655	0.655172	0.681034
0.655172	0.663793	0.663793	0.655172	0.655172	0.689655
0.672414	0.655172	0.672414	0.698276	0.663793	0.689655
0.663793	0.663793	0.672414	0.689655	0.663793	0.681034
0.672414	0.663793	0.672414	0.689655	0.681034	0.681034
0.681034	0.663793	0.672414	0.663793	0.689655	0.672414
0.681034	0.646552	0.689655	0.681034	0.672414	0.663793
0.646552	0.655172	0.663793	0.663793	0.655172	0.681034
0.681034	0.655172	0.672414	0.689655	0.689655	0.637931
0.672414	0.663793	0.663793	0.672414	0.655172	0.681034
0.672414	0.637931	0.672414	0.681034	0.689655	0.672414
0.672414	0.663793	0.681034	0.672414	0.663793	0.663793
0.672414	0.663793	0.672414	0.689655	0.681034	0.689655
0.681034	0.655172	0.681034	0.663793	0.655172	0.672414
0.663793	0.663793	0.689655	0.689655	0.655172	0.689655
0.663793	0.663793	0.681034	0.681034	0.646552	0.655172
0.663793	0.663793	0.681034	0.681034	0.655172	0.663793
0.672414	0.646552	0.663793	0.655172	0.681034	0.663793
0.672414	0.655172	0.637931	0.681034	0.689655	0.689655
0.672414	0.646552	0.672414	0.698276	0.663793	0.681034
0.672414	0.655172	0.681034	0.672414	0.681034	0.698276
0.663793	0.672414	0.681034	0.689655	0.663793	0.689655
0.672414	0.655172	0.672414	0.672414	0.672414	0.663793
0.681034	0.646552	0.646552	0.672414	0.655172	0.689655
0.655172	0.672414	0.655172	0.655172	0.655172	0.663793
0.672414	0.663793	0.663793	0.698276	0.655172	0.689655
0.663793	0.646552	0.663793	0.672414	0.663793	0.681034
0.681034	0.672414	0.663793	0.672414	0.672414	0.681034
0.663793	0.672414	0.672414	0.663793	0.62931	0.646552
0.672414	0.663793	0.646552	0.681034	0.672414	0.689655
0.663793	0.655172	0.646552	0.655172	0.672414	0.672414
0.681034	0.663793	0.672414	0.689655	0.663793	0.689655
0.672414	0.637931	0.655172	0.663793	0.663793	0.681034
0.672414	0.663793	0.663793	0.689655	0.672414	0.689655
0.655172	0.672414	0.663793	0.689655	0.655172	0.663793
0.663793	0.646552	0.672414	0.681034	0.681034	0.672414
0.663793	0.655172	0.689655	0.672414	0.672414	0.663793
0.646552	0.655172	0.663793	0.672414	0.655172	0.663793
0.672414	0.646552	0.663793	0.663793	0.663793	0.663793
0.663793	0.646552	0.655172	0.698276	0.655172	0.646552
0.672414	0.646552	0.655172	0.681034	0.681034	0.672414
0.672414	0.672414	0.663793	0.681034	0.672414	0.672414
0.663793	0.655172	0.663793	0.689655	0.681034	0.698276
0.663793	0.663793	0.655172	0.681034	0.672414	0.663793
0.681034	0.655172	0.672414	0.672414	0.637931	0.689655
0.655172	0.663793	0.655172	0.655172	0.672414	0.672414
0.637931	0.672414	0.672414	0.663793	0.655172	0.655172
0.663793	0.655172	0.655172	0.681034	0.689655	0.663793
0.672414	0.663793	0.672414	0.655172	0.689655	0.672414
0.672414	0.646552	0.681034	0.681034	0.689655	0.637931
0.672414	0.646552	0.672414	0.689655	0.655172	0.655172
0.663793	0.646552	0.646552	0.689655	0.646552	0.663793
0.672414	0.646552	0.663793	0.681034	0.672414	0.672414
0.681034	0.646552	0.663793	0.681034	0.672414	0.672414
0.681034	0.663793	0.672414	0.672414	0.681034	0.681034
0.672414	0.663793	0.672414	0.655172	0.663793	0.655172
0.672414	0.672414	0.672414	0.672414	0.681034	0.655172
0.672414	0.637931	0.689655	0.663793	0.672414	0.637931
0.672414	0.646552	0.637931	0.637931	0.663793	0.646552
0.681034	0.646552	0.663793	0.672414	0.663793	0.681034
0.681034	0.663793	0.672414	0.698276	0.655172	0.681034
0.663793	0.637931	0.681034	0.681034	0.663793	0.637931
0.663793	0.655172	0.663793	0.681034	0.655172	0.672414
0.672414	0.646552	0.681034	0.672414	0.646552	0.663793
0.646552	0.655172	0.646552	0.663793	0.646552	0.689655
0.672414	0.663793	0.672414	0.646552	0.681034	0.663793
0.646552	0.637931	0.663793	0.646552	0.672414	0.663793
0.672414	0.637931	0.663793	0.655172	0.663793	0.672414
0.655172	0.655172	0.689655	0.681034	0.681034	0.655172
0.672414	0.672414	0.663793	0.672414	0.681034	0.672414
0.663793	0.672414	0.689655	0.663793	0.672414	0.646552
0.672414	0.663793	0.672414	0.663793	0.681034	0.663793
0.672414	0.655172	0.672414	0.698276	0.663793	0.672414
0.663793	0.655172	0.663793	0.663793	0.646552	0.672414
0.672414	0.672414	0.663793	0.672414	0.681034	0.655172
0.663793	0.646552	0.663793	0.663793	0.689655	0.663793
0.672414	0.655172	0.663793	0.689655	0.655172	0.663793
0.663793	0.646552	0.672414	0.672414	0.637931	0.646552
0.681034	0.646552	0.663793	0.672414	0.681034	0.663793
0.672414	0.655172	0.663793	0.689655	0.672414	0.672414
0.663793	0.655172	0.681034	0.698276	0.655172	0.637931
0.655172	0.655172	0.681034	0.663793	0.663793	0.689655
0.655172	0.655172	0.672414	0.672414	0.663793	0.681034
0.681034	0.655172	0.689655	0.698276	0.672414	0.681034
0.672414	0.646552	0.689655	0.663793	0.646552	0.637931
0.646552	0.655172	0.672414	0.681034	0.637931	0.681034
0.655172	0.663793	0.655172	0.655172	0.681034	0.689655
0.681034	0.646552	0.655172	0.672414	0.655172	0.655172
0.681034	0.655172	0.655172	0.672414	0.681034	0.663793
0.663793	0.655172	0.681034	0.672414	0.681034	0.646552
0.663793	0.646552	0.672414	0.672414	0.655172	0.655172
0.672414	0.646552	0.689655	0.681034	0.646552	0.681034
0.62069	0.655172	0.663793	0.698276	0.681034	0.646552
0.672414	0.655172	0.672414	0.681034	0.681034	0.646552
0.672414	0.655172	0.672414	0.672414	0.655172	0.689655
0.663793	0.655172	0.681034	0.698276	0.681034	0.681034
0.663793	0.672414	0.62069	0.689655	0.672414	0.681034
0.672414	0.672414	0.681034	0.672414	0.655172	0.655172
0.655172	0.672414	0.646552	0.663793	0.672414	0.637931
0.681034	0.655172	0.646552	0.663793	0.655172	0.646552
0.681034	0.62931	0.672414	0.663793	0.655172	0.663793
0.663793	0.663793	0.672414	0.672414	0.672414	0.637931
0.672414	0.663793	0.672414	0.663793	0.655172	0.663793
0.672414	0.663793	0.663793	0.698276	0.62931	0.663793
0.681034	0.663793	0.655172	0.672414	0.681034	0.689655
0.655172	0.62069	0.663793	0.681034	0.672414	0.672414
0.663793		0.672414	0.672414	0.663793	0.646552
0.681034		0.663793	0.663793	0.646552	0.655172
0.663793		0.655172	0.655172	0.637931	0.655172
0.646552		0.681034	0.655172	0.663793	0.655172
0.637931		0.672414	0.672414	0.672414	0.672414
0.672414		0.672414	0.655172	0.663793	0.681034
0.672414		0.672414	0.663793	0.663793	0.672414
0.672414		0.672414	0.681034	0.681034	0.672414
0.681034		0.689655	0.663793	0.681034	0.663793
0.655172		0.655172	0.663793	0.689655	0.663793
0.655172		0.672414	0.663793	0.672414	0.681034
0.681034		0.672414	0.646552	0.663793	0.663793
0.655172		0.672414	0.637931	0.672414	0.689655
0.663793		0.646552	0.681034		0.655172
0.655172		0.672414	0.663793		0.672414
0.681034		0.663793	0.689655		0.672414
0.646552			0.689655		0.672414
0.663793					0.672414
0.672414					0.655172
0.672414					0.655172
0.672414					0.637931
0.655172					0.689655
0.655172					0.672414
0.672414					0.672414
0.681034					0.689655
0.672414					0.681034
0.681034					0.681034
0.637931					0.672414
0.637931					0.672414
0.663793					0.672414
0.672414					0.689655
					0.689655
					0.655172
					0.655172
					0.655172
					0.655172
					0.655172
					0.672414
					0.681034
					0.689655
					0.689655
					0.681034
					0.646552

## Sheet: 6)
6) ligase activity
SD Medium	Minimal Medium	YPD Medium	SD Anaerobic Medium	Minimal Anaerobic Medium	YPD Anaerobic Medium
0.566265	0.506024	0.566265	0.60241	0.493976	0.578313
0.566265	0.506024	0.566265	0.614458	0.493976	0.566265
0.554217	0.506024	0.566265	0.614458	0.493976	0.578313
0.53012	0.506024	0.566265	0.614458	0.493976	0.566265
0.566265	0.506024	0.566265	0.614458	0.493976	0.578313
0.554217	0.493976	0.566265	0.614458	0.481928	0.578313
0.554217	0.506024	0.554217	0.614458	0.493976	0.578313
0.566265	0.506024	0.554217	0.60241	0.481928	0.566265
0.542169	0.506024	0.554217	0.614458	0.481928	0.578313
0.542169	0.493976	0.554217	0.614458	0.481928	0.578313
0.542169	0.493976	0.554217	0.614458	0.481928	0.578313
0.566265	0.506024	0.566265	0.614458	0.481928	0.578313
0.566265	0.506024	0.566265	0.614458	0.493976	0.578313
0.554217	0.493976	0.566265	0.614458	0.493976	0.578313
0.566265	0.506024	0.578313	0.60241	0.493976	0.578313
0.566265	0.506024	0.566265	0.614458	0.493976	0.578313
0.53012	0.506024	0.566265	0.614458	0.493976	0.566265
0.542169	0.506024	0.566265	0.60241	0.493976	0.578313
0.566265	0.506024	0.566265	0.614458	0.493976	0.578313
0.566265	0.493976	0.566265	0.614458	0.493976	0.578313
0.554217	0.493976	0.566265	0.614458	0.481928	0.578313
0.566265	0.506024	0.566265	0.614458	0.493976	0.578313
0.53012	0.506024	0.566265	0.614458	0.493976	0.566265
0.566265	0.493976	0.554217	0.60241	0.493976	0.578313
0.578313	0.506024	0.566265	0.60241	0.493976	0.578313
0.566265	0.493976	0.566265	0.60241	0.493976	0.578313
0.566265	0.493976	0.566265	0.60241	0.481928	0.566265
0.554217	0.506024	0.566265	0.60241	0.493976	0.578313
0.566265	0.506024	0.566265	0.614458	0.493976	0.566265
0.53012	0.506024	0.566265	0.60241	0.493976	0.578313
0.53012	0.506024	0.566265	0.614458	0.493976	0.578313
0.554217	0.506024	0.566265	0.614458	0.493976	0.578313
0.554217	0.506024	0.566265	0.614458	0.481928	0.578313
0.566265	0.506024	0.554217	0.60241	0.481928	0.578313
0.566265	0.493976	0.566265	0.60241	0.493976	0.578313
0.566265	0.493976	0.566265	0.614458	0.493976	0.578313
0.566265	0.506024	0.566265	0.60241	0.481928	0.566265
0.53012	0.506024	0.566265	0.614458	0.493976	0.578313
0.566265	0.481928	0.566265	0.60241	0.493976	0.578313
0.53012	0.506024	0.578313	0.60241	0.481928	0.578313
0.542169	0.506024	0.554217	0.60241	0.481928	0.578313
0.542169	0.506024	0.554217	0.60241	0.493976	0.566265
0.554217	0.481928	0.554217	0.614458	0.493976	0.578313
0.53012	0.506024	0.554217	0.614458	0.493976	0.578313
0.566265	0.493976	0.566265	0.614458	0.493976	0.566265
0.566265	0.506024	0.554217	0.60241	0.493976	0.578313
0.566265	0.506024	0.554217	0.614458	0.481928	0.578313
0.566265	0.481928	0.554217	0.614458	0.493976	0.578313
0.566265	0.493976	0.554217	0.614458	0.481928	0.566265
0.542169	0.493976	0.554217	0.614458	0.481928	0.578313
0.554217	0.493976	0.566265	0.614458	0.481928	0.566265
0.554217	0.506024	0.566265	0.614458	0.481928	0.578313
0.566265	0.493976	0.566265	0.614458	0.493976	0.578313
0.542169	0.493976	0.566265	0.60241	0.481928	0.578313
0.554217	0.506024	0.554217	0.614458	0.481928	0.578313
0.53012	0.506024	0.566265	0.614458	0.493976	0.578313
0.542169	0.506024	0.566265	0.614458	0.493976	0.578313
0.554217	0.506024	0.566265	0.614458	0.481928	0.578313
0.542169	0.493976	0.566265	0.614458	0.493976	0.578313
0.542169	0.506024	0.566265	0.60241	0.493976	0.578313
0.542169	0.506024	0.566265	0.614458	0.493976	0.566265
0.542169	0.506024	0.566265	0.614458	0.493976	0.578313
0.566265	0.493976	0.566265	0.614458	0.493976	0.578313
0.53012	0.506024	0.566265	0.614458	0.493976	0.566265
0.554217	0.506024	0.566265	0.614458	0.481928	0.578313
0.554217	0.493976	0.566265	0.614458	0.493976	0.578313
0.554217	0.481928	0.554217	0.60241	0.493976	0.566265
0.554217	0.506024	0.566265	0.60241	0.493976	0.578313
0.542169	0.493976	0.554217	0.60241	0.493976	0.578313
0.53012	0.506024	0.554217	0.614458	0.481928	0.578313
0.53012	0.506024	0.554217	0.614458	0.481928	0.578313
0.566265	0.493976	0.554217	0.614458	0.493976	0.578313
0.554217	0.493976	0.566265	0.614458	0.481928	0.578313
0.566265	0.506024	0.554217	0.614458	0.481928	0.578313
0.566265	0.493976	0.566265	0.614458	0.493976	0.578313
0.53012	0.481928	0.554217	0.614458	0.493976	0.578313
0.566265	0.493976	0.554217	0.614458	0.493976	0.578313
0.566265	0.506024	0.554217	0.60241	0.493976	0.578313
0.566265	0.493976	0.554217	0.60241	0.493976	0.578313
0.554217	0.506024	0.554217	0.60241	0.493976	0.566265
0.554217	0.506024	0.566265	0.60241	0.493976	0.566265
0.566265	0.506024	0.554217	0.614458	0.493976	0.578313
0.554217	0.506024	0.554217	0.60241	0.493976	0.578313
0.554217	0.481928	0.554217	0.614458	0.493976	0.578313
0.53012	0.493976	0.566265	0.614458	0.493976	0.578313
0.554217	0.493976	0.566265	0.60241	0.493976	0.578313
0.566265	0.506024	0.566265	0.60241	0.481928	0.566265
0.554217	0.506024	0.566265	0.60241	0.481928	0.566265
0.566265	0.493976	0.554217	0.614458	0.481928	0.566265
0.53012	0.506024	0.566265	0.614458	0.493976	0.566265
0.53012	0.506024	0.554217	0.614458	0.481928	0.578313
0.554217	0.506024	0.554217	0.614458	0.481928	0.566265
0.554217	0.506024	0.566265	0.614458	0.493976	0.578313
0.554217	0.506024	0.566265	0.614458	0.493976	0.578313
0.566265	0.493976	0.554217	0.60241	0.493976	0.578313
0.578313	0.506024	0.554217	0.60241	0.493976	0.566265
0.53012	0.506024	0.566265	0.614458	0.493976	0.566265
0.566265	0.493976	0.566265	0.60241	0.481928	0.566265
0.566265	0.506024	0.554217	0.60241	0.493976	0.578313
0.566265	0.506024	0.566265	0.614458	0.493976	0.566265
0.554217	0.506024	0.566265	0.60241	0.493976	0.578313
0.554217	0.506024	0.554217	0.614458	0.493976	0.578313
0.566265	0.493976	0.566265	0.614458	0.493976	0.566265
0.566265	0.493976	0.566265	0.60241	0.493976	0.566265
0.542169	0.506024	0.566265	0.614458	0.493976	0.566265
0.554217	0.506024	0.554217	0.614458	0.493976	0.566265
0.53012	0.506024	0.566265	0.614458	0.481928	0.578313
0.566265	0.506024	0.554217	0.614458	0.481928	0.566265
0.554217	0.493976	0.578313	0.60241	0.493976	0.566265
0.554217	0.506024	0.566265	0.60241	0.493976	0.578313
0.542169	0.481928	0.566265	0.60241	0.493976	0.578313
0.554217	0.506024	0.566265	0.614458	0.493976	0.578313
0.542169	0.506024	0.566265	0.614458	0.481928	0.566265
0.566265	0.493976	0.566265	0.60241	0.493976	0.554217
0.566265	0.506024	0.566265	0.614458	0.493976	0.566265
0.566265	0.493976	0.578313	0.614458	0.481928	0.554217
0.554217	0.506024	0.578313	0.60241	0.493976	0.566265
0.554217	0.506024	0.554217	0.590361	0.481928	0.578313
0.554217	0.493976	0.566265	0.60241	0.481928	0.554217
0.554217	0.493976	0.566265	0.614458	0.481928	0.566265
0.554217	0.493976	0.578313	0.614458	0.493976	0.566265
0.53012	0.481928	0.578313	0.614458	0.493976	0.578313
0.542169	0.493976	0.566265	0.614458	0.481928	0.578313
0.53012	0.506024	0.554217	0.614458	0.493976	0.578313
0.554217	0.506024	0.554217	0.614458	0.493976	0.578313
0.554217	0.493976	0.554217	0.614458	0.493976	0.566265
0.542169	0.493976	0.578313	0.614458	0.493976	0.566265
0.554217	0.506024	0.566265	0.614458	0.481928	0.566265
0.53012	0.493976	0.566265	0.614458	0.493976	0.578313
0.53012	0.493976	0.554217	0.614458	0.493976	0.578313
0.53012	0.493976	0.566265	0.60241	0.493976	0.566265
0.554217	0.493976	0.566265	0.614458	0.493976	0.554217
0.542169	0.506024	0.554217	0.614458	0.493976	0.566265
0.554217	0.506024	0.566265	0.614458	0.493976	0.578313
0.566265	0.493976	0.554217	0.614458	0.481928	0.566265
0.554217	0.506024	0.566265	0.60241	0.481928	0.578313
0.542169	0.506024	0.566265	0.60241	0.493976	0.578313
0.566265	0.481928	0.566265	0.614458	0.493976	0.578313
0.542169	0.506024	0.566265	0.614458	0.493976	0.578313
0.554217	0.506024	0.554217	0.60241	0.493976	0.578313
0.566265	0.506024	0.566265	0.60241	0.493976	0.578313
0.554217	0.506024	0.566265	0.60241	0.493976	0.578313
0.554217	0.493976	0.566265	0.614458	0.493976	0.578313
0.542169	0.506024	0.566265	0.614458	0.481928	0.578313
0.554217	0.506024	0.542169	0.614458	0.493976	0.578313
0.566265	0.481928	0.566265	0.614458	0.493976	0.578313
0.554217	0.493976	0.542169	0.614458	0.493976	0.578313
0.542169	0.506024	0.542169	0.614458	0.493976	0.578313
0.542169	0.493976	0.566265	0.614458	0.493976	0.554217
0.542169	0.506024	0.566265	0.614458	0.493976	0.554217
0.578313	0.506024	0.554217	0.614458	0.493976	0.566265
0.578313	0.506024	0.554217	0.60241	0.493976	0.566265
0.542169	0.493976	0.566265	0.614458	0.493976	0.566265
0.566265	0.506024	0.554217	0.614458	0.493976	0.566265
0.566265	0.493976	0.554217	0.614458	0.493976	0.566265
0.554217	0.493976	0.566265	0.60241	0.493976	0.578313
0.554217	0.493976	0.566265	0.614458	0.481928	0.578313
0.578313	0.506024	0.566265	0.60241	0.481928	0.578313
0.554217	0.506024	0.566265	0.60241	0.481928	0.566265
0.566265	0.506024	0.566265	0.614458	0.481928	0.566265
0.566265	0.493976	0.566265	0.590361	0.481928	0.554217
0.566265	0.506024	0.578313	0.60241	0.481928	0.578313
0.542169	0.506024	0.578313	0.614458	0.481928	0.566265
0.554217	0.506024	0.554217	0.614458	0.481928	0.578313
0.566265	0.506024	0.554217	0.614458	0.493976	0.566265
0.542169	0.493976	0.566265	0.60241	0.493976	0.566265
0.542169	0.493976	0.554217	0.614458	0.493976	0.554217
0.566265	0.506024	0.554217	0.614458	0.481928	0.566265
0.554217	0.481928	0.554217	0.60241	0.493976	0.566265
0.566265	0.506024	0.566265	0.614458	0.493976	0.566265
0.566265	0.493976	0.566265	0.614458	0.493976	0.566265
0.566265	0.493976	0.554217	0.614458	0.481928	0.554217
0.542169	0.493976	0.566265	0.60241	0.493976	0.566265
0.554217	0.506024	0.554217	0.60241	0.481928	0.566265
0.566265	0.506024	0.566265	0.614458	0.493976	0.566265
0.554217	0.493976	0.566265	0.614458	0.481928	0.566265
0.542169	0.506024	0.566265	0.60241	0.493976	0.578313
0.566265	0.506024	0.566265	0.60241	0.481928	0.566265
0.542169	0.506024	0.554217	0.614458	0.481928	0.578313
0.554217	0.506024	0.566265	0.60241	0.493976	0.578313
0.53012	0.493976	0.554217	0.60241	0.493976	0.578313
0.53012	0.506024	0.554217	0.614458	0.481928	0.578313
0.578313	0.481928	0.554217	0.60241	0.481928	0.566265
0.566265	0.506024	0.554217	0.590361	0.493976	0.578313
0.566265	0.506024	0.566265	0.614458	0.481928	0.578313
0.53012	0.506024	0.578313	0.590361	0.481928	0.566265
0.53012	0.493976	0.554217	0.614458	0.481928	0.578313
0.53012	0.493976	0.554217	0.614458	0.481928	0.566265
0.554217	0.481928	0.566265	0.60241	0.493976	0.566265
0.578313	0.493976	0.566265	0.60241	0.493976	0.554217
0.542169	0.493976	0.554217	0.590361	0.493976	0.578313
0.542169	0.506024	0.566265	0.60241	0.493976	0.566265
0.542169	0.481928	0.566265	0.614458	0.481928	0.578313
0.542169	0.506024	0.566265	0.60241	0.493976	0.566265
0.566265	0.506024	0.554217	0.60241	0.493976	0.566265
0.53012	0.506024	0.578313	0.60241	0.481928	0.554217
0.566265	0.493976	0.566265	0.614458	0.493976	0.566265
0.566265	0.493976	0.566265	0.614458	0.493976	0.578313
0.53012	0.506024	0.566265	0.614458	0.481928	0.578313
0.53012	0.493976	0.566265	0.614458	0.481928	0.566265
0.566265	0.506024	0.566265	0.614458	0.481928	0.566265
0.542169	0.493976	0.566265	0.60241	0.493976	0.566265
0.566265	0.506024	0.566265	0.614458	0.493976	0.566265
0.566265	0.493976	0.554217	0.60241	0.493976	0.566265
0.554217	0.493976	0.566265	0.60241	0.493976	0.578313
0.554217	0.493976	0.554217	0.60241	0.481928	0.566265
0.578313	0.506024	0.542169	0.614458	0.493976	0.566265
0.566265	0.493976	0.566265	0.614458	0.493976	0.566265
0.566265	0.506024	0.566265	0.590361	0.493976	0.578313
0.53012	0.493976	0.566265	0.614458	0.493976	0.566265
0.542169	0.493976	0.554217	0.614458	0.493976	0.578313
0.542169	0.506024	0.566265	0.614458	0.493976	0.578313
0.554217	0.506024	0.578313	0.60241	0.493976	0.578313
0.554217	0.46988	0.554217	0.614458	0.493976	0.578313
0.53012	0.493976	0.554217	0.614458	0.493976	0.566265
0.566265	0.493976	0.578313	0.60241	0.481928	0.578313
0.566265	0.481928	0.554217	0.590361	0.481928	0.578313
0.554217	0.506024	0.566265	0.60241	0.493976	0.566265
0.566265	0.506024	0.554217	0.60241	0.493976	0.554217
0.542169	0.493976	0.542169	0.60241	0.481928	0.554217
0.566265	0.481928	0.566265	0.590361	0.481928	0.566265
0.53012	0.481928	0.554217	0.590361	0.481928	0.566265
0.554217	0.481928	0.566265	0.614458	0.481928	0.578313
0.554217	0.481928	0.566265	0.614458	0.493976	0.554217
0.554217	0.506024	0.554217	0.614458	0.493976	0.566265
0.542169	0.493976	0.554217	0.60241	0.493976	0.578313
0.554217	0.506024	0.566265	0.614458	0.481928	0.578313
0.554217	0.506024	0.566265	0.614458	0.481928	0.578313
0.566265	0.506024	0.566265	0.60241	0.481928	0.566265
0.53012	0.493976	0.566265	0.614458	0.481928	0.566265
0.53012	0.493976	0.554217	0.590361	0.457831	0.578313
0.542169	0.506024	0.542169	0.60241	0.457831	0.578313
0.542169	0.493976	0.554217	0.614458	0.457831	0.566265
0.554217	0.506024	0.566265	0.60241	0.481928	0.566265
0.566265	0.493976	0.554217	0.590361	0.481928	0.566265
0.554217	0.506024	0.554217	0.590361	0.481928	0.578313
0.554217	0.493976	0.566265	0.614458	0.493976	0.566265
0.554217	0.493976	0.566265	0.614458	0.481928	0.566265
0.566265	0.493976	0.566265	0.614458	0.493976	0.566265
0.554217	0.493976	0.566265	0.60241	0.481928	0.566265
0.566265	0.506024	0.542169	0.590361	0.481928	0.578313
0.566265	0.493976	0.578313	0.614458	0.493976	0.578313
0.554217	0.506024	0.566265	0.614458	0.457831	0.578313
0.542169	0.493976	0.554217	0.590361	0.493976	0.566265
0.566265	0.493976	0.554217	0.590361	0.493976	0.566265
0.554217	0.493976	0.554217	0.60241	0.481928	0.566265
0.542169	0.506024	0.554217	0.60241	0.481928	0.578313
0.566265	0.493976	0.566265	0.60241	0.481928	0.566265
0.554217	0.481928	0.566265	0.614458	0.493976	0.578313
0.542169	0.481928	0.542169	0.60241	0.493976	0.578313
0.554217	0.506024	0.542169	0.614458	0.493976	0.566265
0.542169	0.493976	0.554217	0.60241	0.457831	0.578313
0.53012	0.493976	0.566265	0.614458	0.457831	0.578313
0.53012	0.481928	0.566265	0.60241	0.457831	0.566265
0.53012	0.481928	0.566265	0.614458	0.493976	0.566265
0.53012	0.481928	0.578313	0.60241	0.493976	0.566265
0.566265	0.481928	0.554217	0.60241	0.481928	0.578313
0.53012	0.506024	0.578313	0.60241	0.481928	0.578313
0.53012	0.493976	0.566265	0.614458	0.493976	0.566265
0.53012	0.493976	0.578313	0.60241	0.493976	0.554217
0.566265	0.506024	0.578313	0.614458	0.493976	0.566265
0.566265	0.506024	0.554217	0.614458	0.493976	0.566265
0.554217	0.493976	0.554217	0.614458	0.481928	0.566265
0.566265	0.493976	0.566265	0.60241	0.481928	0.566265
0.554217	0.506024	0.566265	0.60241	0.481928	0.554217
0.554217	0.493976	0.554217	0.614458	0.481928	0.566265
0.53012	0.506024	0.566265	0.614458	0.481928	0.566265
0.554217	0.493976	0.566265	0.614458	0.481928	0.566265
0.554217	0.506024	0.566265	0.614458	0.481928	0.566265
0.554217	0.493976	0.554217	0.60241	0.481928	0.578313
0.554217	0.506024	0.566265	0.60241	0.481928	0.578313
0.554217	0.493976	0.566265	0.614458	0.493976	0.542169
0.566265	0.506024	0.542169	0.614458	0.493976	0.566265
0.542169	0.493976	0.566265	0.60241	0.493976	0.578313
0.542169	0.493976	0.566265	0.60241	0.481928	0.566265
0.554217	0.493976	0.554217	0.60241	0.493976	0.566265
0.554217	0.506024	0.578313	0.614458	0.493976	0.566265
0.542169	0.506024	0.566265	0.614458	0.493976	0.566265
0.554217	0.506024	0.566265	0.590361	0.493976	0.566265
0.542169	0.506024	0.566265	0.60241	0.493976	0.566265
0.53012	0.493976	0.554217	0.614458	0.493976	0.578313
0.566265	0.481928	0.554217	0.60241	0.493976	0.566265
0.554217	0.481928	0.566265	0.60241	0.493976	0.566265
0.554217	0.493976	0.566265	0.614458	0.493976	0.554217
0.53012	0.506024	0.566265	0.60241	0.493976	0.542169
0.554217	0.493976	0.554217	0.614458	0.481928	0.578313
0.53012	0.493976	0.554217	0.614458	0.493976	0.578313
0.566265	0.481928	0.566265	0.590361	0.481928	0.566265
0.566265	0.493976	0.554217	0.60241	0.493976	0.566265
0.542169	0.506024	0.566265	0.60241	0.481928	0.566265
0.566265	0.493976	0.542169	0.60241	0.481928	0.566265
0.554217	0.493976	0.542169	0.614458	0.481928	0.566265
0.554217	0.481928	0.554217	0.60241	0.481928	0.554217
0.554217	0.493976	0.542169	0.590361	0.481928	0.566265
0.542169	0.506024	0.566265	0.60241	0.481928	0.578313
0.566265	0.506024	0.566265	0.614458	0.481928	0.578313
0.566265	0.493976	0.578313	0.60241	0.481928	0.566265
0.578313	0.493976	0.542169	0.60241	0.481928	0.554217
0.554217	0.506024	0.554217	0.614458	0.493976	0.578313
0.542169	0.481928	0.554217	0.60241	0.493976	0.554217
0.542169	0.506024	0.566265	0.60241	0.493976	0.566265
0.542169	0.493976	0.566265	0.614458	0.493976	0.578313
0.554217	0.506024	0.566265	0.60241	0.493976	0.566265
0.554217	0.506024	0.554217	0.614458	0.493976	0.578313
0.554217	0.506024	0.542169	0.60241	0.481928	0.566265
0.566265	0.481928	0.566265	0.614458	0.481928	0.566265
0.566265	0.506024	0.554217	0.590361	0.481928	0.566265
0.566265	0.481928	0.542169	0.614458	0.481928	0.578313
0.566265	0.493976	0.542169	0.614458	0.481928	0.566265
0.554217	0.493976	0.566265	0.614458	0.493976	0.554217
0.542169	0.481928	0.554217	0.614458	0.493976	0.566265
0.542169	0.493976	0.566265	0.614458	0.493976	0.566265
0.566265	0.506024	0.542169	0.614458	0.493976	0.566265
0.542169	0.506024	0.566265	0.614458	0.481928	0.566265
0.53012	0.506024	0.566265	0.614458	0.481928	0.566265
0.566265	0.493976	0.566265	0.614458	0.481928	0.578313
0.554217	0.493976	0.554217	0.614458	0.481928	0.542169
0.542169	0.506024	0.566265	0.614458	0.481928	0.578313
0.554217	0.493976	0.566265	0.614458	0.481928	0.566265
0.53012	0.506024	0.566265	0.614458	0.481928	0.578313
0.53012	0.506024	0.566265	0.614458	0.481928	0.566265
0.566265	0.493976	0.554217	0.614458	0.481928	0.566265
0.566265	0.506024	0.554217	0.60241	0.493976	0.566265
0.566265	0.493976	0.554217	0.60241	0.481928	0.566265
0.554217	0.506024	0.566265	0.60241	0.481928	0.566265
0.542169	0.493976	0.566265	0.590361	0.481928	0.566265
0.542169	0.493976	0.542169	0.590361	0.493976	0.554217
0.554217	0.493976	0.542169	0.60241	0.481928	0.566265
0.566265	0.506024	0.554217	0.614458	0.481928	0.566265
0.53012	0.506024	0.578313	0.614458	0.493976	0.554217
0.566265	0.506024	0.578313	0.60241	0.493976	0.566265
0.578313	0.493976	0.566265	0.614458	0.481928	0.578313
0.554217	0.493976	0.554217	0.614458	0.481928	0.566265
0.554217	0.493976	0.554217	0.614458	0.481928	0.566265
0.554217	0.493976	0.554217	0.614458	0.481928	0.578313
0.542169	0.493976	0.566265	0.614458	0.481928	0.578313
0.542169	0.493976	0.578313	0.60241	0.481928	0.566265
0.542169	0.493976	0.554217	0.60241	0.493976	0.566265
0.53012	0.493976	0.554217	0.614458	0.481928	0.566265
0.53012	0.506024	0.566265	0.60241	0.481928	0.578313
0.542169	0.493976	0.554217	0.60241	0.481928	0.566265
0.554217	0.506024	0.566265	0.614458	0.493976	0.554217
0.53012	0.481928	0.566265	0.614458	0.493976	0.566265
0.554217	0.506024	0.566265	0.590361	0.457831	0.578313
0.566265	0.493976	0.566265	0.590361	0.457831	0.566265
0.566265	0.506024	0.542169	0.614458	0.481928	0.566265
0.554217	0.493976	0.566265	0.60241	0.493976	0.566265
0.554217	0.493976	0.554217	0.60241	0.481928	0.53012
0.542169	0.493976	0.566265	0.614458	0.493976	0.542169
0.566265	0.493976	0.554217	0.614458	0.481928	0.578313
0.554217	0.481928	0.554217	0.60241	0.481928	0.566265
0.542169	0.493976	0.554217	0.614458	0.457831	0.554217
0.554217	0.493976	0.554217	0.614458	0.457831	0.566265
0.566265	0.481928	0.578313	0.614458	0.481928	0.578313
0.554217	0.493976	0.578313	0.614458	0.493976	0.578313
0.566265	0.493976	0.578313	0.614458	0.481928	0.566265
0.554217	0.493976	0.566265	0.60241	0.481928	0.566265
0.542169	0.493976	0.566265	0.614458	0.481928	0.578313
0.566265	0.493976	0.566265	0.590361	0.481928	0.566265
0.554217	0.493976	0.554217	0.614458	0.493976	0.566265
0.566265	0.506024	0.566265	0.614458	0.493976	0.566265
0.554217	0.493976	0.554217	0.614458	0.493976	0.566265
0.578313	0.493976	0.566265	0.60241	0.481928	0.578313
0.578313	0.506024	0.554217	0.60241	0.481928	0.578313
0.542169	0.493976	0.554217	0.60241	0.493976	0.578313
0.566265	0.506024	0.566265	0.614458	0.493976	0.566265
0.566265	0.493976	0.578313	0.614458	0.481928	0.578313
0.554217	0.493976	0.578313	0.614458	0.481928	0.566265
0.53012	0.506024	0.554217	0.60241	0.481928	0.566265
0.554217	0.493976	0.554217	0.60241	0.481928	0.566265
0.566265	0.506024	0.566265	0.614458	0.493976	0.554217
0.542169	0.481928	0.554217	0.614458	0.493976	0.542169
0.578313	0.493976	0.554217	0.614458	0.457831	0.566265
0.554217	0.493976	0.578313	0.60241	0.481928	0.566265
0.566265	0.481928	0.566265	0.60241	0.493976	0.542169
0.566265	0.506024	0.554217	0.614458	0.493976	0.578313
0.554217	0.506024	0.554217	0.614458	0.493976	0.578313
0.554217	0.493976	0.566265	0.60241	0.493976	0.566265
0.566265	0.506024	0.554217	0.60241	0.493976	0.566265
0.554217	0.506024	0.566265	0.590361	0.493976	0.578313
0.554217	0.506024	0.554217	0.614458	0.493976	0.566265
0.542169	0.481928	0.542169	0.590361	0.481928	0.554217
0.566265	0.493976	0.542169	0.60241	0.481928	0.566265
0.542169	0.506024	0.542169	0.60241	0.481928	0.578313
0.542169	0.481928	0.566265	0.614458	0.481928	0.542169
0.542169	0.493976	0.566265	0.614458	0.481928	0.578313
0.518072	0.481928	0.554217	0.566265	0.481928	0.578313
0.542169	0.506024	0.566265	0.590361	0.481928	0.578313
0.578313	0.481928	0.566265	0.60241	0.481928	0.566265
0.53012	0.493976	0.542169	0.614458	0.481928	0.566265
0.542169	0.493976	0.566265	0.60241	0.493976	0.566265
0.566265	0.481928	0.542169	0.614458	0.493976	0.578313
0.554217	0.481928	0.554217	0.614458	0.481928	0.566265
0.566265	0.493976	0.578313	0.614458	0.481928	0.566265
0.53012	0.493976	0.566265	0.590361	0.481928	0.578313
0.566265	0.493976	0.578313	0.614458	0.481928	0.566265
0.566265	0.506024	0.554217	0.60241	0.493976	0.566265
0.542169	0.493976	0.554217	0.614458	0.493976	0.578313
0.566265	0.493976	0.554217	0.60241	0.493976	0.566265
0.53012	0.506024	0.554217	0.614458	0.481928	0.566265
0.554217	0.481928	0.554217	0.60241	0.493976	0.542169
0.542169	0.481928	0.542169	0.614458	0.481928	0.542169
0.542169	0.481928	0.566265	0.60241	0.493976	0.566265
0.566265	0.493976	0.578313	0.60241	0.493976	0.566265
0.542169	0.506024	0.566265	0.60241	0.493976	0.566265
0.566265	0.493976	0.566265	0.614458	0.481928	0.578313
0.542169	0.506024	0.566265	0.614458	0.493976	0.566265
0.554217	0.481928	0.542169	0.60241	0.481928	0.578313
0.542169	0.506024	0.542169	0.614458	0.481928	0.566265
0.542169	0.493976	0.566265	0.60241	0.481928	0.578313
0.566265	0.493976	0.542169	0.60241	0.481928	0.578313
0.53012	0.506024	0.542169	0.60241	0.481928	0.566265
0.53012	0.506024	0.566265	0.614458	0.481928	0.566265
0.554217	0.493976	0.554217	0.590361	0.493976	0.578313
0.566265	0.506024	0.554217	0.614458	0.493976	0.566265
0.566265	0.506024	0.554217	0.60241	0.481928	0.554217
0.554217	0.481928	0.566265	0.614458	0.493976	0.554217
0.566265	0.493976	0.554217	0.60241	0.493976	0.566265
0.554217	0.493976	0.542169	0.60241	0.457831	0.566265
0.542169	0.506024	0.554217	0.590361	0.457831	0.578313
0.566265	0.481928	0.554217	0.60241	0.493976	0.578313
0.542169	0.506024	0.554217	0.60241	0.481928	0.566265
0.566265	0.506024	0.554217	0.60241	0.493976	0.578313
0.542169	0.506024	0.566265	0.614458	0.493976	0.578313
0.554217	0.493976	0.554217	0.60241	0.481928	0.578313
0.566265	0.506024	0.542169	0.60241	0.493976	0.578313
0.542169	0.493976	0.554217	0.60241	0.493976	0.566265
0.554217	0.493976	0.566265	0.614458	0.493976	0.566265
0.566265	0.506024	0.554217	0.60241	0.481928	0.566265
0.542169	0.506024	0.554217	0.590361	0.493976	0.566265
0.578313	0.506024	0.554217	0.614458	0.481928	0.566265
0.542169	0.493976	0.554217	0.590361	0.481928	0.566265
0.554217	0.493976	0.554217	0.590361	0.481928	0.566265
0.542169	0.481928	0.566265	0.614458	0.457831	0.566265
0.542169	0.481928	0.578313	0.614458	0.493976	0.554217
0.53012	0.493976	0.578313	0.614458	0.481928	0.554217
0.542169	0.481928	0.554217	0.60241	0.481928	0.566265
0.554217	0.481928	0.554217	0.590361	0.481928	0.542169
0.554217	0.481928	0.554217	0.60241	0.481928	0.554217
0.554217	0.493976	0.554217	0.590361	0.481928	0.542169
0.566265	0.493976	0.554217	0.614458	0.481928	0.566265
0.566265	0.493976	0.566265	0.578313	0.481928	0.566265
0.566265	0.493976	0.542169	0.590361	0.481928	0.578313
0.566265	0.506024	0.566265	0.614458	0.481928	0.566265
0.554217	0.493976	0.554217	0.590361	0.493976	0.566265
0.554217	0.493976	0.554217	0.614458	0.493976	0.542169
0.542169	0.493976	0.554217	0.60241	0.493976	0.566265
0.566265	0.506024	0.566265	0.60241	0.457831	0.578313
0.578313	0.481928	0.542169	0.614458	0.481928	0.578313
0.578313	0.481928	0.566265	0.60241	0.481928	0.566265
0.566265	0.506024	0.554217	0.614458	0.481928	0.554217
0.554217	0.493976	0.554217	0.60241	0.493976	0.566265
0.542169	0.493976	0.554217	0.614458	0.493976	0.554217
0.578313	0.506024	0.554217	0.614458	0.481928	0.578313
0.566265	0.481928	0.566265	0.590361	0.481928	0.566265
0.566265	0.493976	0.542169	0.60241	0.481928	0.566265
0.554217	0.493976	0.566265	0.60241	0.457831	0.566265
0.542169	0.493976	0.554217	0.614458	0.481928	0.578313
0.566265	0.493976	0.566265	0.614458	0.481928	0.566265
0.542169	0.493976	0.566265	0.60241	0.493976	0.578313
0.554217	0.481928	0.566265	0.60241	0.481928	0.566265
0.53012	0.481928	0.566265	0.60241	0.493976	0.566265
0.53012	0.506024	0.566265	0.614458	0.493976	0.578313
0.554217	0.506024	0.554217	0.614458	0.493976	0.566265
0.554217	0.506024	0.554217	0.60241	0.493976	0.554217
0.554217	0.506024	0.554217	0.60241	0.493976	0.542169
0.53012	0.506024	0.566265	0.60241	0.481928	0.542169
0.53012	0.493976	0.554217	0.590361	0.481928	0.578313
0.554217	0.506024	0.554217	0.60241	0.457831	0.566265
0.566265	0.506024	0.566265	0.590361	0.457831	0.554217
0.566265	0.506024	0.578313	0.614458	0.481928	0.53012
0.578313	0.481928	0.554217	0.590361	0.493976	0.578313
0.566265	0.506024	0.554217	0.590361	0.493976	0.566265
0.542169	0.493976	0.554217	0.60241	0.481928	0.566265
0.566265	0.493976	0.554217	0.590361	0.481928	0.542169
0.566265	0.506024	0.554217	0.60241	0.493976	0.578313
0.566265	0.493976	0.554217	0.614458	0.481928	0.566265
0.542169	0.481928	0.578313	0.566265	0.481928	0.566265
0.554217	0.493976	0.566265	0.60241	0.481928	0.566265
0.542169	0.493976	0.566265	0.590361	0.481928	0.566265
0.566265	0.493976	0.554217	0.566265	0.493976	0.566265
0.566265	0.506024	0.566265	0.590361	0.481928	0.566265
0.542169	0.493976	0.554217	0.614458	0.481928	0.566265
0.566265	0.493976	0.566265	0.60241	0.493976	0.578313
0.554217	0.506024	0.566265	0.60241	0.481928	0.578313
0.542169	0.506024	0.566265	0.60241	0.481928	0.53012
0.554217	0.481928	0.566265	0.614458	0.481928	0.566265
0.554217	0.493976	0.566265	0.614458	0.493976	0.554217
0.554217	0.506024	0.542169	0.60241	0.493976	0.566265
0.554217	0.481928	0.554217	0.614458	0.481928	0.566265
0.53012	0.481928	0.542169	0.60241	0.493976	0.554217
0.53012	0.481928	0.566265	0.60241	0.481928	0.554217
0.53012	0.506024	0.566265	0.60241	0.493976	0.554217
0.542169	0.493976	0.566265	0.590361	0.493976	0.542169
0.542169	0.506024	0.542169	0.614458	0.481928	0.578313
0.542169	0.493976	0.566265	0.614458	0.457831	0.578313
0.578313	0.506024	0.566265	0.60241	0.481928	0.554217
0.566265	0.506024	0.566265	0.578313	0.493976	0.566265
0.542169	0.506024	0.566265	0.590361	0.493976	0.53012
0.554217	0.493976	0.566265	0.60241	0.493976	0.566265
0.566265	0.493976	0.566265	0.60241	0.493976	0.554217
0.566265	0.493976	0.554217	0.60241	0.493976	0.578313
0.554217	0.506024	0.554217	0.60241	0.481928	0.578313
0.566265	0.493976	0.554217	0.60241	0.493976	0.566265
0.554217	0.493976	0.542169	0.60241	0.493976	0.554217
0.53012	0.493976	0.542169	0.614458	0.457831	0.554217
0.53012	0.493976	0.554217	0.614458	0.481928	0.566265
0.53012	0.493976	0.566265	0.614458	0.481928	0.542169
0.542169	0.493976	0.566265	0.614458	0.493976	0.566265
0.554217	0.481928	0.554217	0.60241	0.481928	0.578313
0.542169	0.493976	0.542169	0.578313	0.457831	0.518072
0.53012	0.481928	0.554217	0.614458	0.457831	0.566265
0.554217	0.493976	0.578313	0.60241	0.481928	0.578313
0.53012	0.506024	0.578313	0.614458	0.481928	0.566265
0.554217	0.493976	0.566265	0.60241	0.457831	0.578313
0.53012	0.493976	0.566265	0.578313	0.481928	0.566265
0.542169	0.493976	0.542169	0.614458	0.481928	0.566265
0.53012	0.493976	0.554217	0.578313	0.493976	0.566265
0.53012	0.493976	0.554217	0.614458	0.493976	0.542169
0.542169	0.493976	0.566265	0.590361	0.493976	0.566265
0.542169	0.493976	0.542169	0.614458	0.493976	0.566265
0.578313	0.493976	0.542169	0.578313	0.493976	0.566265
0.542169	0.481928	0.542169	0.590361	0.457831	0.566265
0.554217	0.506024	0.566265	0.60241	0.481928	0.542169
0.554217	0.493976	0.554217	0.614458	0.493976	0.566265
0.554217	0.506024	0.554217	0.590361	0.493976	0.566265
0.566265	0.493976	0.542169	0.566265	0.493976	0.566265
0.53012	0.481928	0.554217	0.614458	0.493976	0.542169
0.554217	0.506024	0.566265	0.590361	0.457831	0.542169
0.542169	0.493976	0.566265	0.60241	0.457831	0.566265
0.542169	0.481928	0.554217	0.614458	0.481928	0.53012
0.554217	0.493976	0.566265	0.590361	0.481928	0.578313
0.554217	0.493976	0.554217	0.590361	0.457831	0.578313
0.566265	0.493976	0.566265	0.60241	0.493976	0.578313
0.554217	0.493976	0.566265	0.614458	0.493976	0.554217
0.554217	0.493976	0.566265	0.60241	0.493976	0.554217
0.566265	0.506024	0.542169	0.60241	0.481928	0.542169
0.578313	0.493976	0.566265	0.60241	0.493976	0.554217
0.554217	0.493976	0.542169	0.60241	0.457831	0.554217
0.566265	0.493976	0.554217	0.60241	0.481928	0.566265
0.554217	0.493976	0.566265	0.60241	0.481928	0.578313
0.554217	0.481928	0.554217	0.60241	0.457831	0.566265
0.554217	0.506024	0.554217	0.60241	0.457831	0.518072
0.566265	0.493976	0.554217	0.578313	0.457831	0.578313
0.566265	0.493976	0.554217	0.578313	0.457831	0.566265
0.554217	0.506024	0.566265	0.614458	0.493976	0.566265
0.566265	0.493976	0.554217	0.614458	0.481928	0.566265
0.554217	0.493976	0.554217	0.60241	0.481928	0.566265
0.554217	0.493976	0.578313	0.614458	0.493976	0.566265
0.578313	0.493976	0.566265	0.60241	0.481928	0.542169
0.578313	0.481928	0.542169	0.614458	0.481928	0.542169
0.566265	0.493976	0.542169	0.566265	0.493976	0.554217
0.542169	0.506024	0.566265	0.60241	0.481928	0.566265
0.542169	0.506024	0.566265	0.614458	0.481928	0.578313
0.554217	0.506024	0.566265	0.60241	0.493976	0.578313
0.566265	0.506024	0.566265	0.60241	0.493976	0.566265
0.542169	0.493976	0.554217	0.590361	0.481928	0.566265
0.554217	0.493976	0.554217	0.614458	0.481928	0.566265
0.554217	0.506024	0.554217	0.60241	0.493976	0.578313
0.53012	0.481928	0.566265	0.60241	0.493976	0.566265
0.518072	0.493976	0.554217	0.60241	0.481928	0.554217
0.542169	0.493976	0.566265	0.590361	0.457831	0.566265
0.566265	0.481928	0.554217	0.590361	0.481928	0.566265
0.542169	0.493976	0.554217	0.590361	0.481928	0.566265
0.566265	0.493976	0.542169	0.60241	0.481928	0.578313
0.554217	0.506024	0.566265	0.566265	0.457831	0.578313
0.554217	0.506024	0.554217	0.614458	0.457831	0.566265
0.566265	0.481928	0.566265	0.590361	0.457831	0.566265
0.566265	0.481928	0.566265	0.60241	0.493976	0.554217
0.566265	0.506024	0.554217	0.614458	0.457831	0.542169
0.566265	0.493976	0.554217	0.578313	0.493976	0.53012
0.566265	0.493976	0.566265	0.60241	0.493976	0.566265
0.554217	0.493976	0.566265	0.566265	0.481928	0.554217
0.554217	0.493976	0.578313	0.60241	0.457831	0.566265
0.554217	0.506024	0.554217	0.590361	0.457831	0.566265
0.542169	0.481928	0.566265	0.60241	0.457831	0.566265
0.554217	0.481928	0.566265	0.614458	0.457831	0.578313
0.566265	0.481928	0.566265	0.578313	0.457831	0.53012
0.566265	0.481928	0.566265	0.60241	0.457831	0.566265
0.554217	0.493976	0.542169	0.614458	0.493976	0.566265
0.566265	0.506024	0.566265	0.60241	0.481928	0.578313
0.566265	0.506024	0.554217	0.590361	0.481928	0.566265
0.542169	0.493976	0.554217	0.614458	0.493976	0.566265
0.542169	0.481928	0.554217	0.60241	0.481928	0.542169
0.566265	0.506024	0.554217	0.554217	0.481928	0.566265
0.554217	0.493976	0.566265	0.60241	0.457831	0.554217
0.542169	0.481928	0.542169	0.590361	0.481928	0.566265
0.53012	0.481928	0.542169	0.590361	0.481928	0.542169
0.566265	0.506024	0.566265	0.60241	0.493976	0.53012
0.566265	0.506024	0.554217	0.60241	0.493976	0.566265
0.542169	0.506024	0.542169	0.60241	0.493976	0.566265
0.542169	0.493976	0.566265	0.578313	0.493976	0.566265
0.554217	0.481928	0.554217	0.614458	0.493976	0.566265
0.542169	0.481928	0.554217	0.60241	0.457831	0.542169
0.53012	0.493976	0.542169	0.590361	0.481928	0.542169
0.566265	0.481928	0.554217	0.614458	0.457831	0.566265
0.542169	0.481928	0.554217	0.590361	0.481928	0.542169
0.566265	0.506024	0.554217	0.566265	0.481928	0.566265
0.53012	0.493976	0.554217	0.614458	0.481928	0.566265
0.518072	0.506024	0.554217	0.578313	0.457831	0.578313
0.518072	0.506024	0.554217	0.590361	0.481928	0.554217
0.53012	0.481928	0.566265	0.60241	0.481928	0.542169
0.566265	0.493976	0.566265	0.614458	0.457831	0.542169
0.518072	0.493976	0.554217	0.590361	0.457831	0.566265
0.554217	0.506024	0.542169	0.578313	0.481928	0.554217
0.566265	0.506024	0.554217	0.590361	0.481928	0.578313
0.566265	0.493976	0.566265	0.578313	0.493976	0.566265
0.542169	0.493976	0.554217	0.60241	0.481928	0.566265
0.578313	0.481928	0.566265	0.60241	0.481928	0.566265
0.578313	0.493976	0.542169	0.614458	0.457831	0.554217
0.542169	0.493976	0.542169	0.614458	0.493976	0.566265
0.53012	0.493976	0.554217	0.60241	0.457831	0.566265
0.554217	0.493976	0.566265	0.60241	0.481928	0.566265
0.542169	0.506024	0.542169	0.614458	0.457831	0.542169
0.554217	0.506024	0.566265	0.60241	0.481928	0.566265
0.566265	0.493976	0.566265	0.614458	0.481928	0.578313
0.566265	0.493976	0.566265	0.590361	0.481928	0.566265
0.554217	0.506024	0.542169	0.614458	0.493976	0.578313
0.53012	0.506024	0.542169	0.578313	0.481928	0.566265
0.566265	0.493976	0.542169	0.590361	0.493976	0.566265
0.566265	0.493976	0.566265	0.578313	0.481928	0.578313
0.542169	0.493976	0.554217	0.590361	0.481928	0.566265
0.518072	0.493976	0.542169	0.614458	0.481928	0.566265
0.542169	0.506024	0.554217	0.590361	0.493976	0.566265
0.542169	0.493976	0.554217	0.566265	0.481928	0.566265
0.542169	0.493976	0.554217	0.578313	0.457831	0.542169
0.554217	0.493976	0.554217	0.578313	0.457831	0.53012
0.542169	0.481928	0.554217	0.590361	0.457831	0.542169
0.554217	0.493976	0.554217	0.578313	0.457831	0.566265
0.578313	0.506024	0.554217	0.60241	0.493976	0.566265
0.566265	0.506024	0.542169	0.614458	0.457831	0.566265
0.566265	0.506024	0.542169	0.60241	0.445783	0.566265
0.542169	0.506024	0.554217	0.614458	0.481928	0.506024
0.554217	0.493976	0.566265	0.590361	0.481928	0.554217
0.542169	0.493976	0.566265	0.578313	0.493976	0.578313
0.542169	0.493976	0.566265	0.614458	0.457831	0.578313
0.566265	0.506024	0.554217	0.578313	0.457831	0.578313
0.554217	0.506024	0.566265	0.614458	0.457831	0.566265
0.566265	0.493976	0.554217	0.60241	0.457831	0.566265
0.554217	0.481928	0.566265	0.578313	0.493976	0.554217
0.566265	0.493976	0.554217	0.590361	0.493976	0.554217
0.53012	0.493976	0.542169	0.60241	0.457831	0.566265
0.53012	0.493976	0.566265	0.60241	0.457831	0.578313
0.542169	0.506024	0.566265	0.614458	0.457831	0.53012
0.566265	0.506024	0.542169	0.578313	0.457831	0.566265
0.566265	0.493976	0.566265	0.614458	0.457831	0.578313
0.566265	0.493976	0.566265	0.566265	0.445783	0.578313
0.53012	0.493976	0.554217	0.578313	0.481928	0.53012
0.554217	0.506024	0.566265	0.590361	0.457831	0.554217
0.554217	0.506024	0.554217	0.590361	0.481928	0.566265
0.566265	0.481928	0.554217	0.60241	0.457831	0.566265
0.53012	0.506024	0.53012	0.60241	0.457831	0.53012
0.566265	0.506024	0.566265	0.566265	0.481928	0.53012
0.578313	0.506024	0.554217	0.590361	0.481928	0.542169
0.542169	0.506024	0.554217	0.590361	0.481928	0.542169
0.566265	0.493976	0.554217	0.60241	0.481928	0.566265
0.566265	0.481928	0.566265	0.554217	0.457831	0.566265
0.554217	0.493976	0.566265	0.60241	0.493976	0.566265
0.542169	0.493976	0.542169	0.590361	0.493976	0.566265
0.554217	0.493976	0.542169	0.578313	0.457831	0.554217
0.542169	0.506024	0.566265	0.590361	0.481928	0.578313
0.554217	0.481928	0.554217	0.60241	0.457831	0.566265
0.566265	0.481928	0.554217	0.60241	0.481928	0.578313
0.554217	0.493976	0.554217	0.60241	0.481928	0.578313
0.566265	0.493976	0.566265	0.590361	0.457831	0.542169
0.542169	0.493976	0.566265	0.590361	0.493976	0.53012
0.578313	0.493976	0.542169	0.590361	0.445783	0.53012
0.542169	0.493976	0.554217	0.590361	0.481928	0.518072
0.566265	0.493976	0.554217	0.60241	0.481928	0.566265
0.566265	0.481928	0.566265	0.590361	0.481928	0.554217
0.53012	0.493976	0.554217	0.60241	0.457831	0.542169
0.542169	0.493976	0.542169	0.590361	0.481928	0.566265
0.566265	0.481928	0.554217	0.578313	0.493976	0.566265
0.542169	0.481928	0.542169	0.590361	0.481928	0.578313
0.566265	0.493976	0.554217	0.60241	0.481928	0.554217
0.53012	0.493976	0.554217	0.60241	0.457831	0.53012
0.554217	0.493976	0.554217	0.554217	0.457831	0.566265
0.554217	0.506024	0.554217	0.554217	0.457831	0.53012
0.542169	0.506024	0.554217	0.578313	0.481928	0.53012
0.566265	0.506024	0.542169	0.60241	0.457831	0.554217
0.554217	0.493976	0.542169	0.554217	0.457831	0.566265
0.542169	0.493976	0.566265	0.554217	0.481928	0.53012
0.566265	0.481928	0.578313	0.590361	0.481928	0.53012
0.554217	0.481928	0.554217	0.566265	0.481928	0.53012
0.554217	0.506024	0.554217	0.60241	0.457831	0.578313
0.566265	0.493976	0.554217	0.554217	0.457831	0.566265
0.554217	0.481928	0.566265	0.578313	0.493976	0.566265
0.554217	0.481928	0.554217	0.590361	0.445783	0.566265
0.566265	0.506024	0.554217	0.60241	0.457831	0.566265
0.542169	0.481928	0.542169	0.578313	0.493976	0.554217
0.566265	0.481928	0.542169	0.590361	0.493976	0.578313
0.53012	0.506024	0.566265	0.578313	0.457831	0.566265
0.566265	0.493976	0.554217	0.566265	0.481928	0.566265
0.53012	0.493976	0.542169	0.566265	0.457831	0.554217
0.542169	0.493976	0.554217	0.614458	0.481928	0.518072
0.542169	0.493976	0.542169	0.578313	0.457831	0.566265
0.53012	0.493976	0.554217	0.590361	0.481928	0.53012
0.554217	0.481928	0.554217	0.554217	0.457831	0.554217
0.566265	0.506024	0.542169	0.590361	0.457831	0.566265
0.554217	0.481928	0.566265	0.60241	0.457831	0.566265
0.554217	0.493976	0.542169	0.60241	0.457831	0.554217
0.566265	0.493976	0.554217	0.60241	0.457831	0.578313
0.542169	0.481928	0.566265	0.614458	0.457831	0.566265
0.566265	0.493976	0.554217	0.614458	0.481928	0.566265
0.566265	0.493976	0.566265	0.578313	0.457831	0.554217
0.566265	0.506024	0.566265	0.60241	0.457831	0.578313
0.53012	0.506024	0.566265	0.60241	0.457831	0.566265
0.53012	0.493976	0.542169	0.590361	0.457831	0.566265
0.542169	0.481928	0.542169	0.60241	0.481928	0.554217
0.566265	0.493976	0.566265	0.590361	0.457831	0.566265
0.53012	0.481928	0.566265	0.578313	0.457831	0.566265
0.554217	0.481928	0.566265	0.578313	0.445783	0.566265
0.554217	0.481928	0.566265	0.578313	0.493976	0.53012
0.554217	0.481928	0.554217	0.542169	0.457831	0.542169
0.554217	0.481928	0.542169	0.590361	0.457831	0.542169
0.554217	0.481928	0.554217	0.578313	0.457831	0.566265
0.542169	0.481928	0.566265	0.578313	0.457831	0.566265
0.554217	0.481928	0.566265	0.60241	0.457831	0.542169
0.566265	0.493976	0.554217	0.542169	0.457831	0.554217
0.554217	0.506024	0.566265	0.60241	0.457831	0.566265
0.542169	0.493976	0.542169	0.60241	0.457831	0.542169
0.566265	0.506024	0.542169	0.590361	0.457831	0.566265
0.542169	0.493976	0.566265	0.590361	0.457831	0.542169
0.566265	0.493976	0.554217	0.590361	0.457831	0.53012
0.566265	0.506024	0.554217	0.60241	0.457831	0.566265
0.566265	0.481928	0.566265	0.590361	0.457831	0.566265
0.554217	0.493976	0.566265	0.542169	0.457831	0.53012
0.578313	0.481928	0.542169	0.566265	0.457831	0.53012
0.53012	0.481928	0.566265	0.614458	0.457831	0.566265
0.554217	0.493976	0.566265	0.566265	0.457831	0.554217
0.554217	0.493976	0.554217	0.614458	0.481928	0.566265
0.542169	0.481928	0.554217	0.614458	0.457831	0.542169
0.542169	0.481928	0.542169	0.590361	0.457831	0.566265
0.554217	0.493976	0.542169	0.554217	0.457831	0.578313
0.554217	0.506024	0.542169	0.614458	0.457831	0.53012
0.566265	0.493976	0.542169	0.590361	0.457831	0.542169
0.554217	0.481928	0.542169	0.566265	0.493976	0.566265
0.554217	0.493976	0.554217	0.566265	0.457831	0.53012
0.542169	0.481928	0.554217	0.590361	0.457831	0.554217
0.566265	0.493976	0.53012	0.60241	0.457831	0.566265
0.566265	0.493976	0.566265	0.578313	0.457831	0.53012
0.554217	0.481928	0.554217	0.60241	0.481928	0.554217
0.542169	0.493976	0.554217	0.542169	0.457831	0.554217
0.554217	0.481928	0.53012	0.578313	0.457831	0.53012
0.542169	0.493976	0.53012	0.53012	0.481928	0.578313
0.554217	0.481928	0.542169	0.566265	0.457831	0.542169
0.554217	0.506024	0.554217	0.566265	0.457831	0.566265
0.554217	0.506024	0.542169	0.566265	0.46988	0.578313
0.554217	0.481928	0.554217	0.566265	0.457831	0.542169
0.554217	0.481928	0.554217	0.60241	0.457831	0.578313
0.542169	0.493976	0.542169	0.60241	0.457831	0.554217
0.554217	0.506024	0.578313	0.60241	0.457831	0.554217
0.554217	0.493976	0.566265	0.60241	0.445783	0.578313
0.554217	0.481928	0.566265	0.566265	0.457831	0.554217
0.578313	0.481928	0.542169	0.590361	0.457831	0.578313
0.542169	0.46988	0.566265	0.590361	0.445783	0.542169
0.566265		0.566265	0.590361	0.457831	0.566265
0.554217		0.542169	0.60241	0.457831	0.566265
0.554217		0.554217	0.590361	0.457831	0.566265
0.542169		0.53012	0.542169	0.493976	0.566265
0.542169		0.554217	0.566265	0.493976	0.542169
0.554217		0.53012	0.578313	0.493976	0.566265
0.53012		0.554217	0.590361	0.493976	0.542169
0.554217		0.554217	0.590361	0.493976	0.542169
0.554217		0.542169	0.554217	0.493976	0.566265
0.554217		0.554217	0.590361	0.493976	0.542169
0.566265		0.518072	0.590361	0.493976	0.554217
0.566265		0.518072	0.566265	0.493976	0.542169
0.554217		0.518072	0.590361	0.493976	0.566265
0.566265		0.554217	0.590361		0.566265
0.542169		0.53012	0.578313		0.53012
0.566265		0.53012	0.53012		0.554217
0.566265			0.542169		0.542169
0.578313					0.53012
0.518072					0.554217
0.518072					0.566265
0.554217					0.542169
0.53012					0.566265
0.53012					0.542169
0.542169					0.542169
0.566265					0.554217
0.554217					0.542169
0.542169					0.542169
0.53012					0.542169
0.53012					0.542169
0.542169					0.566265
0.566265					0.542169
					0.542169
					0.53012
					0.542169
					0.53012
					0.554217
					0.542169
					0.578313
					0.53012
					0.578313
					0.554217
					0.554217
					0.53012

## Sheet: 7)
7) lyase activity
SD Medium	Minimal Medium	YPD Medium	SD Anaerobic Medium	Minimal Anaerobic Medium	YPD Anaerobic Medium
0.686747	0.578313	0.674699	0.746988	0.578313	0.722892
0.686747	0.590361	0.674699	0.746988	0.578313	0.722892
0.686747	0.578313	0.674699	0.746988	0.578313	0.722892
0.686747	0.578313	0.674699	0.73494	0.578313	0.722892
0.686747	0.578313	0.674699	0.746988	0.578313	0.722892
0.686747	0.578313	0.674699	0.746988	0.578313	0.722892
0.686747	0.578313	0.674699	0.722892	0.578313	0.722892
0.686747	0.578313	0.674699	0.73494	0.566265	0.722892
0.674699	0.578313	0.674699	0.759036	0.566265	0.710843
0.686747	0.578313	0.674699	0.759036	0.566265	0.722892
0.686747	0.578313	0.674699	0.759036	0.566265	0.722892
0.674699	0.578313	0.662651	0.771084	0.566265	0.722892
0.686747	0.578313	0.674699	0.771084	0.578313	0.722892
0.674699	0.578313	0.674699	0.73494	0.578313	0.722892
0.674699	0.578313	0.674699	0.73494	0.578313	0.722892
0.686747	0.578313	0.686747	0.746988	0.578313	0.698795
0.674699	0.590361	0.674699	0.722892	0.578313	0.710843
0.674699	0.578313	0.674699	0.746988	0.578313	0.698795
0.686747	0.578313	0.662651	0.722892	0.578313	0.698795
0.686747	0.578313	0.662651	0.771084	0.578313	0.722892
0.674699	0.578313	0.674699	0.746988	0.566265	0.710843
0.674699	0.578313	0.674699	0.746988	0.578313	0.722892
0.686747	0.578313	0.674699	0.73494	0.578313	0.722892
0.674699	0.590361	0.674699	0.746988	0.578313	0.722892
0.686747	0.578313	0.674699	0.73494	0.578313	0.722892
0.674699	0.578313	0.674699	0.73494	0.578313	0.710843
0.686747	0.578313	0.674699	0.746988	0.566265	0.722892
0.686747	0.578313	0.662651	0.759036	0.578313	0.722892
0.662651	0.578313	0.662651	0.722892	0.578313	0.710843
0.686747	0.590361	0.662651	0.771084	0.578313	0.710843
0.686747	0.578313	0.662651	0.759036	0.566265	0.722892
0.686747	0.578313	0.674699	0.746988	0.578313	0.710843
0.686747	0.578313	0.662651	0.746988	0.566265	0.710843
0.686747	0.578313	0.674699	0.746988	0.566265	0.722892
0.674699	0.578313	0.662651	0.746988	0.578313	0.722892
0.674699	0.578313	0.674699	0.746988	0.578313	0.698795
0.674699	0.590361	0.674699	0.722892	0.566265	0.722892
0.686747	0.578313	0.686747	0.73494	0.578313	0.722892
0.686747	0.578313	0.686747	0.771084	0.578313	0.722892
0.674699	0.578313	0.674699	0.746988	0.566265	0.710843
0.686747	0.578313	0.674699	0.746988	0.566265	0.722892
0.686747	0.578313	0.674699	0.746988	0.578313	0.722892
0.674699	0.578313	0.674699	0.746988	0.578313	0.710843
0.686747	0.578313	0.674699	0.746988	0.578313	0.722892
0.662651	0.578313	0.674699	0.746988	0.578313	0.722892
0.674699	0.578313	0.674699	0.73494	0.578313	0.722892
0.674699	0.578313	0.674699	0.771084	0.566265	0.710843
0.662651	0.578313	0.662651	0.771084	0.578313	0.722892
0.662651	0.590361	0.662651	0.771084	0.566265	0.722892
0.674699	0.578313	0.662651	0.771084	0.566265	0.722892
0.686747	0.578313	0.662651	0.771084	0.566265	0.722892
0.686747	0.578313	0.686747	0.759036	0.566265	0.710843
0.662651	0.590361	0.674699	0.759036	0.590361	0.698795
0.674699	0.578313	0.674699	0.722892	0.566265	0.722892
0.686747	0.578313	0.674699	0.759036	0.566265	0.710843
0.686747	0.578313	0.674699	0.759036	0.578313	0.722892
0.674699	0.578313	0.674699	0.759036	0.578313	0.722892
0.674699	0.578313	0.662651	0.73494	0.566265	0.698795
0.686747	0.578313	0.674699	0.771084	0.590361	0.698795
0.686747	0.590361	0.674699	0.771084	0.590361	0.722892
0.686747	0.578313	0.662651	0.759036	0.590361	0.722892
0.686747	0.578313	0.674699	0.722892	0.590361	0.722892
0.674699	0.578313	0.674699	0.722892	0.578313	0.722892
0.674699	0.578313	0.674699	0.722892	0.578313	0.722892
0.686747	0.578313	0.674699	0.722892	0.578313	0.722892
0.686747	0.578313	0.662651	0.73494	0.578313	0.722892
0.686747	0.590361	0.662651	0.746988	0.578313	0.722892
0.674699	0.578313	0.686747	0.759036	0.578313	0.722892
0.674699	0.590361	0.674699	0.759036	0.578313	0.722892
0.686747	0.590361	0.674699	0.73494	0.566265	0.722892
0.686747	0.578313	0.674699	0.759036	0.566265	0.722892
0.686747	0.590361	0.674699	0.722892	0.590361	0.722892
0.674699	0.578313	0.698795	0.771084	0.578313	0.722892
0.674699	0.590361	0.674699	0.73494	0.578313	0.698795
0.674699	0.578313	0.674699	0.746988	0.566265	0.722892
0.674699	0.578313	0.674699	0.73494	0.578313	0.722892
0.674699	0.578313	0.674699	0.73494	0.578313	0.722892
0.674699	0.578313	0.674699	0.722892	0.578313	0.722892
0.674699	0.578313	0.674699	0.759036	0.590361	0.710843
0.674699	0.578313	0.674699	0.759036	0.578313	0.722892
0.662651	0.578313	0.686747	0.73494	0.578313	0.722892
0.686747	0.578313	0.674699	0.746988	0.578313	0.722892
0.674699	0.578313	0.674699	0.73494	0.578313	0.698795
0.674699	0.578313	0.674699	0.759036	0.578313	0.698795
0.674699	0.590361	0.662651	0.771084	0.578313	0.722892
0.674699	0.590361	0.674699	0.73494	0.590361	0.722892
0.674699	0.578313	0.674699	0.73494	0.566265	0.722892
0.674699	0.60241	0.650602	0.722892	0.578313	0.722892
0.674699	0.590361	0.674699	0.746988	0.578313	0.722892
0.686747	0.578313	0.674699	0.73494	0.578313	0.722892
0.686747	0.578313	0.674699	0.759036	0.566265	0.710843
0.662651	0.578313	0.674699	0.73494	0.578313	0.722892
0.662651	0.578313	0.674699	0.73494	0.578313	0.710843
0.662651	0.590361	0.674699	0.759036	0.578313	0.722892
0.662651	0.578313	0.674699	0.759036	0.578313	0.722892
0.686747	0.578313	0.674699	0.759036	0.578313	0.710843
0.674699	0.590361	0.674699	0.746988	0.578313	0.698795
0.674699	0.590361	0.686747	0.759036	0.578313	0.710843
0.662651	0.578313	0.674699	0.759036	0.578313	0.698795
0.662651	0.590361	0.674699	0.746988	0.566265	0.73494
0.674699	0.578313	0.674699	0.759036	0.566265	0.722892
0.674699	0.578313	0.674699	0.73494	0.578313	0.722892
0.686747	0.578313	0.674699	0.759036	0.590361	0.686747
0.674699	0.578313	0.674699	0.771084	0.578313	0.722892
0.674699	0.590361	0.674699	0.746988	0.578313	0.722892
0.674699	0.590361	0.674699	0.746988	0.590361	0.722892
0.686747	0.590361	0.674699	0.771084	0.566265	0.698795
0.662651	0.590361	0.674699	0.759036	0.566265	0.73494
0.674699	0.578313	0.674699	0.73494	0.578313	0.698795
0.662651	0.590361	0.674699	0.73494	0.578313	0.722892
0.674699	0.578313	0.674699	0.73494	0.578313	0.710843
0.686747	0.590361	0.662651	0.746988	0.578313	0.722892
0.686747	0.578313	0.662651	0.746988	0.566265	0.722892
0.686747	0.578313	0.674699	0.73494	0.578313	0.722892
0.686747	0.578313	0.650602	0.746988	0.578313	0.722892
0.686747	0.590361	0.674699	0.722892	0.566265	0.73494
0.674699	0.590361	0.674699	0.710843	0.578313	0.722892
0.686747	0.578313	0.662651	0.746988	0.566265	0.722892
0.650602	0.578313	0.674699	0.722892	0.566265	0.710843
0.662651	0.578313	0.674699	0.73494	0.578313	0.698795
0.674699	0.578313	0.674699	0.759036	0.590361	0.722892
0.674699	0.590361	0.674699	0.710843	0.578313	0.722892
0.686747	0.578313	0.674699	0.722892	0.578313	0.710843
0.674699	0.590361	0.686747	0.746988	0.578313	0.722892
0.674699	0.578313	0.686747	0.746988	0.578313	0.710843
0.674699	0.578313	0.686747	0.746988	0.578313	0.722892
0.674699	0.590361	0.662651	0.746988	0.578313	0.722892
0.686747	0.578313	0.674699	0.746988	0.578313	0.722892
0.686747	0.578313	0.674699	0.746988	0.578313	0.722892
0.674699	0.578313	0.662651	0.746988	0.590361	0.722892
0.674699	0.578313	0.662651	0.746988	0.590361	0.710843
0.674699	0.590361	0.674699	0.771084	0.590361	0.722892
0.674699	0.578313	0.674699	0.710843	0.578313	0.73494
0.686747	0.590361	0.650602	0.73494	0.578313	0.722892
0.686747	0.578313	0.686747	0.73494	0.566265	0.698795
0.662651	0.578313	0.662651	0.759036	0.566265	0.710843
0.686747	0.578313	0.674699	0.746988	0.590361	0.698795
0.662651	0.578313	0.674699	0.759036	0.590361	0.722892
0.674699	0.578313	0.674699	0.746988	0.578313	0.722892
0.674699	0.578313	0.674699	0.759036	0.578313	0.722892
0.674699	0.590361	0.650602	0.759036	0.578313	0.722892
0.674699	0.60241	0.674699	0.73494	0.578313	0.722892
0.686747	0.590361	0.674699	0.73494	0.578313	0.686747
0.698795	0.578313	0.650602	0.759036	0.578313	0.722892
0.686747	0.590361	0.674699	0.73494	0.578313	0.710843
0.686747	0.590361	0.698795	0.73494	0.578313	0.722892
0.650602	0.578313	0.674699	0.73494	0.578313	0.698795
0.662651	0.578313	0.674699	0.73494	0.578313	0.710843
0.650602	0.578313	0.674699	0.771084	0.578313	0.722892
0.650602	0.590361	0.662651	0.722892	0.578313	0.722892
0.662651	0.578313	0.674699	0.722892	0.578313	0.722892
0.674699	0.578313	0.674699	0.759036	0.578313	0.698795
0.686747	0.590361	0.662651	0.771084	0.590361	0.722892
0.686747	0.60241	0.674699	0.73494	0.578313	0.722892
0.674699	0.578313	0.674699	0.73494	0.590361	0.722892
0.674699	0.578313	0.662651	0.746988	0.590361	0.698795
0.674699	0.578313	0.674699	0.746988	0.566265	0.722892
0.674699	0.590361	0.650602	0.73494	0.566265	0.722892
0.662651	0.578313	0.650602	0.759036	0.566265	0.722892
0.674699	0.578313	0.662651	0.710843	0.566265	0.710843
0.674699	0.590361	0.662651	0.759036	0.566265	0.710843
0.674699	0.590361	0.674699	0.759036	0.566265	0.722892
0.662651	0.578313	0.674699	0.73494	0.566265	0.710843
0.686747	0.578313	0.686747	0.746988	0.566265	0.722892
0.674699	0.590361	0.686747	0.73494	0.590361	0.73494
0.662651	0.578313	0.674699	0.771084	0.578313	0.722892
0.662651	0.578313	0.686747	0.746988	0.578313	0.722892
0.674699	0.578313	0.686747	0.746988	0.566265	0.722892
0.674699	0.590361	0.674699	0.771084	0.578313	0.722892
0.674699	0.578313	0.662651	0.746988	0.590361	0.698795
0.686747	0.590361	0.662651	0.759036	0.578313	0.722892
0.674699	0.590361	0.674699	0.771084	0.578313	0.710843
0.674699	0.578313	0.674699	0.759036	0.578313	0.722892
0.662651	0.578313	0.674699	0.771084	0.578313	0.698795
0.662651	0.590361	0.686747	0.722892	0.590361	0.722892
0.686747	0.578313	0.662651	0.759036	0.566265	0.722892
0.674699	0.578313	0.674699	0.759036	0.578313	0.710843
0.674699	0.566265	0.674699	0.722892	0.566265	0.710843
0.674699	0.578313	0.674699	0.73494	0.578313	0.710843
0.686747	0.578313	0.662651	0.759036	0.590361	0.710843
0.686747	0.578313	0.686747	0.759036	0.590361	0.710843
0.674699	0.578313	0.686747	0.771084	0.578313	0.722892
0.674699	0.578313	0.650602	0.771084	0.578313	0.722892
0.686747	0.578313	0.650602	0.73494	0.578313	0.722892
0.674699	0.578313	0.662651	0.73494	0.566265	0.722892
0.686747	0.578313	0.674699	0.73494	0.566265	0.710843
0.686747	0.578313	0.686747	0.73494	0.578313	0.722892
0.686747	0.578313	0.686747	0.73494	0.566265	0.722892
0.686747	0.578313	0.650602	0.759036	0.578313	0.73494
0.674699	0.578313	0.674699	0.759036	0.578313	0.698795
0.686747	0.578313	0.686747	0.73494	0.578313	0.710843
0.674699	0.578313	0.662651	0.73494	0.590361	0.722892
0.674699	0.578313	0.674699	0.710843	0.578313	0.722892
0.674699	0.578313	0.662651	0.73494	0.590361	0.722892
0.662651	0.578313	0.662651	0.759036	0.590361	0.710843
0.686747	0.578313	0.662651	0.73494	0.578313	0.73494
0.674699	0.578313	0.662651	0.746988	0.578313	0.710843
0.674699	0.578313	0.662651	0.746988	0.566265	0.710843
0.674699	0.590361	0.662651	0.722892	0.566265	0.698795
0.674699	0.578313	0.650602	0.73494	0.578313	0.73494
0.674699	0.578313	0.674699	0.746988	0.578313	0.722892
0.674699	0.578313	0.686747	0.759036	0.578313	0.722892
0.650602	0.590361	0.674699	0.722892	0.578313	0.722892
0.650602	0.578313	0.674699	0.722892	0.566265	0.722892
0.662651	0.578313	0.662651	0.759036	0.578313	0.710843
0.662651	0.590361	0.686747	0.73494	0.566265	0.710843
0.662651	0.590361	0.662651	0.759036	0.578313	0.722892
0.662651	0.590361	0.686747	0.771084	0.578313	0.710843
0.674699	0.590361	0.674699	0.73494	0.578313	0.698795
0.686747	0.590361	0.674699	0.746988	0.578313	0.722892
0.698795	0.578313	0.686747	0.746988	0.590361	0.698795
0.686747	0.578313	0.674699	0.746988	0.578313	0.722892
0.662651	0.578313	0.662651	0.746988	0.578313	0.722892
0.686747	0.578313	0.698795	0.771084	0.590361	0.710843
0.674699	0.578313	0.674699	0.73494	0.578313	0.722892
0.686747	0.578313	0.674699	0.73494	0.578313	0.710843
0.674699	0.578313	0.650602	0.746988	0.578313	0.722892
0.674699	0.578313	0.674699	0.722892	0.578313	0.722892
0.662651	0.578313	0.674699	0.746988	0.590361	0.722892
0.686747	0.578313	0.674699	0.746988	0.578313	0.722892
0.674699	0.578313	0.662651	0.73494	0.578313	0.722892
0.686747	0.578313	0.662651	0.73494	0.566265	0.722892
0.674699	0.578313	0.674699	0.722892	0.566265	0.710843
0.662651	0.578313	0.662651	0.722892	0.578313	0.710843
0.662651	0.578313	0.662651	0.73494	0.578313	0.698795
0.662651	0.578313	0.662651	0.746988	0.578313	0.722892
0.674699	0.590361	0.662651	0.722892	0.578313	0.722892
0.686747	0.590361	0.674699	0.746988	0.578313	0.722892
0.662651	0.590361	0.674699	0.771084	0.578313	0.73494
0.686747	0.590361	0.674699	0.73494	0.590361	0.698795
0.686747	0.578313	0.674699	0.746988	0.578313	0.710843
0.686747	0.590361	0.650602	0.746988	0.578313	0.710843
0.674699	0.578313	0.674699	0.759036	0.578313	0.73494
0.686747	0.578313	0.674699	0.722892	0.566265	0.698795
0.662651	0.578313	0.674699	0.722892	0.566265	0.73494
0.674699	0.590361	0.662651	0.771084	0.566265	0.73494
0.686747	0.578313	0.674699	0.73494	0.578313	0.710843
0.686747	0.578313	0.674699	0.73494	0.566265	0.73494
0.686747	0.578313	0.662651	0.73494	0.590361	0.722892
0.662651	0.578313	0.662651	0.759036	0.578313	0.73494
0.650602	0.578313	0.662651	0.722892	0.566265	0.722892
0.686747	0.578313	0.674699	0.746988	0.566265	0.722892
0.686747	0.578313	0.674699	0.771084	0.578313	0.698795
0.698795	0.578313	0.650602	0.73494	0.578313	0.722892
0.686747	0.578313	0.674699	0.746988	0.578313	0.722892
0.674699	0.578313	0.686747	0.722892	0.578313	0.722892
0.674699	0.578313	0.686747	0.759036	0.566265	0.710843
0.674699	0.578313	0.662651	0.73494	0.566265	0.710843
0.674699	0.590361	0.662651	0.759036	0.566265	0.722892
0.674699	0.578313	0.662651	0.746988	0.590361	0.722892
0.674699	0.590361	0.662651	0.746988	0.578313	0.722892
0.686747	0.578313	0.686747	0.746988	0.578313	0.710843
0.686747	0.590361	0.662651	0.710843	0.578313	0.710843
0.686747	0.590361	0.662651	0.73494	0.578313	0.73494
0.686747	0.590361	0.662651	0.746988	0.590361	0.722892
0.686747	0.590361	0.662651	0.746988	0.590361	0.722892
0.674699	0.578313	0.698795	0.746988	0.590361	0.698795
0.674699	0.578313	0.650602	0.710843	0.590361	0.722892
0.662651	0.578313	0.662651	0.746988	0.578313	0.73494
0.662651	0.578313	0.650602	0.746988	0.578313	0.73494
0.674699	0.590361	0.662651	0.710843	0.590361	0.722892
0.662651	0.578313	0.674699	0.746988	0.590361	0.722892
0.686747	0.578313	0.662651	0.710843	0.578313	0.722892
0.662651	0.578313	0.674699	0.771084	0.566265	0.710843
0.650602	0.578313	0.674699	0.771084	0.578313	0.722892
0.650602	0.578313	0.662651	0.746988	0.566265	0.722892
0.686747	0.590361	0.662651	0.73494	0.566265	0.722892
0.662651	0.590361	0.662651	0.73494	0.566265	0.722892
0.674699	0.578313	0.674699	0.746988	0.566265	0.722892
0.674699	0.578313	0.686747	0.73494	0.578313	0.722892
0.686747	0.578313	0.686747	0.73494	0.578313	0.710843
0.662651	0.578313	0.674699	0.759036	0.590361	0.698795
0.674699	0.578313	0.662651	0.73494	0.590361	0.722892
0.686747	0.590361	0.662651	0.73494	0.578313	0.722892
0.686747	0.590361	0.662651	0.722892	0.566265	0.722892
0.686747	0.590361	0.662651	0.759036	0.578313	0.722892
0.662651	0.590361	0.674699	0.73494	0.578313	0.73494
0.686747	0.590361	0.674699	0.746988	0.578313	0.710843
0.674699	0.578313	0.674699	0.73494	0.578313	0.722892
0.674699	0.590361	0.686747	0.73494	0.578313	0.722892
0.686747	0.590361	0.686747	0.771084	0.578313	0.698795
0.686747	0.578313	0.674699	0.759036	0.566265	0.73494
0.686747	0.60241	0.662651	0.73494	0.590361	0.722892
0.674699	0.578313	0.662651	0.710843	0.590361	0.698795
0.662651	0.566265	0.674699	0.759036	0.578313	0.698795
0.686747	0.590361	0.674699	0.771084	0.578313	0.722892
0.662651	0.578313	0.662651	0.759036	0.578313	0.722892
0.674699	0.578313	0.674699	0.73494	0.60241	0.722892
0.674699	0.590361	0.662651	0.759036	0.590361	0.710843
0.662651	0.590361	0.650602	0.73494	0.590361	0.722892
0.674699	0.590361	0.674699	0.73494	0.578313	0.722892
0.662651	0.578313	0.674699	0.771084	0.554217	0.698795
0.662651	0.590361	0.662651	0.722892	0.554217	0.73494
0.674699	0.60241	0.674699	0.722892	0.566265	0.698795
0.686747	0.566265	0.650602	0.759036	0.578313	0.722892
0.662651	0.590361	0.650602	0.771084	0.566265	0.698795
0.674699	0.590361	0.674699	0.73494	0.566265	0.722892
0.674699	0.590361	0.674699	0.771084	0.578313	0.73494
0.662651	0.578313	0.662651	0.73494	0.590361	0.73494
0.686747	0.590361	0.662651	0.73494	0.590361	0.73494
0.686747	0.578313	0.662651	0.73494	0.578313	0.722892
0.674699	0.578313	0.674699	0.722892	0.590361	0.722892
0.674699	0.578313	0.674699	0.73494	0.590361	0.722892
0.674699	0.578313	0.662651	0.746988	0.590361	0.698795
0.674699	0.590361	0.674699	0.771084	0.566265	0.722892
0.662651	0.578313	0.650602	0.746988	0.578313	0.722892
0.674699	0.590361	0.662651	0.759036	0.578313	0.73494
0.674699	0.578313	0.674699	0.759036	0.578313	0.710843
0.674699	0.590361	0.674699	0.73494	0.578313	0.722892
0.686747	0.578313	0.674699	0.771084	0.578313	0.73494
0.674699	0.578313	0.662651	0.746988	0.578313	0.722892
0.674699	0.590361	0.662651	0.771084	0.590361	0.73494
0.674699	0.590361	0.662651	0.73494	0.578313	0.73494
0.698795	0.590361	0.662651	0.73494	0.578313	0.73494
0.674699	0.590361	0.674699	0.722892	0.590361	0.698795
0.686747	0.590361	0.674699	0.759036	0.566265	0.698795
0.662651	0.578313	0.662651	0.722892	0.578313	0.722892
0.674699	0.578313	0.674699	0.73494	0.578313	0.722892
0.662651	0.590361	0.674699	0.771084	0.566265	0.722892
0.674699	0.578313	0.638554	0.746988	0.566265	0.710843
0.674699	0.578313	0.650602	0.771084	0.566265	0.722892
0.686747	0.590361	0.662651	0.771084	0.566265	0.722892
0.686747	0.578313	0.674699	0.771084	0.578313	0.722892
0.686747	0.590361	0.674699	0.722892	0.566265	0.73494
0.674699	0.578313	0.686747	0.771084	0.566265	0.710843
0.686747	0.578313	0.686747	0.73494	0.566265	0.73494
0.662651	0.590361	0.650602	0.73494	0.566265	0.710843
0.674699	0.578313	0.650602	0.759036	0.578313	0.722892
0.662651	0.590361	0.662651	0.73494	0.566265	0.722892
0.662651	0.578313	0.662651	0.722892	0.578313	0.722892
0.674699	0.578313	0.662651	0.771084	0.590361	0.722892
0.674699	0.590361	0.662651	0.73494	0.566265	0.722892
0.674699	0.590361	0.662651	0.759036	0.578313	0.698795
0.686747	0.578313	0.674699	0.759036	0.578313	0.722892
0.650602	0.578313	0.674699	0.710843	0.578313	0.722892
0.674699	0.578313	0.674699	0.746988	0.590361	0.722892
0.674699	0.578313	0.662651	0.746988	0.578313	0.73494
0.674699	0.578313	0.674699	0.73494	0.578313	0.73494
0.686747	0.578313	0.662651	0.73494	0.566265	0.722892
0.662651	0.578313	0.674699	0.73494	0.566265	0.722892
0.674699	0.578313	0.662651	0.746988	0.566265	0.73494
0.686747	0.590361	0.674699	0.73494	0.566265	0.722892
0.686747	0.578313	0.674699	0.759036	0.590361	0.686747
0.662651	0.578313	0.686747	0.73494	0.578313	0.698795
0.674699	0.578313	0.686747	0.73494	0.578313	0.722892
0.674699	0.590361	0.674699	0.710843	0.578313	0.73494
0.674699	0.578313	0.674699	0.759036	0.566265	0.722892
0.674699	0.578313	0.662651	0.73494	0.566265	0.73494
0.674699	0.590361	0.674699	0.759036	0.590361	0.710843
0.674699	0.60241	0.674699	0.771084	0.590361	0.722892
0.674699	0.60241	0.662651	0.73494	0.590361	0.73494
0.686747	0.578313	0.662651	0.73494	0.578313	0.73494
0.674699	0.590361	0.662651	0.73494	0.578313	0.698795
0.674699	0.590361	0.650602	0.746988	0.590361	0.698795
0.662651	0.578313	0.650602	0.73494	0.566265	0.698795
0.662651	0.590361	0.650602	0.746988	0.566265	0.73494
0.674699	0.578313	0.662651	0.722892	0.578313	0.73494
0.686747	0.578313	0.674699	0.73494	0.566265	0.722892
0.674699	0.590361	0.674699	0.746988	0.566265	0.698795
0.674699	0.578313	0.674699	0.771084	0.578313	0.73494
0.662651	0.578313	0.686747	0.73494	0.578313	0.722892
0.686747	0.578313	0.662651	0.746988	0.590361	0.73494
0.662651	0.590361	0.662651	0.73494	0.590361	0.710843
0.662651	0.590361	0.674699	0.771084	0.566265	0.698795
0.686747	0.590361	0.662651	0.759036	0.590361	0.722892
0.686747	0.590361	0.674699	0.73494	0.590361	0.722892
0.674699	0.578313	0.662651	0.73494	0.566265	0.698795
0.674699	0.590361	0.650602	0.73494	0.578313	0.722892
0.686747	0.578313	0.674699	0.73494	0.578313	0.698795
0.674699	0.578313	0.650602	0.722892	0.578313	0.722892
0.662651	0.578313	0.650602	0.73494	0.590361	0.710843
0.686747	0.578313	0.686747	0.73494	0.578313	0.722892
0.662651	0.590361	0.674699	0.710843	0.590361	0.722892
0.674699	0.578313	0.650602	0.722892	0.590361	0.722892
0.674699	0.578313	0.674699	0.73494	0.590361	0.698795
0.674699	0.578313	0.662651	0.759036	0.590361	0.722892
0.638554	0.590361	0.686747	0.759036	0.578313	0.710843
0.674699	0.590361	0.674699	0.722892	0.566265	0.710843
0.674699	0.578313	0.662651	0.73494	0.566265	0.698795
0.686747	0.590361	0.674699	0.746988	0.566265	0.722892
0.674699	0.578313	0.662651	0.722892	0.566265	0.73494
0.674699	0.590361	0.662651	0.746988	0.566265	0.710843
0.674699	0.578313	0.662651	0.746988	0.566265	0.73494
0.662651	0.590361	0.662651	0.759036	0.566265	0.722892
0.662651	0.590361	0.662651	0.746988	0.578313	0.722892
0.674699	0.590361	0.650602	0.73494	0.578313	0.698795
0.674699	0.590361	0.662651	0.746988	0.566265	0.722892
0.686747	0.590361	0.698795	0.710843	0.578313	0.722892
0.674699	0.590361	0.674699	0.710843	0.566265	0.73494
0.674699	0.578313	0.674699	0.759036	0.566265	0.722892
0.698795	0.590361	0.674699	0.746988	0.590361	0.722892
0.686747	0.578313	0.662651	0.746988	0.578313	0.686747
0.650602	0.578313	0.662651	0.759036	0.578313	0.73494
0.662651	0.578313	0.662651	0.722892	0.578313	0.73494
0.674699	0.578313	0.650602	0.771084	0.566265	0.686747
0.674699	0.578313	0.662651	0.771084	0.566265	0.73494
0.638554	0.578313	0.674699	0.771084	0.566265	0.710843
0.674699	0.590361	0.662651	0.746988	0.566265	0.698795
0.674699	0.578313	0.662651	0.722892	0.578313	0.73494
0.674699	0.578313	0.662651	0.73494	0.566265	0.722892
0.674699	0.590361	0.662651	0.759036	0.578313	0.722892
0.674699	0.590361	0.650602	0.759036	0.590361	0.722892
0.674699	0.578313	0.650602	0.746988	0.590361	0.722892
0.686747	0.590361	0.638554	0.746988	0.578313	0.722892
0.674699	0.578313	0.650602	0.746988	0.60241	0.73494
0.674699	0.578313	0.662651	0.746988	0.578313	0.722892
0.686747	0.578313	0.650602	0.746988	0.590361	0.73494
0.674699	0.590361	0.674699	0.722892	0.578313	0.722892
0.674699	0.578313	0.674699	0.771084	0.578313	0.698795
0.674699	0.590361	0.662651	0.73494	0.566265	0.722892
0.674699	0.590361	0.674699	0.722892	0.554217	0.722892
0.674699	0.590361	0.662651	0.73494	0.566265	0.722892
0.674699	0.578313	0.662651	0.746988	0.578313	0.73494
0.686747	0.578313	0.662651	0.73494	0.590361	0.710843
0.662651	0.590361	0.662651	0.722892	0.590361	0.698795
0.674699	0.578313	0.662651	0.73494	0.578313	0.722892
0.674699	0.578313	0.674699	0.759036	0.566265	0.722892
0.686747	0.578313	0.674699	0.73494	0.590361	0.710843
0.674699	0.578313	0.650602	0.73494	0.590361	0.722892
0.686747	0.578313	0.674699	0.759036	0.590361	0.698795
0.686747	0.590361	0.662651	0.746988	0.578313	0.710843
0.674699	0.590361	0.662651	0.759036	0.566265	0.710843
0.686747	0.590361	0.662651	0.73494	0.590361	0.722892
0.674699	0.590361	0.674699	0.73494	0.578313	0.722892
0.662651	0.578313	0.662651	0.771084	0.578313	0.722892
0.674699	0.590361	0.674699	0.746988	0.590361	0.722892
0.686747	0.578313	0.662651	0.73494	0.590361	0.722892
0.674699	0.60241	0.650602	0.746988	0.590361	0.73494
0.686747	0.578313	0.674699	0.73494	0.578313	0.698795
0.650602	0.578313	0.662651	0.771084	0.578313	0.698795
0.650602	0.578313	0.662651	0.759036	0.590361	0.73494
0.674699	0.578313	0.674699	0.710843	0.590361	0.698795
0.662651	0.578313	0.674699	0.722892	0.590361	0.73494
0.674699	0.578313	0.674699	0.73494	0.578313	0.722892
0.662651	0.590361	0.650602	0.759036	0.578313	0.722892
0.686747	0.590361	0.662651	0.759036	0.578313	0.722892
0.686747	0.578313	0.650602	0.746988	0.578313	0.710843
0.674699	0.578313	0.650602	0.746988	0.578313	0.710843
0.698795	0.578313	0.650602	0.710843	0.590361	0.722892
0.674699	0.578313	0.662651	0.759036	0.578313	0.698795
0.662651	0.578313	0.662651	0.73494	0.566265	0.73494
0.662651	0.578313	0.674699	0.746988	0.578313	0.722892
0.662651	0.578313	0.650602	0.746988	0.578313	0.722892
0.650602	0.590361	0.662651	0.722892	0.566265	0.73494
0.686747	0.578313	0.674699	0.73494	0.590361	0.710843
0.662651	0.578313	0.674699	0.710843	0.590361	0.710843
0.662651	0.578313	0.662651	0.710843	0.590361	0.722892
0.662651	0.578313	0.674699	0.722892	0.578313	0.722892
0.638554	0.578313	0.662651	0.746988	0.590361	0.710843
0.662651	0.578313	0.674699	0.722892	0.578313	0.73494
0.662651	0.578313	0.650602	0.759036	0.566265	0.73494
0.650602	0.578313	0.662651	0.771084	0.578313	0.698795
0.674699	0.60241	0.662651	0.698795	0.566265	0.710843
0.662651	0.578313	0.674699	0.698795	0.578313	0.722892
0.662651	0.590361	0.662651	0.698795	0.578313	0.686747
0.674699	0.578313	0.662651	0.759036	0.590361	0.698795
0.686747	0.578313	0.650602	0.722892	0.578313	0.686747
0.674699	0.590361	0.674699	0.759036	0.578313	0.722892
0.674699	0.60241	0.674699	0.771084	0.578313	0.73494
0.686747	0.60241	0.686747	0.722892	0.578313	0.710843
0.674699	0.578313	0.698795	0.710843	0.578313	0.722892
0.674699	0.590361	0.650602	0.722892	0.590361	0.722892
0.674699	0.578313	0.650602	0.73494	0.578313	0.722892
0.674699	0.590361	0.662651	0.759036	0.590361	0.722892
0.674699	0.590361	0.662651	0.722892	0.590361	0.710843
0.662651	0.590361	0.662651	0.722892	0.566265	0.698795
0.674699	0.578313	0.662651	0.73494	0.566265	0.698795
0.674699	0.590361	0.650602	0.746988	0.566265	0.710843
0.662651	0.578313	0.674699	0.759036	0.578313	0.73494
0.674699	0.578313	0.686747	0.73494	0.578313	0.710843
0.674699	0.590361	0.662651	0.746988	0.554217	0.686747
0.662651	0.578313	0.638554	0.746988	0.590361	0.722892
0.674699	0.578313	0.638554	0.73494	0.578313	0.722892
0.674699	0.578313	0.662651	0.771084	0.566265	0.722892
0.662651	0.590361	0.662651	0.759036	0.578313	0.710843
0.674699	0.590361	0.674699	0.73494	0.566265	0.722892
0.674699	0.578313	0.662651	0.759036	0.578313	0.722892
0.674699	0.578313	0.662651	0.73494	0.554217	0.722892
0.662651	0.578313	0.650602	0.746988	0.554217	0.686747
0.674699	0.566265	0.650602	0.746988	0.554217	0.722892
0.662651	0.578313	0.674699	0.698795	0.590361	0.722892
0.662651	0.578313	0.674699	0.771084	0.554217	0.73494
0.662651	0.590361	0.674699	0.759036	0.590361	0.710843
0.674699	0.590361	0.650602	0.722892	0.578313	0.722892
0.662651	0.578313	0.674699	0.73494	0.566265	0.698795
0.662651	0.590361	0.674699	0.759036	0.566265	0.710843
0.674699	0.566265	0.674699	0.73494	0.578313	0.698795
0.674699	0.578313	0.674699	0.746988	0.578313	0.710843
0.662651	0.590361	0.662651	0.722892	0.590361	0.710843
0.662651	0.578313	0.638554	0.73494	0.566265	0.710843
0.674699	0.578313	0.674699	0.73494	0.566265	0.722892
0.674699	0.578313	0.686747	0.710843	0.566265	0.722892
0.674699	0.590361	0.662651	0.710843	0.590361	0.73494
0.674699	0.590361	0.674699	0.722892	0.578313	0.698795
0.686747	0.590361	0.662651	0.746988	0.578313	0.698795
0.674699	0.590361	0.674699	0.73494	0.590361	0.722892
0.662651	0.590361	0.662651	0.73494	0.590361	0.722892
0.674699	0.590361	0.674699	0.746988	0.590361	0.73494
0.662651	0.578313	0.662651	0.73494	0.590361	0.710843
0.662651	0.578313	0.686747	0.759036	0.590361	0.722892
0.674699	0.578313	0.686747	0.73494	0.578313	0.73494
0.662651	0.578313	0.662651	0.73494	0.590361	0.710843
0.686747	0.578313	0.662651	0.746988	0.566265	0.710843
0.650602	0.590361	0.662651	0.73494	0.590361	0.722892
0.674699	0.590361	0.662651	0.73494	0.590361	0.746988
0.674699	0.590361	0.686747	0.746988	0.578313	0.746988
0.674699	0.566265	0.674699	0.746988	0.578313	0.710843
0.674699	0.566265	0.650602	0.759036	0.578313	0.722892
0.650602	0.578313	0.674699	0.759036	0.566265	0.722892
0.674699	0.578313	0.674699	0.746988	0.578313	0.710843
0.662651	0.590361	0.674699	0.746988	0.566265	0.710843
0.686747	0.590361	0.674699	0.722892	0.566265	0.73494
0.650602	0.590361	0.650602	0.746988	0.578313	0.710843
0.674699	0.578313	0.650602	0.73494	0.578313	0.73494
0.674699	0.578313	0.674699	0.759036	0.578313	0.710843
0.674699	0.578313	0.650602	0.722892	0.566265	0.722892
0.686747	0.566265	0.662651	0.722892	0.590361	0.722892
0.674699	0.578313	0.662651	0.746988	0.590361	0.746988
0.674699	0.590361	0.650602	0.698795	0.590361	0.698795
0.662651	0.578313	0.650602	0.73494	0.590361	0.722892
0.686747	0.578313	0.686747	0.73494	0.578313	0.722892
0.662651	0.590361	0.662651	0.759036	0.578313	0.722892
0.662651	0.578313	0.674699	0.73494	0.578313	0.710843
0.662651	0.590361	0.662651	0.73494	0.566265	0.710843
0.674699	0.590361	0.662651	0.722892	0.590361	0.698795
0.674699	0.578313	0.674699	0.746988	0.590361	0.722892
0.674699	0.578313	0.650602	0.722892	0.590361	0.686747
0.674699	0.566265	0.674699	0.759036	0.590361	0.722892
0.662651	0.590361	0.638554	0.759036	0.566265	0.722892
0.686747	0.590361	0.662651	0.759036	0.566265	0.710843
0.662651	0.566265	0.674699	0.722892	0.554217	0.710843
0.662651	0.578313	0.674699	0.746988	0.590361	0.698795
0.674699	0.578313	0.662651	0.722892	0.566265	0.698795
0.674699	0.566265	0.662651	0.759036	0.590361	0.722892
0.674699	0.590361	0.662651	0.746988	0.566265	0.686747
0.662651	0.60241	0.674699	0.759036	0.578313	0.746988
0.662651	0.566265	0.674699	0.746988	0.578313	0.722892
0.662651	0.578313	0.662651	0.73494	0.590361	0.73494
0.650602	0.578313	0.650602	0.746988	0.566265	0.73494
0.650602	0.578313	0.662651	0.722892	0.590361	0.710843
0.674699	0.578313	0.662651	0.73494	0.590361	0.710843
0.686747	0.578313	0.662651	0.73494	0.578313	0.698795
0.686747	0.578313	0.662651	0.746988	0.578313	0.722892
0.650602	0.578313	0.662651	0.759036	0.578313	0.722892
0.686747	0.578313	0.662651	0.759036	0.578313	0.722892
0.674699	0.578313	0.686747	0.73494	0.578313	0.722892
0.662651	0.578313	0.662651	0.73494	0.578313	0.710843
0.662651	0.578313	0.662651	0.746988	0.566265	0.698795
0.686747	0.590361	0.674699	0.759036	0.578313	0.73494
0.662651	0.590361	0.662651	0.759036	0.578313	0.710843
0.662651	0.590361	0.662651	0.722892	0.578313	0.722892
0.662651	0.590361	0.662651	0.746988	0.578313	0.722892
0.650602	0.578313	0.674699	0.746988	0.590361	0.710843
0.674699	0.566265	0.674699	0.771084	0.590361	0.722892
0.674699	0.590361	0.662651	0.73494	0.566265	0.722892
0.662651	0.578313	0.662651	0.73494	0.578313	0.722892
0.674699	0.578313	0.662651	0.771084	0.590361	0.722892
0.662651	0.578313	0.662651	0.722892	0.590361	0.722892
0.650602	0.578313	0.650602	0.722892	0.566265	0.710843
0.686747	0.578313	0.674699	0.771084	0.578313	0.722892
0.674699	0.590361	0.662651	0.73494	0.566265	0.73494
0.674699	0.578313	0.674699	0.73494	0.566265	0.710843
0.650602	0.578313	0.662651	0.73494	0.578313	0.722892
0.674699	0.590361	0.662651	0.746988	0.578313	0.73494
0.650602	0.578313	0.662651	0.73494	0.566265	0.710843
0.662651	0.578313	0.662651	0.73494	0.578313	0.722892
0.674699	0.578313	0.650602	0.771084	0.578313	0.710843
0.686747	0.578313	0.674699	0.73494	0.566265	0.746988
0.662651	0.590361	0.674699	0.759036	0.578313	0.722892
0.662651	0.60241	0.674699	0.698795	0.578313	0.710843
0.662651	0.578313	0.662651	0.73494	0.578313	0.710843
0.686747	0.566265	0.674699	0.746988	0.566265	0.710843
0.674699	0.578313	0.650602	0.73494	0.590361	0.722892
0.674699	0.60241	0.650602	0.746988	0.578313	0.710843
0.674699	0.590361	0.650602	0.710843	0.578313	0.710843
0.686747	0.578313	0.698795	0.722892	0.578313	0.710843
0.674699	0.578313	0.698795	0.722892	0.578313	0.710843
0.662651	0.578313	0.674699	0.759036	0.578313	0.710843
0.662651	0.578313	0.674699	0.73494	0.578313	0.710843
0.662651	0.578313	0.662651	0.73494	0.578313	0.722892
0.686747	0.578313	0.638554	0.722892	0.578313	0.686747
0.686747	0.578313	0.662651	0.771084	0.590361	0.722892
0.662651	0.578313	0.674699	0.73494	0.590361	0.710843
0.686747	0.578313	0.650602	0.710843	0.578313	0.722892
0.662651	0.578313	0.674699	0.73494	0.578313	0.722892
0.662651	0.590361	0.686747	0.73494	0.578313	0.710843
0.662651	0.578313	0.662651	0.73494	0.590361	0.698795
0.674699	0.590361	0.662651	0.73494	0.578313	0.722892
0.674699	0.578313	0.662651	0.73494	0.578313	0.73494
0.674699	0.590361	0.662651	0.710843	0.566265	0.710843
0.662651	0.590361	0.650602	0.73494	0.590361	0.73494
0.650602	0.590361	0.650602	0.746988	0.578313	0.710843
0.662651	0.578313	0.674699	0.73494	0.566265	0.698795
0.662651	0.60241	0.650602	0.73494	0.578313	0.73494
0.686747	0.590361	0.674699	0.746988	0.578313	0.710843
0.662651	0.590361	0.674699	0.710843	0.578313	0.722892
0.674699	0.590361	0.638554	0.759036	0.566265	0.722892
0.686747	0.590361	0.686747	0.722892	0.566265	0.73494
0.686747	0.578313	0.674699	0.746988	0.566265	0.73494
0.686747	0.578313	0.674699	0.746988	0.578313	0.722892
0.674699	0.60241	0.674699	0.722892	0.566265	0.710843
0.686747	0.578313	0.650602	0.746988	0.578313	0.710843
0.674699	0.590361	0.650602	0.722892	0.578313	0.73494
0.686747	0.590361	0.662651	0.722892	0.566265	0.73494
0.662651	0.578313	0.674699	0.746988	0.578313	0.746988
0.662651	0.590361	0.674699	0.73494	0.566265	0.698795
0.662651	0.60241	0.662651	0.73494	0.566265	0.722892
0.674699	0.578313	0.674699	0.722892	0.590361	0.722892
0.686747	0.578313	0.662651	0.746988	0.590361	0.722892
0.686747	0.578313	0.650602	0.759036	0.590361	0.722892
0.662651	0.578313	0.638554	0.746988	0.566265	0.722892
0.662651	0.578313	0.650602	0.73494	0.578313	0.722892
0.662651	0.60241	0.662651	0.759036	0.566265	0.73494
0.674699	0.578313	0.662651	0.722892	0.578313	0.73494
0.674699	0.590361	0.650602	0.73494	0.578313	0.698795
0.686747	0.578313	0.662651	0.746988	0.578313	0.686747
0.686747	0.590361	0.638554	0.73494	0.578313	0.710843
0.674699	0.578313	0.662651	0.759036	0.590361	0.698795
0.674699	0.578313	0.674699	0.722892	0.566265	0.73494
0.662651	0.578313	0.674699	0.746988	0.590361	0.698795
0.686747	0.578313	0.674699	0.710843	0.590361	0.710843
0.674699	0.590361	0.662651	0.73494	0.578313	0.73494
0.686747	0.578313	0.674699	0.746988	0.578313	0.73494
0.674699	0.578313	0.662651	0.73494	0.578313	0.722892
0.674699	0.578313	0.674699	0.710843	0.578313	0.73494
0.662651	0.578313	0.674699	0.722892	0.566265	0.722892
0.674699	0.578313	0.650602	0.746988	0.566265	0.710843
0.674699	0.590361	0.650602	0.722892	0.590361	0.710843
0.674699	0.578313	0.674699	0.698795	0.590361	0.722892
0.662651	0.578313	0.650602	0.759036	0.578313	0.722892
0.674699	0.578313	0.674699	0.73494	0.566265	0.710843
0.686747	0.578313	0.674699	0.746988	0.578313	0.710843
0.662651	0.578313	0.650602	0.746988	0.590361	0.710843
0.662651	0.590361	0.638554	0.746988	0.578313	0.73494
0.686747	0.578313	0.650602	0.759036	0.566265	0.710843
0.650602	0.578313	0.662651	0.710843	0.578313	0.710843
0.662651	0.590361	0.662651	0.73494	0.578313	0.722892
0.662651	0.590361	0.638554	0.759036	0.578313	0.73494
0.674699	0.590361	0.650602	0.722892	0.566265	0.710843
0.662651	0.578313	0.650602	0.73494	0.566265	0.710843
0.650602	0.590361	0.638554	0.710843	0.578313	0.73494
0.674699	0.578313	0.674699	0.746988	0.578313	0.710843
0.686747	0.578313	0.662651	0.746988	0.578313	0.698795
0.686747	0.578313	0.674699	0.759036	0.578313	0.710843
0.686747	0.578313	0.662651	0.746988	0.578313	0.710843
0.686747	0.590361	0.674699	0.674699	0.578313	0.710843
0.638554	0.578313	0.674699	0.73494	0.578313	0.710843
0.674699	0.566265	0.662651	0.746988	0.566265	0.710843
0.662651	0.578313	0.650602	0.73494	0.578313	0.710843
0.662651	0.578313	0.674699	0.746988	0.578313	0.698795
0.638554	0.578313	0.650602	0.746988	0.578313	0.710843
0.686747	0.590361	0.662651	0.722892	0.578313	0.698795
0.662651	0.578313	0.638554	0.73494	0.566265	0.698795
0.650602	0.590361	0.686747	0.771084	0.566265	0.710843
0.674699	0.578313	0.686747	0.746988	0.566265	0.710843
0.662651	0.590361	0.686747	0.710843	0.566265	0.710843
0.662651	0.566265	0.674699	0.710843	0.590361	0.73494
0.674699	0.578313	0.674699	0.746988	0.590361	0.722892
0.686747	0.590361	0.662651	0.73494	0.578313	0.698795
0.662651	0.578313	0.674699	0.73494	0.578313	0.710843
0.662651	0.578313	0.650602	0.771084	0.578313	0.710843
0.674699	0.590361	0.650602	0.746988	0.554217	0.722892
0.686747	0.578313	0.638554	0.73494	0.566265	0.698795
0.674699	0.590361	0.650602	0.746988	0.590361	0.698795
0.686747	0.590361	0.638554	0.73494	0.578313	0.698795
0.674699	0.578313	0.650602	0.759036	0.578313	0.722892
0.650602	0.578313	0.638554	0.759036	0.566265	0.722892
0.686747	0.578313	0.650602	0.710843	0.578313	0.722892
0.650602	0.566265	0.674699	0.710843	0.578313	0.698795
0.650602	0.578313	0.674699	0.746988	0.554217	0.710843
0.674699	0.566265	0.662651	0.73494	0.578313	0.710843
0.686747	0.590361	0.662651	0.746988	0.554217	0.710843
0.674699	0.578313	0.698795	0.746988	0.590361	0.710843
0.698795	0.590361	0.662651	0.746988	0.590361	0.674699
0.650602	0.578313	0.662651	0.722892	0.566265	0.722892
0.698795	0.578313	0.650602	0.722892	0.578313	0.710843
0.674699	0.590361	0.650602	0.710843	0.590361	0.73494
0.650602	0.590361	0.662651	0.710843	0.566265	0.722892
0.686747	0.590361	0.662651	0.759036	0.578313	0.710843
0.686747	0.566265	0.674699	0.759036	0.566265	0.722892
0.662651	0.578313	0.674699	0.722892	0.566265	0.722892
0.662651	0.578313	0.662651	0.698795	0.590361	0.686747
0.662651	0.578313	0.686747	0.73494	0.590361	0.710843
0.650602	0.578313	0.674699	0.73494	0.566265	0.686747
0.674699	0.578313	0.674699	0.73494	0.554217	0.710843
0.686747	0.590361	0.638554	0.698795	0.578313	0.73494
0.638554	0.578313	0.674699	0.73494	0.566265	0.73494
0.674699	0.578313	0.662651	0.710843	0.578313	0.73494
0.650602	0.590361	0.662651	0.746988	0.578313	0.73494
0.662651	0.578313	0.674699	0.710843	0.590361	0.73494
0.674699	0.578313	0.674699	0.73494	0.590361	0.710843
0.674699	0.566265	0.650602	0.746988	0.578313	0.698795
0.686747	0.590361	0.674699	0.722892	0.566265	0.710843
0.662651	0.590361	0.662651	0.722892	0.590361	0.722892
0.674699	0.60241	0.638554	0.746988	0.590361	0.698795
0.686747	0.566265	0.662651	0.746988	0.590361	0.686747
0.662651	0.590361	0.650602	0.746988	0.566265	0.722892
0.674699	0.590361	0.662651	0.722892	0.566265	0.710843
0.650602	0.578313	0.662651	0.73494	0.566265	0.710843
0.674699	0.590361	0.662651	0.73494	0.590361	0.710843
0.674699	0.590361	0.674699	0.73494	0.590361	0.710843
0.662651	0.590361	0.674699	0.73494	0.566265	0.710843
0.674699	0.578313	0.662651	0.710843	0.578313	0.722892
0.662651	0.578313	0.662651	0.710843	0.578313	0.73494
0.662651	0.590361	0.674699	0.746988	0.590361	0.686747
0.674699	0.578313	0.650602	0.710843	0.590361	0.710843
0.674699	0.578313	0.650602	0.759036	0.566265	0.710843
0.674699	0.578313	0.650602	0.722892	0.578313	0.722892
0.674699	0.60241	0.674699	0.73494	0.590361	0.686747
0.662651	0.578313	0.650602	0.746988	0.578313	0.722892
0.674699	0.590361	0.638554	0.722892	0.578313	0.698795
0.686747	0.578313	0.662651	0.722892	0.566265	0.698795
0.686747	0.578313	0.674699	0.722892	0.566265	0.710843
0.686747	0.590361	0.662651	0.722892	0.578313	0.722892
0.674699	0.578313	0.662651	0.710843	0.566265	0.710843
0.650602	0.566265	0.662651	0.722892	0.578313	0.73494
0.674699	0.578313	0.674699	0.722892	0.566265	0.722892
0.662651	0.578313	0.674699	0.73494	0.566265	0.674699
0.662651	0.566265	0.662651	0.746988	0.590361	0.722892
0.674699	0.578313	0.674699	0.722892	0.590361	0.698795
0.662651	0.578313	0.650602	0.759036	0.578313	0.73494
0.674699	0.590361	0.650602	0.710843	0.566265	0.710843
0.650602	0.590361	0.662651	0.722892	0.566265	0.686747
0.674699	0.590361	0.662651	0.759036	0.590361	0.698795
0.662651	0.590361	0.662651	0.698795	0.578313	0.710843
0.650602	0.566265	0.674699	0.746988	0.566265	0.722892
0.638554	0.590361	0.674699	0.722892	0.566265	0.710843
0.674699	0.578313	0.662651	0.686747	0.578313	0.698795
0.650602	0.578313	0.650602	0.698795	0.578313	0.710843
0.638554	0.590361	0.650602	0.710843	0.578313	0.710843
0.662651	0.60241	0.662651	0.73494	0.590361	0.710843
0.686747	0.60241	0.662651	0.650602	0.578313	0.698795
0.662651	0.578313	0.662651	0.722892	0.578313	0.710843
0.674699	0.590361	0.662651	0.73494	0.578313	0.686747
0.638554	0.590361	0.662651	0.710843	0.578313	0.710843
0.674699	0.590361	0.662651	0.722892	0.566265	0.698795
0.650602	0.578313	0.662651	0.73494	0.566265	0.722892
0.686747	0.590361	0.662651	0.722892	0.554217	0.722892
0.662651	0.578313	0.662651	0.710843	0.578313	0.722892
0.650602	0.590361	0.650602	0.746988	0.578313	0.722892
0.650602	0.590361	0.650602	0.722892	0.566265	0.698795
0.650602	0.578313	0.650602	0.698795	0.590361	0.698795
0.650602	0.590361	0.650602	0.722892	0.566265	0.722892
0.662651	0.578313	0.650602	0.674699	0.578313	0.722892
0.650602	0.60241	0.650602	0.686747	0.590361	0.698795
0.674699	0.578313	0.662651	0.686747	0.578313	0.698795
0.674699	0.578313	0.650602	0.662651	0.566265	0.722892
0.638554	0.578313	0.650602	0.722892	0.566265	0.698795
0.674699	0.590361	0.662651	0.73494	0.566265	0.686747
0.638554	0.578313	0.662651	0.710843	0.578313	0.710843
0.638554	0.578313	0.674699	0.722892	0.578313	0.698795
0.662651	0.590361	0.662651	0.710843	0.578313	0.698795
0.686747	0.590361	0.662651	0.710843	0.590361	0.710843
0.674699	0.590361	0.662651	0.710843	0.578313	0.722892
0.686747	0.590361	0.674699	0.746988	0.578313	0.686747
0.674699	0.566265	0.662651	0.73494	0.578313	0.698795
0.686747		0.674699	0.710843	0.578313	0.698795
0.638554		0.674699	0.73494	0.578313	0.698795
0.674699		0.662651	0.746988	0.566265	0.73494
0.662651		0.638554	0.698795	0.566265	0.73494
0.674699		0.674699	0.662651	0.566265	0.686747
0.650602		0.650602	0.710843	0.566265	0.698795
0.650602		0.650602	0.698795	0.566265	0.73494
0.674699		0.650602	0.698795	0.578313	0.722892
0.686747		0.650602	0.722892	0.578313	0.722892
0.650602		0.662651	0.698795	0.566265	0.722892
0.638554		0.650602	0.73494	0.578313	0.686747
0.650602		0.650602	0.722892	0.578313	0.722892
0.650602		0.650602	0.722892	0.566265	0.698795
0.650602		0.650602	0.710843		0.710843
0.638554		0.650602	0.698795		0.710843
0.638554		0.650602	0.674699		0.674699
0.674699			0.662651		0.698795
0.638554					0.698795
0.686747					0.710843
0.686747					0.698795
0.650602					0.722892
0.662651					0.686747
0.662651					0.698795
0.650602					0.698795
0.638554					0.698795
0.686747					0.674699
0.650602					0.710843
0.662651					0.662651
0.650602					0.662651
0.650602					0.710843
0.638554					0.674699
					0.674699
					0.674699
					0.674699
					0.698795
					0.698795
					0.686747
					0.710843
					0.674699
					0.698795
					0.722892
					0.674699
					0.698795

## Sheet: 8)
8) kinase activity
SD Medium	Minimal Medium	YPD Medium	SD Anaerobic Medium	Minimal Anaerobic Medium	YPD Anaerobic Medium
0.644737	0.618421	0.671053	0.697368	0.618421	0.684211
0.631579	0.618421	0.671053	0.697368	0.618421	0.684211
0.644737	0.644737	0.684211	0.697368	0.618421	0.684211
0.657895	0.618421	0.684211	0.697368	0.618421	0.684211
0.657895	0.618421	0.671053	0.710526	0.618421	0.684211
0.644737	0.618421	0.671053	0.697368	0.605263	0.684211
0.644737	0.618421	0.657895	0.697368	0.605263	0.684211
0.644737	0.618421	0.657895	0.710526	0.618421	0.684211
0.644737	0.631579	0.684211	0.697368	0.618421	0.697368
0.644737	0.618421	0.684211	0.697368	0.605263	0.684211
0.644737	0.644737	0.684211	0.697368	0.605263	0.684211
0.644737	0.618421	0.684211	0.710526	0.605263	0.697368
0.657895	0.618421	0.684211	0.697368	0.605263	0.684211
0.644737	0.631579	0.684211	0.697368	0.605263	0.684211
0.644737	0.644737	0.644737	0.697368	0.605263	0.697368
0.644737	0.618421	0.671053	0.697368	0.605263	0.684211
0.644737	0.618421	0.684211	0.697368	0.618421	0.697368
0.657895	0.618421	0.684211	0.710526	0.618421	0.684211
0.657895	0.631579	0.684211	0.697368	0.618421	0.697368
0.644737	0.631579	0.684211	0.710526	0.605263	0.684211
0.644737	0.631579	0.671053	0.697368	0.618421	0.684211
0.657895	0.631579	0.671053	0.697368	0.618421	0.684211
0.631579	0.631579	0.684211	0.697368	0.618421	0.697368
0.671053	0.618421	0.657895	0.710526	0.618421	0.684211
0.657895	0.631579	0.657895	0.710526	0.618421	0.697368
0.644737	0.631579	0.657895	0.697368	0.618421	0.684211
0.657895	0.618421	0.684211	0.710526	0.618421	0.697368
0.644737	0.631579	0.657895	0.697368	0.618421	0.684211
0.657895	0.631579	0.657895	0.697368	0.618421	0.697368
0.644737	0.618421	0.657895	0.710526	0.605263	0.684211
0.631579	0.631579	0.657895	0.697368	0.605263	0.697368
0.644737	0.631579	0.684211	0.697368	0.618421	0.697368
0.657895	0.631579	0.671053	0.710526	0.618421	0.697368
0.631579	0.618421	0.657895	0.710526	0.618421	0.684211
0.631579	0.631579	0.684211	0.697368	0.605263	0.697368
0.631579	0.631579	0.684211	0.697368	0.605263	0.697368
0.644737	0.631579	0.671053	0.684211	0.618421	0.697368
0.644737	0.644737	0.671053	0.684211	0.631579	0.684211
0.657895	0.618421	0.671053	0.710526	0.605263	0.684211
0.644737	0.631579	0.644737	0.710526	0.618421	0.684211
0.644737	0.618421	0.671053	0.710526	0.618421	0.684211
0.644737	0.631579	0.671053	0.710526	0.618421	0.684211
0.644737	0.605263	0.671053	0.710526	0.631579	0.684211
0.644737	0.618421	0.671053	0.710526	0.631579	0.697368
0.657895	0.618421	0.671053	0.697368	0.618421	0.684211
0.644737	0.631579	0.671053	0.697368	0.618421	0.684211
0.644737	0.644737	0.671053	0.710526	0.618421	0.684211
0.657895	0.631579	0.671053	0.710526	0.618421	0.684211
0.657895	0.618421	0.657895	0.710526	0.618421	0.684211
0.657895	0.631579	0.657895	0.710526	0.618421	0.684211
0.657895	0.631579	0.684211	0.710526	0.618421	0.684211
0.644737	0.631579	0.684211	0.710526	0.618421	0.684211
0.631579	0.618421	0.657895	0.697368	0.618421	0.697368
0.631579	0.618421	0.684211	0.697368	0.605263	0.684211
0.644737	0.618421	0.657895	0.697368	0.605263	0.684211
0.644737	0.631579	0.684211	0.710526	0.618421	0.684211
0.631579	0.631579	0.684211	0.710526	0.605263	0.684211
0.644737	0.631579	0.684211	0.710526	0.618421	0.697368
0.671053	0.618421	0.684211	0.710526	0.618421	0.697368
0.644737	0.644737	0.684211	0.710526	0.605263	0.684211
0.657895	0.644737	0.671053	0.710526	0.618421	0.697368
0.657895	0.618421	0.671053	0.697368	0.618421	0.684211
0.644737	0.618421	0.671053	0.697368	0.618421	0.684211
0.631579	0.631579	0.671053	0.697368	0.631579	0.684211
0.657895	0.605263	0.671053	0.697368	0.605263	0.684211
0.644737	0.618421	0.657895	0.697368	0.605263	0.684211
0.631579	0.605263	0.671053	0.697368	0.605263	0.697368
0.657895	0.605263	0.671053	0.697368	0.618421	0.684211
0.644737	0.605263	0.657895	0.697368	0.605263	0.697368
0.644737	0.631579	0.657895	0.710526	0.618421	0.684211
0.644737	0.618421	0.657895	0.710526	0.618421	0.697368
0.644737	0.631579	0.657895	0.697368	0.618421	0.697368
0.631579	0.631579	0.671053	0.697368	0.605263	0.684211
0.644737	0.644737	0.657895	0.684211	0.605263	0.697368
0.644737	0.618421	0.684211	0.697368	0.605263	0.684211
0.644737	0.605263	0.671053	0.697368	0.631579	0.684211
0.644737	0.605263	0.671053	0.710526	0.618421	0.697368
0.644737	0.618421	0.671053	0.710526	0.618421	0.697368
0.644737	0.618421	0.671053	0.710526	0.605263	0.697368
0.644737	0.618421	0.657895	0.710526	0.605263	0.697368
0.644737	0.618421	0.671053	0.697368	0.631579	0.684211
0.644737	0.631579	0.671053	0.697368	0.605263	0.684211
0.644737	0.631579	0.671053	0.697368	0.618421	0.684211
0.631579	0.605263	0.657895	0.710526	0.605263	0.697368
0.671053	0.618421	0.684211	0.697368	0.605263	0.697368
0.644737	0.618421	0.644737	0.697368	0.605263	0.697368
0.671053	0.618421	0.644737	0.697368	0.605263	0.684211
0.644737	0.618421	0.657895	0.697368	0.618421	0.684211
0.671053	0.618421	0.657895	0.710526	0.605263	0.684211
0.671053	0.631579	0.671053	0.710526	0.618421	0.697368
0.671053	0.631579	0.671053	0.697368	0.605263	0.697368
0.631579	0.631579	0.671053	0.710526	0.618421	0.697368
0.631579	0.618421	0.671053	0.684211	0.618421	0.697368
0.631579	0.631579	0.671053	0.697368	0.605263	0.684211
0.644737	0.618421	0.671053	0.697368	0.605263	0.684211
0.657895	0.618421	0.671053	0.697368	0.605263	0.697368
0.631579	0.631579	0.657895	0.710526	0.605263	0.697368
0.644737	0.631579	0.684211	0.697368	0.605263	0.684211
0.631579	0.618421	0.671053	0.710526	0.618421	0.697368
0.631579	0.618421	0.684211	0.710526	0.605263	0.684211
0.631579	0.605263	0.684211	0.697368	0.618421	0.684211
0.631579	0.618421	0.657895	0.697368	0.605263	0.684211
0.644737	0.605263	0.631579	0.710526	0.618421	0.697368
0.644737	0.644737	0.631579	0.710526	0.618421	0.684211
0.631579	0.618421	0.684211	0.710526	0.618421	0.684211
0.644737	0.631579	0.671053	0.710526	0.618421	0.684211
0.644737	0.631579	0.684211	0.710526	0.605263	0.697368
0.644737	0.618421	0.671053	0.697368	0.605263	0.684211
0.644737	0.631579	0.644737	0.684211	0.605263	0.684211
0.631579	0.631579	0.644737	0.684211	0.605263	0.684211
0.631579	0.631579	0.631579	0.697368	0.618421	0.697368
0.644737	0.631579	0.671053	0.710526	0.605263	0.684211
0.644737	0.631579	0.671053	0.697368	0.605263	0.684211
0.657895	0.644737	0.671053	0.684211	0.618421	0.684211
0.644737	0.618421	0.671053	0.697368	0.605263	0.684211
0.644737	0.618421	0.644737	0.697368	0.631579	0.684211
0.631579	0.644737	0.644737	0.684211	0.618421	0.684211
0.671053	0.605263	0.657895	0.710526	0.631579	0.697368
0.618421	0.644737	0.671053	0.684211	0.631579	0.697368
0.631579	0.605263	0.671053	0.697368	0.618421	0.684211
0.631579	0.631579	0.657895	0.697368	0.618421	0.684211
0.657895	0.618421	0.644737	0.684211	0.618421	0.684211
0.618421	0.644737	0.644737	0.710526	0.605263	0.684211
0.631579	0.644737	0.657895	0.697368	0.618421	0.697368
0.631579	0.618421	0.657895	0.710526	0.618421	0.684211
0.631579	0.618421	0.657895	0.697368	0.605263	0.684211
0.631579	0.618421	0.644737	0.697368	0.618421	0.697368
0.644737	0.644737	0.671053	0.710526	0.618421	0.697368
0.657895	0.631579	0.671053	0.710526	0.618421	0.684211
0.657895	0.631579	0.657895	0.697368	0.605263	0.684211
0.657895	0.605263	0.671053	0.684211	0.618421	0.697368
0.644737	0.618421	0.671053	0.710526	0.618421	0.684211
0.671053	0.605263	0.657895	0.697368	0.618421	0.684211
0.644737	0.644737	0.671053	0.697368	0.618421	0.684211
0.644737	0.631579	0.657895	0.697368	0.618421	0.697368
0.631579	0.605263	0.657895	0.697368	0.618421	0.697368
0.644737	0.618421	0.684211	0.697368	0.605263	0.684211
0.631579	0.618421	0.671053	0.697368	0.605263	0.697368
0.644737	0.644737	0.671053	0.697368	0.618421	0.684211
0.631579	0.631579	0.644737	0.697368	0.605263	0.684211
0.631579	0.618421	0.684211	0.697368	0.605263	0.684211
0.644737	0.605263	0.671053	0.697368	0.618421	0.684211
0.618421	0.631579	0.671053	0.710526	0.618421	0.684211
0.644737	0.631579	0.671053	0.697368	0.618421	0.684211
0.631579	0.631579	0.644737	0.697368	0.605263	0.697368
0.644737	0.605263	0.671053	0.710526	0.605263	0.697368
0.644737	0.618421	0.644737	0.697368	0.605263	0.684211
0.631579	0.631579	0.644737	0.697368	0.605263	0.697368
0.631579	0.631579	0.671053	0.710526	0.618421	0.684211
0.631579	0.631579	0.671053	0.697368	0.618421	0.684211
0.631579	0.618421	0.671053	0.697368	0.605263	0.684211
0.631579	0.618421	0.657895	0.710526	0.618421	0.697368
0.671053	0.605263	0.644737	0.697368	0.605263	0.684211
0.657895	0.618421	0.631579	0.697368	0.605263	0.697368
0.631579	0.618421	0.644737	0.697368	0.618421	0.697368
0.631579	0.618421	0.671053	0.710526	0.618421	0.671053
0.644737	0.605263	0.657895	0.710526	0.605263	0.684211
0.631579	0.631579	0.671053	0.684211	0.631579	0.684211
0.644737	0.618421	0.671053	0.710526	0.631579	0.684211
0.631579	0.618421	0.671053	0.710526	0.631579	0.684211
0.631579	0.631579	0.671053	0.697368	0.631579	0.684211
0.644737	0.618421	0.644737	0.697368	0.618421	0.697368
0.644737	0.618421	0.644737	0.697368	0.618421	0.684211
0.644737	0.618421	0.657895	0.684211	0.631579	0.684211
0.644737	0.631579	0.657895	0.697368	0.618421	0.684211
0.644737	0.618421	0.644737	0.697368	0.605263	0.684211
0.644737	0.644737	0.657895	0.710526	0.605263	0.684211
0.631579	0.631579	0.657895	0.697368	0.618421	0.684211
0.657895	0.618421	0.657895	0.697368	0.605263	0.684211
0.644737	0.631579	0.684211	0.697368	0.605263	0.684211
0.657895	0.631579	0.684211	0.697368	0.618421	0.684211
0.644737	0.644737	0.671053	0.710526	0.631579	0.697368
0.631579	0.605263	0.671053	0.710526	0.618421	0.684211
0.644737	0.605263	0.657895	0.697368	0.618421	0.697368
0.631579	0.631579	0.684211	0.697368	0.618421	0.684211
0.631579	0.618421	0.671053	0.710526	0.605263	0.684211
0.657895	0.631579	0.684211	0.697368	0.605263	0.697368
0.644737	0.631579	0.684211	0.710526	0.618421	0.684211
0.644737	0.631579	0.657895	0.710526	0.631579	0.697368
0.644737	0.618421	0.657895	0.697368	0.605263	0.684211
0.644737	0.631579	0.671053	0.697368	0.605263	0.684211
0.631579	0.618421	0.671053	0.710526	0.618421	0.684211
0.644737	0.618421	0.657895	0.710526	0.618421	0.684211
0.644737	0.605263	0.657895	0.710526	0.605263	0.684211
0.631579	0.631579	0.657895	0.697368	0.605263	0.697368
0.644737	0.631579	0.644737	0.710526	0.605263	0.684211
0.644737	0.644737	0.671053	0.697368	0.605263	0.684211
0.644737	0.644737	0.671053	0.697368	0.618421	0.684211
0.644737	0.605263	0.684211	0.710526	0.618421	0.684211
0.657895	0.631579	0.644737	0.684211	0.618421	0.684211
0.644737	0.644737	0.657895	0.710526	0.631579	0.684211
0.631579	0.618421	0.671053	0.697368	0.605263	0.684211
0.631579	0.605263	0.657895	0.684211	0.618421	0.684211
0.631579	0.618421	0.671053	0.697368	0.618421	0.697368
0.631579	0.631579	0.644737	0.697368	0.618421	0.684211
0.644737	0.631579	0.644737	0.697368	0.618421	0.684211
0.644737	0.631579	0.631579	0.710526	0.605263	0.697368
0.644737	0.631579	0.671053	0.710526	0.618421	0.697368
0.644737	0.618421	0.671053	0.697368	0.605263	0.697368
0.644737	0.605263	0.657895	0.697368	0.605263	0.671053
0.644737	0.631579	0.671053	0.697368	0.605263	0.684211
0.631579	0.644737	0.671053	0.697368	0.605263	0.684211
0.657895	0.631579	0.644737	0.697368	0.605263	0.684211
0.657895	0.631579	0.631579	0.697368	0.618421	0.684211
0.657895	0.631579	0.684211	0.697368	0.618421	0.684211
0.657895	0.631579	0.657895	0.697368	0.605263	0.697368
0.671053	0.631579	0.631579	0.697368	0.605263	0.697368
0.618421	0.631579	0.671053	0.697368	0.605263	0.697368
0.644737	0.631579	0.644737	0.697368	0.605263	0.684211
0.657895	0.644737	0.684211	0.697368	0.605263	0.684211
0.644737	0.618421	0.671053	0.710526	0.618421	0.684211
0.657895	0.605263	0.671053	0.697368	0.605263	0.684211
0.631579	0.618421	0.644737	0.684211	0.618421	0.684211
0.644737	0.605263	0.657895	0.697368	0.605263	0.684211
0.644737	0.631579	0.671053	0.684211	0.618421	0.684211
0.644737	0.644737	0.644737	0.697368	0.605263	0.684211
0.644737	0.631579	0.657895	0.710526	0.605263	0.684211
0.657895	0.618421	0.671053	0.697368	0.618421	0.684211
0.657895	0.618421	0.644737	0.710526	0.605263	0.684211
0.644737	0.631579	0.671053	0.710526	0.605263	0.684211
0.657895	0.592105	0.644737	0.710526	0.631579	0.697368
0.671053	0.618421	0.644737	0.710526	0.605263	0.684211
0.644737	0.618421	0.644737	0.697368	0.631579	0.684211
0.631579	0.605263	0.657895	0.697368	0.618421	0.684211
0.644737	0.631579	0.644737	0.697368	0.618421	0.697368
0.618421	0.618421	0.671053	0.710526	0.631579	0.671053
0.631579	0.618421	0.644737	0.697368	0.605263	0.684211
0.644737	0.631579	0.671053	0.684211	0.618421	0.684211
0.618421	0.631579	0.644737	0.684211	0.618421	0.684211
0.644737	0.618421	0.684211	0.697368	0.618421	0.684211
0.631579	0.631579	0.671053	0.710526	0.605263	0.697368
0.631579	0.631579	0.631579	0.697368	0.592105	0.697368
0.644737	0.605263	0.657895	0.697368	0.592105	0.671053
0.631579	0.605263	0.671053	0.710526	0.605263	0.697368
0.631579	0.605263	0.631579	0.710526	0.605263	0.684211
0.644737	0.631579	0.657895	0.710526	0.605263	0.684211
0.644737	0.618421	0.644737	0.710526	0.618421	0.697368
0.631579	0.618421	0.657895	0.697368	0.631579	0.684211
0.657895	0.618421	0.631579	0.697368	0.618421	0.697368
0.657895	0.605263	0.631579	0.697368	0.618421	0.684211
0.631579	0.631579	0.644737	0.697368	0.618421	0.684211
0.644737	0.605263	0.644737	0.697368	0.618421	0.684211
0.631579	0.631579	0.657895	0.697368	0.605263	0.684211
0.644737	0.618421	0.684211	0.710526	0.605263	0.697368
0.644737	0.618421	0.644737	0.710526	0.618421	0.684211
0.644737	0.618421	0.671053	0.697368	0.631579	0.684211
0.631579	0.618421	0.657895	0.697368	0.605263	0.684211
0.644737	0.631579	0.671053	0.684211	0.618421	0.684211
0.618421	0.605263	0.671053	0.684211	0.618421	0.697368
0.631579	0.631579	0.631579	0.710526	0.618421	0.697368
0.657895	0.618421	0.631579	0.710526	0.618421	0.697368
0.644737	0.618421	0.671053	0.710526	0.605263	0.684211
0.644737	0.644737	0.644737	0.697368	0.605263	0.697368
0.644737	0.605263	0.644737	0.697368	0.618421	0.684211
0.644737	0.618421	0.644737	0.710526	0.618421	0.684211
0.644737	0.618421	0.644737	0.684211	0.618421	0.684211
0.657895	0.618421	0.657895	0.684211	0.618421	0.684211
0.631579	0.631579	0.644737	0.710526	0.618421	0.697368
0.631579	0.618421	0.644737	0.710526	0.618421	0.684211
0.631579	0.618421	0.644737	0.710526	0.605263	0.684211
0.631579	0.631579	0.644737	0.697368	0.618421	0.697368
0.631579	0.631579	0.644737	0.697368	0.605263	0.697368
0.631579	0.631579	0.644737	0.697368	0.618421	0.697368
0.618421	0.631579	0.644737	0.710526	0.618421	0.684211
0.618421	0.618421	0.644737	0.710526	0.618421	0.697368
0.618421	0.618421	0.644737	0.697368	0.618421	0.684211
0.644737	0.618421	0.684211	0.710526	0.618421	0.684211
0.644737	0.605263	0.671053	0.710526	0.618421	0.684211
0.631579	0.618421	0.657895	0.697368	0.618421	0.697368
0.631579	0.618421	0.657895	0.671053	0.605263	0.684211
0.644737	0.618421	0.684211	0.671053	0.618421	0.684211
0.644737	0.605263	0.644737	0.684211	0.631579	0.697368
0.631579	0.618421	0.644737	0.710526	0.605263	0.684211
0.644737	0.631579	0.684211	0.697368	0.618421	0.684211
0.631579	0.631579	0.671053	0.697368	0.618421	0.684211
0.644737	0.631579	0.644737	0.697368	0.605263	0.697368
0.631579	0.631579	0.644737	0.684211	0.605263	0.671053
0.644737	0.631579	0.644737	0.697368	0.605263	0.697368
0.644737	0.618421	0.671053	0.710526	0.618421	0.684211
0.631579	0.618421	0.671053	0.710526	0.618421	0.684211
0.644737	0.631579	0.644737	0.710526	0.618421	0.684211
0.644737	0.605263	0.644737	0.697368	0.605263	0.697368
0.644737	0.605263	0.657895	0.710526	0.605263	0.684211
0.631579	0.631579	0.644737	0.710526	0.618421	0.697368
0.631579	0.631579	0.644737	0.710526	0.605263	0.697368
0.644737	0.605263	0.657895	0.697368	0.618421	0.684211
0.644737	0.618421	0.657895	0.710526	0.618421	0.684211
0.657895	0.605263	0.671053	0.710526	0.605263	0.684211
0.657895	0.618421	0.644737	0.710526	0.605263	0.684211
0.644737	0.631579	0.671053	0.697368	0.605263	0.684211
0.644737	0.631579	0.631579	0.697368	0.618421	0.684211
0.644737	0.631579	0.631579	0.710526	0.618421	0.684211
0.631579	0.605263	0.631579	0.710526	0.618421	0.697368
0.618421	0.605263	0.657895	0.710526	0.618421	0.684211
0.671053	0.618421	0.644737	0.710526	0.605263	0.684211
0.631579	0.605263	0.644737	0.710526	0.605263	0.684211
0.657895	0.618421	0.644737	0.710526	0.631579	0.684211
0.644737	0.631579	0.644737	0.710526	0.605263	0.697368
0.631579	0.605263	0.644737	0.697368	0.631579	0.671053
0.657895	0.618421	0.644737	0.710526	0.605263	0.684211
0.644737	0.618421	0.644737	0.697368	0.605263	0.684211
0.631579	0.631579	0.657895	0.697368	0.618421	0.684211
0.657895	0.618421	0.657895	0.710526	0.618421	0.684211
0.657895	0.631579	0.657895	0.697368	0.618421	0.684211
0.657895	0.618421	0.657895	0.710526	0.618421	0.684211
0.631579	0.592105	0.644737	0.697368	0.618421	0.684211
0.631579	0.618421	0.631579	0.710526	0.618421	0.684211
0.644737	0.592105	0.671053	0.697368	0.618421	0.684211
0.644737	0.618421	0.631579	0.697368	0.618421	0.684211
0.644737	0.618421	0.631579	0.710526	0.618421	0.684211
0.671053	0.605263	0.644737	0.697368	0.618421	0.684211
0.631579	0.605263	0.657895	0.697368	0.618421	0.697368
0.631579	0.631579	0.631579	0.697368	0.618421	0.697368
0.644737	0.631579	0.684211	0.697368	0.618421	0.697368
0.644737	0.605263	0.644737	0.697368	0.605263	0.697368
0.644737	0.605263	0.644737	0.697368	0.605263	0.684211
0.631579	0.618421	0.644737	0.684211	0.605263	0.671053
0.657895	0.605263	0.671053	0.697368	0.618421	0.684211
0.631579	0.618421	0.671053	0.697368	0.605263	0.684211
0.657895	0.605263	0.671053	0.710526	0.605263	0.684211
0.657895	0.618421	0.657895	0.710526	0.605263	0.684211
0.644737	0.605263	0.671053	0.697368	0.605263	0.684211
0.644737	0.605263	0.644737	0.710526	0.618421	0.684211
0.644737	0.618421	0.644737	0.684211	0.605263	0.684211
0.631579	0.605263	0.684211	0.697368	0.605263	0.697368
0.657895	0.631579	0.684211	0.684211	0.605263	0.684211
0.644737	0.631579	0.644737	0.684211	0.618421	0.684211
0.657895	0.605263	0.644737	0.710526	0.618421	0.684211
0.631579	0.631579	0.631579	0.697368	0.605263	0.671053
0.644737	0.605263	0.644737	0.684211	0.618421	0.684211
0.644737	0.631579	0.644737	0.697368	0.631579	0.684211
0.631579	0.631579	0.644737	0.710526	0.618421	0.684211
0.631579	0.631579	0.631579	0.684211	0.605263	0.671053
0.657895	0.605263	0.631579	0.697368	0.605263	0.671053
0.631579	0.605263	0.657895	0.697368	0.605263	0.684211
0.605263	0.618421	0.657895	0.684211	0.605263	0.684211
0.605263	0.618421	0.644737	0.697368	0.605263	0.684211
0.671053	0.631579	0.644737	0.684211	0.618421	0.697368
0.657895	0.605263	0.644737	0.697368	0.618421	0.684211
0.644737	0.605263	0.684211	0.684211	0.618421	0.684211
0.644737	0.618421	0.644737	0.710526	0.631579	0.684211
0.644737	0.618421	0.671053	0.697368	0.605263	0.684211
0.657895	0.592105	0.684211	0.710526	0.605263	0.684211
0.631579	0.618421	0.684211	0.710526	0.605263	0.671053
0.644737	0.618421	0.684211	0.710526	0.605263	0.697368
0.644737	0.618421	0.657895	0.684211	0.631579	0.671053
0.657895	0.605263	0.657895	0.697368	0.605263	0.684211
0.657895	0.618421	0.657895	0.684211	0.618421	0.671053
0.644737	0.618421	0.671053	0.710526	0.618421	0.684211
0.631579	0.618421	0.644737	0.710526	0.618421	0.684211
0.657895	0.605263	0.644737	0.697368	0.605263	0.684211
0.644737	0.631579	0.644737	0.710526	0.592105	0.697368
0.631579	0.644737	0.644737	0.697368	0.605263	0.684211
0.644737	0.605263	0.644737	0.697368	0.618421	0.697368
0.644737	0.631579	0.644737	0.710526	0.618421	0.697368
0.657895	0.605263	0.644737	0.697368	0.631579	0.697368
0.631579	0.618421	0.644737	0.697368	0.618421	0.697368
0.644737	0.618421	0.657895	0.697368	0.618421	0.684211
0.631579	0.631579	0.657895	0.710526	0.605263	0.684211
0.644737	0.618421	0.644737	0.710526	0.605263	0.697368
0.644737	0.644737	0.671053	0.710526	0.618421	0.684211
0.644737	0.618421	0.657895	0.697368	0.605263	0.697368
0.644737	0.631579	0.684211	0.697368	0.605263	0.697368
0.657895	0.592105	0.644737	0.710526	0.618421	0.697368
0.644737	0.631579	0.657895	0.697368	0.618421	0.671053
0.631579	0.618421	0.671053	0.684211	0.618421	0.684211
0.644737	0.644737	0.644737	0.697368	0.605263	0.697368
0.657895	0.618421	0.644737	0.697368	0.605263	0.697368
0.631579	0.605263	0.644737	0.697368	0.618421	0.697368
0.657895	0.644737	0.644737	0.684211	0.618421	0.684211
0.657895	0.631579	0.644737	0.697368	0.618421	0.697368
0.631579	0.605263	0.657895	0.697368	0.605263	0.684211
0.671053	0.631579	0.657895	0.697368	0.618421	0.684211
0.657895	0.618421	0.644737	0.697368	0.618421	0.697368
0.644737	0.631579	0.644737	0.697368	0.618421	0.697368
0.644737	0.644737	0.644737	0.697368	0.618421	0.684211
0.644737	0.618421	0.657895	0.697368	0.605263	0.684211
0.631579	0.631579	0.644737	0.697368	0.605263	0.684211
0.644737	0.618421	0.657895	0.684211	0.605263	0.697368
0.657895	0.605263	0.644737	0.684211	0.605263	0.684211
0.671053	0.605263	0.644737	0.710526	0.605263	0.684211
0.631579	0.605263	0.631579	0.710526	0.618421	0.671053
0.644737	0.631579	0.631579	0.697368	0.618421	0.671053
0.631579	0.618421	0.631579	0.684211	0.618421	0.697368
0.644737	0.605263	0.671053	0.697368	0.605263	0.684211
0.631579	0.618421	0.644737	0.697368	0.605263	0.697368
0.631579	0.618421	0.657895	0.710526	0.605263	0.684211
0.671053	0.618421	0.671053	0.697368	0.618421	0.684211
0.657895	0.605263	0.671053	0.697368	0.605263	0.684211
0.657895	0.605263	0.631579	0.697368	0.618421	0.684211
0.644737	0.631579	0.684211	0.710526	0.618421	0.684211
0.631579	0.618421	0.644737	0.697368	0.618421	0.697368
0.631579	0.605263	0.657895	0.697368	0.605263	0.697368
0.644737	0.618421	0.644737	0.710526	0.605263	0.684211
0.631579	0.618421	0.644737	0.710526	0.631579	0.684211
0.644737	0.618421	0.644737	0.697368	0.618421	0.697368
0.671053	0.631579	0.657895	0.710526	0.631579	0.697368
0.657895	0.605263	0.644737	0.697368	0.605263	0.684211
0.631579	0.631579	0.644737	0.697368	0.605263	0.697368
0.657895	0.605263	0.644737	0.710526	0.618421	0.684211
0.631579	0.618421	0.644737	0.697368	0.605263	0.697368
0.644737	0.592105	0.657895	0.697368	0.605263	0.697368
0.644737	0.618421	0.684211	0.710526	0.631579	0.697368
0.644737	0.618421	0.657895	0.697368	0.618421	0.697368
0.657895	0.631579	0.671053	0.710526	0.618421	0.697368
0.631579	0.605263	0.671053	0.697368	0.631579	0.684211
0.657895	0.618421	0.657895	0.710526	0.605263	0.671053
0.631579	0.605263	0.644737	0.710526	0.631579	0.684211
0.657895	0.631579	0.631579	0.710526	0.631579	0.684211
0.644737	0.605263	0.657895	0.697368	0.605263	0.684211
0.657895	0.605263	0.631579	0.697368	0.618421	0.684211
0.657895	0.605263	0.644737	0.710526	0.605263	0.684211
0.657895	0.631579	0.684211	0.697368	0.605263	0.697368
0.618421	0.618421	0.657895	0.697368	0.618421	0.697368
0.631579	0.631579	0.657895	0.710526	0.618421	0.697368
0.657895	0.618421	0.657895	0.710526	0.605263	0.697368
0.657895	0.605263	0.671053	0.710526	0.618421	0.684211
0.644737	0.618421	0.631579	0.697368	0.631579	0.684211
0.657895	0.605263	0.631579	0.710526	0.618421	0.684211
0.657895	0.631579	0.657895	0.710526	0.618421	0.684211
0.644737	0.631579	0.657895	0.697368	0.605263	0.697368
0.618421	0.618421	0.657895	0.697368	0.618421	0.684211
0.631579	0.618421	0.657895	0.710526	0.618421	0.684211
0.644737	0.618421	0.684211	0.684211	0.631579	0.684211
0.631579	0.618421	0.657895	0.697368	0.605263	0.684211
0.644737	0.618421	0.644737	0.697368	0.618421	0.684211
0.657895	0.618421	0.631579	0.710526	0.618421	0.684211
0.631579	0.618421	0.671053	0.684211	0.618421	0.697368
0.671053	0.618421	0.644737	0.697368	0.618421	0.684211
0.618421	0.618421	0.657895	0.710526	0.618421	0.684211
0.657895	0.618421	0.644737	0.710526	0.605263	0.697368
0.657895	0.618421	0.657895	0.697368	0.605263	0.684211
0.644737	0.618421	0.644737	0.697368	0.605263	0.671053
0.644737	0.605263	0.657895	0.697368	0.605263	0.684211
0.644737	0.618421	0.657895	0.710526	0.618421	0.684211
0.631579	0.618421	0.644737	0.710526	0.618421	0.684211
0.618421	0.605263	0.657895	0.697368	0.618421	0.684211
0.657895	0.605263	0.631579	0.697368	0.618421	0.684211
0.631579	0.618421	0.631579	0.710526	0.618421	0.671053
0.657895	0.631579	0.657895	0.710526	0.618421	0.684211
0.618421	0.631579	0.657895	0.710526	0.618421	0.697368
0.618421	0.592105	0.657895	0.710526	0.631579	0.671053
0.644737	0.592105	0.657895	0.697368	0.605263	0.684211
0.657895	0.631579	0.671053	0.684211	0.631579	0.697368
0.631579	0.605263	0.644737	0.697368	0.618421	0.684211
0.657895	0.631579	0.644737	0.697368	0.618421	0.684211
0.657895	0.618421	0.631579	0.684211	0.618421	0.697368
0.605263	0.618421	0.671053	0.710526	0.605263	0.697368
0.644737	0.618421	0.631579	0.697368	0.618421	0.697368
0.631579	0.618421	0.671053	0.697368	0.605263	0.684211
0.644737	0.605263	0.657895	0.710526	0.605263	0.684211
0.644737	0.644737	0.631579	0.710526	0.605263	0.697368
0.644737	0.605263	0.657895	0.684211	0.618421	0.684211
0.657895	0.618421	0.657895	0.684211	0.618421	0.684211
0.644737	0.618421	0.671053	0.697368	0.605263	0.684211
0.644737	0.631579	0.631579	0.697368	0.618421	0.684211
0.631579	0.618421	0.644737	0.697368	0.592105	0.697368
0.631579	0.631579	0.657895	0.710526	0.618421	0.684211
0.657895	0.631579	0.644737	0.697368	0.618421	0.684211
0.671053	0.631579	0.671053	0.710526	0.605263	0.684211
0.631579	0.605263	0.671053	0.697368	0.618421	0.684211
0.631579	0.605263	0.671053	0.710526	0.618421	0.684211
0.657895	0.631579	0.644737	0.710526	0.618421	0.671053
0.644737	0.618421	0.657895	0.710526	0.605263	0.657895
0.644737	0.618421	0.644737	0.697368	0.605263	0.684211
0.644737	0.631579	0.644737	0.697368	0.618421	0.697368
0.657895	0.605263	0.671053	0.684211	0.605263	0.697368
0.657895	0.605263	0.657895	0.710526	0.618421	0.697368
0.618421	0.618421	0.644737	0.710526	0.605263	0.671053
0.631579	0.618421	0.671053	0.697368	0.618421	0.697368
0.644737	0.618421	0.657895	0.697368	0.618421	0.697368
0.644737	0.605263	0.644737	0.710526	0.605263	0.684211
0.644737	0.618421	0.644737	0.710526	0.605263	0.684211
0.657895	0.644737	0.631579	0.697368	0.605263	0.684211
0.657895	0.618421	0.631579	0.697368	0.618421	0.684211
0.631579	0.631579	0.644737	0.697368	0.618421	0.684211
0.631579	0.605263	0.644737	0.710526	0.618421	0.697368
0.644737	0.618421	0.644737	0.697368	0.605263	0.697368
0.618421	0.618421	0.671053	0.684211	0.605263	0.697368
0.644737	0.631579	0.644737	0.697368	0.605263	0.684211
0.644737	0.618421	0.684211	0.697368	0.605263	0.684211
0.644737	0.631579	0.657895	0.710526	0.631579	0.684211
0.644737	0.605263	0.671053	0.671053	0.605263	0.697368
0.644737	0.605263	0.644737	0.697368	0.618421	0.684211
0.631579	0.631579	0.657895	0.697368	0.605263	0.697368
0.618421	0.631579	0.644737	0.697368	0.618421	0.697368
0.644737	0.631579	0.644737	0.697368	0.618421	0.697368
0.631579	0.592105	0.644737	0.697368	0.631579	0.697368
0.618421	0.631579	0.631579	0.710526	0.618421	0.697368
0.618421	0.605263	0.644737	0.710526	0.618421	0.697368
0.657895	0.605263	0.644737	0.697368	0.605263	0.684211
0.644737	0.605263	0.671053	0.697368	0.605263	0.684211
0.644737	0.631579	0.644737	0.684211	0.605263	0.684211
0.657895	0.605263	0.644737	0.710526	0.618421	0.697368
0.631579	0.644737	0.644737	0.697368	0.631579	0.684211
0.644737	0.605263	0.644737	0.697368	0.592105	0.684211
0.644737	0.618421	0.644737	0.697368	0.618421	0.697368
0.631579	0.631579	0.631579	0.710526	0.605263	0.697368
0.605263	0.631579	0.657895	0.710526	0.605263	0.684211
0.618421	0.631579	0.671053	0.697368	0.605263	0.684211
0.644737	0.605263	0.671053	0.710526	0.605263	0.697368
0.671053	0.605263	0.631579	0.697368	0.605263	0.684211
0.644737	0.631579	0.644737	0.710526	0.618421	0.684211
0.644737	0.618421	0.644737	0.684211	0.631579	0.697368
0.644737	0.618421	0.644737	0.697368	0.618421	0.697368
0.657895	0.605263	0.631579	0.697368	0.605263	0.697368
0.657895	0.618421	0.657895	0.710526	0.605263	0.697368
0.657895	0.618421	0.644737	0.710526	0.605263	0.684211
0.657895	0.605263	0.644737	0.671053	0.605263	0.684211
0.644737	0.618421	0.631579	0.697368	0.631579	0.684211
0.644737	0.618421	0.631579	0.710526	0.618421	0.671053
0.631579	0.592105	0.644737	0.697368	0.618421	0.684211
0.618421	0.631579	0.644737	0.684211	0.618421	0.684211
0.657895	0.631579	0.644737	0.710526	0.631579	0.684211
0.631579	0.605263	0.671053	0.710526	0.592105	0.684211
0.631579	0.605263	0.644737	0.710526	0.631579	0.684211
0.644737	0.605263	0.631579	0.710526	0.605263	0.684211
0.644737	0.618421	0.671053	0.710526	0.618421	0.697368
0.644737	0.605263	0.657895	0.710526	0.618421	0.697368
0.631579	0.605263	0.644737	0.710526	0.605263	0.684211
0.644737	0.631579	0.631579	0.684211	0.618421	0.684211
0.671053	0.605263	0.657895	0.697368	0.618421	0.684211
0.644737	0.592105	0.644737	0.697368	0.605263	0.684211
0.657895	0.618421	0.671053	0.710526	0.618421	0.697368
0.631579	0.618421	0.644737	0.710526	0.631579	0.697368
0.644737	0.618421	0.644737	0.710526	0.618421	0.684211
0.631579	0.618421	0.631579	0.697368	0.618421	0.684211
0.631579	0.605263	0.657895	0.710526	0.618421	0.697368
0.644737	0.618421	0.644737	0.697368	0.618421	0.697368
0.644737	0.592105	0.644737	0.710526	0.618421	0.697368
0.657895	0.605263	0.644737	0.684211	0.605263	0.697368
0.644737	0.592105	0.644737	0.684211	0.618421	0.697368
0.631579	0.605263	0.631579	0.697368	0.618421	0.697368
0.631579	0.618421	0.644737	0.710526	0.618421	0.684211
0.631579	0.618421	0.644737	0.697368	0.618421	0.684211
0.644737	0.605263	0.644737	0.710526	0.605263	0.671053
0.631579	0.605263	0.631579	0.697368	0.618421	0.684211
0.657895	0.618421	0.671053	0.697368	0.618421	0.697368
0.644737	0.618421	0.631579	0.697368	0.592105	0.684211
0.631579	0.605263	0.644737	0.697368	0.618421	0.684211
0.631579	0.618421	0.644737	0.710526	0.618421	0.684211
0.644737	0.592105	0.644737	0.684211	0.605263	0.671053
0.644737	0.631579	0.644737	0.697368	0.618421	0.684211
0.644737	0.618421	0.644737	0.710526	0.618421	0.697368
0.644737	0.618421	0.644737	0.710526	0.618421	0.684211
0.644737	0.618421	0.671053	0.710526	0.631579	0.684211
0.657895	0.618421	0.631579	0.697368	0.618421	0.684211
0.631579	0.618421	0.644737	0.697368	0.618421	0.684211
0.631579	0.605263	0.657895	0.684211	0.618421	0.697368
0.657895	0.618421	0.644737	0.684211	0.618421	0.684211
0.644737	0.592105	0.644737	0.710526	0.618421	0.684211
0.644737	0.605263	0.631579	0.697368	0.605263	0.671053
0.644737	0.618421	0.644737	0.697368	0.605263	0.684211
0.631579	0.618421	0.644737	0.697368	0.605263	0.671053
0.644737	0.631579	0.657895	0.710526	0.618421	0.671053
0.644737	0.631579	0.644737	0.697368	0.618421	0.697368
0.644737	0.618421	0.644737	0.697368	0.618421	0.684211
0.631579	0.592105	0.644737	0.697368	0.618421	0.697368
0.644737	0.605263	0.644737	0.697368	0.605263	0.684211
0.671053	0.605263	0.644737	0.710526	0.618421	0.684211
0.657895	0.592105	0.644737	0.710526	0.618421	0.684211
0.644737	0.605263	0.644737	0.710526	0.592105	0.684211
0.657895	0.605263	0.644737	0.684211	0.618421	0.684211
0.644737	0.592105	0.644737	0.697368	0.618421	0.671053
0.631579	0.631579	0.631579	0.697368	0.618421	0.684211
0.644737	0.644737	0.644737	0.697368	0.605263	0.684211
0.657895	0.644737	0.644737	0.697368	0.605263	0.684211
0.644737	0.618421	0.644737	0.710526	0.605263	0.657895
0.631579	0.605263	0.671053	0.710526	0.605263	0.684211
0.631579	0.618421	0.644737	0.710526	0.605263	0.697368
0.631579	0.605263	0.644737	0.684211	0.605263	0.684211
0.644737	0.618421	0.644737	0.710526	0.618421	0.697368
0.644737	0.605263	0.657895	0.710526	0.605263	0.684211
0.618421	0.618421	0.657895	0.684211	0.618421	0.671053
0.631579	0.631579	0.657895	0.710526	0.618421	0.684211
0.631579	0.618421	0.644737	0.710526	0.605263	0.684211
0.644737	0.578947	0.644737	0.684211	0.605263	0.684211
0.644737	0.618421	0.671053	0.710526	0.592105	0.684211
0.644737	0.618421	0.671053	0.710526	0.618421	0.697368
0.631579	0.631579	0.631579	0.697368	0.618421	0.684211
0.644737	0.631579	0.644737	0.684211	0.605263	0.697368
0.644737	0.631579	0.631579	0.710526	0.631579	0.684211
0.618421	0.605263	0.644737	0.697368	0.618421	0.684211
0.618421	0.618421	0.657895	0.710526	0.631579	0.684211
0.644737	0.605263	0.657895	0.697368	0.631579	0.671053
0.618421	0.631579	0.671053	0.710526	0.592105	0.684211
0.671053	0.618421	0.631579	0.697368	0.631579	0.684211
0.631579	0.605263	0.631579	0.684211	0.618421	0.684211
0.618421	0.605263	0.671053	0.684211	0.618421	0.671053
0.618421	0.618421	0.671053	0.697368	0.618421	0.697368
0.631579	0.618421	0.631579	0.684211	0.618421	0.697368
0.644737	0.618421	0.657895	0.684211	0.605263	0.684211
0.631579	0.618421	0.644737	0.710526	0.605263	0.684211
0.618421	0.605263	0.657895	0.697368	0.605263	0.684211
0.644737	0.605263	0.644737	0.697368	0.631579	0.684211
0.657895	0.605263	0.644737	0.697368	0.605263	0.684211
0.644737	0.605263	0.631579	0.710526	0.618421	0.684211
0.644737	0.605263	0.671053	0.710526	0.618421	0.671053
0.644737	0.605263	0.657895	0.710526	0.618421	0.657895
0.671053	0.605263	0.657895	0.710526	0.592105	0.684211
0.644737	0.605263	0.657895	0.710526	0.631579	0.671053
0.644737	0.592105	0.644737	0.697368	0.618421	0.684211
0.644737	0.618421	0.644737	0.684211	0.605263	0.657895
0.631579	0.618421	0.644737	0.697368	0.618421	0.684211
0.631579	0.618421	0.631579	0.710526	0.631579	0.684211
0.644737	0.618421	0.671053	0.697368	0.618421	0.684211
0.644737	0.605263	0.644737	0.697368	0.618421	0.684211
0.631579	0.592105	0.644737	0.697368	0.631579	0.697368
0.631579	0.592105	0.644737	0.697368	0.631579	0.684211
0.631579	0.605263	0.631579	0.697368	0.605263	0.684211
0.631579	0.631579	0.657895	0.697368	0.618421	0.684211
0.631579	0.631579	0.657895	0.697368	0.618421	0.684211
0.631579	0.605263	0.631579	0.697368	0.618421	0.657895
0.657895	0.605263	0.631579	0.710526	0.618421	0.657895
0.631579	0.631579	0.671053	0.697368	0.618421	0.684211
0.644737	0.631579	0.671053	0.710526	0.605263	0.697368
0.644737	0.605263	0.657895	0.710526	0.605263	0.684211
0.618421	0.618421	0.631579	0.684211	0.605263	0.697368
0.644737	0.605263	0.631579	0.697368	0.618421	0.697368
0.618421	0.618421	0.631579	0.684211	0.605263	0.671053
0.631579	0.618421	0.657895	0.684211	0.605263	0.684211
0.657895	0.618421	0.644737	0.710526	0.605263	0.684211
0.631579	0.605263	0.631579	0.684211	0.605263	0.684211
0.618421	0.618421	0.631579	0.684211	0.605263	0.684211
0.631579	0.631579	0.644737	0.697368	0.618421	0.671053
0.657895	0.644737	0.657895	0.684211	0.618421	0.697368
0.644737	0.618421	0.631579	0.697368	0.592105	0.684211
0.631579	0.605263	0.631579	0.684211	0.592105	0.684211
0.631579	0.605263	0.671053	0.697368	0.592105	0.671053
0.644737	0.605263	0.631579	0.710526	0.618421	0.697368
0.644737	0.618421	0.631579	0.697368	0.605263	0.697368
0.631579	0.605263	0.631579	0.684211	0.618421	0.684211
0.644737	0.605263	0.644737	0.697368	0.618421	0.684211
0.631579	0.592105	0.657895	0.710526	0.631579	0.697368
0.644737	0.618421	0.671053	0.710526	0.605263	0.684211
0.657895	0.605263	0.671053	0.684211	0.618421	0.697368
0.644737	0.605263	0.644737	0.671053	0.618421	0.684211
0.644737	0.605263	0.657895	0.697368	0.592105	0.697368
0.644737	0.618421	0.631579	0.710526	0.605263	0.697368
0.644737	0.605263	0.644737	0.671053	0.605263	0.684211
0.605263	0.605263	0.631579	0.697368	0.631579	0.697368
0.644737	0.618421	0.631579	0.657895	0.618421	0.684211
0.644737	0.631579	0.671053	0.657895	0.618421	0.684211
0.644737	0.605263	0.657895	0.710526	0.605263	0.684211
0.631579	0.605263	0.644737	0.710526	0.592105	0.684211
0.631579	0.605263	0.644737	0.697368	0.592105	0.697368
0.644737	0.592105	0.657895	0.710526	0.618421	0.697368
0.644737	0.618421	0.644737	0.710526	0.605263	0.697368
0.631579	0.618421	0.644737	0.710526	0.592105	0.697368
0.644737	0.618421	0.657895	0.710526	0.618421	0.671053
0.644737	0.592105	0.657895	0.697368	0.592105	0.684211
0.644737	0.618421	0.657895	0.697368	0.592105	0.697368
0.657895	0.644737	0.657895	0.710526	0.618421	0.697368
0.671053	0.631579	0.671053	0.684211	0.618421	0.684211
0.657895	0.618421	0.671053	0.710526	0.605263	0.684211
0.605263	0.592105	0.671053	0.671053	0.618421	0.697368
0.605263	0.605263	0.657895	0.697368	0.618421	0.684211
0.631579	0.605263	0.671053	0.684211	0.605263	0.697368
0.657895	0.631579	0.644737	0.710526	0.618421	0.671053
0.618421	0.592105	0.657895	0.697368	0.605263	0.697368
0.618421	0.618421	0.644737	0.697368	0.605263	0.684211
0.631579	0.618421	0.644737	0.697368	0.618421	0.684211
0.631579	0.605263	0.644737	0.657895	0.605263	0.697368
0.644737	0.618421	0.631579	0.710526	0.605263	0.684211
0.657895	0.592105	0.644737	0.710526	0.605263	0.684211
0.644737	0.605263	0.657895	0.710526	0.618421	0.684211
0.657895	0.605263	0.657895	0.710526	0.618421	0.697368
0.657895	0.605263	0.644737	0.684211	0.605263	0.697368
0.657895	0.605263	0.671053	0.710526	0.618421	0.697368
0.657895	0.605263	0.644737	0.697368	0.605263	0.684211
0.644737	0.605263	0.644737	0.697368	0.605263	0.684211
0.657895	0.605263	0.631579	0.710526	0.618421	0.697368
0.644737	0.605263	0.657895	0.684211	0.605263	0.684211
0.644737	0.592105	0.631579	0.710526	0.618421	0.697368
0.657895	0.605263	0.657895	0.710526	0.618421	0.684211
0.644737	0.605263	0.631579	0.671053	0.605263	0.684211
0.631579	0.618421	0.631579	0.697368	0.605263	0.671053
0.644737	0.618421	0.644737	0.697368	0.618421	0.684211
0.644737	0.618421	0.644737	0.684211	0.618421	0.671053
0.644737	0.618421	0.631579	0.710526	0.605263	0.684211
0.644737	0.605263	0.631579	0.671053	0.605263	0.684211
0.631579	0.605263	0.644737	0.697368	0.605263	0.684211
0.631579	0.605263	0.644737	0.697368	0.618421	0.684211
0.644737	0.618421	0.657895	0.710526	0.605263	0.697368
0.644737	0.618421	0.657895	0.671053	0.592105	0.684211
0.644737	0.631579	0.644737	0.697368	0.605263	0.684211
0.644737	0.592105	0.657895	0.710526	0.618421	0.671053
0.657895	0.592105	0.671053	0.697368	0.592105	0.671053
0.644737	0.631579	0.671053	0.697368	0.605263	0.684211
0.631579	0.605263	0.657895	0.697368	0.605263	0.697368
0.631579	0.605263	0.657895	0.697368	0.618421	0.684211
0.657895	0.618421	0.644737	0.710526	0.605263	0.684211
0.644737	0.605263	0.644737	0.697368	0.618421	0.684211
0.631579	0.605263	0.644737	0.697368	0.618421	0.684211
0.631579	0.618421	0.644737	0.697368	0.605263	0.697368
0.644737	0.605263	0.631579	0.684211	0.605263	0.684211
0.644737	0.592105	0.657895	0.710526	0.618421	0.697368
0.644737	0.631579	0.657895	0.697368	0.605263	0.671053
0.644737	0.605263	0.631579	0.684211	0.605263	0.684211
0.671053	0.618421	0.644737	0.697368	0.605263	0.684211
0.631579	0.618421	0.631579	0.684211	0.605263	0.684211
0.618421	0.605263	0.657895	0.684211	0.605263	0.671053
0.605263	0.592105	0.644737	0.684211	0.605263	0.697368
0.644737	0.618421	0.644737	0.684211	0.618421	0.697368
0.644737	0.618421	0.644737	0.697368	0.592105	0.684211
0.644737	0.605263	0.644737	0.710526	0.592105	0.684211
0.631579	0.618421	0.644737	0.710526	0.605263	0.684211
0.657895	0.618421	0.644737	0.697368	0.605263	0.684211
0.657895	0.605263	0.644737	0.684211	0.618421	0.684211
0.631579	0.605263	0.644737	0.684211	0.618421	0.697368
0.657895	0.605263	0.671053	0.697368	0.605263	0.697368
0.631579	0.605263	0.644737	0.684211	0.605263	0.671053
0.631579	0.605263	0.644737	0.684211	0.605263	0.684211
0.644737	0.618421	0.631579	0.710526	0.605263	0.684211
0.631579	0.592105	0.631579	0.684211	0.605263	0.684211
0.644737	0.592105	0.644737	0.710526	0.592105	0.684211
0.631579	0.605263	0.644737	0.710526	0.605263	0.684211
0.631579	0.605263	0.644737	0.671053	0.605263	0.684211
0.644737	0.631579	0.644737	0.710526	0.605263	0.684211
0.631579	0.618421	0.657895	0.697368	0.605263	0.697368
0.644737	0.618421	0.631579	0.710526	0.605263	0.684211
0.644737	0.631579	0.631579	0.684211	0.605263	0.684211
0.631579	0.631579	0.644737	0.710526	0.618421	0.697368
0.644737	0.631579	0.631579	0.697368	0.605263	0.671053
0.631579	0.605263	0.631579	0.710526	0.605263	0.684211
0.657895	0.618421	0.644737	0.710526	0.605263	0.671053
0.631579	0.631579	0.644737	0.697368	0.605263	0.671053
0.644737	0.618421	0.631579	0.697368	0.592105	0.697368
0.644737	0.605263	0.644737	0.710526	0.605263	0.697368
0.644737	0.618421	0.644737	0.697368	0.605263	0.697368
0.631579	0.592105	0.631579	0.710526	0.631579	0.684211
0.657895	0.592105	0.631579	0.684211	0.605263	0.684211
0.644737	0.605263	0.631579	0.684211	0.605263	0.697368
0.657895	0.631579	0.631579	0.710526	0.618421	0.697368
0.631579	0.618421	0.631579	0.697368	0.605263	0.697368
0.644737	0.631579	0.631579	0.684211	0.605263	0.684211
0.631579	0.592105	0.657895	0.684211	0.618421	0.684211
0.631579	0.605263	0.671053	0.697368	0.605263	0.697368
0.671053	0.592105	0.671053	0.684211	0.592105	0.684211
0.644737	0.605263	0.631579	0.671053	0.605263	0.684211
0.644737	0.605263	0.644737	0.697368	0.618421	0.684211
0.644737	0.605263	0.644737	0.671053	0.605263	0.684211
0.605263	0.631579	0.631579	0.684211	0.605263	0.684211
0.631579	0.605263	0.657895	0.697368	0.605263	0.697368
0.631579	0.605263	0.657895	0.684211	0.605263	0.684211
0.631579	0.592105	0.631579	0.697368	0.605263	0.657895
0.631579	0.605263	0.657895	0.697368	0.605263	0.684211
0.618421	0.605263	0.644737	0.697368	0.605263	0.684211
0.631579	0.605263	0.644737	0.710526	0.592105	0.684211
0.631579	0.605263	0.644737	0.684211	0.605263	0.684211
0.644737	0.605263	0.631579	0.697368	0.605263	0.684211
0.644737	0.618421	0.644737	0.697368	0.592105	0.684211
0.631579	0.605263	0.671053	0.697368	0.605263	0.684211
0.631579	0.592105	0.644737	0.697368	0.618421	0.671053
0.631579	0.592105	0.644737	0.710526	0.605263	0.684211
0.644737	0.605263	0.644737	0.684211	0.605263	0.657895
0.631579		0.644737	0.697368	0.605263	0.697368
0.631579		0.644737	0.684211	0.605263	0.671053
0.657895		0.644737	0.684211	0.605263	0.697368
0.644737		0.631579	0.697368	0.618421	0.697368
0.631579		0.644737	0.684211	0.618421	0.684211
0.644737		0.657895	0.684211	0.618421	0.697368
0.644737		0.644737	0.684211	0.605263	0.671053
0.644737		0.644737	0.671053	0.618421	0.671053
0.657895		0.631579	0.710526	0.618421	0.684211
0.631579		0.644737	0.684211	0.618421	0.671053
0.631579		0.644737	0.671053	0.618421	0.684211
0.631579		0.644737	0.697368	0.618421	0.671053
0.644737		0.644737	0.697368	0.618421	0.684211
0.631579		0.631579	0.710526		0.684211
0.618421		0.657895	0.671053		0.671053
0.631579		0.657895	0.684211		0.697368
0.644737			0.684211		0.684211
0.605263					0.671053
0.631579					0.684211
0.631579					0.684211
0.631579					0.684211
0.631579					0.684211
0.631579					0.684211
0.644737					0.684211
0.631579					0.671053
0.644737					0.684211
0.644737					0.671053
0.631579					0.684211
0.631579					0.684211
0.657895					0.697368
0.644737					0.657895
					0.657895
					0.684211
					0.697368
					0.684211
					0.684211
					0.657895
					0.684211
					0.697368
					0.697368
					0.684211
					0.697368
					0.671053

## Sheet: 9)
9) transmembrane transporter activity
SD Medium	Minimal Medium	YPD Medium	SD Anaerobic Medium	Minimal Anaerobic Medium	YPD Anaerobic Medium
0.869565	0.927536	0.898551	0.884058	0.913043	0.869565
0.884058	0.927536	0.898551	0.869565	0.913043	0.898551
0.869565	0.927536	0.855072	0.855072	0.913043	0.855072
0.884058	0.927536	0.869565	0.869565	0.913043	0.898551
0.884058	0.927536	0.855072	0.869565	0.913043	0.869565
0.869565	0.913043	0.855072	0.869565	0.927536	0.869565
0.884058	0.927536	0.884058	0.869565	0.913043	0.869565
0.884058	0.927536	0.869565	0.884058	0.913043	0.898551
0.869565	0.927536	0.869565	0.869565	0.927536	0.884058
0.855072	0.927536	0.884058	0.884058	0.927536	0.884058
0.869565	0.927536	0.869565	0.884058	0.927536	0.884058
0.869565	0.927536	0.869565	0.898551	0.927536	0.884058
0.884058	0.927536	0.869565	0.898551	0.913043	0.869565
0.869565	0.927536	0.869565	0.869565	0.913043	0.869565
0.869565	0.927536	0.869565	0.884058	0.913043	0.869565
0.869565	0.913043	0.884058	0.869565	0.898551	0.884058
0.869565	0.927536	0.869565	0.884058	0.913043	0.898551
0.884058	0.927536	0.869565	0.898551	0.913043	0.884058
0.884058	0.927536	0.884058	0.884058	0.913043	0.884058
0.884058	0.927536	0.884058	0.869565	0.913043	0.884058
0.869565	0.913043	0.884058	0.855072	0.927536	0.884058
0.884058	0.913043	0.884058	0.855072	0.913043	0.869565
0.869565	0.927536	0.884058	0.869565	0.913043	0.898551
0.855072	0.927536	0.884058	0.898551	0.913043	0.869565
0.855072	0.927536	0.869565	0.898551	0.913043	0.869565
0.855072	0.927536	0.869565	0.898551	0.913043	0.884058
0.855072	0.927536	0.884058	0.884058	0.913043	0.898551
0.884058	0.927536	0.884058	0.884058	0.913043	0.884058
0.869565	0.927536	0.884058	0.869565	0.913043	0.898551
0.869565	0.927536	0.884058	0.884058	0.913043	0.884058
0.884058	0.927536	0.884058	0.869565	0.927536	0.884058
0.869565	0.927536	0.884058	0.855072	0.913043	0.884058
0.855072	0.927536	0.884058	0.869565	0.913043	0.884058
0.869565	0.927536	0.884058	0.884058	0.927536	0.869565
0.869565	0.927536	0.869565	0.884058	0.913043	0.884058
0.884058	0.927536	0.884058	0.855072	0.913043	0.884058
0.869565	0.927536	0.884058	0.869565	0.913043	0.884058
0.884058	0.927536	0.884058	0.855072	0.913043	0.884058
0.869565	0.927536	0.855072	0.884058	0.913043	0.869565
0.869565	0.927536	0.855072	0.884058	0.927536	0.898551
0.855072	0.913043	0.898551	0.884058	0.927536	0.884058
0.84058	0.927536	0.898551	0.869565	0.913043	0.898551
0.869565	0.913043	0.884058	0.869565	0.913043	0.884058
0.869565	0.913043	0.869565	0.869565	0.913043	0.884058
0.869565	0.927536	0.884058	0.869565	0.913043	0.898551
0.884058	0.927536	0.884058	0.884058	0.913043	0.869565
0.869565	0.927536	0.884058	0.898551	0.927536	0.869565
0.869565	0.927536	0.869565	0.884058	0.898551	0.884058
0.869565	0.927536	0.869565	0.884058	0.927536	0.884058
0.855072	0.913043	0.869565	0.898551	0.927536	0.884058
0.869565	0.913043	0.855072	0.884058	0.927536	0.913043
0.869565	0.927536	0.898551	0.884058	0.927536	0.884058
0.869565	0.927536	0.884058	0.884058	0.898551	0.869565
0.855072	0.927536	0.884058	0.869565	0.927536	0.869565
0.869565	0.927536	0.855072	0.884058	0.913043	0.869565
0.855072	0.913043	0.884058	0.884058	0.913043	0.898551
0.869565	0.927536	0.898551	0.898551	0.913043	0.884058
0.869565	0.927536	0.884058	0.884058	0.913043	0.869565
0.869565	0.927536	0.869565	0.855072	0.913043	0.884058
0.855072	0.927536	0.869565	0.869565	0.913043	0.884058
0.855072	0.913043	0.884058	0.869565	0.913043	0.898551
0.855072	0.913043	0.884058	0.869565	0.913043	0.884058
0.884058	0.927536	0.869565	0.855072	0.913043	0.884058
0.855072	0.927536	0.884058	0.855072	0.898551	0.913043
0.855072	0.913043	0.869565	0.855072	0.913043	0.884058
0.869565	0.927536	0.898551	0.855072	0.913043	0.884058
0.869565	0.913043	0.869565	0.869565	0.913043	0.884058
0.869565	0.927536	0.884058	0.884058	0.898551	0.884058
0.855072	0.913043	0.869565	0.884058	0.913043	0.884058
0.869565	0.913043	0.869565	0.884058	0.913043	0.884058
0.869565	0.927536	0.869565	0.869565	0.913043	0.869565
0.855072	0.927536	0.869565	0.869565	0.898551	0.884058
0.898551	0.927536	0.869565	0.869565	0.927536	0.869565
0.869565	0.927536	0.884058	0.855072	0.927536	0.869565
0.869565	0.927536	0.884058	0.884058	0.913043	0.869565
0.869565	0.927536	0.884058	0.884058	0.913043	0.884058
0.869565	0.913043	0.884058	0.884058	0.913043	0.869565
0.884058	0.927536	0.884058	0.869565	0.898551	0.869565
0.884058	0.927536	0.884058	0.884058	0.898551	0.869565
0.869565	0.913043	0.855072	0.869565	0.927536	0.884058
0.884058	0.913043	0.898551	0.898551	0.913043	0.884058
0.869565	0.927536	0.869565	0.884058	0.913043	0.884058
0.884058	0.927536	0.869565	0.884058	0.913043	0.898551
0.869565	0.927536	0.869565	0.884058	0.898551	0.884058
0.869565	0.927536	0.884058	0.884058	0.913043	0.884058
0.898551	0.927536	0.869565	0.869565	0.898551	0.884058
0.869565	0.927536	0.884058	0.869565	0.927536	0.869565
0.869565	0.927536	0.884058	0.884058	0.927536	0.884058
0.869565	0.927536	0.869565	0.869565	0.927536	0.884058
0.869565	0.913043	0.869565	0.869565	0.898551	0.884058
0.869565	0.927536	0.869565	0.884058	0.927536	0.855072
0.869565	0.927536	0.869565	0.884058	0.927536	0.884058
0.869565	0.927536	0.884058	0.855072	0.913043	0.869565
0.869565	0.927536	0.855072	0.869565	0.898551	0.884058
0.884058	0.927536	0.884058	0.869565	0.913043	0.884058
0.869565	0.927536	0.884058	0.884058	0.927536	0.898551
0.869565	0.927536	0.884058	0.869565	0.927536	0.898551
0.884058	0.913043	0.884058	0.884058	0.913043	0.884058
0.869565	0.927536	0.884058	0.884058	0.913043	0.869565
0.869565	0.927536	0.884058	0.869565	0.927536	0.869565
0.869565	0.927536	0.884058	0.884058	0.927536	0.884058
0.869565	0.927536	0.884058	0.884058	0.913043	0.869565
0.869565	0.913043	0.855072	0.884058	0.927536	0.898551
0.869565	0.913043	0.869565	0.884058	0.913043	0.869565
0.869565	0.927536	0.898551	0.84058	0.913043	0.855072
0.855072	0.913043	0.869565	0.884058	0.898551	0.855072
0.869565	0.913043	0.869565	0.884058	0.927536	0.869565
0.869565	0.927536	0.869565	0.884058	0.927536	0.855072
0.884058	0.927536	0.884058	0.884058	0.913043	0.884058
0.869565	0.927536	0.869565	0.884058	0.898551	0.869565
0.855072	0.913043	0.884058	0.884058	0.913043	0.884058
0.884058	0.927536	0.869565	0.869565	0.913043	0.855072
0.898551	0.927536	0.869565	0.869565	0.913043	0.898551
0.884058	0.927536	0.869565	0.869565	0.913043	0.898551
0.869565	0.913043	0.884058	0.869565	0.913043	0.884058
0.84058	0.927536	0.869565	0.869565	0.927536	0.898551
0.869565	0.927536	0.869565	0.869565	0.913043	0.855072
0.869565	0.913043	0.884058	0.869565	0.927536	0.884058
0.869565	0.927536	0.869565	0.869565	0.927536	0.898551
0.869565	0.927536	0.884058	0.884058	0.913043	0.884058
0.869565	0.927536	0.869565	0.884058	0.913043	0.869565
0.869565	0.927536	0.884058	0.869565	0.913043	0.884058
0.869565	0.927536	0.884058	0.869565	0.913043	0.884058
0.869565	0.927536	0.869565	0.869565	0.913043	0.869565
0.884058	0.927536	0.869565	0.869565	0.913043	0.884058
0.884058	0.927536	0.869565	0.884058	0.898551	0.898551
0.869565	0.927536	0.855072	0.884058	0.913043	0.898551
0.855072	0.927536	0.898551	0.869565	0.913043	0.884058
0.869565	0.927536	0.884058	0.869565	0.913043	0.884058
0.855072	0.927536	0.884058	0.884058	0.898551	0.884058
0.855072	0.927536	0.898551	0.884058	0.913043	0.884058
0.869565	0.927536	0.884058	0.884058	0.913043	0.869565
0.884058	0.927536	0.884058	0.869565	0.913043	0.884058
0.884058	0.927536	0.884058	0.869565	0.913043	0.884058
0.884058	0.927536	0.884058	0.884058	0.927536	0.898551
0.869565	0.927536	0.884058	0.884058	0.927536	0.884058
0.869565	0.927536	0.869565	0.884058	0.913043	0.884058
0.855072	0.927536	0.869565	0.855072	0.913043	0.884058
0.869565	0.927536	0.869565	0.869565	0.913043	0.869565
0.855072	0.927536	0.898551	0.884058	0.913043	0.884058
0.869565	0.927536	0.884058	0.869565	0.913043	0.884058
0.869565	0.927536	0.869565	0.869565	0.913043	0.884058
0.884058	0.927536	0.869565	0.869565	0.913043	0.884058
0.869565	0.927536	0.884058	0.869565	0.913043	0.869565
0.869565	0.927536	0.869565	0.869565	0.898551	0.855072
0.855072	0.927536	0.869565	0.869565	0.898551	0.884058
0.869565	0.927536	0.884058	0.884058	0.913043	0.869565
0.869565	0.927536	0.884058	0.855072	0.913043	0.884058
0.869565	0.913043	0.884058	0.855072	0.913043	0.884058
0.869565	0.927536	0.884058	0.869565	0.927536	0.898551
0.884058	0.927536	0.869565	0.869565	0.913043	0.884058
0.855072	0.927536	0.869565	0.884058	0.898551	0.898551
0.855072	0.927536	0.884058	0.898551	0.913043	0.826087
0.811594	0.927536	0.884058	0.869565	0.927536	0.898551
0.855072	0.913043	0.869565	0.884058	0.913043	0.913043
0.869565	0.913043	0.884058	0.884058	0.913043	0.884058
0.869565	0.927536	0.884058	0.884058	0.927536	0.855072
0.869565	0.927536	0.869565	0.869565	0.913043	0.869565
0.869565	0.927536	0.884058	0.869565	0.927536	0.898551
0.855072	0.927536	0.884058	0.869565	0.927536	0.898551
0.855072	0.927536	0.884058	0.884058	0.927536	0.898551
0.869565	0.927536	0.84058	0.869565	0.927536	0.884058
0.855072	0.927536	0.855072	0.869565	0.927536	0.855072
0.884058	0.927536	0.884058	0.869565	0.927536	0.869565
0.869565	0.913043	0.869565	0.869565	0.898551	0.855072
0.84058	0.927536	0.884058	0.869565	0.913043	0.884058
0.855072	0.927536	0.869565	0.884058	0.898551	0.884058
0.884058	0.927536	0.869565	0.884058	0.913043	0.855072
0.869565	0.913043	0.869565	0.869565	0.898551	0.884058
0.884058	0.927536	0.884058	0.869565	0.898551	0.884058
0.884058	0.913043	0.884058	0.869565	0.898551	0.884058
0.869565	0.927536	0.884058	0.884058	0.913043	0.898551
0.869565	0.913043	0.884058	0.884058	0.898551	0.898551
0.869565	0.927536	0.855072	0.884058	0.927536	0.884058
0.884058	0.927536	0.884058	0.855072	0.898551	0.898551
0.869565	0.927536	0.884058	0.869565	0.927536	0.869565
0.869565	0.927536	0.884058	0.869565	0.913043	0.869565
0.869565	0.927536	0.884058	0.855072	0.913043	0.884058
0.869565	0.913043	0.898551	0.869565	0.927536	0.869565
0.869565	0.927536	0.884058	0.869565	0.913043	0.869565
0.855072	0.927536	0.855072	0.884058	0.913043	0.869565
0.884058	0.913043	0.884058	0.884058	0.927536	0.869565
0.869565	0.927536	0.898551	0.898551	0.913043	0.898551
0.884058	0.927536	0.898551	0.884058	0.913043	0.884058
0.855072	0.927536	0.898551	0.884058	0.913043	0.884058
0.869565	0.927536	0.869565	0.884058	0.913043	0.869565
0.884058	0.927536	0.855072	0.855072	0.927536	0.869565
0.884058	0.927536	0.869565	0.855072	0.927536	0.884058
0.869565	0.927536	0.869565	0.884058	0.913043	0.869565
0.855072	0.927536	0.898551	0.884058	0.913043	0.913043
0.869565	0.913043	0.898551	0.884058	0.913043	0.884058
0.869565	0.913043	0.884058	0.869565	0.913043	0.869565
0.884058	0.884058	0.898551	0.884058	0.913043	0.855072
0.884058	0.927536	0.884058	0.855072	0.913043	0.898551
0.869565	0.927536	0.869565	0.869565	0.913043	0.898551
0.869565	0.927536	0.855072	0.869565	0.927536	0.898551
0.811594	0.927536	0.855072	0.869565	0.913043	0.884058
0.811594	0.927536	0.898551	0.869565	0.913043	0.884058
0.869565	0.913043	0.898551	0.884058	0.927536	0.884058
0.869565	0.927536	0.884058	0.898551	0.898551	0.884058
0.869565	0.927536	0.898551	0.884058	0.927536	0.884058
0.869565	0.927536	0.884058	0.869565	0.913043	0.884058
0.869565	0.927536	0.898551	0.884058	0.913043	0.898551
0.869565	0.913043	0.869565	0.884058	0.898551	0.898551
0.84058	0.927536	0.855072	0.869565	0.898551	0.869565
0.855072	0.927536	0.869565	0.898551	0.913043	0.869565
0.884058	0.927536	0.884058	0.898551	0.913043	0.869565
0.855072	0.927536	0.855072	0.855072	0.913043	0.898551
0.869565	0.927536	0.898551	0.869565	0.913043	0.884058
0.869565	0.927536	0.869565	0.869565	0.913043	0.869565
0.884058	0.927536	0.869565	0.855072	0.913043	0.884058
0.898551	0.913043	0.869565	0.869565	0.913043	0.855072
0.855072	0.927536	0.869565	0.884058	0.913043	0.869565
0.884058	0.913043	0.884058	0.869565	0.913043	0.898551
0.884058	0.927536	0.869565	0.855072	0.884058	0.826087
0.855072	0.927536	0.884058	0.898551	0.913043	0.884058
0.869565	0.927536	0.869565	0.884058	0.913043	0.855072
0.855072	0.927536	0.898551	0.855072	0.913043	0.869565
0.869565	0.927536	0.855072	0.869565	0.913043	0.913043
0.884058	0.913043	0.855072	0.884058	0.913043	0.884058
0.869565	0.913043	0.884058	0.884058	0.913043	0.898551
0.869565	0.927536	0.884058	0.884058	0.927536	0.898551
0.884058	0.927536	0.898551	0.869565	0.927536	0.855072
0.884058	0.927536	0.869565	0.869565	0.898551	0.898551
0.869565	0.927536	0.884058	0.855072	0.913043	0.898551
0.869565	0.913043	0.869565	0.869565	0.913043	0.855072
0.884058	0.927536	0.884058	0.84058	0.927536	0.869565
0.869565	0.927536	0.884058	0.855072	0.927536	0.826087
0.884058	0.927536	0.898551	0.869565	0.927536	0.884058
0.884058	0.927536	0.898551	0.869565	0.898551	0.884058
0.869565	0.927536	0.869565	0.884058	0.898551	0.884058
0.884058	0.927536	0.869565	0.884058	0.898551	0.884058
0.869565	0.927536	0.898551	0.855072	0.913043	0.884058
0.869565	0.927536	0.869565	0.84058	0.927536	0.898551
0.869565	0.927536	0.855072	0.898551	0.927536	0.884058
0.884058	0.927536	0.884058	0.898551	0.927536	0.869565
0.884058	0.927536	0.884058	0.884058	0.913043	0.884058
0.869565	0.927536	0.869565	0.869565	0.927536	0.869565
0.884058	0.927536	0.869565	0.811594	0.913043	0.884058
0.855072	0.913043	0.869565	0.898551	0.927536	0.898551
0.855072	0.927536	0.869565	0.884058	0.913043	0.884058
0.884058	0.927536	0.869565	0.884058	0.927536	0.884058
0.855072	0.927536	0.855072	0.884058	0.913043	0.884058
0.884058	0.927536	0.869565	0.898551	0.913043	0.869565
0.869565	0.927536	0.884058	0.884058	0.913043	0.811594
0.869565	0.927536	0.884058	0.884058	0.913043	0.826087
0.884058	0.927536	0.884058	0.884058	0.927536	0.884058
0.811594	0.927536	0.898551	0.884058	0.927536	0.884058
0.869565	0.913043	0.869565	0.898551	0.927536	0.855072
0.855072	0.927536	0.869565	0.898551	0.913043	0.869565
0.869565	0.927536	0.855072	0.826087	0.898551	0.869565
0.869565	0.927536	0.884058	0.898551	0.884058	0.884058
0.869565	0.927536	0.898551	0.855072	0.898551	0.869565
0.869565	0.927536	0.898551	0.884058	0.884058	0.884058
0.869565	0.913043	0.898551	0.826087	0.913043	0.884058
0.869565	0.927536	0.869565	0.884058	0.913043	0.884058
0.869565	0.927536	0.898551	0.884058	0.898551	0.884058
0.84058	0.927536	0.869565	0.869565	0.898551	0.884058
0.855072	0.927536	0.884058	0.811594	0.913043	0.898551
0.855072	0.913043	0.855072	0.855072	0.913043	0.898551
0.855072	0.927536	0.869565	0.855072	0.913043	0.869565
0.869565	0.927536	0.855072	0.869565	0.898551	0.898551
0.884058	0.927536	0.869565	0.884058	0.913043	0.869565
0.855072	0.927536	0.884058	0.884058	0.927536	0.869565
0.869565	0.927536	0.898551	0.884058	0.913043	0.913043
0.869565	0.927536	0.869565	0.884058	0.927536	0.869565
0.869565	0.927536	0.826087	0.884058	0.927536	0.869565
0.855072	0.927536	0.884058	0.884058	0.927536	0.811594
0.884058	0.927536	0.855072	0.884058	0.927536	0.869565
0.884058	0.927536	0.884058	0.884058	0.898551	0.869565
0.884058	0.927536	0.884058	0.884058	0.913043	0.884058
0.855072	0.927536	0.869565	0.869565	0.913043	0.898551
0.869565	0.927536	0.869565	0.869565	0.913043	0.884058
0.884058	0.927536	0.884058	0.869565	0.913043	0.884058
0.855072	0.927536	0.898551	0.855072	0.927536	0.869565
0.869565	0.927536	0.884058	0.869565	0.913043	0.855072
0.869565	0.927536	0.855072	0.884058	0.913043	0.913043
0.884058	0.927536	0.884058	0.869565	0.913043	0.884058
0.869565	0.927536	0.869565	0.869565	0.913043	0.884058
0.884058	0.913043	0.869565	0.884058	0.913043	0.826087
0.855072	0.913043	0.884058	0.869565	0.913043	0.869565
0.869565	0.927536	0.898551	0.855072	0.898551	0.869565
0.884058	0.927536	0.884058	0.884058	0.913043	0.884058
0.869565	0.927536	0.869565	0.884058	0.927536	0.855072
0.884058	0.913043	0.884058	0.898551	0.913043	0.898551
0.884058	0.927536	0.869565	0.855072	0.927536	0.884058
0.811594	0.927536	0.869565	0.869565	0.927536	0.884058
0.884058	0.927536	0.884058	0.884058	0.913043	0.898551
0.869565	0.913043	0.884058	0.869565	0.913043	0.884058
0.869565	0.927536	0.869565	0.869565	0.927536	0.884058
0.855072	0.927536	0.898551	0.869565	0.913043	0.898551
0.869565	0.913043	0.898551	0.855072	0.927536	0.884058
0.869565	0.927536	0.869565	0.84058	0.927536	0.898551
0.869565	0.927536	0.898551	0.884058	0.927536	0.884058
0.811594	0.927536	0.869565	0.869565	0.913043	0.884058
0.884058	0.927536	0.869565	0.898551	0.927536	0.884058
0.869565	0.927536	0.869565	0.884058	0.913043	0.898551
0.811594	0.927536	0.884058	0.855072	0.927536	0.898551
0.855072	0.927536	0.869565	0.869565	0.898551	0.869565
0.869565	0.927536	0.869565	0.884058	0.913043	0.898551
0.884058	0.913043	0.884058	0.869565	0.913043	0.869565
0.869565	0.927536	0.869565	0.869565	0.898551	0.898551
0.869565	0.927536	0.869565	0.884058	0.913043	0.869565
0.869565	0.927536	0.869565	0.869565	0.913043	0.869565
0.884058	0.927536	0.884058	0.826087	0.927536	0.884058
0.869565	0.927536	0.884058	0.884058	0.913043	0.898551
0.884058	0.913043	0.855072	0.884058	0.913043	0.855072
0.855072	0.913043	0.855072	0.869565	0.913043	0.884058
0.869565	0.927536	0.884058	0.869565	0.913043	0.884058
0.869565	0.927536	0.869565	0.869565	0.898551	0.898551
0.884058	0.927536	0.884058	0.84058	0.913043	0.884058
0.898551	0.913043	0.884058	0.869565	0.913043	0.884058
0.869565	0.913043	0.869565	0.811594	0.913043	0.884058
0.869565	0.927536	0.884058	0.797101	0.913043	0.884058
0.884058	0.913043	0.869565	0.826087	0.913043	0.884058
0.884058	0.927536	0.869565	0.884058	0.913043	0.884058
0.884058	0.884058	0.884058	0.826087	0.913043	0.884058
0.855072	0.913043	0.869565	0.811594	0.913043	0.869565
0.869565	0.927536	0.898551	0.869565	0.927536	0.884058
0.884058	0.913043	0.884058	0.869565	0.927536	0.898551
0.884058	0.927536	0.884058	0.869565	0.927536	0.869565
0.869565	0.927536	0.855072	0.884058	0.927536	0.884058
0.869565	0.913043	0.884058	0.898551	0.927536	0.884058
0.869565	0.913043	0.898551	0.869565	0.927536	0.884058
0.884058	0.927536	0.797101	0.884058	0.927536	0.869565
0.855072	0.927536	0.797101	0.855072	0.927536	0.855072
0.869565	0.927536	0.869565	0.855072	0.913043	0.869565
0.869565	0.913043	0.869565	0.855072	0.913043	0.869565
0.869565	0.927536	0.884058	0.869565	0.927536	0.826087
0.884058	0.927536	0.869565	0.869565	0.927536	0.884058
0.869565	0.927536	0.869565	0.869565	0.898551	0.884058
0.855072	0.927536	0.884058	0.869565	0.913043	0.869565
0.855072	0.927536	0.884058	0.855072	0.927536	0.898551
0.869565	0.927536	0.855072	0.869565	0.927536	0.884058
0.884058	0.927536	0.869565	0.84058	0.927536	0.826087
0.869565	0.927536	0.898551	0.826087	0.913043	0.869565
0.869565	0.927536	0.855072	0.855072	0.913043	0.884058
0.869565	0.927536	0.898551	0.884058	0.913043	0.884058
0.869565	0.927536	0.898551	0.855072	0.927536	0.855072
0.869565	0.927536	0.811594	0.884058	0.927536	0.898551
0.869565	0.927536	0.884058	0.884058	0.927536	0.884058
0.884058	0.927536	0.898551	0.869565	0.927536	0.898551
0.869565	0.927536	0.797101	0.84058	0.898551	0.884058
0.869565	0.927536	0.884058	0.884058	0.898551	0.884058
0.884058	0.913043	0.884058	0.855072	0.898551	0.869565
0.884058	0.927536	0.898551	0.884058	0.927536	0.884058
0.869565	0.927536	0.869565	0.855072	0.913043	0.869565
0.855072	0.927536	0.884058	0.884058	0.927536	0.898551
0.869565	0.927536	0.884058	0.898551	0.913043	0.884058
0.869565	0.927536	0.869565	0.884058	0.898551	0.869565
0.869565	0.913043	0.869565	0.884058	0.913043	0.884058
0.869565	0.913043	0.869565	0.869565	0.913043	0.869565
0.869565	0.927536	0.869565	0.84058	0.913043	0.84058
0.855072	0.927536	0.869565	0.898551	0.913043	0.869565
0.869565	0.927536	0.869565	0.811594	0.898551	0.884058
0.855072	0.913043	0.869565	0.884058	0.913043	0.855072
0.884058	0.927536	0.884058	0.869565	0.927536	0.884058
0.884058	0.927536	0.898551	0.797101	0.927536	0.898551
0.869565	0.913043	0.898551	0.869565	0.913043	0.84058
0.869565	0.913043	0.869565	0.811594	0.913043	0.884058
0.855072	0.927536	0.869565	0.884058	0.913043	0.884058
0.855072	0.898551	0.898551	0.826087	0.913043	0.884058
0.869565	0.927536	0.826087	0.855072	0.913043	0.898551
0.884058	0.927536	0.898551	0.884058	0.927536	0.898551
0.884058	0.927536	0.884058	0.884058	0.913043	0.884058
0.869565	0.927536	0.826087	0.811594	0.913043	0.826087
0.869565	0.927536	0.884058	0.869565	0.927536	0.898551
0.869565	0.927536	0.869565	0.869565	0.927536	0.898551
0.869565	0.913043	0.884058	0.855072	0.927536	0.869565
0.869565	0.913043	0.898551	0.811594	0.913043	0.884058
0.869565	0.927536	0.884058	0.869565	0.913043	0.884058
0.811594	0.927536	0.869565	0.869565	0.927536	0.884058
0.811594	0.927536	0.898551	0.869565	0.913043	0.811594
0.855072	0.927536	0.855072	0.869565	0.913043	0.884058
0.811594	0.913043	0.884058	0.884058	0.913043	0.898551
0.811594	0.927536	0.884058	0.855072	0.913043	0.884058
0.869565	0.927536	0.884058	0.884058	0.913043	0.869565
0.797101	0.927536	0.797101	0.884058	0.898551	0.869565
0.855072	0.913043	0.884058	0.884058	0.898551	0.898551
0.884058	0.927536	0.884058	0.898551	0.913043	0.869565
0.855072	0.927536	0.884058	0.898551	0.913043	0.884058
0.869565	0.927536	0.898551	0.898551	0.927536	0.884058
0.869565	0.927536	0.884058	0.884058	0.927536	0.884058
0.869565	0.927536	0.884058	0.869565	0.927536	0.884058
0.884058	0.913043	0.898551	0.869565	0.898551	0.884058
0.869565	0.927536	0.869565	0.869565	0.898551	0.869565
0.869565	0.927536	0.884058	0.898551	0.927536	0.826087
0.884058	0.927536	0.811594	0.855072	0.913043	0.869565
0.782609	0.913043	0.898551	0.884058	0.913043	0.898551
0.869565	0.927536	0.898551	0.869565	0.927536	0.898551
0.869565	0.927536	0.811594	0.898551	0.913043	0.884058
0.884058	0.927536	0.898551	0.855072	0.913043	0.869565
0.869565	0.927536	0.884058	0.811594	0.927536	0.869565
0.869565	0.913043	0.869565	0.782609	0.927536	0.898551
0.869565	0.913043	0.869565	0.826087	0.898551	0.869565
0.869565	0.927536	0.869565	0.855072	0.927536	0.884058
0.869565	0.913043	0.855072	0.811594	0.913043	0.869565
0.869565	0.927536	0.898551	0.869565	0.927536	0.797101
0.884058	0.913043	0.884058	0.898551	0.927536	0.884058
0.884058	0.913043	0.869565	0.797101	0.927536	0.826087
0.884058	0.927536	0.869565	0.884058	0.913043	0.884058
0.869565	0.927536	0.869565	0.826087	0.927536	0.884058
0.869565	0.913043	0.884058	0.884058	0.913043	0.898551
0.869565	0.913043	0.855072	0.855072	0.913043	0.869565
0.869565	0.927536	0.898551	0.884058	0.927536	0.898551
0.869565	0.927536	0.898551	0.855072	0.913043	0.869565
0.884058	0.913043	0.884058	0.797101	0.913043	0.884058
0.869565	0.927536	0.855072	0.869565	0.913043	0.855072
0.869565	0.927536	0.869565	0.826087	0.913043	0.84058
0.869565	0.913043	0.898551	0.884058	0.927536	0.797101
0.768116	0.927536	0.869565	0.869565	0.927536	0.811594
0.869565	0.927536	0.869565	0.869565	0.913043	0.884058
0.869565	0.927536	0.797101	0.826087	0.927536	0.884058
0.884058	0.927536	0.855072	0.884058	0.898551	0.898551
0.869565	0.913043	0.855072	0.84058	0.898551	0.855072
0.884058	0.927536	0.855072	0.884058	0.913043	0.869565
0.869565	0.927536	0.884058	0.84058	0.913043	0.84058
0.884058	0.927536	0.869565	0.855072	0.927536	0.869565
0.884058	0.927536	0.869565	0.869565	0.913043	0.869565
0.884058	0.898551	0.869565	0.884058	0.913043	0.898551
0.869565	0.927536	0.898551	0.811594	0.913043	0.826087
0.869565	0.927536	0.884058	0.869565	0.927536	0.869565
0.869565	0.927536	0.898551	0.869565	0.927536	0.884058
0.869565	0.927536	0.797101	0.869565	0.913043	0.884058
0.869565	0.927536	0.869565	0.869565	0.913043	0.884058
0.884058	0.927536	0.898551	0.84058	0.898551	0.884058
0.869565	0.927536	0.869565	0.884058	0.913043	0.913043
0.884058	0.927536	0.884058	0.855072	0.913043	0.884058
0.855072	0.927536	0.884058	0.869565	0.913043	0.869565
0.869565	0.927536	0.898551	0.826087	0.898551	0.855072
0.797101	0.927536	0.884058	0.797101	0.913043	0.898551
0.884058	0.927536	0.898551	0.855072	0.913043	0.826087
0.884058	0.913043	0.884058	0.811594	0.913043	0.826087
0.811594	0.927536	0.869565	0.826087	0.913043	0.811594
0.884058	0.927536	0.869565	0.811594	0.913043	0.811594
0.869565	0.913043	0.869565	0.811594	0.913043	0.811594
0.869565	0.927536	0.884058	0.811594	0.898551	0.826087
0.855072	0.927536	0.84058	0.884058	0.898551	0.884058
0.884058	0.913043	0.84058	0.797101	0.898551	0.855072
0.884058	0.927536	0.855072	0.855072	0.927536	0.884058
0.869565	0.927536	0.869565	0.797101	0.927536	0.855072
0.869565	0.927536	0.884058	0.884058	0.927536	0.84058
0.811594	0.927536	0.884058	0.898551	0.927536	0.869565
0.869565	0.927536	0.898551	0.811594	0.927536	0.898551
0.884058	0.927536	0.869565	0.869565	0.898551	0.826087
0.855072	0.927536	0.869565	0.884058	0.913043	0.884058
0.869565	0.927536	0.855072	0.84058	0.927536	0.869565
0.869565	0.927536	0.884058	0.869565	0.898551	0.884058
0.869565	0.927536	0.884058	0.869565	0.898551	0.811594
0.869565	0.927536	0.869565	0.869565	0.927536	0.869565
0.884058	0.927536	0.884058	0.869565	0.927536	0.826087
0.884058	0.927536	0.884058	0.884058	0.927536	0.884058
0.811594	0.913043	0.884058	0.869565	0.913043	0.884058
0.884058	0.913043	0.898551	0.869565	0.927536	0.84058
0.855072	0.927536	0.884058	0.884058	0.913043	0.869565
0.869565	0.927536	0.884058	0.826087	0.898551	0.884058
0.884058	0.927536	0.869565	0.826087	0.898551	0.884058
0.855072	0.927536	0.898551	0.855072	0.927536	0.826087
0.869565	0.927536	0.884058	0.869565	0.913043	0.855072
0.869565	0.927536	0.811594	0.855072	0.898551	0.884058
0.869565	0.927536	0.826087	0.855072	0.927536	0.884058
0.797101	0.927536	0.898551	0.855072	0.913043	0.884058
0.884058	0.927536	0.869565	0.855072	0.898551	0.826087
0.869565	0.927536	0.884058	0.826087	0.913043	0.84058
0.884058	0.927536	0.869565	0.869565	0.913043	0.869565
0.884058	0.927536	0.869565	0.884058	0.913043	0.898551
0.884058	0.913043	0.884058	0.869565	0.927536	0.898551
0.884058	0.927536	0.884058	0.884058	0.927536	0.884058
0.869565	0.927536	0.884058	0.884058	0.913043	0.869565
0.869565	0.927536	0.811594	0.797101	0.913043	0.826087
0.869565	0.913043	0.782609	0.869565	0.927536	0.913043
0.811594	0.927536	0.884058	0.869565	0.913043	0.826087
0.869565	0.927536	0.884058	0.855072	0.913043	0.884058
0.869565	0.927536	0.855072	0.869565	0.913043	0.884058
0.797101	0.927536	0.855072	0.84058	0.927536	0.869565
0.869565	0.927536	0.884058	0.898551	0.927536	0.869565
0.869565	0.913043	0.855072	0.826087	0.927536	0.811594
0.869565	0.927536	0.869565	0.869565	0.927536	0.884058
0.855072	0.927536	0.884058	0.855072	0.927536	0.884058
0.884058	0.927536	0.884058	0.869565	0.927536	0.898551
0.811594	0.927536	0.811594	0.913043	0.913043	0.898551
0.869565	0.913043	0.869565	0.869565	0.927536	0.826087
0.869565	0.927536	0.811594	0.855072	0.913043	0.898551
0.855072	0.927536	0.869565	0.869565	0.913043	0.869565
0.869565	0.927536	0.869565	0.811594	0.927536	0.826087
0.869565	0.927536	0.869565	0.855072	0.927536	0.927536
0.869565	0.927536	0.811594	0.84058	0.927536	0.898551
0.869565	0.927536	0.811594	0.84058	0.898551	0.884058
0.855072	0.927536	0.884058	0.855072	0.913043	0.898551
0.855072	0.927536	0.869565	0.811594	0.913043	0.898551
0.869565	0.927536	0.884058	0.811594	0.927536	0.869565
0.869565	0.927536	0.826087	0.869565	0.913043	0.869565
0.869565	0.927536	0.884058	0.869565	0.913043	0.898551
0.884058	0.927536	0.884058	0.884058	0.898551	0.898551
0.884058	0.927536	0.884058	0.869565	0.898551	0.884058
0.869565	0.913043	0.884058	0.884058	0.913043	0.826087
0.884058	0.927536	0.884058	0.869565	0.913043	0.869565
0.797101	0.898551	0.797101	0.884058	0.913043	0.826087
0.884058	0.927536	0.884058	0.869565	0.898551	0.898551
0.869565	0.927536	0.797101	0.84058	0.913043	0.869565
0.826087	0.927536	0.797101	0.869565	0.913043	0.869565
0.869565	0.913043	0.869565	0.898551	0.913043	0.826087
0.797101	0.927536	0.898551	0.898551	0.927536	0.884058
0.869565	0.927536	0.898551	0.797101	0.927536	0.884058
0.869565	0.927536	0.869565	0.84058	0.913043	0.811594
0.884058	0.927536	0.869565	0.811594	0.927536	0.811594
0.884058	0.913043	0.826087	0.797101	0.913043	0.898551
0.884058	0.927536	0.884058	0.898551	0.913043	0.826087
0.869565	0.927536	0.869565	0.84058	0.927536	0.869565
0.855072	0.927536	0.869565	0.884058	0.927536	0.826087
0.884058	0.927536	0.869565	0.898551	0.913043	0.913043
0.884058	0.913043	0.898551	0.855072	0.913043	0.797101
0.869565	0.913043	0.855072	0.84058	0.927536	0.898551
0.869565	0.927536	0.855072	0.84058	0.898551	0.797101
0.869565	0.927536	0.782609	0.811594	0.913043	0.869565
0.811594	0.913043	0.884058	0.884058	0.927536	0.826087
0.869565	0.913043	0.869565	0.797101	0.913043	0.869565
0.869565	0.913043	0.869565	0.884058	0.898551	0.797101
0.869565	0.913043	0.884058	0.884058	0.898551	0.898551
0.869565	0.927536	0.884058	0.869565	0.913043	0.884058
0.855072	0.927536	0.884058	0.84058	0.898551	0.869565
0.782609	0.927536	0.869565	0.884058	0.898551	0.884058
0.869565	0.913043	0.869565	0.855072	0.913043	0.797101
0.811594	0.913043	0.898551	0.884058	0.913043	0.898551
0.811594	0.913043	0.884058	0.884058	0.913043	0.898551
0.869565	0.927536	0.898551	0.898551	0.898551	0.826087
0.884058	0.927536	0.869565	0.913043	0.898551	0.884058
0.884058	0.913043	0.884058	0.826087	0.898551	0.826087
0.811594	0.913043	0.869565	0.869565	0.927536	0.826087
0.811594	0.927536	0.869565	0.884058	0.927536	0.884058
0.797101	0.927536	0.869565	0.855072	0.927536	0.898551
0.884058	0.927536	0.898551	0.869565	0.913043	0.826087
0.869565	0.927536	0.884058	0.826087	0.927536	0.826087
0.826087	0.927536	0.884058	0.884058	0.913043	0.797101
0.884058	0.927536	0.884058	0.855072	0.927536	0.869565
0.811594	0.927536	0.797101	0.884058	0.927536	0.884058
0.84058	0.913043	0.869565	0.826087	0.927536	0.811594
0.855072	0.927536	0.898551	0.811594	0.913043	0.855072
0.869565	0.927536	0.869565	0.898551	0.913043	0.869565
0.797101	0.913043	0.884058	0.869565	0.913043	0.869565
0.855072	0.927536	0.869565	0.826087	0.913043	0.869565
0.869565	0.927536	0.855072	0.84058	0.913043	0.826087
0.797101	0.913043	0.855072	0.811594	0.913043	0.884058
0.811594	0.927536	0.855072	0.811594	0.913043	0.797101
0.811594	0.913043	0.869565	0.811594	0.913043	0.869565
0.884058	0.927536	0.826087	0.869565	0.927536	0.811594
0.855072	0.927536	0.869565	0.84058	0.913043	0.826087
0.884058	0.927536	0.869565	0.869565	0.913043	0.826087
0.811594	0.927536	0.782609	0.811594	0.913043	0.826087
0.869565	0.927536	0.884058	0.811594	0.927536	0.884058
0.826087	0.927536	0.884058	0.811594	0.927536	0.913043
0.869565	0.884058	0.797101	0.869565	0.913043	0.898551
0.855072	0.927536	0.884058	0.84058	0.927536	0.811594
0.811594	0.927536	0.884058	0.782609	0.913043	0.884058
0.869565	0.927536	0.884058	0.826087	0.913043	0.826087
0.869565	0.913043	0.869565	0.869565	0.898551	0.884058
0.869565	0.927536	0.855072	0.84058	0.913043	0.811594
0.797101	0.913043	0.855072	0.869565	0.913043	0.869565
0.884058	0.927536	0.869565	0.884058	0.913043	0.869565
0.797101	0.927536	0.884058	0.884058	0.927536	0.797101
0.884058	0.927536	0.869565	0.869565	0.913043	0.898551
0.797101	0.927536	0.869565	0.869565	0.913043	0.84058
0.898551	0.927536	0.884058	0.811594	0.927536	0.869565
0.869565	0.913043	0.884058	0.884058	0.927536	0.855072
0.826087	0.927536	0.898551	0.855072	0.913043	0.797101
0.884058	0.927536	0.884058	0.898551	0.913043	0.855072
0.811594	0.927536	0.869565	0.811594	0.913043	0.884058
0.797101	0.927536	0.898551	0.869565	0.927536	0.826087
0.869565	0.927536	0.811594	0.797101	0.927536	0.898551
0.869565	0.927536	0.884058	0.869565	0.927536	0.869565
0.869565	0.927536	0.884058	0.855072	0.913043	0.84058
0.869565	0.927536	0.884058	0.826087	0.913043	0.884058
0.811594	0.927536	0.898551	0.884058	0.927536	0.826087
0.869565	0.927536	0.855072	0.84058	0.913043	0.826087
0.869565	0.913043	0.884058	0.811594	0.913043	0.869565
0.884058	0.927536	0.884058	0.884058	0.913043	0.884058
0.869565	0.927536	0.884058	0.811594	0.913043	0.869565
0.869565	0.927536	0.782609	0.869565	0.927536	0.898551
0.869565	0.927536	0.768116	0.869565	0.913043	0.884058
0.898551	0.927536	0.855072	0.797101	0.927536	0.869565
0.869565	0.927536	0.869565	0.869565	0.927536	0.884058
0.869565	0.913043	0.811594	0.884058	0.898551	0.855072
0.869565	0.927536	0.855072	0.869565	0.913043	0.884058
0.855072	0.913043	0.811594	0.869565	0.913043	0.884058
0.869565	0.927536	0.898551	0.826087	0.913043	0.826087
0.869565	0.927536	0.826087	0.826087	0.913043	0.869565
0.869565	0.913043	0.898551	0.898551	0.927536	0.869565
0.869565	0.927536	0.898551	0.84058	0.927536	0.884058
0.811594	0.927536	0.811594	0.84058	0.927536	0.884058
0.797101	0.884058	0.826087	0.869565	0.927536	0.84058
0.869565	0.884058	0.884058	0.898551	0.913043	0.869565
0.797101	0.927536	0.898551	0.811594	0.927536	0.826087
0.869565	0.913043	0.898551	0.826087	0.927536	0.884058
0.869565	0.927536	0.826087	0.811594	0.898551	0.826087
0.869565	0.927536	0.855072	0.84058	0.913043	0.884058
0.869565	0.927536	0.855072	0.855072	0.913043	0.898551
0.884058	0.927536	0.869565	0.797101	0.927536	0.797101
0.884058	0.913043	0.869565	0.884058	0.927536	0.826087
0.869565	0.927536	0.869565	0.855072	0.927536	0.811594
0.797101	0.927536	0.898551	0.898551	0.913043	0.826087
0.869565	0.913043	0.826087	0.869565	0.913043	0.855072
0.869565	0.913043	0.826087	0.869565	0.913043	0.884058
0.855072	0.913043	0.826087	0.811594	0.913043	0.869565
0.855072	0.913043	0.826087	0.884058	0.927536	0.84058
0.869565	0.913043	0.869565	0.869565	0.927536	0.84058
0.797101	0.927536	0.826087	0.898551	0.913043	0.811594
0.797101	0.927536	0.884058	0.884058	0.927536	0.884058
0.797101	0.927536	0.869565	0.811594	0.913043	0.884058
0.768116	0.913043	0.884058	0.811594	0.913043	0.884058
0.768116	0.927536	0.884058	0.797101	0.898551	0.898551
0.869565	0.927536	0.884058	0.797101	0.913043	0.869565
0.811594	0.927536	0.884058	0.869565	0.913043	0.768116
0.869565	0.927536	0.855072	0.811594	0.927536	0.826087
0.869565	0.927536	0.884058	0.782609	0.898551	0.869565
0.869565	0.927536	0.811594	0.811594	0.913043	0.826087
0.855072	0.927536	0.826087	0.84058	0.927536	0.884058
0.855072	0.927536	0.811594	0.869565	0.913043	0.826087
0.811594	0.927536	0.811594	0.84058	0.913043	0.884058
0.811594	0.927536	0.869565	0.884058	0.927536	0.811594
0.869565	0.927536	0.869565	0.811594	0.913043	0.826087
0.869565	0.927536	0.898551	0.84058	0.913043	0.898551
0.869565	0.927536	0.869565	0.869565	0.927536	0.811594
0.869565	0.927536	0.869565	0.84058	0.898551	0.826087
0.869565	0.913043	0.884058	0.855072	0.913043	0.826087
0.884058	0.927536	0.855072	0.84058	0.913043	0.826087
0.884058	0.927536	0.811594	0.811594	0.913043	0.884058
0.884058	0.913043	0.869565	0.884058	0.913043	0.898551
0.855072	0.927536	0.869565	0.884058	0.913043	0.797101
0.869565	0.898551	0.826087	0.884058	0.913043	0.826087
0.782609	0.913043	0.84058	0.84058	0.927536	0.884058
0.826087	0.898551	0.884058	0.855072	0.913043	0.898551
0.855072	0.913043	0.898551	0.855072	0.927536	0.811594
0.884058	0.913043	0.869565	0.84058	0.927536	0.898551
0.869565	0.898551	0.811594	0.884058	0.927536	0.826087
0.797101	0.927536	0.811594	0.884058	0.913043	0.811594
0.869565	0.927536	0.826087	0.869565	0.913043	0.869565
0.811594	0.927536	0.884058	0.811594	0.913043	0.826087
0.826087	0.913043	0.797101	0.811594	0.913043	0.811594
0.869565	0.927536	0.884058	0.826087	0.927536	0.811594
0.826087	0.927536	0.869565	0.826087	0.913043	0.855072
0.869565	0.927536	0.869565	0.884058	0.898551	0.826087
0.811594	0.927536	0.884058	0.855072	0.927536	0.855072
0.811594	0.927536	0.797101	0.855072	0.927536	0.826087
0.782609	0.927536	0.898551	0.811594	0.927536	0.898551
0.869565	0.927536	0.898551	0.782609	0.913043	0.869565
0.884058	0.927536	0.811594	0.869565	0.913043	0.811594
0.797101	0.927536	0.869565	0.84058	0.927536	0.811594
0.869565	0.927536	0.811594	0.826087	0.927536	0.869565
0.884058	0.913043	0.811594	0.869565	0.913043	0.811594
0.811594	0.927536	0.811594	0.811594	0.927536	0.869565
0.797101	0.913043	0.884058	0.84058	0.913043	0.884058
0.811594	0.927536	0.797101	0.869565	0.913043	0.898551
0.869565	0.927536	0.811594	0.884058	0.913043	0.898551
0.811594	0.927536	0.84058	0.797101	0.927536	0.855072
0.869565	0.927536	0.811594	0.84058	0.913043	0.855072
0.869565	0.927536	0.811594	0.811594	0.927536	0.884058
0.869565	0.913043	0.884058	0.855072	0.913043	0.811594
0.869565	0.927536	0.797101	0.826087	0.898551	0.797101
0.811594	0.927536	0.869565	0.855072	0.927536	0.869565
0.869565	0.927536	0.811594	0.884058	0.913043	0.811594
0.898551	0.913043	0.869565	0.811594	0.927536	0.811594
0.884058	0.927536	0.884058	0.826087	0.927536	0.811594
0.869565	0.927536	0.869565	0.811594	0.927536	0.869565
0.797101	0.927536	0.811594	0.84058	0.927536	0.811594
0.811594	0.927536	0.826087	0.869565	0.927536	0.898551
0.797101	0.913043	0.826087	0.797101	0.898551	0.898551
0.855072	0.927536	0.869565	0.797101	0.927536	0.884058
0.797101	0.927536	0.855072	0.811594	0.913043	0.913043
0.869565	0.927536	0.884058	0.811594	0.927536	0.855072
0.869565	0.927536	0.869565	0.869565	0.927536	0.811594
0.826087	0.927536	0.898551	0.826087	0.898551	0.898551
0.797101	0.927536	0.84058	0.884058	0.927536	0.826087
0.869565	0.913043	0.84058	0.797101	0.927536	0.797101
0.811594	0.927536	0.869565	0.869565	0.913043	0.826087
0.884058	0.913043	0.826087	0.826087	0.927536	0.811594
0.797101	0.927536	0.884058	0.782609	0.913043	0.913043
0.826087	0.927536	0.884058	0.855072	0.898551	0.797101
0.869565	0.927536	0.869565	0.855072	0.927536	0.884058
0.782609	0.927536	0.898551	0.84058	0.927536	0.884058
0.869565	0.913043	0.869565	0.797101	0.927536	0.884058
0.898551	0.927536	0.884058	0.869565	0.927536	0.811594
0.884058	0.927536	0.855072	0.869565	0.913043	0.884058
0.884058	0.927536	0.782609	0.811594	0.898551	0.898551
0.869565	0.927536	0.826087	0.884058	0.913043	0.884058
0.811594	0.927536	0.826087	0.826087	0.927536	0.898551
0.811594	0.927536	0.811594	0.855072	0.913043	0.811594
0.869565	0.927536	0.884058	0.782609	0.927536	0.884058
0.884058	0.927536	0.811594	0.811594	0.913043	0.913043
0.884058	0.913043	0.811594	0.855072	0.927536	0.84058
0.855072	0.913043	0.811594	0.869565	0.927536	0.826087
0.782609	0.913043	0.811594	0.811594	0.898551	0.811594
0.797101	0.913043	0.811594	0.898551	0.913043	0.869565
0.869565	0.927536	0.855072	0.84058	0.927536	0.869565
0.884058	0.913043	0.869565	0.869565	0.913043	0.898551
0.869565	0.884058	0.782609	0.826087	0.913043	0.898551
0.797101	0.913043	0.811594	0.884058	0.913043	0.826087
0.884058	0.927536	0.811594	0.855072	0.927536	0.898551
0.811594	0.927536	0.797101	0.884058	0.913043	0.84058
0.869565	0.927536	0.811594	0.898551	0.913043	0.869565
0.826087	0.927536	0.826087	0.811594	0.913043	0.884058
0.869565	0.913043	0.797101	0.797101	0.913043	0.884058
0.797101	0.927536	0.884058	0.797101	0.927536	0.884058
0.811594	0.927536	0.855072	0.797101	0.913043	0.797101
0.797101	0.927536	0.855072	0.797101	0.927536	0.884058
0.797101	0.913043	0.826087	0.869565	0.913043	0.884058
0.811594	0.927536	0.811594	0.797101	0.913043	0.826087
0.855072	0.927536	0.811594	0.797101	0.927536	0.869565
0.811594	0.927536	0.869565	0.869565	0.927536	0.782609
0.797101	0.927536	0.869565	0.869565	0.927536	0.884058
0.869565	0.927536	0.782609	0.826087	0.898551	0.869565
0.811594	0.913043	0.811594	0.869565	0.913043	0.884058
0.797101	0.927536	0.811594	0.826087	0.913043	0.884058
0.797101	0.913043	0.811594	0.826087	0.913043	0.913043
0.811594	0.927536	0.884058	0.826087	0.927536	0.811594
0.869565	0.927536	0.826087	0.869565	0.927536	0.826087
0.869565	0.913043	0.811594	0.884058	0.913043	0.84058
0.797101	0.927536	0.826087	0.884058	0.927536	0.884058
0.797101	0.927536	0.826087	0.811594	0.927536	0.869565
0.811594	0.913043	0.826087	0.884058	0.913043	0.869565
0.797101	0.927536	0.869565	0.869565	0.913043	0.855072
0.884058	0.927536	0.884058	0.855072	0.913043	0.898551
0.811594	0.927536	0.811594	0.869565	0.913043	0.855072
0.884058	0.927536	0.797101	0.811594	0.927536	0.826087
0.797101	0.927536	0.782609	0.84058	0.913043	0.855072
0.855072	0.927536	0.826087	0.869565	0.927536	0.826087
0.869565	0.927536	0.811594	0.855072	0.927536	0.797101
0.869565	0.927536	0.811594	0.869565	0.927536	0.797101
0.811594	0.927536	0.811594	0.855072	0.927536	0.913043
0.869565	0.927536	0.797101	0.869565	0.913043	0.869565
0.811594	0.927536	0.797101	0.869565	0.927536	0.797101
0.869565	0.927536	0.826087	0.797101	0.927536	0.84058
0.811594	0.927536	0.826087	0.884058	0.913043	0.884058
0.884058	0.913043	0.826087	0.811594	0.913043	0.884058
0.811594	0.927536	0.884058	0.855072	0.913043	0.797101
0.869565	0.927536	0.884058	0.797101	0.913043	0.84058
0.869565	0.927536	0.797101	0.826087	0.927536	0.884058
0.869565	0.927536	0.811594	0.869565	0.913043	0.826087
0.869565	0.927536	0.797101	0.826087	0.927536	0.898551
0.811594	0.927536	0.797101	0.869565	0.913043	0.898551
0.826087	0.913043	0.84058	0.826087	0.927536	0.884058
0.826087	0.927536	0.811594	0.826087	0.927536	0.811594
0.884058	0.927536	0.811594	0.768116	0.913043	0.797101
0.797101	0.927536	0.884058	0.84058	0.913043	0.869565
0.811594	0.927536	0.884058	0.869565	0.913043	0.898551
0.826087	0.927536	0.869565	0.855072	0.927536	0.884058
0.869565	0.927536	0.884058	0.811594	0.927536	0.811594
0.869565	0.913043	0.811594	0.898551	0.927536	0.869565
0.855072	0.913043	0.797101	0.826087	0.927536	0.826087
0.811594	0.898551	0.811594	0.884058	0.927536	0.797101
0.797101	0.913043	0.811594	0.782609	0.927536	0.826087
0.884058	0.927536	0.84058	0.797101	0.927536	0.84058
0.797101	0.927536	0.782609	0.811594	0.927536	0.797101
0.811594	0.927536	0.811594	0.811594	0.927536	0.826087
0.797101	0.927536	0.811594	0.84058	0.913043	0.855072
0.782609	0.927536	0.782609	0.855072	0.927536	0.884058
0.797101	0.927536	0.826087	0.826087	0.927536	0.811594
0.811594		0.826087	0.811594	0.927536	0.84058
0.797101		0.826087	0.826087	0.927536	0.884058
0.811594		0.884058	0.797101	0.927536	0.855072
0.884058		0.826087	0.811594	0.927536	0.855072
0.797101		0.811594	0.884058	0.927536	0.826087
0.811594		0.884058	0.826087	0.927536	0.913043
0.869565		0.84058	0.84058	0.927536	0.811594
0.826087		0.84058	0.797101	0.913043	0.84058
0.826087		0.826087	0.884058	0.913043	0.826087
0.855072		0.869565	0.84058	0.927536	0.855072
0.84058		0.869565	0.826087	0.913043	0.811594
0.869565		0.884058	0.826087	0.913043	0.855072
0.884058		0.898551	0.797101	0.913043	0.84058
0.84058		0.811594	0.811594		0.811594
0.855072		0.811594	0.826087		0.884058
0.869565		0.826087	0.797101		0.898551
0.869565			0.84058		0.811594
0.884058					0.869565
0.782609					0.84058
0.782609					0.884058
0.869565					0.826087
0.797101					0.811594
0.797101					0.826087
0.811594					0.811594
0.869565					0.855072
0.797101					0.84058
0.782609					0.884058
0.797101					0.884058
0.797101					0.884058
0.797101					0.826087
0.811594					0.826087
					0.826087
					0.826087
					0.84058
					0.898551
					0.797101
					0.884058
					0.855072
					0.869565
					0.869565
					0.826087
					0.797101
					0.797101

## Sheet: 10)
10) ion transport
SD Medium	Minimal Medium	YPD Medium	SD Anaerobic Medium	Minimal Anaerobic Medium	YPD Anaerobic Medium
0.681818	0.681818	0.712121	0.939394	0.939394	0.939394
0.712121	0.712121	0.712121	0.939394	0.939394	0.939394
0.712121	0.69697	0.712121	0.939394	0.939394	0.939394
0.69697	0.712121	0.712121	0.939394	0.924242	0.939394
0.712121	0.712121	0.69697	0.939394	0.924242	0.939394
0.681818	0.712121	0.69697	0.939394	0.939394	0.939394
0.712121	0.712121	0.712121	0.939394	0.924242	0.939394
0.712121	0.69697	0.712121	0.909091	0.939394	0.939394
0.69697	0.712121	0.712121	0.939394	0.909091	0.939394
0.69697	0.712121	0.69697	0.939394	0.924242	0.939394
0.712121	0.69697	0.712121	0.939394	0.924242	0.939394
0.712121	0.69697	0.712121	0.939394	0.924242	0.939394
0.712121	0.712121	0.712121	0.939394	0.939394	0.939394
0.712121	0.712121	0.712121	0.939394	0.909091	0.939394
0.712121	0.681818	0.69697	0.939394	0.909091	0.939394
0.712121	0.681818	0.712121	0.939394	0.939394	0.939394
0.69697	0.712121	0.712121	0.939394	0.939394	0.939394
0.712121	0.712121	0.712121	0.939394	0.924242	0.939394
0.712121	0.712121	0.69697	0.939394	0.939394	0.939394
0.712121	0.69697	0.712121	0.939394	0.909091	0.939394
0.69697	0.712121	0.712121	0.939394	0.909091	0.939394
0.69697	0.712121	0.69697	0.939394	0.939394	0.939394
0.712121	0.666667	0.69697	0.939394	0.939394	0.939394
0.712121	0.712121	0.712121	0.939394	0.939394	0.939394
0.712121	0.712121	0.712121	0.939394	0.909091	0.939394
0.712121	0.712121	0.712121	0.939394	0.909091	0.939394
0.712121	0.69697	0.712121	0.939394	0.939394	0.939394
0.681818	0.712121	0.69697	0.909091	0.939394	0.939394
0.69697	0.681818	0.69697	0.939394	0.924242	0.939394
0.69697	0.712121	0.712121	0.939394	0.939394	0.939394
0.712121	0.712121	0.712121	0.939394	0.939394	0.939394
0.712121	0.69697	0.712121	0.939394	0.939394	0.939394
0.681818	0.69697	0.69697	0.939394	0.924242	0.939394
0.712121	0.712121	0.712121	0.939394	0.939394	0.939394
0.712121	0.69697	0.712121	0.939394	0.939394	0.939394
0.712121	0.69697	0.712121	0.939394	0.939394	0.939394
0.712121	0.712121	0.712121	0.939394	0.939394	0.939394
0.712121	0.712121	0.712121	0.939394	0.939394	0.939394
0.666667	0.712121	0.712121	0.939394	0.939394	0.939394
0.69697	0.712121	0.712121	0.909091	0.939394	0.939394
0.712121	0.712121	0.712121	0.909091	0.939394	0.939394
0.712121	0.69697	0.712121	0.939394	0.924242	0.939394
0.69697	0.69697	0.69697	0.939394	0.939394	0.939394
0.69697	0.681818	0.712121	0.939394	0.924242	0.939394
0.712121	0.681818	0.681818	0.939394	0.939394	0.939394
0.712121	0.712121	0.712121	0.939394	0.939394	0.939394
0.712121	0.712121	0.712121	0.909091	0.909091	0.939394
0.712121	0.681818	0.712121	0.939394	0.939394	0.939394
0.712121	0.712121	0.712121	0.939394	0.939394	0.939394
0.69697	0.712121	0.69697	0.909091	0.939394	0.939394
0.712121	0.712121	0.712121	0.909091	0.939394	0.939394
0.681818	0.681818	0.712121	0.939394	0.909091	0.939394
0.712121	0.69697	0.712121	0.909091	0.939394	0.939394
0.712121	0.681818	0.712121	0.939394	0.909091	0.939394
0.681818	0.712121	0.69697	0.909091	0.893939	0.939394
0.712121	0.712121	0.712121	0.939394	0.909091	0.939394
0.712121	0.681818	0.69697	0.939394	0.893939	0.939394
0.712121	0.681818	0.69697	0.939394	0.939394	0.939394
0.69697	0.681818	0.69697	0.939394	0.909091	0.939394
0.712121	0.712121	0.69697	0.939394	0.939394	0.939394
0.712121	0.712121	0.69697	0.939394	0.939394	0.939394
0.69697	0.712121	0.712121	0.939394	0.939394	0.939394
0.681818	0.712121	0.712121	0.939394	0.939394	0.939394
0.69697	0.712121	0.712121	0.939394	0.939394	0.939394
0.712121	0.69697	0.69697	0.939394	0.939394	0.939394
0.69697	0.712121	0.712121	0.939394	0.939394	0.939394
0.69697	0.712121	0.712121	0.939394	0.909091	0.939394
0.712121	0.69697	0.712121	0.939394	0.909091	0.939394
0.69697	0.712121	0.712121	0.939394	0.909091	0.939394
0.712121	0.681818	0.712121	0.939394	0.939394	0.939394
0.712121	0.712121	0.712121	0.939394	0.939394	0.939394
0.712121	0.681818	0.712121	0.939394	0.939394	0.939394
0.712121	0.712121	0.712121	0.909091	0.939394	0.939394
0.712121	0.681818	0.712121	0.939394	0.939394	0.939394
0.712121	0.681818	0.712121	0.939394	0.939394	0.939394
0.712121	0.69697	0.712121	0.939394	0.939394	0.939394
0.712121	0.712121	0.712121	0.939394	0.939394	0.939394
0.712121	0.681818	0.712121	0.939394	0.939394	0.939394
0.712121	0.712121	0.712121	0.924242	0.924242	0.939394
0.712121	0.681818	0.712121	0.939394	0.939394	0.939394
0.69697	0.681818	0.712121	0.939394	0.939394	0.939394
0.712121	0.681818	0.712121	0.939394	0.939394	0.939394
0.712121	0.712121	0.712121	0.939394	0.939394	0.939394
0.712121	0.712121	0.712121	0.939394	0.909091	0.939394
0.69697	0.712121	0.712121	0.939394	0.924242	0.939394
0.712121	0.712121	0.712121	0.939394	0.924242	0.939394
0.681818	0.666667	0.712121	0.939394	0.939394	0.939394
0.69697	0.69697	0.69697	0.909091	0.939394	0.939394
0.681818	0.69697	0.69697	0.939394	0.939394	0.939394
0.69697	0.712121	0.69697	0.939394	0.924242	0.939394
0.69697	0.712121	0.712121	0.909091	0.909091	0.939394
0.712121	0.712121	0.712121	0.939394	0.939394	0.939394
0.712121	0.681818	0.681818	0.939394	0.909091	0.939394
0.712121	0.712121	0.712121	0.939394	0.893939	0.939394
0.681818	0.712121	0.712121	0.939394	0.924242	0.939394
0.681818	0.681818	0.712121	0.909091	0.939394	0.939394
0.712121	0.681818	0.69697	0.939394	0.939394	0.939394
0.681818	0.666667	0.69697	0.909091	0.909091	0.939394
0.712121	0.712121	0.712121	0.939394	0.893939	0.939394
0.712121	0.712121	0.712121	0.939394	0.924242	0.939394
0.712121	0.681818	0.69697	0.939394	0.893939	0.939394
0.666667	0.712121	0.712121	0.924242	0.924242	0.939394
0.69697	0.69697	0.712121	0.939394	0.924242	0.939394
0.712121	0.712121	0.712121	0.939394	0.909091	0.939394
0.681818	0.712121	0.712121	0.939394	0.909091	0.939394
0.712121	0.69697	0.69697	0.939394	0.909091	0.939394
0.69697	0.69697	0.69697	0.939394	0.939394	0.939394
0.666667	0.712121	0.712121	0.939394	0.939394	0.939394
0.712121	0.712121	0.712121	0.909091	0.909091	0.939394
0.666667	0.712121	0.712121	0.909091	0.909091	0.939394
0.712121	0.681818	0.69697	0.924242	0.939394	0.939394
0.712121	0.681818	0.712121	0.939394	0.939394	0.939394
0.681818	0.666667	0.712121	0.939394	0.939394	0.939394
0.69697	0.712121	0.712121	0.939394	0.909091	0.939394
0.681818	0.681818	0.712121	0.939394	0.893939	0.939394
0.681818	0.712121	0.712121	0.939394	0.893939	0.939394
0.69697	0.712121	0.712121	0.939394	0.909091	0.939394
0.681818	0.666667	0.712121	0.939394	0.924242	0.939394
0.69697	0.69697	0.712121	0.939394	0.924242	0.939394
0.69697	0.666667	0.712121	0.909091	0.939394	0.939394
0.712121	0.681818	0.69697	0.939394	0.939394	0.939394
0.712121	0.681818	0.712121	0.924242	0.939394	0.939394
0.681818	0.681818	0.69697	0.939394	0.924242	0.939394
0.712121	0.681818	0.712121	0.939394	0.939394	0.939394
0.681818	0.69697	0.712121	0.939394	0.909091	0.939394
0.681818	0.681818	0.712121	0.939394	0.909091	0.939394
0.712121	0.666667	0.712121	0.939394	0.909091	0.939394
0.712121	0.69697	0.712121	0.939394	0.939394	0.939394
0.681818	0.666667	0.712121	0.939394	0.909091	0.924242
0.712121	0.666667	0.69697	0.909091	0.909091	0.924242
0.712121	0.712121	0.712121	0.939394	0.909091	0.939394
0.69697	0.712121	0.712121	0.939394	0.939394	0.939394
0.69697	0.666667	0.712121	0.939394	0.939394	0.939394
0.712121	0.681818	0.712121	0.939394	0.939394	0.939394
0.712121	0.69697	0.712121	0.939394	0.909091	0.939394
0.69697	0.666667	0.712121	0.939394	0.909091	0.939394
0.681818	0.681818	0.712121	0.939394	0.939394	0.939394
0.712121	0.69697	0.69697	0.939394	0.924242	0.939394
0.666667	0.69697	0.69697	0.924242	0.909091	0.939394
0.681818	0.681818	0.712121	0.939394	0.939394	0.939394
0.712121	0.69697	0.712121	0.909091	0.909091	0.939394
0.712121	0.712121	0.712121	0.939394	0.939394	0.939394
0.666667	0.712121	0.712121	0.939394	0.893939	0.939394
0.712121	0.666667	0.69697	0.939394	0.939394	0.939394
0.681818	0.666667	0.69697	0.939394	0.909091	0.939394
0.712121	0.681818	0.712121	0.939394	0.909091	0.924242
0.69697	0.666667	0.69697	0.909091	0.939394	0.939394
0.681818	0.681818	0.69697	0.939394	0.893939	0.939394
0.666667	0.681818	0.712121	0.939394	0.909091	0.939394
0.666667	0.681818	0.712121	0.939394	0.939394	0.939394
0.712121	0.712121	0.712121	0.939394	0.939394	0.939394
0.681818	0.681818	0.712121	0.909091	0.939394	0.939394
0.681818	0.712121	0.712121	0.909091	0.924242	0.939394
0.681818	0.666667	0.69697	0.939394	0.909091	0.939394
0.666667	0.712121	0.712121	0.939394	0.909091	0.939394
0.712121	0.712121	0.712121	0.909091	0.939394	0.939394
0.712121	0.666667	0.712121	0.939394	0.909091	0.939394
0.666667	0.681818	0.69697	0.939394	0.924242	0.939394
0.712121	0.712121	0.712121	0.939394	0.939394	0.939394
0.681818	0.712121	0.712121	0.939394	0.909091	0.939394
0.681818	0.681818	0.712121	0.939394	0.924242	0.939394
0.681818	0.712121	0.712121	0.939394	0.924242	0.939394
0.681818	0.681818	0.712121	0.893939	0.939394	0.939394
0.681818	0.712121	0.712121	0.909091	0.939394	0.939394
0.681818	0.681818	0.712121	0.939394	0.939394	0.939394
0.681818	0.712121	0.712121	0.939394	0.909091	0.939394
0.681818	0.712121	0.712121	0.939394	0.909091	0.939394
0.681818	0.69697	0.712121	0.939394	0.924242	0.939394
0.666667	0.712121	0.712121	0.939394	0.924242	0.939394
0.712121	0.712121	0.712121	0.939394	0.909091	0.939394
0.666667	0.681818	0.712121	0.939394	0.924242	0.939394
0.666667	0.666667	0.712121	0.909091	0.909091	0.939394
0.712121	0.69697	0.712121	0.939394	0.924242	0.939394
0.681818	0.681818	0.712121	0.909091	0.939394	0.939394
0.69697	0.681818	0.69697	0.939394	0.939394	0.939394
0.712121	0.681818	0.712121	0.939394	0.939394	0.939394
0.712121	0.712121	0.712121	0.939394	0.939394	0.939394
0.681818	0.712121	0.712121	0.939394	0.924242	0.939394
0.712121	0.681818	0.712121	0.939394	0.909091	0.939394
0.681818	0.681818	0.712121	0.909091	0.909091	0.939394
0.681818	0.712121	0.712121	0.909091	0.909091	0.939394
0.712121	0.666667	0.712121	0.909091	0.939394	0.924242
0.681818	0.712121	0.712121	0.909091	0.939394	0.939394
0.712121	0.712121	0.712121	0.909091	0.939394	0.939394
0.712121	0.712121	0.69697	0.939394	0.939394	0.939394
0.712121	0.712121	0.712121	0.909091	0.924242	0.939394
0.681818	0.712121	0.712121	0.939394	0.924242	0.939394
0.681818	0.712121	0.712121	0.939394	0.893939	0.939394
0.681818	0.712121	0.681818	0.909091	0.924242	0.939394
0.69697	0.712121	0.712121	0.939394	0.924242	0.939394
0.712121	0.712121	0.712121	0.939394	0.893939	0.939394
0.712121	0.681818	0.712121	0.909091	0.939394	0.939394
0.712121	0.712121	0.712121	0.939394	0.909091	0.939394
0.712121	0.681818	0.712121	0.939394	0.939394	0.939394
0.712121	0.681818	0.712121	0.909091	0.939394	0.939394
0.69697	0.681818	0.712121	0.909091	0.939394	0.939394
0.712121	0.712121	0.712121	0.909091	0.924242	0.939394
0.712121	0.712121	0.712121	0.939394	0.909091	0.924242
0.69697	0.712121	0.712121	0.939394	0.939394	0.939394
0.69697	0.712121	0.69697	0.924242	0.924242	0.939394
0.712121	0.681818	0.712121	0.939394	0.939394	0.939394
0.712121	0.666667	0.69697	0.909091	0.939394	0.939394
0.681818	0.681818	0.712121	0.939394	0.909091	0.939394
0.681818	0.712121	0.712121	0.909091	0.924242	0.939394
0.712121	0.666667	0.712121	0.909091	0.939394	0.939394
0.712121	0.712121	0.712121	0.909091	0.909091	0.939394
0.681818	0.666667	0.69697	0.909091	0.909091	0.939394
0.69697	0.69697	0.69697	0.939394	0.909091	0.939394
0.712121	0.666667	0.712121	0.939394	0.924242	0.924242
0.712121	0.712121	0.712121	0.939394	0.924242	0.939394
0.712121	0.681818	0.69697	0.909091	0.909091	0.924242
0.681818	0.681818	0.712121	0.939394	0.939394	0.939394
0.681818	0.712121	0.712121	0.939394	0.939394	0.939394
0.712121	0.712121	0.712121	0.939394	0.939394	0.939394
0.712121	0.69697	0.712121	0.939394	0.939394	0.939394
0.681818	0.69697	0.712121	0.939394	0.893939	0.939394
0.69697	0.681818	0.69697	0.939394	0.909091	0.939394
0.681818	0.681818	0.712121	0.939394	0.893939	0.939394
0.681818	0.681818	0.69697	0.893939	0.893939	0.939394
0.712121	0.712121	0.712121	0.924242	0.909091	0.939394
0.681818	0.666667	0.712121	0.939394	0.939394	0.939394
0.681818	0.666667	0.712121	0.939394	0.939394	0.939394
0.681818	0.69697	0.712121	0.893939	0.924242	0.939394
0.712121	0.712121	0.712121	0.893939	0.924242	0.939394
0.681818	0.681818	0.712121	0.939394	0.939394	0.924242
0.712121	0.712121	0.712121	0.924242	0.909091	0.939394
0.666667	0.69697	0.712121	0.939394	0.924242	0.924242
0.666667	0.681818	0.69697	0.924242	0.939394	0.939394
0.712121	0.69697	0.69697	0.939394	0.939394	0.939394
0.681818	0.666667	0.712121	0.939394	0.939394	0.939394
0.712121	0.681818	0.712121	0.939394	0.939394	0.939394
0.681818	0.69697	0.69697	0.939394	0.939394	0.939394
0.681818	0.712121	0.712121	0.939394	0.939394	0.939394
0.681818	0.712121	0.681818	0.939394	0.939394	0.939394
0.712121	0.681818	0.69697	0.939394	0.939394	0.939394
0.666667	0.69697	0.712121	0.939394	0.939394	0.939394
0.712121	0.681818	0.712121	0.939394	0.939394	0.939394
0.712121	0.712121	0.712121	0.939394	0.939394	0.939394
0.681818	0.666667	0.69697	0.939394	0.939394	0.939394
0.681818	0.666667	0.69697	0.909091	0.939394	0.939394
0.666667	0.712121	0.69697	0.909091	0.909091	0.924242
0.712121	0.712121	0.712121	0.939394	0.939394	0.939394
0.666667	0.712121	0.712121	0.939394	0.909091	0.924242
0.681818	0.712121	0.712121	0.909091	0.924242	0.939394
0.712121	0.666667	0.69697	0.939394	0.939394	0.939394
0.712121	0.681818	0.69697	0.909091	0.909091	0.939394
0.712121	0.712121	0.712121	0.939394	0.909091	0.939394
0.712121	0.681818	0.712121	0.939394	0.909091	0.939394
0.712121	0.712121	0.712121	0.924242	0.939394	0.939394
0.681818	0.712121	0.712121	0.909091	0.939394	0.939394
0.681818	0.666667	0.712121	0.939394	0.909091	0.939394
0.712121	0.712121	0.712121	0.939394	0.939394	0.939394
0.681818	0.712121	0.712121	0.924242	0.939394	0.939394
0.712121	0.712121	0.712121	0.909091	0.939394	0.939394
0.712121	0.712121	0.712121	0.924242	0.909091	0.939394
0.712121	0.712121	0.69697	0.939394	0.909091	0.939394
0.681818	0.712121	0.69697	0.909091	0.924242	0.939394
0.712121	0.681818	0.712121	0.909091	0.893939	0.939394
0.712121	0.712121	0.712121	0.939394	0.909091	0.939394
0.712121	0.712121	0.712121	0.939394	0.909091	0.939394
0.681818	0.712121	0.712121	0.939394	0.939394	0.939394
0.666667	0.666667	0.712121	0.939394	0.924242	0.939394
0.712121	0.712121	0.69697	0.939394	0.909091	0.924242
0.712121	0.712121	0.69697	0.909091	0.939394	0.939394
0.712121	0.681818	0.712121	0.939394	0.924242	0.939394
0.712121	0.712121	0.712121	0.939394	0.909091	0.939394
0.712121	0.666667	0.712121	0.939394	0.909091	0.939394
0.712121	0.712121	0.69697	0.939394	0.909091	0.939394
0.681818	0.681818	0.712121	0.939394	0.909091	0.939394
0.681818	0.666667	0.712121	0.939394	0.939394	0.924242
0.69697	0.69697	0.712121	0.939394	0.924242	0.939394
0.712121	0.666667	0.69697	0.924242	0.939394	0.939394
0.681818	0.681818	0.69697	0.939394	0.939394	0.939394
0.712121	0.681818	0.69697	0.939394	0.939394	0.939394
0.69697	0.681818	0.712121	0.909091	0.939394	0.939394
0.712121	0.681818	0.69697	0.939394	0.939394	0.939394
0.681818	0.681818	0.712121	0.909091	0.939394	0.939394
0.681818	0.681818	0.712121	0.909091	0.939394	0.939394
0.681818	0.666667	0.712121	0.924242	0.939394	0.939394
0.681818	0.69697	0.712121	0.924242	0.909091	0.939394
0.681818	0.666667	0.712121	0.909091	0.909091	0.939394
0.69697	0.69697	0.712121	0.939394	0.893939	0.939394
0.681818	0.712121	0.712121	0.939394	0.909091	0.939394
0.681818	0.681818	0.712121	0.939394	0.939394	0.939394
0.69697	0.69697	0.712121	0.909091	0.939394	0.939394
0.681818	0.681818	0.712121	0.939394	0.939394	0.924242
0.712121	0.712121	0.712121	0.924242	0.939394	0.939394
0.712121	0.681818	0.69697	0.939394	0.939394	0.939394
0.681818	0.712121	0.712121	0.893939	0.939394	0.939394
0.681818	0.681818	0.69697	0.939394	0.924242	0.939394
0.681818	0.681818	0.712121	0.939394	0.939394	0.939394
0.69697	0.712121	0.712121	0.909091	0.939394	0.939394
0.681818	0.681818	0.69697	0.939394	0.939394	0.939394
0.69697	0.712121	0.712121	0.909091	0.939394	0.939394
0.712121	0.712121	0.712121	0.893939	0.939394	0.939394
0.712121	0.712121	0.712121	0.909091	0.924242	0.924242
0.681818	0.712121	0.69697	0.939394	0.909091	0.924242
0.681818	0.69697	0.69697	0.939394	0.909091	0.939394
0.712121	0.712121	0.712121	0.909091	0.939394	0.939394
0.712121	0.712121	0.712121	0.924242	0.893939	0.939394
0.681818	0.681818	0.712121	0.893939	0.939394	0.939394
0.712121	0.712121	0.69697	0.893939	0.939394	0.939394
0.681818	0.681818	0.69697	0.924242	0.924242	0.939394
0.681818	0.681818	0.712121	0.939394	0.939394	0.939394
0.712121	0.681818	0.712121	0.939394	0.909091	0.939394
0.712121	0.712121	0.712121	0.893939	0.924242	0.939394
0.681818	0.681818	0.712121	0.909091	0.939394	0.939394
0.712121	0.666667	0.712121	0.924242	0.939394	0.924242
0.712121	0.666667	0.712121	0.939394	0.939394	0.924242
0.712121	0.666667	0.712121	0.893939	0.893939	0.939394
0.712121	0.681818	0.712121	0.939394	0.893939	0.939394
0.712121	0.681818	0.69697	0.909091	0.939394	0.939394
0.681818	0.681818	0.712121	0.939394	0.893939	0.939394
0.712121	0.712121	0.69697	0.939394	0.893939	0.939394
0.681818	0.69697	0.712121	0.939394	0.939394	0.939394
0.666667	0.681818	0.69697	0.939394	0.909091	0.939394
0.712121	0.69697	0.712121	0.939394	0.909091	0.939394
0.681818	0.712121	0.69697	0.939394	0.909091	0.939394
0.712121	0.681818	0.712121	0.939394	0.939394	0.939394
0.712121	0.681818	0.712121	0.939394	0.939394	0.939394
0.712121	0.681818	0.712121	0.939394	0.939394	0.939394
0.681818	0.712121	0.712121	0.909091	0.924242	0.939394
0.712121	0.666667	0.712121	0.939394	0.939394	0.939394
0.681818	0.69697	0.712121	0.924242	0.939394	0.939394
0.681818	0.69697	0.712121	0.909091	0.909091	0.939394
0.712121	0.69697	0.712121	0.939394	0.909091	0.939394
0.666667	0.666667	0.69697	0.939394	0.909091	0.939394
0.712121	0.666667	0.69697	0.939394	0.909091	0.939394
0.712121	0.681818	0.712121	0.939394	0.939394	0.939394
0.712121	0.681818	0.712121	0.939394	0.939394	0.939394
0.681818	0.666667	0.712121	0.909091	0.939394	0.939394
0.712121	0.69697	0.712121	0.909091	0.924242	0.939394
0.712121	0.69697	0.712121	0.924242	0.924242	0.939394
0.712121	0.681818	0.69697	0.909091	0.924242	0.939394
0.681818	0.681818	0.69697	0.909091	0.893939	0.939394
0.712121	0.712121	0.712121	0.939394	0.909091	0.939394
0.712121	0.712121	0.712121	0.909091	0.893939	0.939394
0.681818	0.681818	0.712121	0.939394	0.939394	0.939394
0.712121	0.69697	0.69697	0.924242	0.909091	0.939394
0.712121	0.681818	0.712121	0.939394	0.909091	0.939394
0.712121	0.69697	0.712121	0.909091	0.909091	0.924242
0.681818	0.69697	0.69697	0.909091	0.909091	0.939394
0.712121	0.69697	0.712121	0.909091	0.909091	0.939394
0.712121	0.666667	0.712121	0.939394	0.939394	0.939394
0.681818	0.681818	0.712121	0.939394	0.939394	0.939394
0.681818	0.69697	0.712121	0.939394	0.939394	0.939394
0.666667	0.666667	0.712121	0.939394	0.909091	0.939394
0.666667	0.712121	0.712121	0.939394	0.909091	0.939394
0.69697	0.666667	0.69697	0.909091	0.939394	0.939394
0.681818	0.712121	0.712121	0.939394	0.939394	0.939394
0.69697	0.712121	0.712121	0.939394	0.939394	0.939394
0.712121	0.69697	0.712121	0.924242	0.909091	0.939394
0.666667	0.712121	0.712121	0.909091	0.909091	0.939394
0.69697	0.69697	0.712121	0.939394	0.909091	0.939394
0.681818	0.666667	0.712121	0.939394	0.909091	0.939394
0.666667	0.712121	0.69697	0.939394	0.939394	0.939394
0.681818	0.681818	0.712121	0.939394	0.893939	0.939394
0.712121	0.681818	0.712121	0.939394	0.939394	0.939394
0.666667	0.712121	0.712121	0.909091	0.939394	0.939394
0.681818	0.681818	0.712121	0.939394	0.909091	0.939394
0.712121	0.712121	0.712121	0.939394	0.939394	0.909091
0.681818	0.712121	0.712121	0.939394	0.909091	0.939394
0.712121	0.712121	0.712121	0.939394	0.939394	0.939394
0.681818	0.712121	0.712121	0.939394	0.939394	0.939394
0.681818	0.666667	0.712121	0.909091	0.924242	0.939394
0.712121	0.681818	0.712121	0.939394	0.924242	0.939394
0.666667	0.712121	0.712121	0.939394	0.939394	0.939394
0.69697	0.666667	0.712121	0.939394	0.939394	0.939394
0.681818	0.712121	0.712121	0.939394	0.939394	0.939394
0.712121	0.666667	0.712121	0.939394	0.924242	0.939394
0.712121	0.681818	0.712121	0.939394	0.909091	0.939394
0.681818	0.69697	0.69697	0.939394	0.939394	0.939394
0.712121	0.666667	0.712121	0.893939	0.924242	0.939394
0.712121	0.681818	0.712121	0.939394	0.909091	0.939394
0.681818	0.666667	0.712121	0.939394	0.939394	0.939394
0.681818	0.69697	0.69697	0.939394	0.909091	0.939394
0.69697	0.681818	0.712121	0.893939	0.939394	0.939394
0.681818	0.681818	0.712121	0.924242	0.893939	0.939394
0.681818	0.712121	0.712121	0.924242	0.893939	0.939394
0.712121	0.712121	0.69697	0.939394	0.924242	0.939394
0.712121	0.712121	0.712121	0.893939	0.924242	0.939394
0.712121	0.681818	0.69697	0.909091	0.939394	0.939394
0.712121	0.681818	0.69697	0.893939	0.939394	0.939394
0.712121	0.681818	0.69697	0.909091	0.909091	0.939394
0.712121	0.712121	0.712121	0.924242	0.939394	0.939394
0.69697	0.681818	0.69697	0.924242	0.939394	0.939394
0.681818	0.712121	0.712121	0.939394	0.909091	0.939394
0.712121	0.666667	0.712121	0.924242	0.939394	0.939394
0.69697	0.712121	0.712121	0.939394	0.924242	0.939394
0.69697	0.69697	0.712121	0.939394	0.939394	0.939394
0.681818	0.712121	0.712121	0.924242	0.909091	0.924242
0.681818	0.69697	0.712121	0.939394	0.909091	0.939394
0.681818	0.712121	0.712121	0.909091	0.939394	0.939394
0.712121	0.712121	0.712121	0.924242	0.939394	0.939394
0.681818	0.712121	0.712121	0.924242	0.924242	0.939394
0.681818	0.712121	0.712121	0.909091	0.909091	0.939394
0.681818	0.681818	0.712121	0.939394	0.939394	0.939394
0.681818	0.712121	0.69697	0.909091	0.924242	0.939394
0.681818	0.712121	0.69697	0.939394	0.909091	0.939394
0.712121	0.712121	0.712121	0.939394	0.909091	0.939394
0.69697	0.712121	0.712121	0.909091	0.939394	0.939394
0.712121	0.712121	0.712121	0.939394	0.893939	0.939394
0.712121	0.666667	0.712121	0.939394	0.939394	0.939394
0.712121	0.712121	0.712121	0.939394	0.909091	0.939394
0.681818	0.69697	0.712121	0.909091	0.939394	0.939394
0.712121	0.681818	0.69697	0.909091	0.909091	0.939394
0.712121	0.681818	0.712121	0.924242	0.893939	0.939394
0.681818	0.69697	0.69697	0.909091	0.939394	0.939394
0.681818	0.681818	0.69697	0.939394	0.939394	0.939394
0.712121	0.712121	0.712121	0.909091	0.893939	0.939394
0.69697	0.712121	0.712121	0.939394	0.939394	0.939394
0.712121	0.681818	0.712121	0.939394	0.893939	0.939394
0.712121	0.712121	0.712121	0.939394	0.909091	0.939394
0.681818	0.712121	0.69697	0.909091	0.909091	0.939394
0.712121	0.666667	0.69697	0.939394	0.939394	0.939394
0.712121	0.712121	0.69697	0.939394	0.939394	0.939394
0.681818	0.666667	0.681818	0.909091	0.939394	0.939394
0.681818	0.69697	0.69697	0.939394	0.939394	0.924242
0.69697	0.712121	0.69697	0.939394	0.924242	0.939394
0.681818	0.681818	0.712121	0.878788	0.924242	0.939394
0.681818	0.666667	0.712121	0.909091	0.909091	0.939394
0.69697	0.681818	0.712121	0.909091	0.909091	0.939394
0.681818	0.69697	0.712121	0.909091	0.909091	0.939394
0.712121	0.69697	0.712121	0.939394	0.939394	0.939394
0.712121	0.69697	0.712121	0.909091	0.909091	0.939394
0.712121	0.712121	0.712121	0.909091	0.909091	0.939394
0.712121	0.69697	0.712121	0.909091	0.893939	0.939394
0.712121	0.712121	0.712121	0.893939	0.893939	0.939394
0.681818	0.712121	0.69697	0.939394	0.909091	0.939394
0.666667	0.712121	0.712121	0.924242	0.939394	0.939394
0.69697	0.712121	0.712121	0.939394	0.893939	0.939394
0.69697	0.681818	0.712121	0.909091	0.893939	0.939394
0.712121	0.681818	0.69697	0.939394	0.909091	0.939394
0.712121	0.712121	0.69697	0.939394	0.909091	0.939394
0.681818	0.69697	0.712121	0.939394	0.939394	0.939394
0.681818	0.69697	0.712121	0.939394	0.909091	0.939394
0.681818	0.712121	0.712121	0.909091	0.893939	0.939394
0.712121	0.712121	0.712121	0.909091	0.893939	0.939394
0.681818	0.681818	0.712121	0.939394	0.939394	0.939394
0.712121	0.712121	0.712121	0.939394	0.909091	0.939394
0.712121	0.712121	0.712121	0.939394	0.909091	0.939394
0.712121	0.681818	0.712121	0.924242	0.893939	0.939394
0.69697	0.681818	0.712121	0.939394	0.893939	0.924242
0.712121	0.681818	0.69697	0.924242	0.893939	0.939394
0.69697	0.712121	0.712121	0.909091	0.893939	0.939394
0.712121	0.666667	0.69697	0.939394	0.939394	0.939394
0.712121	0.712121	0.712121	0.909091	0.893939	0.939394
0.681818	0.712121	0.712121	0.939394	0.939394	0.939394
0.681818	0.712121	0.69697	0.939394	0.939394	0.939394
0.681818	0.712121	0.712121	0.939394	0.939394	0.939394
0.712121	0.712121	0.712121	0.909091	0.909091	0.939394
0.712121	0.712121	0.712121	0.909091	0.939394	0.939394
0.69697	0.666667	0.712121	0.939394	0.924242	0.909091
0.69697	0.666667	0.712121	0.924242	0.909091	0.924242
0.712121	0.681818	0.712121	0.909091	0.909091	0.939394
0.681818	0.712121	0.712121	0.909091	0.939394	0.939394
0.712121	0.666667	0.712121	0.909091	0.939394	0.939394
0.69697	0.712121	0.712121	0.909091	0.924242	0.939394
0.681818	0.681818	0.712121	0.909091	0.909091	0.939394
0.69697	0.681818	0.69697	0.939394	0.939394	0.939394
0.712121	0.69697	0.69697	0.939394	0.909091	0.939394
0.712121	0.681818	0.69697	0.939394	0.893939	0.939394
0.712121	0.712121	0.712121	0.909091	0.939394	0.939394
0.681818	0.69697	0.712121	0.924242	0.909091	0.939394
0.712121	0.681818	0.712121	0.939394	0.939394	0.939394
0.712121	0.666667	0.712121	0.924242	0.909091	0.939394
0.712121	0.712121	0.69697	0.939394	0.893939	0.939394
0.712121	0.681818	0.712121	0.939394	0.909091	0.939394
0.712121	0.681818	0.712121	0.909091	0.909091	0.939394
0.681818	0.681818	0.69697	0.939394	0.909091	0.939394
[truncated: 329 more rows]

[truncated: 31 more sheets: 11), 12), 13), 14), 15), 16), 17), 18), 19), 20), 21), 22), 23), 24), 25), 26), 27), 28), 29), 30) …]
