# Supplementary material for: Minimisation of metabolic networks defines a new functional class of genes
Source: Nat Commun. 2024 Oct 31;15:9076. doi: 10.1038/s41467-024-52816-2 (PMC11528065; doi:10.1038/s41467-024-52816-2)
Supplement: Supplementary file 12 — Source Data [file 41467_2024_52816_MOESM12_ESM.zip › Source Data for the Figures 15 Sept/Fig 2c Source Data .csv]

NonNED	NED
-0.00892498592737779	-0.0345155676245415
-0.00349845146502228	-0.0356987306489437
-0.0139600027555259	-0.0297058549544042
-0.00361361268110489	-0.033547346404642
-0.00477895663698786	-0.0295956046964234
-0.00032584935660747	-0.0373414399550337
-0.00214479904990594	-0.0300037164757611
-0.00885801057861507	-0.0287441029640266
-0.0117607152489701	-0.0204165603495999
-0.015143131521162	-0.0356987306489437
-0.00720383099218318	-0.0295956046964234
-0.00205310642318319	-0.0345409788074232
-0.00844897509706664	-0.0416998322793361
-0.0804935075162378	-0.0297185604560743
-0.00588727310582014	-0.0339252093906901
-0.0335963220810302	-0.030585389599042
-0.00530898746841515	-0.0345841505398818
-0.0010493141666144	-0.0349970730304737
-0.0220833690401817	-0.0345026009267877
-0.0111337490683254	-0.0356987306489437
-0.020369439414565	-0.0349446507511631
-0.00857187201097563	-0.0356987306489437
-0.00640939508889824	-0.0348936522907945
-0.00243435885032785	-0.033547346404642
-0.00591139730936856	-0.0190007471685102
-0.00332932221049811	-0.0339194198584606
-0.00427023299431848	-0.0339252093906901
-0.00892252484999588	-0.0361129715603266
-0.00517286791917353	-0.0349022966393404
-0.0182980802138697	-0.0361497262552928
-0.00295679720360419	-0.0295956046964234
-0.017810632461242	-0.0190007471685102
-0.00359629299561274	-0.033547346404642
-0.0178325755608914	-0.0365212982253176
-0.00362052485064626	-0.0349956892819016
-0.00541470343456011	-0.0287441029640266
-0.00596428036558115	-0.0691289603080087
-0.00507468715456296	-0.0309074122542148
-0.00110478109032975	-0.033547346404642
-0.00437930539721466	-0.0306748964532024
-0.00107023923111312	-0.0356987306489437
-0.00200321978698392	-0.0199523926282363
-0.00444194835547819	-0.0190007471685102
-0.00591935262238804	-0.0339260684334791
-0.00491848773136114	-0.0348881931129754
-0.00463441466180656	-0.034912917759706
-0.00410690805070698	-0.0366512157296107
-0.0028852804479816	-0.0356987306489437
-0.0215392397581681	-0.0298105163758167
-0.010452763828206	-0.0344196736521637
-0.00347220606517605	-0.0356987306489437
-0.00457508409582783	-0.0287441029640266
-0.00822140536593163	-0.0342644287142651
-0.00250578575068596	-0.0196362892520718
-0.0535805532265076	-0.0194325061505633
-0.00869136282380676	-0.0364292918530622
-0.00625694438012268	-0.0292809440681184
-0.0204323696602906	-0.0339252093906901
-0.0136256095643273	-0.0344707977231116
-0.0233490173193227	-0.0190007471685102
-0.0223206669366511	-0.0295956046964234
-0.00651016043895046	-0.0356987306489437
-0.0286384681692207	-0.0202715712149449
-0.00469109818701669	-0.0299237031106662
-0.00560245631874324	-0.0302593772491425
-0.0048553857552143	-0.0346608037075639
-0.00638861676881726	-0.0303840829042196
-0.0149826628312918	-0.0305069496291577
-0.053415151172198	-0.0295956046964234
-0.00216488078459372	-0.033547346404642
-0.00543609469927772	-0.0346589191554176
-0.00367890403620147	-0.0367105425037143
-0.00462922479495549	-0.0287441029640266
-0.00231862672330194	-0.0356987306489437
-0.0114083717608282	-0.033547346404642
-0.00758945308896234	-0.0356987306489437
-0.0113350273023291	-0.0356987306489437
-0.00475092895120611	-0.0295956046964234
-0.00476660173803306	-0.0295956046964234
-0.00786950356833539	-0.0356987306489437
-0.00781497576422011	-0.0304886773733449
-0.00300435203076642	-0.0356987306489437
-0.00596276994215477	-0.0350654812882538
-0.0042031102250948	-0.0362979884930695
-0.0191190941912754	-0.0287441029640266
-0.00877745610004084	-0.0301707366076142
-0.000763533845052261	-0.0295956046964234
-0.00232812659453637	-0.0356987306489437
-0.00263179931596919	-0.0190007471685102
-0.00569286269983317	-0.0339252093906901
-0.0087356036912667	-0.0374850298667896
-0.00399872168072561	-0.0356987306489437
-0.0114400940907154	-0.0339252093906901
-0.00579831698766476	-0.0293818898039551
-0.00516396178286892	-0.033547346404642
-0.00572077349941456	-0.0341290880447519
-0.0035470065323168	-0.0356987306489437
-0.0505078423181745	-0.0353135466810231
-0.0305700873791613	-0.0339252093906901
-0.0797252072507624	-0.0461884543702049
-0.00243133980549223	-0.0339252093906901
-0.00268492074602794	-0.0190007471685102
-0.00355676567469365	-0.0339252093906901
-0.0078425995395139	-0.0196362892520718
-0.0175598532009531	-0.0378176949231211
-0.00753548896519835	-0.0339252093906901
-0.0033126816582136	-0.0300182746386125
-0.0142544173120149	-0.0306131484522402
-0.00273619477490429	-0.034766678299941
-0.00625954738383608	-0.0365561914080048
-0.0199336923235771	-0.0356987306489437
-0.0492403157508147	-0.0369745430193509
-0.0058915723849639	-0.0295956046964234
-0.00122990377477513	-0.035406965830306
-0.0245551662937399	-0.0190007471685102
-0.00243249208184673	-0.0295231799117386
-0.013916427467206	-0.0356987306489437
-0.0033528641885966	-0.0356987306489437
-0.005531270132665	-0.0210846014491456
-0.00510161864884609	-0.0287441029640266
-0.0143958944135938	-0.0364344351664768
-0.00673733657630525	-0.0388591751088582
-0.0026710855325257	-0.0295956046964234
-0.0113331825116951	-0.0356987306489437
-0.00750075971825716	-0.031286829998875
-0.00606106466996833	-0.0365074829877802
-0.00434951641961739	-0.0190007471685102
-0.00660230577711969	-0.0287441029640266
-0.00460800721005695	-0.0356987306489437
-0.00884349853098884	-0.0356987306489437
-0.00475759420748961	-0.040360173710618
-0.00678313835667463	-0.0356987306489437
-0.00550040692148864	-0.0308232839530394
-0.0127654814300769	-0.0339252093906901
-0.00572266104881898	-0.033547346404642
-0.00648786375646086	-0.0196362892520718
-0.0052445730109893	-0.0295956046964234
-0.0086922203124637	-0.036766938826467
-0.00402439884912079	-0.0356987306489437
-0.00663797653504392	-0.0345901122398084
-0.00881087522387435	-0.0343072894289752
-0.00150830880425958	-0.0356987306489437
-0.0170102125105106	-0.0349188819340252
-0.016123296175968	-0.0354518530319383
-0.024326190398458	-0.0190007471685102
-0.00383161792224023	-0.0295956046964234
-0.00659519937899043	-0.0364989217607578
-0.00343348690587736	-0.0190007471685102
-0.00510315560093192	-0.0341225714879066
-0.0343895486788046	-0.037149498655593
-0.00965840752753274	-0.0190007471685102
-0.0142233501891292	-0.036842640224325
-0.0321653088527192	-0.0284259916571906
-0.00742480404499438	-0.0295956046964234
-0.00805956114797821	-0.0310437404628692
-0.00128674503965185	-0.0356987306489437
-0.00403044802475949	-0.0339252093906901
-0.0134474954425189	-0.0399085516784092
-0.0334988271544059	-0.0341814545375067
-0.0113504810070276	-0.037149498655593
-0.00182498461240731	-0.037467133939524
-0.00401379205578848	-0.033547346404642
-0.0334828978502234	-0.033547346404642
-0.00822651064429138	-0.0190007471685102
-0.00310080155146288	-0.0340129557934825
-0.00356404644289806	-0.0312651416706924
-0.00927771808350359	-0.0356987306489437
-0.00409145703454605	-0.0356987306489437
-0.00923374887242395	-0.0308352319994414
-0.078975571121646	-0.0295956046964234
-0.0049271709437409	-0.0295956046964234
-0.00649668866329768	-0.023200039926704
-0.00706673691283735	-0.0339252093906901
-0.0047579301368856	-0.0356987306489437
-0.0311225560752767	-0.0356987306489437
-0.00660148069866278	-0.0293148403043733
-0.0124068026220914	-0.0301921896093218
-0.016830258466374	-0.0287441029640266
-0.0183542844295071	-0.0366027345353716
-0.0146564971507563	-0.033547346404642
-0.0197283980616725	-0.0356987306489437
-0.00523392420193547	-0.0356987306489437
-0.00751607321912453	-0.0360652982708606
-0.00803789769903696	-0.0356987306489437
-0.00465347658078932	-0.0348378747359634
-0.0158056832262977	-0.0362788469840999
-0.00945747804947222	-0.0356987306489437
-0.0050133617057043	-0.0203448473296337
-0.00447833773087918	-0.033547346404642
-0.00259399612349872	-0.020423148937729
-0.0100137003044742	-0.0341826086694041
-0.000187686006569939	-0.0339252093906901
-0.0085138128752981	-0.0224696115819308
-0.0119883847219667	-0.0200115221697245
-0.0215795466064957	-0.0345165804319965
-0.0901336620430394	-0.0194579763599868
-0.00271605410810373	-0.0339252093906901
-0.00103976674061858	-0.0354679780763342
-0.00599272612800502	-0.0293640613767
-0.00327926265075666	-0.033547346404642
-0.00319044285165694	-0.0287441029640266
-0.00306407263419016	-0.0367803325163127
-0.00433971665277791	-0.035954180205275
-0.0159436988402879	-0.0372072206241665
-0.00412328617134306	-0.0335482052224661
-0.00675582527986405	-0.023822103810825
-0.00352366952363541	-0.0356987306489437
-0.00144542148232897	-0.035699590748413
-0.00488717508924366	-0.0198031264085899
-0.0209819677683246	-0.0368086091547125
-0.00167074391460865	-0.0339252093906901
-0.00446547088113713	-0.0300309779793984
-0.00371239865488527	-0.0421796974553639
-0.00804049520463632	-0.0366583115750088
-0.0045874983266721	-0.0356987306489437
-0.00379256215660275	-0.0369745430193509
-0.0191105327793301	-0.0190007471685102
-0.00413190371652107	-0.033547346404642
-0.00232702684440197	-0.0345408451913052
-0.00867717130823276	-0.0365487299583326
-0.00649990891935001	-0.0437649450988077
-0.00598666436289584	-0.0350358446030957
-0.00973126954634585	-0.0199596827833122
-0.00212765629133352	-0.0339252093906901
-0.0108751876041341	-0.0287441029640266
-0.0162464372185365	-0.0307065947629703
-0.00544086813968563	-0.0190007471685102
-0.0206410078755498	-0.0341213881290329
-0.00458548287077926	-0.0358891546556274
-0.00206457716064973	-0.0307831761192864
-0.0102230289369074	-0.0301906522819041
-0.00898103993289707	-0.0361688356121999
-0.00187574567140951	-0.0295956046964234
-0.00268136987155893	-0.0356987306489437
-0.00624724969845769	-0.074753491622334
-0.00400631307131022	-0.0372985440987452
-0.00453213118652116	-0.0362884866906327
-0.0180897414324661	-0.0519051461366418
-0.00495679654693157	-0.0339252093906901
-0.00249698807594957	-0.0356987306489437
-0.00199376619598567	-0.0295956046964234
-0.00532395889065701	-0.0339252093906901
-0.00393621566597414	-0.033547346404642
-0.0035090678359254	-0.0368280963098293
-0.00562901647004615	-0.0295956046964234
-0.0516766618973492	-0.036180707052014
-0.00377542241143284	-0.0343257101771552
-0.0104121065557822	-0.035702572430543
-0.00914119442749392	-0.035563729899677
-0.00723296184880047	-0.0344756891176888
-0.00629130426588947	-0.0293790142539355
-0.00113901626036957	-0.033972066183003
-0.00619669916267239	-0.0366850927608842
-0.00379690189154691	-0.0339252093906901
-0.00940913350481698	-0.0362742865960691
-0.0148268572166353	-0.0356987306489437
-0.0102626232944278	-0.033547346404642
-0.0055139398399837	-0.0339973268826086
-0.00883159708388832	-0.0430240404899732
-0.0115561211474109	-0.0366670339807038
-0.00496131154817616	-0.0287441029640266
-0.00742086295203476	-0.0301398081916453
-0.00337546753503159	-0.0287441029640266
-0.00402881554067455	-0.0297469893715463
-0.00133360641397786	-0.0293159504779116
-0.0117040989948481	-0.0389490781916482
-0.00053612176887942	-0.0356987306489437
-0.0037934744754264	-0.033547346404642
-0.00598822393461236	-0.0343492334355536
-0.0344739911729273	-0.0352626346256577
-0.0193926070965374	-0.0373591007702448
-0.0131018811412597	-0.0348114940288987
-0.00818702544770345	-0.0297957843055352
-0.00365709689012047	-0.0190007471685102
-0.00530781556656133	-0.0356987306489437
-0.00627501632407552	-0.0426451054900232
-0.0120624025554984	-0.0295956046964234
-0.0148701433135381	-0.033547346404642
-0.0281806265554311	-0.0344597801675028
-0.00837899218532141	-0.033547346404642
-0.00416371703668157	-0.0296464985345665
-0.00291239263193149	-0.0356987306489437
-0.00571156405598004	-0.0293129351542763
-0.0074104647544252	-0.0356987306489437
-0.012973048483967	-0.0364635702578531
-0.00399425081061802	-0.0374392315511388
-0.00591559589239914	-0.0356987306489437
-0.0169000804155967	-0.0190007471685102
-0.0138816136573234	-0.0296307573701891
-0.00325274229396513	-0.0402660377437787
-0.0159016640815653	-0.0304902406412208
-0.091234664150468	-0.0301921896093218
-0.00340149514344285	-0.033547346404642
-0.00333602141773622	-0.0347012691443738
-0.00314780036560815	-0.0356987306489437
-0.00088319267285777	-0.0342105612495549
-0.00286698217839449	-0.036337435976101
-0.00244386939547352	-0.0339252093906901
-0.00866055296665197	-0.0345231659399476
-0.00738007110459345	-0.0417814131004933
-0.00903224293191844	-0.03740479073867
-0.00807264444324221	-0.0356987306489437
-0.0192675846653732	-0.0349274130041597
-0.0357352509198399	-0.0306910240375348
-0.00336185310808442	-0.033547346404642
-0.0425112567515948	-0.0206397419254401
-0.00308246536080361	-0.0306463692293644
-0.0186887445492146	-0.033547346404642
-0.00608984313023113	-0.0356987306489437
-0.00386715715200055	-0.0356987306489437
-0.0169051025995454	-0.0362807618704981
-0.00175988478583813	-0.0300940388162994
-0.00363428217373165	-0.0405356820879961
-0.0184906008105637	-0.0294526869335441
-0.00698606114081406	-0.0356987306489437
-0.00536445065690208	-0.0190007471685102
-0.00236903491462384	-0.0312313298717024
-0.0173112374690382	-0.0202686402016834
-0.0164587118455725	-0.019971148842171
-0.01212380765748	-0.033547346404642
-0.0506477386612024	-0.0287441029640266
-0.00759336452518149	-0.0287441029640266
-0.00504558002071199	-0.0295956046964234
-0.00373405434729287	-0.0301627259783836
-0.00131889497227546	-0.0342119297708858
-0.00133824728190656	-0.0350727109188749
-0.0107374126408983	-0.0316849450589838
-0.00138077205469191	-0.033547346404642
-0.0036600215044057	-0.0295956046964234
-0.0070974693791738	-0.035143604206772
-0.00276899225279738	-0.0367521742513316
-0.00894535959311381	-0.0339252093906901
-0.0113333126526901	-0.0201331145364831
-0.00702456577368131	-0.0369390552120542
-0.0342374722554776	-0.0300533315642112
-0.00584902657419963	-0.0190007471685102
-0.0129841258497805	-0.0350213110154224
-0.0214239729071866	-0.0365063994111253
-0.00806354808969485	-0.0373922890871071
-0.0195749067017018	-0.0349014705218471
-0.0170702026544859	-0.0342915588798054
-0.0192666150375231	-0.0206319718549674
-0.00345647879361749	-0.0498571203991704
-0.0240540649867315	-0.0356987306489437
-0.0406467764621265	-0.0190007471685102
-0.0054979062143087	-0.0190007471685102
-0.00736028069961323	-0.0287441029640266
-0.0105905418478905	-0.033547346404642
-0.0067185582207879	-0.0287441029640266
-0.0145017404998006	-0.0344625402080222
-0.00208361221073514	-0.0190007471685102
-0.00960442173214581	-0.033547346404642
-0.0208808775327358	-0.0356987306489437
-0.00208599156446797	-0.0287441029640266
-0.00345170511083542	-0.0325716140335206
-0.0347011429525241	-0.0356987306489437
-0.00229677861888873	-0.0293818898039551
-0.00428608658071713	-0.0356987306489437
-0.00605590035563218	-0.0293818898039551
-0.00643424700068656	-0.022295418455237
-0.00557028408530981	-0.0340886358460103
-0.00421447000322369	-0.028746157276721
-0.00693586595870467	-0.0369792867007286
-0.0118947571599813	-0.0471314122754562
-0.00303711438395788	-0.035232571480115
-0.00529168498824283	-0.0190007471685102
-0.00572143019278952	-0.0385306752346809
-0.0043465914756655	-0.0190007471685102
-0.00887967285456045	-0.0295956046964234
-0.00981437093356249	-0.0301075593318958
-0.00196142144136347	-0.0346660852888003
-0.00693842857752746	-0.0347320979675158
-0.0306628841768352	-0.033547346404642
-0.00633538434517117	-0.0356987306489437
-0.0133986058515962	-0.036337435976101
-0.00403645547942893	-0.0292090854072746
-0.0015110220899128	-0.029320635297282
-0.0161195608709089	-0.019971148842171
-0.0034912718775353	-0.0356987306489437
-0.0126976976827479	-0.0339252093906901
-0.00667661711822811	-0.0200115221697245
-0.00533488308671474	-0.0200026426264186
-0.00432508621485213	-0.0356987306489437
-0.009538988707297	-0.0200912910815652
-0.00654115395395201	-0.0377918940126258
-0.00303471713308262	-0.0219358988445552
-0.00226600172551103	-0.0297279145848646
-0.00296853092028245	-0.0339252093906901
-0.00510590027120331	-0.0287441029640266
-0.0312290973559084	-0.0295948451760595
-0.00167651488396886	-0.0295956046964234
-0.00217355076004717	-0.0352009969134638
-0.00470933272701046	-0.0381636636931529
-0.0130274726881287	-0.0190007471685102
-0.0109428257127506	-0.0356987306489437
-0.0177274379897371	-0.0287441029640266
-0.019170852424622	-0.0287441029640266
-0.00603711524655286	-0.0346907355300246
-0.00146490843073675	-0.0356987306489437
-0.00638724956166278	-0.0287441029640266
-0.0319076504562094	-0.0356987306489437
-0.00530939737302613	-0.0190007471685102
-0.00227225060469718	-0.0356987306489437
-0.0361172335597625	-0.0356987306489437
-0.0020624732517912	-0.019850574809865
-0.0112014674306157	-0.0295956046964234
-0.00415129246439372	-0.0650132647324421
-0.00398048320403765	-0.0287441029640266
-0.00585001762445089	-0.0298546038381684
-0.00786190890572794	-0.0346143895223867
-0.00750369771943425	-0.0361032326556767
-0.00826589744384635	-0.036337435976101
-0.0111267898284961	-0.0346330588320344
-0.00607262781042196	-0.0229255539412076
-0.00234423928516764	-0.0287441029640266
-0.0164905599537869	-0.030280625227443
-0.00832326112489291	-0.0287441029640266
-0.0194098000235091	-0.0352626346256577
-0.00344225489682121	-0.0287441029640266
-0.0179899923313452	-0.0289692214095775
-0.00561179365548955	-0.019938405294179
-0.011430636768011	-0.0190007471685102
-0.00563902056477613	-0.0287441029640266
-0.00666128112075793	-0.0353754878616098
-0.00456963239567898	-0.0304440751458696
-0.00353874873717691	-0.0287441029640266
-0.00838691803592279	-0.0348591014187503
-0.0021694780996924	-0.0287441029640266
-0.00924181341885275	-0.0629651499329436
-0.00571562219218232	-0.0342832580452756
-0.00669174000947845	-0.0363638348436768
-0.00579649934685284	-0.0287441029640266
-0.00727652087772012	-0.0341857241359519
-0.0189236310283244	-0.0402502847648977
-0.00718981643147082	-0.036300646774461
-0.00270590599085745	-0.0303566867291681
-0.00717633861886994	-0.0356987306489437
-0.00437057004366376	-0.0201397124699653
-0.00646870364990763	-0.0345133538236247
-0.00456269975068593	-0.033547346404642
-0.00404974505693393	-0.0339252093906901
-0.00435419790596939	-0.0356726515031046
-0.0129972369948827	-0.0305313971789438
-0.00905447268759467	-0.0339980770492034
-0.0220520867162764	-0.0402660377437787
-0.00323742870694021	-0.0295956046964234
-0.00953207479650477	-0.0287441029640266
-0.00193495175991836	-0.0339252093906901
-0.0183244912727605	-0.036382743391762
-0.00333028703194674	-0.0339252093906901
-0.00351811021934438	-0.0356987306489437
-0.0331455252529807	-0.0345378564743915
-0.00398932976829766	-0.0339252093906901
-0.00629932859211911	-0.0344240795653326
-0.00470196101680169	-0.0346136443500124
-0.0177412343327844	-0.0295956046964234
-0.0104283885215733	-0.033547346404642
-0.00668179706715731	-0.031538247936374
-0.00513420796121152	-0.0296330535529306
-0.0118700771340626	-0.033547346404642
-0.00151486036180833	-0.0295956046964234
-0.00993864020991699	-0.035563729899677
-0.00435801240140562	-0.022461180187759
-0.00115093113087168	-0.034187259904061
-0.00466940320016306	-0.0295956046964234
-0.0160677308030431	-0.0302716155435521
-0.00919303620119017	-0.0379757067012706
-0.00158597549756251	-0.0199529766002039
-0.0068526266960188	-0.0390122446647838
-0.0297915971711986	-0.033547346404642
-0.00801230206354348	-0.0200543093050307
-0.00203648822823714	-0.0356987306489437
-0.00915164226438339	-0.0190007471685102
-0.0211949578254443	-0.033547346404642
-0.00934592466305659	-0.03645386119691
-0.00282695846118549	-0.0342883427479937
-0.00271168725855955	-0.033547346404642
-0.00155308092296439	-0.0304637022701839
-0.00684959061034099	-0.0287441029640266
-0.00477792787728953	-0.0356987306489437
-0.00825832887380331	-0.0195348429888077
-0.00159198431256786	-0.062295466153461
-0.00569834396201902	-0.033547346404642
-0.00359064106035565	-0.0190007471685102
-0.00424211694081139	-0.0341826086694041
-0.00530929374917265	-0.0356987306489437
-0.00595930796668338	-0.0349022966393404
-0.0080165189006322	-0.0190007471685102
-0.0787909265817224	-0.0316867341290926
-0.0058142172832478	-0.0295956046964234
-0.00138813756122928	-0.0308898734866811
-0.00795742527438553	-0.0353737205163037
-0.00441318810645971	-0.0356987306489437
-0.0128535200640214	-0.0372419365123556
-0.00290673264352478	-0.034405055639871
-0.0079954856200883	-0.0362673067417603
-0.00374401548618804	-0.0339252093906901
-0.0103744494181311	-0.0312030574533551
-0.0139946526074389	-0.0339252093906901
-0.00458271178779172	-0.0346958788749516
-0.0016071689684137	-0.0356987306489437
-0.0121740008625305	-0.0426451054900232
-0.00217068215899798	-0.0356987306489437
-0.00151444021617538	-0.0364465910914567
-0.00562504402777721	-0.0342883427479937
-0.01007786869115	-0.0356987306489437
-0.0127664490622031	-0.0365424243298728
-0.00541280216812358	-0.0295956046964234
-0.00431170121837721	-0.0191774990233604
-0.00283167982608917	-0.0362494459461114
-0.0020557741744838	-0.036038134729619
-0.0104266928842356	-0.0367665334713228
-0.0144997754441098	-0.11415268997226
-0.00162939680882649	-0.033547346404642
-0.00350832775587897	-0.0365302687060295
-0.00898048583788973	-0.0295956046964234
-0.0047591517846161	-0.0356987306489437
-0.0344450836508338	-0.037348258264525
-0.00401415359770872	-0.0295320382144477
-0.00238921204670652	-0.0287441029640266
-0.00444479910651053	-0.0435391475042148
-0.00513033719682906	-0.035699590748413
-0.00062742089667542	-0.0339252093906901
-0.00504233636080222	-0.0287441029640266
-0.00563406570195146	-0.0344255385597643
-0.0212345579475883	-0.0356987306489437
-0.0328953635668968	-0.0341578299210438
-0.0217730733427501	-0.0356987306489437
-0.00473602296109624	-0.0341463434799574
-0.00618675368717292	-0.0363081008904467
-0.00386018866425217	-0.0190007471685102
-0.0126203265777857	-0.0190007471685102
-0.00970834607147561	-0.0198998410580728
-0.00629844200237636	-0.0369745430193509
-0.00987694409595834	-0.0287441029640266
-0.023733634861266	-0.0301947164321431
-0.01012012903851	-0.0365186908196265
-0.0057965476213722	-0.0319522579976711
-0.00241943006719815	-0.0350399232301273
-0.00571736775002658	-0.0294109674301735
-0.00948387237154505	-0.0356987306489437
-0.0124110983204559	-0.0356987306489437
-0.0028500625817021	-0.0302328408069357
-0.00492356612275988	-0.0295956046964234
-0.00705529829985697	-0.0356987306489437
-0.00817849501413081	-0.0190007471685102
-0.0104386836788762	-0.0190007471685102
-0.00262794622923427	-0.0356987306489437
-0.00275393405189111	-0.0344042623625166
-0.00524470947988437	-0.0356987306489437
-0.00591536657005888	-0.0364989217607578
-0.00184756757450348	-0.0376768057575044
-0.00434761379607194	-0.0206304678444796
-0.0065220079198838	-0.0376449494304822
-0.00374662088648408	-0.0354711435100106
-0.0375863447672144	-0.019985779555436
-0.00245865644415897	-0.0190007471685102
-0.00306446189691484	-0.0426373358351489
-0.00388714007899924	-0.0287441029640266
-0.00513675487938817	-0.0369745430193509
-0.00956759682938234	-0.0356987306489437
-0.00494575463058586	-0.0349188819340252
-0.00415082048436561	-0.0413500870447453
-0.00536702822050894	-0.0190007471685102
-0.00701651834549574	-0.030022573781317
-0.00380310958233414	-0.0353363653454384
-0.00771148583333742	-0.036704952201469
-0.0231138495438163	-0.036622675407233
-0.0138597608275549	-0.0295956046964234
-0.00153866243849219	-0.033547346404642
-0.00323781279833591	-0.0295956046964234
-0.0125840071548908	-0.0307376548739662
-0.00578420886796278	-0.0356987306489437
-0.00703076934719865	-0.0353754878616098
-0.0171111889548945	-0.0364247252397925
-0.0211456194343843	-0.0320560840320826
-0.00785173016109196	-0.0287441029640266
-0.00135551952407534	-0.0293337161310903
-0.00434166726967777	-0.0356987306489437
-0.0184738440564784	-0.0356987306489437
-0.0489336860980318	-0.0190007471685102
-0.0131754791624902	-0.0348288486200438
-0.00238440246545995	-0.0287441029640266
-0.00569525172006207	-0.0303506786533906
-0.014687354243761	-0.0369745430193509
-0.00641024001302439	-0.0367656416811465
-0.0157612106874986	-0.0295956046964234
-0.0105144331433176	-0.041254544508952
-0.00172692447002719	-0.0190007471685102
-0.00284622174048573	-0.0295956046964234
-0.0304619287292179	-0.0236743990798851
-0.00254481167836437	-0.0356987306489437
-0.00584964559944141	-0.0190007471685102
-0.00393621266184595	-0.0287441029640266
-0.00438266985275099	-0.0380746768332381
-0.00673808948499622	-0.0382380178646282
-0.00450743597571106	-0.0348773362785397
-0.00492898015791616	-0.0373378015908569
-0.011584478327172	-0.0196366730159667
-0.00443777139338472	-0.0368470741790523
-0.0033957580783223	-0.0298381684550251
-0.00442779949463847	-0.0356987306489437
-0.0016474794095474	-0.033547346404642
-0.00253004562517917	-0.033547346404642
-0.00522588791955883	-0.0382533732630111
-0.00491839533821688	-0.0195885238071637
-0.0117649058936894	-0.0201754791922268
-0.00838727524111084	-0.0396387753882906
-0.00208041159345645	-0.0360662073017582
-0.00754856173723506	-0.0356987306489437
-0.00446155755104009	-0.0287441029640266
-0.00458091498520279	-0.036337435976101
-0.031632648972957	-0.0339252093906901
-0.00254068850868885	-0.040087400526114
-0.00214155261382036	-0.0355324096928331
-0.0130644451858468	-0.0356987306489437
-0.00130526898595248	-0.0379745485917042
-0.0197449202920972	-0.0356987306489437
-0.00426212375963454	-0.0287441029640266
-0.00590485003870408	-0.0295311793246824
-0.00510411656497837	-0.0356987306489437
-0.0198727339318906	-0.0295956046964234
-0.013664812116222	-0.0363668232010531
-0.0118070175750781	-0.0293032519341079
-0.00687647368012558	-0.0190007471685102
-0.003086238052309	-0.033547346404642
-0.00149749503116718	-0.0300182746386125
-0.0868201457877087	-0.0202686402016834
-0.0139279015152353	-0.0417354572498542
-0.0155043452196577	-0.037149498655593
-0.00898679496335094	-0.0339252093906901
-0.00449181691593471	-0.0356987306489437
-0.00294403245944061	-0.029660108948712
-0.0174041926235084	-0.0448643299086608
-0.0107677222998664	-0.0365920707164782
-0.00318616947640522	-0.0356987306489437
-0.00565776090187286	-0.0439858022149458
-0.00285372117047604	-0.0190007471685102
-0.00546407200366482	-0.0297486417820248
-0.000791981434008467	-0.0387603061385757
-0.0193176108456811	-0.0295956046964234
-0.00291301852849581	-0.0339252093906901
-0.00312138090323821	-0.0362402213632245
-0.0101882900194541	-0.0302573938963953
-0.00167408485746011	-0.0349970730304737
-0.00168946069610235	-0.0312130951144621
-0.0030847500767029	-0.0339252093906901
-0.00809776323208507	-0.0311598014132687
-0.00599503331700204	-0.0371276130843789
-0.00837113641119277	-0.0341499308995421
-0.00444716367980105	-0.0405356820879961
-0.0077668316219054	-0.0361642039540519
-0.00878980537120014	-0.0424656297806418
-0.00316222353536593	-0.034868166276159
-0.0325472313132894	-0.0295956046964234
-0.00943495127467282	-0.0196362892520718
-0.0117201564950107	-0.0196627364192139
-0.00593114442070619	-0.0405356820879961
-0.0151472745587928	-0.019985779555436
-0.00719302447532819	-0.036337435976101
-0.00308312047771815	-0.0287441029640266
-0.00744722939145148	-0.0393724029406148
-0.00673135067714871	-0.0300979676707119
-0.00318585798992035	-0.0190007471685102
-0.00312114974472512	-0.0287441029640266
-0.0223565989471244	-0.0190007471685102
-0.0182762603898636	-0.0351672024110955
-0.00111785934478479	-0.0356987306489437
-0.00420087954944005	-0.0203116216924107
-0.00946914568629558	-0.0197297068566608
-0.0167282250297821	-0.0356987306489437
-0.0119813582722772	-0.033547346404642
-0.0100512743676248	-0.0363096740017438
-0.00277568075701671	-0.0339252093906901
-0.00150718750145725	-0.0339252093906901
-0.00306242602495138	-0.0287441029640266
-0.00619894528702885	-0.0395312402190797
-0.00383051805785068	-0.0287441029640266
-0.00705931647264688	-0.0339252093906901
-0.0165716186524881	-0.0339252093906901
-0.00143837199110696	-0.0347445329543719
-0.00583654255101893	-0.0356987306489437
-0.00201778903106602	-0.0364693604200156
-0.0040315516469534	-0.0501738143635398
-0.00512994578198425	-0.0367328267808633
-0.00588796172057735	-0.0277543079068123
-0.0045034287190014	-0.0301627259783836
-0.0186216074087304	-0.037149498655593
-0.00261616185930931	-0.0339252093906901
-0.00342307108892314	-0.0350727109188749
-0.0115521403803051	-0.0341167684152888
-0.00495100641140432	-0.0344664758691747
-0.0112367934761419	-0.0356987306489437
-0.00117995932099219	-0.0356987306489437
-0.00558494531913279	-0.0190007471685102
-0.00312546152966043	-0.0350470118044586
-0.00243416630782387	-0.0195909733156282
-0.0313899721664212	-0.0287441029640266
-0.00682528365870802	-0.0424267128303428
-0.00372925388657941	-0.0350287435477172
-0.0203905184967482	-0.0366896971191549
-0.00325563959167605	-0.0356987306489437
-0.0129341281776196	-0.0293115121416972
-0.0237616895265402	-0.0295956046964234
-0.00220156125634568	-0.0364779960078626
-0.00746529229308825	-0.0294109674301735
-0.0210849773147511	-0.0375102298931575
-0.00659452933596415	-0.0199123769242521
-0.012676952452815	-0.0287441029640266
-0.00409415979757902	-0.0356987306489437
-0.000176120705041137	-0.0518385340765064
-0.0182071959763441	-0.0196090351223162
-0.0134257075177605	-0.0343785722807301
-0.0171772542383574	-0.0342925163519403
-0.00752778259628664	-0.0291476849970818
-0.00691837808670684	-0.0193635276897884
-0.012945981124736	-0.0347447549845496
-0.0221435697770461	-0.0356987306489437
-0.0104741901055391	-0.033547346404642
-0.0143736186149429	-0.0339252093906901
-0.0135098541918	-0.0295956046964234
-0.0128212770672042	-0.033547346404642
-0.01070365070454	-0.0356987306489437
-0.00442094644469778	-0.0203448473296337
-0.00527263469162866	-0.0206205407081153
-0.0212108983285223	-0.0302328408069357
-0.0119986310270378	-0.0295956046964234
-0.00355303414204253	-0.0356987306489437
-0.0035451608292303	-0.0313034730280894
-0.00706323149915782	-0.0301947164321431
-0.0185153539527406	-0.0372985440987452
-0.00686710366461355	-0.0295956046964234
-0.00539177007232987	-0.0381806086464598
-0.0356270315338817	-0.0356987306489437
-0.000884821693212811	-0.0317932249780358
-0.0040115841056792	-0.0305462313951365
-0.00403472357024012	-0.0356987306489437
-0.00453492448049573	-0.0339252093906901
-0.00849344509199503	-0.0353754878616098
-0.0354359063877173	-0.0356987306489437
-0.00719858973084957	-0.0292295824665988
-0.00844006607075421	-0.0347389560883586
-0.00502593222481664	-0.0297486417820248
-0.00169552847734183	-0.036857490099407
-0.0122756069772003	-0.0197237515264324
-0.0134746467289517	-0.0295956046964234
-0.00236938133952028	-0.0466604689106756
-0.00391121079109273	-0.0295956046964234
-0.00439121512103683	-0.0304454444047349
-0.0014087975313573	-0.0388017569138654
-0.0043897791706142	-0.0193217793243074
-0.0406381959855975	-0.0343538857219623
-0.00398394934271277	-0.0339252093906901
-0.00843907845241166	-0.033547346404642
-0.0960253166811735	-0.0301906522819041
-0.0082668245750052	-0.0356987306489437
-0.0157947210244635	-0.0304291250878802
-0.00644150376625326	-0.0287441029640266
-0.0072285631845959	-0.033547346404642
-0.00425633729543103	-0.0395888003437035
-0.00362997088985104	-0.0287441029640266
-0.00792622182826734	-0.036374599712626
-0.00729156643166018	-0.0356987306489437
-0.00386085637269195	-0.0298903024186207
-0.00522936986794364	-0.0309060440595319
-0.0172983344739714	-0.0190007471685102
-0.00332638388610582	-0.0333970348960811
-0.00241269612299312	-0.0287441029640266
-0.0101560767876201	-0.036299056794954
-0.0151005874971838	-0.0356987306489437
-0.00618978163152515	-0.0356987306489437
-0.0329466770531151	-0.0298098975978934
-0.00255921900332287	-0.0190007471685102
-0.0325349872847303	-0.0365987413026661
-0.00365261153691822	-0.0356987306489437
-0.00674895624289974	-0.0376039257724887
-0.00102748476576208	-0.0190007471685102
-0.0108818395711015	-0.0345178309602657
-0.00635106992094967	-0.0345257716373082
-0.00645713874681377	-0.0209961831791696
-0.0100672924445601	-0.0306666749836788
-0.00161726584329639	-0.033547346404642
-0.00459805615677186	-0.0405356820879961
-0.00274250665165102	-0.0298861960663835
-0.00448621210614782	-0.031286829998875
-0.00575227255996463	-0.0190007471685102
-0.0027936610721848	-0.0293437243513992
-0.00198238104782037	-0.0295956046964234
-0.00250281030232068	-0.033970018935262
-0.00737004363078153	-0.0303609328007017
-0.0108872826630028	-0.033547346404642
-0.00719835063543188	-0.0356987306489437
-0.00225236207585224	-0.0356987306489437
-0.00665511670933871	-0.0190007471685102
-0.00274296048178041	-0.0340395118846
-0.00863498582241697	-0.0295956046964234
-0.0128292531848497	-0.0376850260655059
-0.0386729680056258	-0.0287441029640266
-0.00810065595520938	-0.0199097709642462
-0.00484257779993195	-0.0293640613767
-0.00182992710743305	-0.031301898655477
-0.00523971160483345	-0.0304127340362909
-0.00325706212102276	-0.0356987306489437
-0.00704714726136176	-0.0295956046964234
-0.0116113189138425	-0.0287441029640266
-0.0050257071491619	-0.0190007471685102
-0.00752303663272481	-0.0348278345724791
-0.0049174559351706	-0.0371903067939381
-0.00960865294196111	-0.0357112571878786
-0.039822535486031	-0.0287441029640266
-0.00263681288567949	-0.0339252093906901
-0.00893723047201958	-0.0356987306489437
-0.00715245927349341	-0.0345155676245415
-0.00319688584554957	-0.036766938826467
-0.00151985823440953	-0.0372602134049819
-0.00040265121234672	-0.0346911354215572
-0.00277088895196396	-0.036337435976101
-0.0072953769803945	-0.033547346404642
-0.00708543431474944	-0.0463807724839228
-0.0104035412136122	-0.0356987306489437
-0.0171241473771539	-0.0356987306489437
-0.00886924448752244	-0.0356987306489437
-0.00542979195137194	-0.0295956046964234
-0.00248136455777656	-0.0287441029640266
-0.00318181215065582	-0.0205509175205909
-0.00421525440216562	-0.0370303092033805
-0.0035578393518026	-0.0356987306489437
-0.00248878761284618	-0.0295504732096872
-0.00238636515832279	-0.0295956046964234
-0.00941363287385448	-0.03406053840574
-0.00248790218833185	-0.0365893942287716
-0.00951735978171749	-0.033547346404642
-0.00353439560668206	-0.033547346404642
-0.0184665981352647	-0.03086870113635
-0.00355032131885226	-0.0356987306489437
-0.0165170370091412	-0.034172668455207
-0.0359446072542361	-0.107035300964929
-0.00684395378577307	-0.0302328408069357
-0.00333766826662113	-0.0295956046964234
-0.00709911404318617	-0.0196362892520718
-0.00297338519422447	-0.0345637030678967
-0.00691946318960259	-0.0342900990374912
-0.00391275569055682	-0.0367757047608037
-0.00456329277087598	-0.0207894367355358
-0.00585305652343779	-0.0356987306489437
-0.00415839450831977	-0.0346503314789868
-0.0180918077999892	-0.0356987306489437
-0.00483569987890538	-0.0348403285133828
-0.00549060778771429	-0.0405356820879961
-0.00526214202917307	-0.0198200989824938
-0.0111832707166793	-0.0345287889421773
-0.0111128009812755	-0.0351985633439127
-0.00664163868231664	-0.0295956046964234
-0.00479835254760521	-0.0193673454415455
-0.017952599780791	-0.0343911193573854
-0.0055922968972331	-0.0190007471685102
-0.0157125776911953	-0.0195775691138752
-0.00825243698221435	-0.0345607218454954
-0.0149681810374331	-0.0287441029640266
-0.00168337361626039	-0.047393647499011
-0.00654689975814627	-0.0356987306489437
-0.0128187738612459	-0.0300647371428986
-0.00232517727163155	-0.0339252093906901
-0.00095655166323239	-0.0287441029640266
-0.0179676227329008	-0.0356987306489437
-0.00391958093485348	-0.0306617444003545
2.32386168864374e-11	-0.0345637030678967
-0.00466673654375736	-0.030570550553794
-0.00468219415598186	-0.0267498668927716
-0.00442212067083206	-0.0459196672732105
-0.0183076763857224	-0.0356987306489437
-0.00516883414468163	-0.0356987306489437
-0.0111570108573917	-0.029213119044107
-0.00365208034364026	-0.0356987306489437
-0.00351309195716749	-0.0190007471685102
-0.00734855325326484	-0.036614189048011
-0.011762296962827	-0.036743493624086
-0.00116755996988142	-0.0287441029640266
-0.021062555029709	-0.0363546328950485
-0.00220862670970918	-0.0309239053836163
-0.00636470244128544	-0.0295956046964234
-0.00412403389453596	-0.0339252093906901
-0.00622196970074174	-0.0303744507308538
-0.00963210659485714	-0.0300037164757611
-0.007150745112134	-0.0352009969134638
-0.000279406639105418	-0.0356987306489437
-0.00530911915325991	-0.033547346404642
-0.00344135035752377	-0.0366295975038077
-0.01088721385676	-0.0363694966863637
-0.00291147911660876	-0.0217368427802745
-0.0301322632615786	-0.0370425958198677
-0.00289873119881202	-0.0356987306489437
-0.001427550572576	-0.0295956046964234
-0.00652719929971448	-0.0404178782202414
-0.0155768438824395	-0.0355815593045834
-0.00211325462356396	-0.0372385873127409
-0.00610274696196791	-0.0301945439466708
-0.00298408015291204	-0.0310890320123159
-0.0084303789616478	-0.033547346404642
-0.0111047913864098	-0.0377555573491631
-0.0157842842439115	-0.0339252093906901
-0.00193376574536817	-0.0295956046964234
-0.0146664645665685	-0.0385306752346809
-0.00316922392795709	-0.0298551627687779
-0.0106511215480282	-0.0339252093906901
-0.00841240039089122	-0.0287441029640266
-0.00135179921125228	-0.033547346404642
-0.0281881135319371	-0.0360738466584229
-0.00666520077513675	-0.0258197011951028
-0.00876808105466552	-0.0368090748640209
-0.00299894077958621	-0.0357007948885314
-0.00350139545729364	-0.0343037440176283
-0.00261391769816427	-0.0353239999138299
-0.026936757748411	-0.0356987306489437
-0.0110496643846947	-0.0287441029640266
-0.00637334261218027	-0.0444953308740629
-0.00354045233686254	-0.0300602097014909
-0.0129290552643406	-0.0364241184854801
-0.00345751445994126	-0.0317585072373521
-0.00306882363652739	-0.0364922359573676
-0.00318361195359841	-0.0346958788749516
-0.00339536283530007	-0.0318110429004941
-0.000936872285373398	-0.0295956046964234
-0.0154264374972959	-0.0369745430193509
-0.00354932335402643	-0.0345877650762507
-0.00666219708485662	-0.0201801614321857
-0.00922705595021498	-0.030407473907024
-0.00474333303028239	-0.0356987306489437
-0.0120118728926239	-0.0198763344275828
-0.00617373789332222	-0.0202581284114407
-0.00972727381170716	-0.0203301882270106
-0.00621440427815822	-0.0356987306489437
-0.00760341817160054	-0.0363243280300645
-0.000607746538554863	-0.0306597960963185
-0.0145907862671616	-0.0195914274993091
-0.00519455058840223	-0.0366389471172323
-0.00623833159340816	-0.0356987306489437
-0.0105457058549566	-0.0422768830002653
-0.0068971624558772	-0.0356987306489437
-0.00465656180651942	-0.033547346404642
-0.00126254019530743	-0.0190007471685102
-0.0146478787681684	-0.0333418352200319
-0.00139924717291706	-0.0190007471685102
-0.00264787937139526	-0.0190007471685102
-0.013237793675677	-0.0347658420200813
-0.000279406639105418	-0.0373957256384488
-0.00382000190454545	-0.0295956046964234
-0.00279014666769027	-0.0200015921540051
-0.0299865769517452	-0.0379745485917042
-0.022246072614113	-0.0320506792261918
-0.0102134224130103	-0.0295956046964234
-0.0084854090025469	-0.0339252093906901
-0.00232496040202115	-0.036857490099407
-0.00672922103277032	-0.0356987306489437
-0.0145862996269984	-0.0355590928368482
-0.00734127124256373	-0.0345408451913052
-0.00616911622773168	-0.0301339394190395
-0.00285364400299543	-0.0365054789291309
-0.0136766234897932	-0.0190007471685102
-0.0030587803438976	-0.0209126519588831
-0.018980446982399	-0.0360511222837596
-0.00722189449952937	-0.0304444023455122
-0.00725162802142352	-0.0347246328547604
-0.0159205772008092	-0.033547346404642
-0.00337111752053079	-0.033547346404642
-0.0056211885630937	-0.033547346404642
-0.00658555276156013	-0.0194316332601595
-0.00687612269073942	-0.0339252093906901
-0.00277732522173682	-0.0220601826472938
-0.0215890430294949	-0.0441408609481534
-0.0133414212145219	-0.0190007471685102
-0.00682129533854003	-0.0339252093906901
-0.00222322196094601	-0.0287441029640266
-0.00739168354080021	-0.0339252093906901
-0.014983279517556	-0.0373922890871071
-0.000632233385051792	-0.0356987306489437
-0.0047348793973968	-0.0349819067215002
-0.00545588595142749	-0.0388017569138654
-0.0137385088894174	-0.0350691090016113
-0.0135304546367497	-0.0348789348172723
-0.00236924341841671	-0.0214530120348648
-0.0117750449813398	-0.0405773986360053
-0.0050516983188348	-0.0380746768332381
-0.00612342740145017	-0.029279984140081
-0.0102340641124148	-0.0303609328007017
-0.0148714414160237	-0.033962371998954
-0.00381810624731415	-0.0339252093906901
-0.00360721748459299	-0.0362494459461114
-0.0151681140277466	-0.0425296279425377
-0.00203595816804843	-0.0287441029640266
-0.00635884825743925	-0.0362351392454105
-0.0215634082995187	-0.0357142365514222
-0.00452649487095629	-0.0365508868397567
-0.0124952402870676	-0.033547346404642
-0.00879597011922064	-0.0190007471685102
-0.00436111905216847	-0.0366927385650845
-0.0179794081946753	-0.0364693604200156
-0.00305741438204458	-0.0190007471685102
-0.00926621263224357	-0.0372602134049819
-0.0116639746432714	-0.0339252093906901
