# Supplementary material for: Minimisation of metabolic networks defines a new functional class of genes
Source: Nat Commun. 2024 Oct 31;15:9076. doi: 10.1038/s41467-024-52816-2 (PMC11528065; doi:10.1038/s41467-024-52816-2)
Supplement: Supplementary file 12 — Source Data [file 41467_2024_52816_MOESM12_ESM.zip › Source Data for the Figures 15 Sept/Fig 1 Source Data.xlsx]

## Sheet: a
SD Medium	Minimal Medium	YPD Medium	SD Anaerobic Medium	Minimal Anaerobic Medium	YPD Anaerobic Medium
315	351	299	221	308	224
315	351	299	221	308	224
315	351	299	221	308	224
315	351	299	221	308	224
316	351	299	221	308	224
316	351	299	221	308	224
316	351	300	222	308	224
316	352	300	222	308	224
316	352	300	222	308	225
316	352	300	222	308	225
316	352	300	222	308	225
317	352	300	222	308	225
317	352	300	222	308	225
317	352	300	222	309	225
317	352	301	222	309	225
317	352	301	222	309	225
317	352	301	222	309	225
317	352	301	222	309	225
317	352	301	222	309	225
317	353	301	222	309	225
318	353	301	222	309	225
318	353	301	222	309	225
318	353	301	222	309	225
318	353	301	222	309	225
318	353	301	222	309	225
318	353	301	222	309	225
318	353	301	222	309	225
318	353	301	222	309	225
318	353	301	222	309	225
318	353	301	222	309	225
318	353	301	222	309	225
318	353	301	222	309	225
318	353	301	222	309	225
318	353	301	222	309	225
318	353	301	222	309	226
318	353	301	222	309	226
318	353	301	222	309	226
318	353	301	223	309	226
318	353	301	223	309	226
318	353	301	223	309	226
318	353	301	223	309	226
318	353	301	223	309	226
318	353	301	223	309	226
319	353	301	223	309	226
319	353	301	223	309	226
319	353	301	223	310	226
319	354	301	223	310	226
319	354	301	223	310	226
319	354	301	223	310	226
319	354	301	223	310	226
319	354	301	223	310	226
319	354	301	223	310	226
319	354	301	223	310	226
319	354	301	223	310	226
319	354	301	223	310	226
319	354	301	223	310	226
319	354	301	223	310	226
319	354	302	223	310	226
319	354	302	223	310	226
319	354	302	223	310	227
319	354	302	223	310	227
319	354	302	223	310	227
320	354	302	223	310	227
320	354	302	223	310	227
320	354	302	223	310	227
320	354	302	223	310	227
320	354	302	223	310	227
320	354	302	223	310	227
320	354	302	223	310	227
320	354	302	223	310	227
320	354	302	223	310	227
320	354	302	223	310	227
320	354	302	223	310	227
320	354	302	223	310	227
320	354	302	223	310	227
320	354	302	223	310	227
320	354	302	223	310	227
320	354	302	223	310	227
320	354	302	223	310	227
320	354	302	223	310	227
320	354	302	223	310	227
320	354	302	223	310	227
320	354	302	223	310	227
320	354	302	223	310	227
320	354	302	223	310	227
320	354	302	223	310	227
320	354	302	223	310	227
320	354	302	223	310	227
320	355	302	223	310	227
320	355	302	223	310	227
320	355	302	223	310	227
320	355	302	223	310	227
320	355	302	223	310	227
320	355	302	224	310	227
320	355	302	224	310	227
320	355	302	224	310	227
321	355	302	224	310	227
321	355	302	224	310	228
321	355	302	224	310	228
321	355	302	224	310	228
321	355	302	224	310	228
321	355	302	224	310	228
321	355	302	224	310	228
321	355	302	224	310	228
321	355	302	224	310	228
321	355	302	224	310	228
321	355	302	224	310	228
321	355	302	224	310	228
321	355	303	224	310	228
321	355	303	224	310	228
321	355	303	224	310	228
321	355	303	224	310	228
321	355	303	224	310	228
321	355	303	224	310	228
321	355	303	224	310	228
321	355	303	224	310	228
321	355	303	224	310	228
321	355	303	224	310	228
321	355	303	224	310	228
321	355	303	224	310	228
321	355	303	224	310	228
321	355	303	224	310	228
321	355	303	224	310	228
321	355	303	224	310	228
321	355	303	224	310	228
321	355	303	224	310	228
321	355	303	224	310	228
321	355	303	224	310	228
321	355	303	224	310	228
321	355	303	224	310	228
321	355	303	224	310	228
321	355	303	224	310	228
321	355	303	224	310	228
321	355	303	224	310	228
321	355	303	224	311	228
321	355	303	224	311	228
321	355	303	224	311	228
322	355	303	224	311	228
322	355	303	224	311	228
322	355	303	224	311	228
322	355	303	224	311	228
322	355	303	224	311	228
322	355	303	224	311	228
322	355	303	224	311	229
322	355	303	224	311	229
322	355	303	224	311	229
322	355	303	224	311	229
322	355	303	224	311	229
322	355	303	224	311	229
322	355	303	224	311	229
322	355	303	224	311	229
322	355	303	224	311	229
322	355	303	224	311	229
322	355	303	224	311	229
322	355	303	224	311	229
322	355	303	224	311	229
322	355	303	224	311	229
322	355	303	224	311	229
322	355	303	225	311	229
322	355	303	225	311	229
322	356	303	225	311	229
322	356	303	225	311	229
322	356	303	225	311	229
322	356	303	225	311	229
322	356	303	225	311	229
322	356	303	225	311	229
322	356	303	225	311	229
322	356	303	225	311	229
322	356	303	225	311	229
322	356	303	225	311	229
322	356	303	225	311	229
322	356	303	225	311	229
322	356	303	225	311	229
322	356	303	225	311	229
322	356	303	225	311	229
322	356	303	225	311	229
322	356	303	225	311	229
322	356	303	225	311	229
322	356	303	225	311	229
322	356	303	225	311	229
322	356	304	225	311	229
323	356	304	225	311	229
323	356	304	225	311	229
323	356	304	225	311	229
323	356	304	225	311	229
323	356	304	225	311	229
323	356	304	225	311	229
323	356	304	225	311	229
323	356	304	225	311	229
323	356	304	225	311	229
323	356	304	225	311	229
323	356	304	225	311	229
323	356	304	225	311	229
323	356	304	225	311	229
323	356	304	225	311	229
323	356	304	225	311	229
323	356	304	225	311	230
323	356	304	225	311	230
323	356	304	225	311	230
323	356	304	225	311	230
323	356	304	225	311	230
323	356	304	225	311	230
323	356	304	225	311	230
323	356	304	225	311	230
323	356	304	225	311	230
323	356	304	225	311	230
323	356	304	225	311	230
323	356	304	225	311	230
323	356	304	225	311	230
323	356	304	225	311	230
323	356	304	225	311	230
323	356	304	225	311	230
323	356	304	225	311	230
323	356	304	225	311	230
323	356	304	225	311	230
323	356	304	225	311	230
323	356	304	225	311	230
323	356	304	225	311	230
323	356	304	226	311	230
323	356	304	226	311	230
323	356	304	226	311	230
323	356	304	226	311	230
323	356	304	226	311	230
323	356	304	226	311	230
323	356	304	226	311	230
323	356	304	226	311	230
323	356	304	226	311	230
323	356	304	226	311	230
323	356	304	226	312	230
323	356	304	226	312	230
323	356	304	226	312	230
323	356	304	226	312	230
323	356	304	226	312	230
323	356	304	226	312	230
323	356	304	226	312	230
323	356	304	226	312	230
323	356	304	226	312	230
323	356	304	226	312	230
323	356	304	226	312	230
323	356	304	226	312	230
323	356	304	226	312	230
324	356	304	226	312	230
324	356	304	226	312	230
324	356	304	226	312	230
324	356	304	226	312	230
324	356	304	226	312	230
324	356	305	226	312	230
324	357	305	226	312	230
324	357	305	226	312	230
324	357	305	226	312	230
324	357	305	226	312	230
324	357	305	226	312	230
324	357	305	226	312	230
324	357	305	226	312	230
324	357	305	226	312	230
324	357	305	226	312	230
324	357	305	226	312	230
324	357	305	226	312	230
324	357	305	226	312	231
324	357	305	226	312	231
324	357	305	226	312	231
324	357	305	226	312	231
324	357	305	226	312	231
324	357	305	226	312	231
324	357	305	226	312	231
324	357	305	226	312	231
324	357	305	226	312	231
324	357	305	226	312	231
324	357	305	226	312	231
324	357	305	227	312	231
324	357	305	227	312	231
324	357	305	227	312	231
324	357	305	227	312	231
324	357	305	227	312	231
324	357	305	227	312	231
324	357	305	227	312	231
324	357	305	227	312	231
324	357	305	227	312	231
324	357	305	227	312	231
324	357	305	227	312	231
324	357	305	227	312	231
324	357	305	227	312	231
324	357	305	227	312	231
324	357	305	227	312	231
324	357	305	227	312	231
324	357	305	227	312	231
324	357	305	227	312	231
324	357	305	227	312	231
324	357	305	227	312	231
324	357	305	227	312	231
324	357	305	227	312	231
324	357	305	227	312	231
324	357	305	227	312	231
324	357	305	227	312	231
324	357	305	227	312	231
324	357	305	227	312	231
325	357	305	227	312	231
325	357	305	227	312	231
325	357	305	227	312	231
325	357	305	227	312	231
325	357	305	227	312	231
325	357	305	227	312	231
325	357	305	227	312	231
325	357	305	227	312	231
325	357	305	227	312	231
325	357	305	227	312	231
325	357	305	227	312	231
325	357	305	227	312	231
325	357	305	227	312	231
325	357	305	227	312	231
325	357	305	227	312	231
325	357	305	227	312	231
325	357	305	227	312	231
325	357	305	227	312	231
325	357	305	227	312	232
325	357	305	227	312	232
325	357	305	227	312	232
325	357	305	227	312	232
325	357	305	227	312	232
325	357	305	227	312	232
325	357	305	227	312	232
325	357	305	227	312	232
325	357	305	227	312	232
325	357	305	228	312	232
325	357	305	228	312	232
325	357	305	228	312	232
325	357	305	228	312	232
325	357	305	228	312	232
325	357	305	228	312	232
325	357	305	228	312	232
325	357	305	228	312	232
325	357	305	228	312	232
325	357	305	228	312	232
325	357	305	228	312	232
325	357	305	228	312	232
325	357	305	228	312	232
325	357	305	228	312	232
325	357	305	228	312	232
325	357	305	228	312	232
325	357	305	228	312	232
325	357	305	228	312	232
325	357	305	228	312	232
325	357	305	228	312	232
325	357	305	228	313	232
325	357	305	228	313	232
325	357	305	228	313	232
325	357	305	228	313	232
325	357	306	228	313	232
325	357	306	228	313	232
325	357	306	228	313	232
325	358	306	228	313	232
325	358	306	228	313	232
325	358	306	228	313	232
325	358	306	228	313	232
325	358	306	228	313	232
325	358	306	228	313	232
325	358	306	228	313	232
325	358	306	228	313	232
325	358	306	228	313	232
325	358	306	228	313	232
325	358	306	228	313	233
325	358	306	228	313	233
325	358	306	228	313	233
325	358	306	228	313	233
325	358	306	228	313	233
325	358	306	228	313	233
325	358	306	228	313	233
325	358	306	228	313	233
325	358	306	228	313	233
325	358	306	228	313	233
325	358	306	228	313	233
325	358	306	228	313	233
325	358	306	228	313	233
325	358	306	228	313	233
325	358	306	228	313	233
325	358	306	228	313	233
325	358	306	228	313	233
325	358	306	228	313	233
325	358	306	228	313	233
325	358	306	229	313	233
325	358	306	229	313	233
325	358	306	229	313	233
325	358	306	229	313	233
325	358	306	229	313	233
325	358	306	229	313	233
325	358	306	229	313	233
325	358	306	229	313	233
325	358	306	229	313	233
325	358	306	229	313	233
326	358	306	229	313	233
326	358	306	229	313	233
326	358	306	229	313	233
326	358	306	229	313	233
326	358	306	229	313	233
326	358	306	229	313	233
326	358	306	229	313	233
326	358	306	229	313	233
326	358	306	229	313	233
326	358	306	229	313	233
326	358	306	229	313	233
326	358	306	229	313	233
326	358	306	229	313	233
326	358	306	229	313	233
326	358	306	229	313	233
326	358	306	229	313	233
326	358	306	229	313	233
326	358	306	229	313	233
326	358	306	229	313	233
326	358	306	229	313	233
326	358	306	229	313	233
326	358	306	229	313	233
326	358	306	229	313	233
326	358	306	229	313	234
326	358	306	229	313	234
326	358	306	229	313	234
326	358	306	229	313	234
326	358	306	229	313	234
326	358	306	229	313	234
326	358	306	229	313	234
326	358	306	230	313	234
326	358	306	230	313	234
326	358	306	230	313	234
326	358	306	230	313	234
326	358	306	230	313	234
326	358	306	230	313	234
326	358	306	230	313	234
326	358	306	230	313	234
326	358	306	230	313	234
326	358	306	230	313	234
326	358	307	230	313	234
326	359	307	230	313	234
326	359	307	230	313	234
326	359	307	230	313	234
326	359	307	230	313	234
326	359	307	230	313	234
326	359	307	230	313	234
326	359	307	230	313	234
326	359	307	230	313	234
326	359	307	230	313	234
326	359	307	230	313	234
326	359	307	230	313	234
326	359	307	230	313	234
326	359	307	230	313	234
326	359	307	230	313	234
326	359	307	230	313	234
326	359	307	230	313	234
326	359	307	230	313	234
326	359	307	230	314	234
326	359	307	230	314	234
326	359	307	230	314	234
326	359	307	230	314	234
326	359	307	230	314	234
326	359	307	230	314	235
326	359	307	230	314	235
327	359	307	230	314	235
327	359	307	230	314	235
327	359	307	230	314	235
327	359	307	230	314	235
327	359	307	230	314	235
327	359	307	230	314	235
327	359	307	230	314	235
327	359	307	230	314	235
327	359	307	230	314	235
327	359	307	230	314	235
327	359	307	230	314	235
327	359	307	230	314	235
327	359	307	230	314	235
327	359	307	230	314	235
327	359	307	231	314	235
327	359	307	231	314	235
327	359	307	231	314	235
327	359	307	231	314	235
327	359	307	231	314	235
327	359	307	231	314	235
327	359	307	231	314	235
327	359	307	231	314	235
327	359	307	231	314	235
327	359	307	231	314	235
327	359	307	231	314	235
327	359	307	231	314	235
327	359	307	231	314	235
327	359	307	231	314	235
327	359	307	231	314	235
327	359	307	231	314	235
327	359	307	231	314	235
327	359	307	231	314	235
327	359	307	231	314	236
327	359	307	231	314	236
327	359	307	231	314	236
327	359	307	231	314	236
327	359	307	231	314	236
327	359	308	231	314	236
327	359	308	231	314	236
327	359	308	231	314	236
327	359	308	231	314	236
327	359	308	231	314	236
327	359	308	231	314	236
327	359	308	231	314	236
327	359	308	231	314	236
327	359	308	231	314	236
327	359	308	231	314	236
327	359	308	231	314	236
327	359	308	231	314	236
327	359	308	231	314	236
327	359	308	231	314	236
327	359	308	231	314	236
327	359	308	231	314	236
327	359	308	231	314	236
327	359	308	232	314	236
328	359	308	232	314	236
328	359	308	232	314	236
328	359	308	232	314	236
328	359	308	232	314	236
328	359	308	232	314	236
328	359	308	232	314	236
328	359	308	232	314	236
328	359	308	232	314	236
328	359	308	232	314	236
328	359	308	232	314	236
328	359	308	232	314	236
328	359	308	232	314	236
328	360	308	232	314	236
328	360	308	232	314	236
328	360	308	232	314	236
328	360	308	232	314	236
328	360	308	232	314	236
328	360	308	232	314	236
328	360	308	232	314	236
328	360	308	232	314	236
328	360	308	232	314	236
328	360	308	232	314	236
328	360	308	232	314	236
328	360	308	232	314	236
328	360	308	232	314	236
328	360	308	232	314	236
328	360	308	232	314	236
328	360	308	232	314	236
328	360	308	232	314	237
328	360	308	232	315	237
328	360	308	232	315	237
328	360	308	232	315	237
328	360	308	232	315	237
328	360	308	232	315	237
328	360	308	232	315	237
328	360	308	232	315	237
328	360	308	232	315	237
328	360	308	232	315	237
328	360	308	232	315	237
328	360	308	232	315	237
328	360	309	233	315	237
328	360	309	233	315	237
328	360	309	233	315	237
328	360	309	233	315	237
328	360	309	233	315	237
328	360	309	233	315	237
328	360	309	233	315	237
328	360	309	233	315	237
328	360	309	233	315	237
328	360	309	233	315	237
328	360	309	233	315	237
328	360	309	233	315	237
328	360	309	233	315	237
328	360	309	233	315	237
329	360	309	233	315	237
329	360	309	233	315	237
329	360	309	233	315	237
329	360	309	233	315	237
329	360	309	233	315	237
329	360	309	233	315	237
329	360	309	233	315	237
329	360	309	233	315	237
329	360	309	233	315	237
329	360	309	233	315	237
329	360	309	233	315	237
329	360	309	233	315	237
329	360	309	233	315	237
329	360	309	233	315	237
329	360	309	233	315	237
329	360	309	233	315	237
329	360	309	233	315	238
329	360	309	233	315	238
329	360	309	233	315	238
329	360	309	233	315	238
329	360	309	233	315	238
329	360	309	233	315	238
329	360	309	233	315	238
329	360	309	233	315	238
329	360	309	233	315	238
329	360	309	233	315	238
329	360	309	233	315	238
329	360	309	234	315	238
329	360	309	234	315	238
329	360	309	234	315	238
329	360	309	234	315	238
329	360	309	234	316	238
329	360	309	234	316	238
329	360	309	234	316	238
329	360	309	234	316	238
329	360	309	234	316	238
329	360	309	234	316	238
330	360	309	234	316	238
330	360	309	234	316	238
330	360	309	234	316	238
330	360	309	234	316	238
330	360	309	234	316	238
330	360	309	234	316	238
330	360	310	234	316	238
330	360	310	234	316	238
330	360	310	234	316	238
330	360	310	234	316	238
330	360	310	234	316	238
330	360	310	235	316	238
330	360	310	235	316	238
330	361	310	235	316	238
330	361	310	235	316	238
330	361	310	235	316	239
330	361	310	235	316	239
330	361	310	235	316	239
330	361	310	235	316	239
330	361	310	235	316	239
330	361	310	235	316	239
330	361	310	235	316	239
330	361	310	235	316	239
330	361	310	235	316	239
330	361	310	235	316	239
330	361	310	235	316	239
330	361	310	235	316	239
330	361	310	235	316	239
330	361	310	235	316	239
330	361	310	236	316	239
330	361	310	236	316	239
330	361	310	236	317	239
330	361	310	236	317	239
330	361	310	236	317	239
330	361	310	236	317	239
330	361	310	236	317	239
330	361	310	236	317	239
330	361	310	236	317	239
331	361	310	236	317	239
331	361	310	236	317	239
331	361	310	236	317	239
331	361	310	236	317	240
331	361	310	236	317	240
331	361	310	236	317	240
331	361	310	236	317	240
331	361	310	236	317	240
331	361	310	236	317	240
331	361	310	236	317	240
331	361	310	236	317	240
331	361	310	236	317	240
331	361	310	236	317	240
331	361	310	236	317	240
331	361	310	237	317	240
331	361	310	237	317	240
331	361	311	237	317	240
331	361	311	237	317	240
331	361	311	237	317	240
331	361	311	237	317	240
331	361	311	237	317	240
331	361	311	237	317	240
331	361	311	237	317	240
331	361	311	237	317	240
331	361	311	237	317	240
331	361	311	237	317	240
331	361	311	237	317	240
331	361	311	237	317	240
331	361	311	237	317	240
331	361	311	237	317	240
331	361	311	237	317	241
331	361	311	237	317	241
331	361	311	237	317	241
331	361	311	238	317	241
332	361	311	238	317	241
332	361	311	238	317	241
332	361	311	238	317	241
332	362	311	238	317	241
332	362	311	238	317	241
332	362	311	238	317	241
332	362	311	238	317	241
332	362	311	238	317	241
332	362	311	238	317	241
332	362	311	238	317	241
332	362	311	238	318	241
332	362	311	239	318	241
332	362	311	239	318	241
332	362	311	239	318	241
332	362	311	239	318	241
332	362	311	239	318	241
332	362	311	239	318	241
332	362	311	239	318	241
332	362	312	239	318	241
332	362	312	239	318	242
332	362	312	239	318	242
332	362	312	239	318	242
332	362	312	239	318	242
332	362	312	240	318	242
332	362	312	240	318	242
332	362	312	240	318	242
333	362	312	240	318	242
333	362	312	240	318	242
333	362	312	240	318	242
333	362	312	240	318	242
333	362	312	240	318	242
333	362	312	240	318	242
333	362	312	240	318	242
333	362	312	240	318	242
333	362	312	240	318	242
333	362	312	240	318	242
333	362	313	240	318	243
333	362	313	240	319	243
333	362	313	240	319	243
333	362	313	240	319	243
333	362	313	240	319	243
333	362	313	241	319	243
333	362	313	241	319	243
333	363	313	241	319	243
333	363	313	241	319	243
333	363	313	241	319	243
333	363	313	241	319	244
333	363	313	241	319	244
333	363	313	241	319	244
333	363	313	242	319	244
333	363	313	242	319	244
333	363	314	242	319	244
333	363	314	242	319	244
334	363	314	242	319	244
334	363	314	242	319	244
334	363	314	242	320	244
334	363	314	242	320	244
334	363	314	242	320	244
334	363	314	243	320	244
334	363	314	243	320	245
334	363	314	243	320	245
334	363	314	243	320	245
334	363	314	243	320	245
334	364	314	243	320	245
334	364	315	244	320	245
334	364	315	244	320	245
334	364	315	244	320	245
334	364	315	245	320	245
334	364	315	245	320	245
335	364	315	245	320	245
335	364	315	245	320	246
335	365	315	245	320	246
335	365	315	245	321	246
335	365	315	245	321	246
335	365	315	246	321	246
335	365	315	246	321	246
335	365	315	246	321	246
335	365	315	246	321	246
335	365	315	246	321	246
335	366	316	248	321	247
335	366	316	248	321	247
335	366	316	248	321	247
335	366	316	248	321	247
335	372	316	248	322	247
335		316	249	322	248
335		316	249	322	248
335		316	251	323	248
336		317	251	324	248
336		317	252	324	248
336		317	252	324	248
336		317	252	324	248
336		317	253	325	248
336		318	254	325	248
336		318	254	326	248
336		318	257	326	248
336		318	258	327	248
336		318	259	327	248
336		319	262		249
337		321	263		249
337		322	263		249
337			266		249
337					249
338					249
338					250
338					250
338					250
338					251
339					251
339					251
340					251
341					251
341					252
342					252
342					252
344					252
					252
					252
					252
					253
					253
					253
					254
					254
					254
					256
					259
					265

## Sheet: b
SD Medium	SD Anaerobic Medium	Aerobic vs Anaerobic	Minimal Medium	Minimal Anaerobic Medium	Aerobic vs Anaerobic	YPD Medium	YPD Anaerobic Medium	Aerobic vs Anaerobic
0.827214	0.721264	0.432	0.813305	0.951282	0.576471	0.967822	0.756098	0.55102
0.878924	0.785714	0.449102	0.824411	0.855037	0.550193	0.742152	0.746313	0.542411
0.85906	0.829787	0.456389	0.827887	0.904282	0.557692	0.754505	0.724638	0.505593
0.819355	0.688202	0.469008	0.845652	0.904282	0.565815	0.758465	0.777448	0.506696
0.894977	0.642254	0.478615	0.848018	0.830549	0.563953	0.758465	0.777448	0.52027
0.824675	0.577215	0.469979	0.937788	0.919192	0.556641	0.744966	0.777448	0.52027
0.828261	0.820122	0.47551	0.818575	0.777273	0.585317	0.760722	0.717579	0.515695
0.799145	0.770588	0.462475	0.894855	0.798595	0.553398	0.708423	0.685237	0.502222
0.84989	0.801205	0.476483	0.83878	0.841346	0.575342	0.709328	0.734104	0.487013
0.84989	0.769912	0.447581	0.707171	0.841346	0.536398	0.698925	0.75	0.496718
0.861915	0.746313	0.447581	0.803879	0.841346	0.492674	0.719298	0.690808	0.541573
0.819355	0.779104	0.455285	0.882883	0.846715	0.561886	0.709052	0.775758	0.494505
0.778481	0.8	0.478615	0.913636	0.918987	0.597586	0.709052	0.775758	0.491342
0.894855	0.679452	0.493802	0.904977	0.914141	0.606426	0.694268	0.68232	0.491342
0.864035	0.634349	0.448207	0.93379	0.926209	0.596806	0.74382	0.730878	0.46723
0.77167	0.786145	0.414729	0.821121	0.923858	0.587771	0.726269	0.771261	0.5
0.799145	0.872671	0.486542	0.922551	0.914573	0.550193	0.738197	0.615591	0.506667
0.796178	0.79697	0.461538	0.903153	0.923858	0.58498	0.71087	0.680441	0.470833
0.837662	0.73913	0.472617	0.813449	0.96134	0.580709	0.740821	0.726225	0.478355
0.795745	0.600522	0.478702	0.757829	0.875306	0.581673	0.725532	0.643243	0.477895
0.825054	0.572152	0.480573	0.931507	0.928571	0.590457	0.702929	0.772861	0.463768
0.838852	0.730878	0.435644	0.776842	0.869458	0.573386	0.659044	0.657534	0.494737
0.785263	0.810976	0.461066	0.770355	0.96134	0.542308	0.655602	0.604905	0.511983
0.889135	0.719198	0.464789	0.811839	0.953846	0.517891	0.748359	0.706215	0.511983
0.857768	0.762611	0.435294	0.790948	0.909548	0.537736	0.699346	0.717143	0.497845
0.878049	0.850153	0.429412	0.706827	0.795294	0.584337	0.699346	0.668493	0.550459
0.848352	0.755162	0.445328	0.90583	0.84466	0.485294	0.70989	0.644385	0.550459
0.817597	0.711816	0.477459	0.889888	0.919395	0.565891	0.710526	0.671309	0.556582
0.715152	0.848765	0.417154	0.836601	0.921717	0.582178	0.638889	0.640327	0.554023
0.879733	0.54	0.393881	0.878652	0.786385	0.55534	0.732334	0.656757	0.429703
0.729124	0.530151	0.453815	0.898649	0.718681	0.594378	0.670146	0.678771	0.471816
0.90205	0.784661	0.370301	0.88565	0.903465	0.583004	0.815909	0.678771	0.474576
0.711694	0.864615	0.453252	0.813853	0.868293	0.572835	0.834101	0.627968	0.54102
0.760331	0.77193	0.385932	0.88565	0.839806	0.539652	0.665988	0.566327	0.537778
0.87638	0.707042	0.449505	0.88565	0.839806	0.617409	0.639764	0.568878	0.445344
0.780127	0.695775	0.431373	0.864035	0.797647	0.617409	0.655242	0.650138	0.421053
0.851204	0.577608	0.458586	0.810526	0.787234	0.565891	0.717105	0.624672	0.434
0.835498	0.812689	0.434783	0.777778	0.855392	0.531835	0.7103	0.56599	0.512249
0.763214	0.628272	0.410853	0.897092	0.81295	0.565049	0.737194	0.667575	0.474468
0.809524	0.656915	0.493724	0.88964	0.881188	0.574219	0.700219	0.602122	0.492274
0.846491	0.772189	0.455285	0.782881	0.855392	0.578218	0.71024	0.587013	0.561485
0.789809	0.685237	0.452716	0.699605	0.866005	0.514925	0.745495	0.709859	0.540724
0.865044	0.685237	0.466531	0.842451	0.963824	0.481884	0.701717	0.527578	0.5181
0.802548	0.56391	0.451807	0.818182	0.702407	0.553398	0.718681	0.567358	0.520971
0.829322	0.79878	0.484725	0.875278	0.845036	0.549515	0.731544	0.698006	0.516779
0.826087	0.689076	0.452333	0.865044	0.895262	0.577909	0.733333	0.682065	0.526196
0.780335	0.574359	0.442886	0.788703	0.786207	0.592445	0.733333	0.70339	0.498891
0.773109	0.634921	0.456175	0.798301	0.786207	0.575581	0.747178	0.682997	0.498891
0.854945	0.809091	0.471545	0.704591	0.807512	0.55106	0.707792	0.690751	0.52968
0.798283	0.804878	0.45674	0.756148	0.819048	0.503704	0.680085	0.655271	0.532438
0.900227	0.789318	0.471311	0.791489	0.857843	0.558317	0.743875	0.542998	0.48172
0.834423	0.692754	0.45935	0.823276	0.822695	0.544402	0.718062	0.639566	0.512249
0.775424	0.659574	0.441118	0.799582	0.807425	0.55814	0.746667	0.705056	0.525959
0.831878	0.767857	0.477366	0.817021	0.660981	0.54717	0.703625	0.603133	0.498901
0.764831	0.754386	0.473361	0.795359	0.67094	0.517757	0.77193	0.708571	0.51087
0.788136	0.723647	0.482328	0.8	0.866828	0.51215	0.731111	0.583979	0.478992
0.833693	0.574359	0.439364	0.803838	0.873762	0.531073	0.731111	0.669421	0.513453
0.819957	0.545	0.43787	0.7875	0.868812	0.516981	0.75431	0.669421	0.513453
0.875	0.710227	0.476386	0.871111	0.851942	0.516729	0.716484	0.537897	0.482255
0.787686	0.745614	0.450617	0.784519	0.88642	0.606426	0.716484	0.542079	0.535147
0.787686	0.579602	0.504167	0.900227	0.662393	0.565637	0.716484	0.645161	0.535147
0.894382	0.529976	0.504167	0.778947	0.866337	0.582505	0.732143	0.560976	0.535147
0.839912	0.561275	0.440239	0.846827	0.785377	0.544231	0.717724	0.588235	0.559165
0.821121	0.568123	0.452525	0.82265	0.917085	0.536398	0.731707	0.543902	0.496703
0.731707	0.573643	0.441352	0.757261	0.806147	0.550669	0.740492	0.703911	0.501109
0.865639	0.593176	0.44664	0.799145	0.82381	0.542146	0.758465	0.527711	0.50783
0.770701	0.597964	0.431102	0.890625	0.856796	0.565558	0.758465	0.685083	0.513453
0.848684	0.609375	0.419483	0.833698	0.634298	0.584646	0.758465	0.53012	0.513453
0.731161	0.609948	0.454728	0.866521	0.634298	0.560784	0.738938	0.687151	0.513453
0.731161	0.787425	0.377358	0.891111	0.907268	0.550669	0.751708	0.697222	0.502203
0.890625	0.543424	0.377358	0.840611	0.817967	0.558767	0.679406	0.705234	0.532258
0.880631	0.706553	0.439604	0.852814	0.817967	0.576772	0.647295	0.643836	0.487013
0.752556	0.518337	0.424303	0.854626	0.801418	0.544592	0.630952	0.645429	0.436
0.752556	0.741279	0.439453	0.741414	0.782201	0.581028	0.640404	0.801205	0.433134
0.733471	0.699717	0.439453	0.72837	0.848411	0.515712	0.640404	0.644156	0.465839
0.882619	0.590674	0.388031	0.78692	0.710526	0.510166	0.654397	0.673077	0.465839
0.835141	0.568922	0.428	0.813704	0.812352	0.513158	0.866511	0.659341	0.465696
0.813853	0.836858	0.452	0.79015	0.78169	0.53626	0.761062	0.647541	0.516411
0.873333	0.724638	0.462322	0.88326	0.787234	0.56917	0.657201	0.625337	0.478632
0.855876	0.8	0.446	0.88326	0.87715	0.536862	0.738095	0.697406	0.44332
0.803419	0.69774	0.408644	0.892377	0.936869	0.536862	0.835616	0.797546	0.484076
0.761905	0.808955	0.428008	0.884026	0.811456	0.604	0.71087	0.709859	0.545254
0.761506	0.837423	0.444664	0.8125	0.879012	0.596491	0.745652	0.536765	0.521158
0.794055	0.73487	0.367424	0.905192	0.694323	0.560547	0.718954	0.663014	0.503226
0.725253	0.791541	0.467611	0.905192	0.748879	0.59127	0.756818	0.663014	0.505495
0.799136	0.791541	0.359259	0.920455	0.8	0.59127	0.638507	0.594458	0.523918
0.787815	0.771261	0.449187	0.889391	0.856796	0.57451	0.646707	0.780488	0.462926
0.872483	0.558603	0.456175	0.891156	0.64916	0.574257	0.743243	0.780488	0.468432
0.787234	0.722063	0.422619	0.780591	0.782407	0.584	0.774487	0.545232	0.519274
0.803838	0.582051	0.472393	0.89038	0.806604	0.542308	0.708696	0.615584	0.510067
0.850549	0.567089	0.466667	0.806794	0.670213	0.57451	0.686022	0.53717	0.539503
0.826464	0.526961	0.449799	0.760736	0.655391	0.540952	0.713656	0.582697	0.494505
0.838137	0.711048	0.444	0.791045	0.634855	0.527985	0.748879	0.662088	0.504464
0.823656	0.619792	0.435223	0.843137	0.783721	0.549515	0.738255	0.668493	0.508929
0.803838	0.774481	0.458918	0.763975	0.783721	0.561165	0.736607	0.661157	0.508969
0.825328	0.563131	0.449102	0.843956	0.823389	0.539924	0.793023	0.615591	0.50783
0.896629	0.820359	0.470226	0.911162	0.819712	0.568898	0.691649	0.712291	0.536866
0.770526	0.555838	0.439364	0.835141	0.66309	0.597194	0.691649	0.539216	0.484848
0.770526	0.575758	0.462475	0.798729	0.888614	0.54023	0.63189	0.69774	0.488069
0.880795	0.665768	0.462475	0.920455	0.902985	0.514071	0.703463	0.569975	0.42998
0.867117	0.55	0.426901	0.817021	0.902985	0.593254	0.672956	0.661157	0.491266
0.78125	0.539801	0.441057	0.819355	0.916667	0.517757	0.678571	0.575377	0.511983
0.829374	0.735632	0.427184	0.759916	0.755149	0.546154	0.703863	0.75	0.457023
0.822126	0.784024	0.41165	0.861233	0.800937	0.579882	0.687104	0.736695	0.480687
0.856828	0.732759	0.437126	0.856195	0.874384	0.577603	0.747253	0.764368	0.464135
0.762605	0.534314	0.454728	0.894144	0.883663	0.597194	0.726293	0.629333	0.492441
0.792373	0.818182	0.485537	0.846154	0.906566	0.569745	0.703297	0.725714	0.47983
0.727088	0.705714	0.452	0.818575	0.904523	0.589641	0.737634	0.717877	0.564103
0.848684	0.673239	0.376181	0.859341	0.814286	0.559454	0.716484	0.764881	0.482105
0.700599	0.766962	0.426036	0.671154	0.835749	0.567251	0.714286	0.619681	0.524775
0.777778	0.537129	0.370787	0.784519	0.715536	0.468917	0.727679	0.729885	0.512304
0.76824	0.8	0.488753	0.901345	0.859564	0.55364	0.842956	0.584615	0.519274
0.874157	0.807808	0.466667	0.68616	0.809069	0.565049	0.823129	0.611111	0.542222
0.842451	0.686441	0.42515	0.758691	0.792056	0.51845	0.686567	0.751445	0.555556
0.892857	0.527578	0.438247	0.764211	0.792056	0.56705	0.754464	0.641711	0.54382
0.855876	0.638743	0.435897	0.835526	0.795775	0.55773	0.730337	0.635638	0.522321
0.802998	0.530952	0.451417	0.896018	0.921519	0.59	0.701944	0.657609	0.520548
0.827511	0.776786	0.461538	0.715139	0.919598	0.576402	0.701944	0.684932	0.5
0.894619	0.628947	0.451417	0.855263	0.857843	0.505515	0.737079	0.655738	0.5
0.8	0.543902	0.435644	0.869757	0.8925	0.595238	0.665971	0.641711	0.520455
0.687251	0.537713	0.467066	0.778481	0.820574	0.554054	0.773243	0.676712	0.508696
0.827586	0.538272	0.390057	0.715431	0.819277	0.55534	0.745536	0.671233	0.510022
0.696607	0.556675	0.473684	0.798715	0.885287	0.485401	0.740492	0.68306	0.516779
0.823789	0.507075	0.382576	0.856195	0.895522	0.546512	0.825287	0.677686	0.518018
0.902273	0.507075	0.421687	0.868597	0.800959	0.606855	0.742222	0.739003	0.496746
0.699399	0.513253	0.416996	0.759259	0.818182	0.575099	0.741573	0.576227	0.501104
0.683897	0.513253	0.397313	0.821888	0.923858	0.516791	0.751648	0.569191	0.528474
0.818182	0.705714	0.382129	0.910112	0.8975	0.551923	0.740406	0.717143	0.49676
0.799569	0.677778	0.478439	0.877778	0.90201	0.578125	0.698312	0.696023	0.533333
0.799569	0.740634	0.489583	0.844639	0.90201	0.580709	0.727876	0.618919	0.497863
0.721881	0.717514	0.480331	0.898649	0.68172	0.573674	0.673554	0.615385	0.507795
0.763214	0.728045	0.385797	0.897092	0.690987	0.55534	0.65996	0.713483	0.45567
0.780591	0.631579	0.475207	0.8	0.790094	0.580392	0.732301	0.766667	0.44489
0.882086	0.764706	0.453815	0.684825	0.646934	0.551527	0.756637	0.643243	0.543182
0.805195	0.597436	0.437247	0.864444	0.895262	0.495463	0.886792	0.713881	0.50655
0.77521	0.706215	0.445344	0.800839	0.669546	0.597194	0.886792	0.689751	0.52967
0.807281	0.589947	0.467611	0.688109	0.844282	0.521415	0.715499	0.684066	0.52967
0.841649	0.789318	0.433663	0.872483	0.918987	0.482014	0.661088	0.617647	0.472803
0.748963	0.717579	0.452191	0.80597	0.951407	0.59	0.748299	0.691877	0.493506
0.856522	0.806548	0.440239	0.839912	0.840095	0.524621	0.645228	0.691877	0.512472
0.760331	0.724432	0.433594	0.802966	0.868812	0.559687	0.669492	0.597403	0.517621
0.819533	0.73913	0.481781	0.672414	0.850123	0.558767	0.731868	0.544794	0.486957
0.774059	0.770349	0.417308	0.883002	0.863861	0.470796	0.869976	0.689076	0.49345
0.842105	0.839506	0.433071	0.809725	0.832134	0.55364	0.912409	0.672043	0.526667
0.851204	0.730205	0.420118	0.79704	0.843902	0.547529	0.738839	0.542079	0.55
0.827214	0.83642	0.44334	0.737903	0.767981	0.539048	0.689218	0.555283	0.566125
0.727642	0.59126	0.437624	0.808511	0.743119	0.510129	0.811659	0.540342	0.475584
0.698189	0.79403	0.377358	0.850877	0.668094	0.55684	0.626747	0.564232	0.494692
0.70935	0.747826	0.389635	0.89755	0.914358	0.604	0.738661	0.555	0.453988
0.88565	0.793413	0.397287	0.827214	0.6875	0.557692	0.696507	0.536471	0.507527
0.856209	0.748538	0.419291	0.935927	0.867647	0.573386	0.83945	0.502404	0.508969
0.811563	0.605744	0.438114	0.824034	0.824519	0.561165	0.897619	0.584416	0.507559
0.92517	0.741279	0.449102	0.902935	0.731982	0.530303	0.691824	0.519906	0.503254
0.870897	0.790909	0.43222	0.794433	0.833735	0.564453	0.725275	0.530414	0.492569
0.873051	0.708683	0.413462	0.794433	0.875	0.530769	0.589595	0.713881	0.490153
0.710526	0.566327	0.453629	0.897092	0.850242	0.530769	0.590734	0.869427	0.4334
0.822511	0.728045	0.386233	0.888641	0.89801	0.580392	0.763761	0.681818	0.428571
0.688976	0.653005	0.441118	0.836601	0.795294	0.574219	0.75	0.53717	0.514806
0.851528	0.774194	0.359116	0.804255	0.877451	0.540385	0.674468	0.588972	0.515766
0.857768	0.655738	0.453094	0.686275	0.886139	0.512195	0.747748	0.682192	0.53139
0.870897	0.747126	0.458	0.815846	0.694143	0.512015	0.747748	0.654155	0.506726
0.780793	0.777126	0.432749	0.778947	0.880893	0.57115	0.658537	0.693878	0.506726
0.843818	0.781437	0.463074	0.897959	0.880893	0.532443	0.72949	0.622995	0.450102
0.744856	0.67688	0.448413	0.843612	0.912281	0.580517	0.634578	0.736842	0.508929
0.805085	0.553885	0.467742	0.883669	0.776224	0.580517	0.661191	0.679666	0.424658
0.788584	0.752907	0.46988	0.678988	0.842615	0.577909	0.628231	0.760234	0.462656
0.838074	0.680672	0.466667	0.792017	0.646055	0.526022	0.732301	0.695531	0.441532
0.686508	0.67688	0.417323	0.801724	0.838942	0.538899	0.734513	0.679666	0.498896
0.723926	0.767647	0.390476	0.762397	0.671674	0.550781	0.635478	0.540741	0.497797
0.86	0.804878	0.457661	0.865639	0.838164	0.524436	0.739819	0.7151	0.416185
0.678363	0.69382	0.408644	0.714	0.708609	0.578431	0.736018	0.694823	0.528736
0.687008	0.830816	0.377323	0.669231	0.89604	0.50369	0.738255	0.653005	0.555556
0.739308	0.828829	0.387947	0.808017	0.845036	0.493671	0.727669	0.638743	0.505593
0.841758	0.708683	0.459245	0.872768	0.788863	0.517691	0.698312	0.66205	0.478541
0.77732	0.729107	0.405088	0.768267	0.753456	0.606855	0.691824	0.725989	0.475789
0.781585	0.68956	0.44358	0.808102	0.812352	0.554054	0.694805	0.662088	0.470711
0.852097	0.561275	0.483333	0.865342	0.819048	0.552987	0.726872	0.66573	0.546697
0.824295	0.644986	0.440882	0.793177	0.823389	0.577603	0.716157	0.644986	0.514477
0.819355	0.860681	0.447791	0.836559	0.796729	0.533589	0.695464	0.684211	0.492341
0.712551	0.8625	0.431953	0.879733	0.871287	0.579767	0.761468	0.646113	0.544218
0.833333	0.52451	0.377609	0.897092	0.656904	0.616935	0.734205	0.733728	0.526437
0.866071	0.725714	0.455285	0.698039	0.656904	0.577299	0.680171	0.661202	0.497835
0.7897	0.6313	0.423459	0.809935	0.83693	0.514706	0.748899	0.658402	0.480519
0.837662	0.769679	0.448276	0.842795	0.787671	0.57002	0.722101	0.60733	0.490281
0.807359	0.654054	0.435039	0.775258	0.677282	0.557282	0.640082	0.755224	0.504405
0.788136	0.569343	0.459184	0.668593	0.675847	0.536585	0.747277	0.715543	0.491453
0.75	0.756598	0.439364	0.680312	0.777518	0.509158	0.746204	0.646438	0.488273
0.877506	0.566085	0.480652	0.70099	0.878412	0.507353	0.737991	0.721591	0.478903
0.76386	0.56743	0.414873	0.827214	0.763218	0.512963	0.740821	0.639257	0.501085
0.734694	0.62141	0.440546	0.760825	0.789598	0.567251	0.764835	0.53317	0.481013
0.813163	0.707521	0.465863	0.808511	0.75463	0.573643	0.668058	0.646277	0.503226
0.81104	0.550369	0.436399	0.745868	0.75737	0.541985	0.650826	0.56927	0.453975
0.81104	0.830303	0.431641	0.819742	0.839416	0.556202	0.854839	0.605978	0.460084
0.81104	0.571072	0.431641	0.924658	0.80285	0.55	0.63745	0.52381	0.527233
0.839912	0.701117	0.415058	0.911964	0.882353	0.589286	0.644628	0.648199	0.424603
0.839912	0.553922	0.455466	0.839207	0.802817	0.594059	0.747768	0.623684	0.514223
0.839912	0.765396	0.452525	0.666031	0.880196	0.582834	0.840647	0.625668	0.495595
0.722567	0.779412	0.452525	0.819742	0.749425	0.476021	0.731111	0.622047	0.519737
0.722567	0.705056	0.483333	0.78903	0.819477	0.538168	0.718341	0.576142	0.513453
0.777083	0.774481	0.483333	0.873894	0.854015	0.529412	0.645291	0.537349	0.501099
0.779874	0.799401	0.468938	0.682081	0.84466	0.55706	0.717949	0.509217	0.439759
0.752066	0.745665	0.463855	0.875556	0.800475	0.489247	0.746606	0.542787	0.4862
0.752066	0.761062	0.427451	0.659004	0.846341	0.581854	0.919708	0.564356	0.518182
0.675197	0.703601	0.427451	0.904545	0.846341	0.492754	0.714912	0.733138	0.560364
0.676529	0.730435	0.376648	0.753112	0.883085	0.592	0.721627	0.587013	0.558621
0.770355	0.763158	0.37218	0.790698	0.883085	0.547206	0.746171	0.5	0.535088
0.803838	0.675749	0.482688	0.836957	0.803318	0.545106	0.689507	0.516588	0.482906
0.775424	0.602564	0.429134	0.8394	0.831325	0.57451	0.699134	0.638587	0.4859
0.699399	0.663912	0.433134	0.797441	0.682403	0.550285	0.834862	0.569307	0.503311
0.715746	0.588832	0.402697	0.72	0.834135	0.546332	0.732301	0.653226	0.509761
0.71371	0.653117	0.470348	0.873894	0.639752	0.503676	0.69697	0.612987	0.492308
0.715152	0.570332	0.37218	0.778008	0.85122	0.584646	0.676171	0.669421	0.545455
0.804825	0.527845	0.378072	0.706349	0.860636	0.512059	0.730684	0.711765	0.44668
0.725051	0.597938	0.443532	0.677866	0.860976	0.523277	0.688034	0.848387	0.511111
0.722793	0.606684	0.371698	0.841991	0.811456	0.491682	0.709607	0.645333	0.494553
0.809422	0.508121	0.458418	0.696078	0.691145	0.580078	0.703625	0.57072	0.495595
0.762397	0.715493	0.421569	0.86918	0.856098	0.480216	0.676596	0.524476	0.514161
0.811688	0.618799	0.448617	0.881696	0.899015	0.598802	0.701053	0.667582	0.537079
0.778481	0.750716	0.436874	0.794926	0.806147	0.598802	0.652352	0.766962	0.463617
0.845652	0.755043	0.440239	0.878855	0.850123	0.534221	0.67562	0.673025	0.472803
0.703407	0.740741	0.429412	0.702756	0.824096	0.599606	0.698276	0.665761	0.507463
0.828326	0.725989	0.37218	0.693387	0.916456	0.50457	0.700431	0.712291	0.486957
0.708249	0.680328	0.429688	0.66092	0.798578	0.512241	0.592664	0.66485	0.522222
0.710262	0.810811	0.396552	0.873614	0.622917	0.481149	0.724832	0.563415	0.439122
0.681818	0.667582	0.387833	0.699605	0.761364	0.580709	0.68319	0.747748	0.526316
0.717131	0.75942	0.381853	0.775	0.828571	0.481884	0.682203	0.621693	0.545662
0.857143	0.763689	0.361468	0.80597	0.848193	0.50838	0.697168	0.717514	0.487069
0.807359	0.798817	0.438384	0.740741	0.838942	0.527514	0.670886	0.623377	0.516854
0.815451	0.624021	0.444444	0.718812	0.808511	0.508443	0.658996	0.688202	0.522124
0.75154	0.731988	0.449102	0.745902	0.834135	0.490975	0.734967	0.647849	0.520971
0.789247	0.606599	0.466	0.757829	0.881481	0.542857	0.719298	0.701897	0.510067
0.752577	0.685484	0.450102	0.82265	0.802817	0.512287	0.725446	0.566085	0.504425
0.832258	0.6469	0.457086	0.897321	0.825776	0.544762	0.715812	0.613158	0.517007
0.76971	0.549751	0.432485	0.854077	0.86165	0.562863	0.726293	0.685237	0.462343
0.708583	0.736232	0.463074	0.870044	0.633333	0.559772	0.719298	0.651832	0.47983
0.797849	0.668508	0.36803	0.860262	0.836145	0.585462	0.707424	0.505938	0.504425
0.762397	0.795252	0.440644	0.795745	0.671642	0.572816	0.727074	0.605195	0.506667
0.785867	0.684066	0.471888	0.712302	0.704595	0.557282	0.691023	0.651832	0.477419
0.716024	0.652406	0.42515	0.875546	0.92	0.479279	0.720682	0.649315	0.486316
0.818966	0.55611	0.375	0.863436	0.850123	0.574181	0.720682	0.678771	0.486258
0.81681	0.677686	0.43083	0.861842	0.738041	0.595238	0.725702	0.543641	0.486258
0.829787	0.590571	0.446	0.840173	0.803738	0.585462	0.70524	0.653226	0.494624
0.792291	0.5575	0.420345	0.879195	0.783721	0.591356	0.724359	0.587786	0.478166
0.81128	0.575064	0.442656	0.849345	0.693654	0.580198	0.713983	0.761329	0.470711
0.786325	0.62982	0.435743	0.714571	0.894737	0.539197	0.730193	0.761329	0.516129
0.78903	0.700565	0.443548	0.813163	0.798595	0.50738	0.697286	0.516908	0.475891
0.843956	0.583756	0.438735	0.701375	0.859606	0.520599	0.718681	0.605598	0.495781
0.812367	0.703704	0.44668	0.817787	0.862069	0.517495	0.699784	0.66485	0.506667
0.69703	0.75	0.417476	0.693359	0.855392	0.608081	0.675052	0.66485	0.541761
0.705645	0.694444	0.357274	0.799574	0.867322	0.505474	0.71024	0.636856	0.460084
0.735967	0.56962	0.382857	0.758333	0.889163	0.545279	0.726293	0.62963	0.480435
0.691837	0.665768	0.432866	0.654064	0.763341	0.542308	0.611002	0.687332	0.502155
0.725	0.646113	0.483264	0.791932	0.79108	0.506329	0.724832	0.549161	0.446465
0.687755	0.730659	0.475	0.773109	0.856448	0.563353	0.618395	0.569588	0.522831
0.710472	0.675749	0.479079	0.773109	0.856448	0.542308	0.666667	0.569588	0.426036
0.853132	0.595361	0.464066	0.678227	0.637895	0.542308	0.651116	0.673025	0.478448
0.761905	0.7	0.421965	0.787368	0.89	0.49639	0.732609	0.548309	0.504237
0.77453	0.697222	0.476768	0.785563	0.780093	0.548944	0.717021	0.545024	0.49676
0.77453	0.547912	0.477733	0.793548	0.87931	0.563601	0.770419	0.509346	0.515086
0.750524	0.711111	0.477733	0.82906	0.702174	0.568317	0.656904	0.5058	0.565022
0.77453	0.732194	0.40748	0.764463	0.87561	0.538752	0.645161	0.524823	0.525499
0.687747	0.744253	0.425781	0.7249	0.87561	0.512104	0.697425	0.533816	0.438384
0.795309	0.603217	0.361781	0.7249	0.838942	0.499083	0.624266	0.532407	0.477419
0.776371	0.608586	0.435388	0.80597	0.845783	0.499083	0.726058	0.578283	0.426326
0.776371	0.608586	0.452716	0.75154	0.839713	0.575342	0.727273	0.51963	0.560465
0.747951	0.574684	0.452716	0.817987	0.889976	0.54771	0.720358	0.534314	0.5625
0.73444	0.67663	0.457256	0.737903	0.767442	0.537143	0.848837	0.758929	0.528736
0.792735	0.709141	0.473251	0.855895	0.900498	0.529851	0.678879	0.58961	0.518681
0.80819	0.835366	0.432271	0.845652	0.8933	0.559846	0.714597	0.687324	0.541096
0.764957	0.67027	0.43513	0.797872	0.765517	0.604374	0.637624	0.685083	0.524554
0.757829	0.577215	0.452675	0.841304	0.836983	0.550193	0.741304	0.668493	0.440239
0.794055	0.747159	0.479508	0.815846	0.885572	0.600398	0.704641	0.662234	0.482979
0.724066	0.749288	0.447106	0.779167	0.904762	0.547025	0.64503	0.573892	0.513978
0.730689	0.525799	0.484342	0.796178	0.912718	0.540797	0.694805	0.762611	0.445808
0.757895	0.561538	0.420842	0.779626	0.638655	0.537285	0.701525	0.533175	0.498896
0.839912	0.745714	0.447368	0.896861	0.650424	0.547529	0.687773	0.754491	0.501109
0.780538	0.710674	0.443775	0.896861	0.856448	0.582677	0.642715	0.604651	0.566745
0.807775	0.783383	0.453831	0.84632	0.835749	0.582677	0.679089	0.571059	0.43513
0.798319	0.772189	0.439759	0.781513	0.648421	0.599606	0.679089	0.713043	0.507463
0.854945	0.520384	0.445972	0.701172	0.870968	0.538168	0.664557	0.534606	0.507463
0.729508	0.75942	0.462626	0.673786	0.790698	0.507273	0.640657	0.592784	0.515487
0.664729	0.74	0.465587	0.758403	0.881481	0.490909	0.645833	0.709302	0.463158
0.668616	0.715517	0.383895	0.837363	0.833735	0.534749	0.858469	0.648649	0.534676
0.763598	0.600509	0.373134	0.790456	0.774118	0.597586	0.690229	0.656676	0.511931
0.872807	0.682192	0.5	0.771784	0.788372	0.546139	0.797297	0.629243	0.477083
0.731557	0.785924	0.433594	0.740741	0.789227	0.514925	0.797297	0.52619	0.525275
0.667315	0.765217	0.367925	0.6778	0.838942	0.54023	0.734914	0.568475	0.525275
0.854626	0.634409	0.398482	0.780127	0.838942	0.479053	0.641851	0.692308	0.488323
0.745868	0.760933	0.415686	0.799574	0.88642	0.55642	0.675676	0.522248	0.462012
0.800429	0.568675	0.485656	0.831897	0.832536	0.548263	0.731707	0.543478	0.519481
0.781053	0.731638	0.440882	0.80042	0.616016	0.559846	0.690832	0.618421	0.511161
0.896396	0.751429	0.44334	0.77453	0.612705	0.529081	0.699784	0.511628	0.488121
0.758264	0.78806	0.42126	0.79704	0.762673	0.533207	0.627723	0.626984	0.504405
0.776842	0.585678	0.491837	0.817987	0.687366	0.541985	0.744395	0.56927	0.438878
0.787554	0.805882	0.483607	0.868132	0.681818	0.554913	0.699134	0.532688	0.521445
0.755741	0.541463	0.4375	0.843478	0.665245	0.565891	0.715217	0.503597	0.5
0.827214	0.579747	0.424901	0.840611	0.804296	0.558994	0.655242	0.504695	0.505495
0.717213	0.652055	0.431953	0.799574	0.808153	0.570588	0.7	0.608808	0.454361
0.73029	0.5775	0.456389	0.679842	0.69869	0.548263	0.7	0.577608	0.555046
0.760085	0.739255	0.43662	0.845316	0.868293	0.530303	0.678497	0.539409	0.555046
0.834409	0.618557	0.446939	0.696252	0.647303	0.572266	0.692964	0.621693	0.505376
0.814004	0.764706	0.431641	0.804255	0.816667	0.500917	0.702355	0.59	0.523179
0.814004	0.555831	0.435223	0.771008	0.825359	0.515038	0.721627	0.708092	0.492441
0.785408	0.535802	0.435223	0.815846	0.825359	0.540385	0.665331	0.560302	0.489362
0.744376	0.616188	0.456033	0.798729	0.85049	0.520755	0.699789	0.671271	0.431102
0.751055	0.582278	0.451485	0.756198	0.873449	0.548944	0.667373	0.601523	0.492537
0.769068	0.680441	0.440162	0.858079	0.676026	0.51028	0.724891	0.533981	0.534831
0.800857	0.725714	0.432866	0.74739	0.67679	0.58317	0.711497	0.538084	0.494553
0.646947	0.72	0.427723	0.669173	0.812352	0.537718	0.726872	0.527187	0.492375
0.776151	0.691877	0.383613	0.706349	0.833333	0.479021	0.688172	0.620779	0.504425
0.786017	0.652055	0.449304	0.897321	0.792056	0.526119	0.685225	0.535885	0.496703
0.773389	0.772861	0.454728	0.864924	0.771363	0.575049	0.82167	0.535885	0.491266
0.742268	0.74928	0.460159	0.876106	0.798595	0.577519	0.71822	0.535885	0.492569
0.758985	0.709402	0.418787	0.830108	0.838942	0.568093	0.71822	0.488839	0.494715
0.765073	0.755814	0.447154	0.741344	0.838942	0.57393	0.695021	0.539952	0.494715
0.696252	0.769912	0.446429	0.683495	0.838942	0.5	0.738839	0.655352	0.510593
0.666023	0.554745	0.355311	0.800839	0.773148	0.48917	0.58046	0.649867	0.510067
0.691089	0.743516	0.401887	0.863135	0.816667	0.532833	0.700431	0.702247	0.424901
0.800434	0.791667	0.387524	0.845494	0.749431	0.594433	0.658996	0.547912	0.4859
0.773305	0.647541	0.443089	0.808917	0.768349	0.54049	0.695198	0.570694	0.514286
0.779193	0.550725	0.454361	0.772443	0.87931	0.542857	0.628283	0.586118	0.475
0.799127	0.72067	0.438878	0.847826	0.808057	0.514071	0.659274	0.601504	0.465553
0.791489	0.527981	0.436735	0.849673	0.793023	0.587426	0.755656	0.465934	0.440882
0.71748	0.516908	0.446894	0.852747	0.898263	0.585462	0.693446	0.52619	0.52381
0.704453	0.813056	0.375712	0.753138	0.790094	0.602	0.653924	0.53753	0.486141
0.776824	0.523923	0.458586	0.678295	0.848193	0.554688	0.714597	0.666667	0.441767
0.80744	0.772989	0.45082	0.853712	0.733634	0.484685	0.660679	0.572816	0.538288
0.731557	0.550122	0.440816	0.857456	0.733634	0.617234	0.668008	0.576923	0.424658
0.713402	0.719101	0.467611	0.791579	0.742081	0.578431	0.7	0.649171	0.427165
0.705051	0.720339	0.484342	0.866667	0.856796	0.543893	0.693966	0.662234	0.49011
0.724846	0.650667	0.462626	0.860927	0.840194	0.580198	0.72591	0.585185	0.50885
0.745902	0.558603	0.481481	0.860927	0.829327	0.621457	0.765351	0.583548	0.5
0.719262	0.72238	0.440945	0.831533	0.889706	0.621457	0.684435	0.598465	0.475789
0.860262	0.6	0.470348	0.831533	0.889706	0.583497	0.684435	0.726225	0.524444
0.788009	0.539024	0.435294	0.812367	0.765116	0.583497	0.684435	0.739003	0.524444
0.788009	0.69146	0.462168	0.744422	0.67679	0.562863	0.727468	0.597436	0.524444
0.769231	0.57072	0.462168	0.694882	0.85049	0.549242	0.727468	0.567839	0.497863
0.703854	0.725714	0.462	0.845987	0.939086	0.491803	0.727468	0.708934	0.497863
0.705761	0.784257	0.484536	0.806316	0.939086	0.58317	0.754348	0.615789	0.497863
0.811816	0.758824	0.477083	0.872247	0.839713	0.542533	0.734831	0.613577	0.492569
0.744813	0.584577	0.421687	0.860262	0.721239	0.550864	0.734831	0.518779	0.514739
0.75	0.52019	0.453629	0.861842	0.763218	0.569767	0.708423	0.649733	0.514739
0.786469	0.513002	0.434608	0.891648	0.635983	0.617234	0.63834	0.609819	0.487013
0.754237	0.716292	0.458753	0.726	0.811765	0.563851	0.696017	0.6	0.42998
0.754237	0.66205	0.439024	0.778243	0.848921	0.492727	0.698276	0.595908	0.481092
0.681102	0.535627	0.439024	0.851528	0.775463	0.52741	0.67735	0.517564	0.474138
0.682446	0.5575	0.384906	0.719439	0.826603	0.583497	0.65873	0.699454	0.503311
0.816017	0.693182	0.388258	0.662857	0.780374	0.502762	0.740821	0.648148	0.418605
0.786611	0.59596	0.407045	0.705534	0.893827	0.455342	0.699374	0.523923	0.487288
0.712851	0.575521	0.462151	0.731006	0.825776	0.476619	0.708861	0.558252	0.460905
0.770213	0.725989	0.445759	0.831533	0.821853	0.531549	0.71116	0.621693	0.473904
0.803879	0.515815	0.441296	0.653992	0.856448	0.583497	0.719828	0.631436	0.523596
0.768267	0.619792	0.436874	0.662791	0.682203	0.478571	0.657201	0.648294	0.48927
0.702	0.50348	0.428291	0.817797	0.832524	0.480944	0.727679	0.666667	0.440404
0.821505	0.656593	0.368914	0.759916	0.873134	0.557252	0.734967	0.556391	0.533181
0.679688	0.647849	0.42549	0.840173	0.723684	0.546332	0.66383	0.62141	0.510067
0.736626	0.769006	0.383178	0.773109	0.765116	0.600791	0.677019	0.548387	0.483589
0.746421	0.558897	0.465587	0.6778	0.855746	0.521822	0.701525	0.65374	0.452675
0.803879	0.747093	0.425243	0.901566	0.816229	0.523452	0.708333	0.63089	0.542141
0.674374	0.585938	0.405882	0.842105	0.851582	0.565891	0.698718	0.58481	0.496674
0.73306	0.534314	0.351986	0.761411	0.840095	0.558594	0.693277	0.591479	0.502174
0.808602	0.689751	0.450902	0.807128	0.770302	0.560928	0.725055	0.622047	0.522777
0.75	0.79056	0.4334	0.798319	0.666667	0.555977	0.725664	0.576355	0.504464
0.759834	0.678771	0.445328	0.824034	0.644958	0.544592	0.731111	0.551724	0.505568
0.848889	0.712251	0.474747	0.839479	0.828571	0.575049	0.735099	0.620321	0.506696
0.876957	0.529274	0.441296	0.828261	0.830918	0.583497	0.723684	0.646113	0.495614
0.778468	0.761628	0.407045	0.740664	0.818616	0.579051	0.721983	0.601523	0.489083
0.819355	0.716332	0.413002	0.870614	0.837772	0.532692	0.640974	0.498851	0.527473
0.69428	0.716332	0.44334	0.675781	0.635983	0.565637	0.682008	0.522248	0.465696
0.70082	0.522565	0.373606	0.790021	0.822967	0.489051	0.753394	0.550617	0.479915
0.89038	0.616798	0.417166	0.704225	0.632353	0.513863	0.743478	0.579082	0.514673
0.824153	0.543689	0.441352	0.655106	0.814286	0.542146	0.703947	0.575758	0.478814
0.767152	0.598972	0.430502	0.793177	0.854369	0.480072	0.730512	0.531915	0.508969
0.85872	0.743516	0.471774	0.842795	0.818616	0.569745	0.713376	0.577114	0.522624
0.879195	0.548309	0.441118	0.78125	0.818616	0.557282	0.686975	0.651596	0.476891
0.779381	0.587786	0.420118	0.887892	0.802353	0.516791	0.676349	0.568528	0.484076
0.768267	0.670241	0.412548	0.69899	0.766204	0.590457	0.676349	0.514354	0.52381
0.75625	0.703601	0.366541	0.852814	0.832536	0.519011	0.676349	0.615584	0.52381
0.808824	0.570352	0.426036	0.811321	0.822695	0.608696	0.721854	0.617801	0.527115
0.657033	0.816817	0.425	0.877778	0.822695	0.536449	0.680346	0.570352	0.53288
0.690945	0.575309	0.380597	0.763975	0.690171	0.568359	0.701525	0.668508	0.49115
0.832976	0.809524	0.383895	0.672584	0.784223	0.531191	0.722838	0.642674	0.552752
0.680233	0.764535	0.426357	0.900442	0.678112	0.529412	0.722838	0.565111	0.515766
0.741201	0.570352	0.348375	0.6917	0.66879	0.583333	0.720524	0.588689	0.515766
0.785714	0.527187	0.439122	0.839479	0.75463	0.510204	0.727273	0.551471	0.490196
0.684314	0.787172	0.417476	0.829741	0.843373	0.605578	0.665281	0.528571	0.49569
0.759414	0.53616	0.368519	0.864333	0.854015	0.604374	0.759912	0.730205	0.521834
0.788913	0.70904	0.4334	0.644612	0.854015	0.551724	0.697624	0.555012	0.50108
0.76618	0.592965	0.464358	0.840517	0.711111	0.460317	0.665331	0.675	0.529148
0.8	0.523227	0.423529	0.665392	0.676533	0.579767	0.726269	0.6	0.431102
0.861472	0.74928	0.423529	0.662857	0.809069	0.48833	0.583012	0.684066	0.503326
0.670565	0.779762	0.431335	0.719682	0.616977	0.519196	0.763797	0.594315	0.423459
0.70935	0.729577	0.393195	0.679612	0.778032	0.524074	0.596154	0.605128	0.488223
0.791489	0.772189	0.456566	0.682879	0.762014	0.515654	0.760965	0.508274	0.429134
0.686	0.691667	0.444	0.815678	0.663113	0.51845	0.648703	0.594527	0.503226
0.779915	0.541463	0.457661	0.739919	0.753394	0.564299	0.677895	0.57284	0.444
0.755274	0.735795	0.417495	0.877778	0.834951	0.581888	0.677895	0.603627	0.536585
0.772443	0.515738	0.459016	0.901124	0.863747	0.57451	0.684322	0.571066	0.536585
0.766454	0.820359	0.449304	0.886414	0.678186	0.573386	0.687234	0.561881	0.542411
0.712831	0.75942	0.429719	0.666023	0.795349	0.569201	0.67086	0.630319	0.514286
0.766316	0.654255	0.477459	0.675097	0.722838	0.484629	0.697624	0.646739	0.487124
0.766316	0.589286	0.44668	0.72167	0.744828	0.508287	0.675105	0.563275	0.498901
0.857768	0.577889	0.44668	0.767152	0.686695	0.498182	0.703463	0.635171	0.529933
0.782051	0.533333	0.435039	0.867841	0.744344	0.553846	0.701299	0.57606	0.491266
0.711111	0.566502	0.45122	0.802548	0.629938	0.568093	0.716157	0.571429	0.495614
0.713996	0.838415	0.400771	0.825431	0.760369	0.60757	0.71179	0.515222	0.498901
0.775681	0.655172	0.441352	0.675728	0.722222	0.527514	0.69379	0.529126	0.552511
0.814103	0.701333	0.422701	0.804211	0.684096	0.466071	0.692964	0.530562	0.493478
0.703407	0.729577	0.449304	0.780335	0.786543	0.529081	0.615686	0.614776	0.468085
0.767932	0.547264	0.411992	0.786164	0.84878	0.526415	0.754881	0.623342	0.442886
0.703854	0.692098	0.471311	0.85	0.742009	0.531191	0.714912	0.550617	0.481092
0.703854	0.555012	0.484536	0.868132	0.829736	0.58317	0.72766	0.638021	0.516779
0.720792	0.638522	0.466395	0.765432	0.822967	0.565891	0.733333	0.514151	0.475
0.799574	0.755162	0.35443	0.793617	0.771562	0.548387	0.634921	0.489933	0.487288
0.816415	0.582716	0.448	0.763598	0.854369	0.546332	0.681529	0.675532	0.431412
0.733753	0.714681	0.430556	0.790356	0.763218	0.514178	0.604697	0.551378	0.528889
0.740741	0.748603	0.454733	0.776151	0.713656	0.537879	0.603516	0.568922	0.446465
0.7827	0.547264	0.469636	0.86031	0.796253	0.557915	0.674227	0.626984	0.442656
0.761006	0.766272	0.45	0.810235	0.762238	0.610101	0.609375	0.507075	0.503185
0.73922	0.586466	0.422925	0.679537	0.770833	0.614	0.789011	0.502347	0.422925
0.753623	0.741477	0.451098	0.791579	0.767442	0.481216	0.789011	0.590571	0.48847
0.775	0.757835	0.428291	0.808917	0.854015	0.514981	0.716157	0.629333	0.48847
0.779915	0.776163	0.424125	0.8	0.779343	0.537002	0.726496	0.629333	0.518931
0.648752	0.627604	0.440404	0.791579	0.777778	0.54023	0.663136	0.611549	0.488372
0.690619	0.627968	0.386492	0.886918	0.777778	0.549808	0.75378	0.611549	0.537246
0.698381	0.64	0.403475	0.836957	0.777778	0.567829	0.724289	0.672222	0.487395
0.688259	0.545906	0.464358	0.703777	0.80285	0.586957	0.729911	0.507009	0.486957
0.769231	0.514634	0.43662	0.814103	0.652452	0.526217	0.729911	0.50463	0.528474
0.662083	0.665796	0.450397	0.814103	0.870098	0.528409	0.707006	0.620155	0.528474
0.741803	0.662983	0.390805	0.833693	0.840194	0.528409	0.758315	0.514085	0.492537
0.740286	0.59194	0.442688	0.777547	0.830918	0.59802	0.798658	0.475	0.497826
0.76971	0.593264	0.485772	0.865342	0.763218	0.519626	0.723684	0.618037	0.508621
0.805556	0.586294	0.448617	0.657088	0.638075	0.606	0.72043	0.591623	0.485839
0.811563	0.74212	0.464646	0.768421	0.873171	0.499089	0.724512	0.673184	0.484009
0.844978	0.521531	0.45491	0.787097	0.811905	0.549515	0.730193	0.658402	0.492441
0.752083	0.699717	0.452906	0.770526	0.648421	0.562376	0.725664	0.532374	0.494692
0.684211	0.704918	0.44489	0.770526	0.8933	0.59481	0.702532	0.611399	0.508929
0.827214	0.735795	0.367647	0.83878	0.824096	0.59481	0.71024	0.634877	0.508584
0.790698	0.682796	0.440476	0.827511	0.700431	0.613682	0.721491	0.767164	0.5
0.74538	0.704735	0.433925	0.850549	0.786385	0.625767	0.714597	0.540146	0.5
0.74538	0.663978	0.462926	0.754601	0.886139	0.606426	0.699153	0.699164	0.491266
0.867713	0.55792	0.454183	0.758691	0.865526	0.525234	0.720621	0.623037	0.491453
0.678988	0.782353	0.417495	0.870536	0.775463	0.531835	0.746067	0.594458	0.503356
0.905405	0.602978	0.363303	0.798283	0.8867	0.560784	0.643426	0.585492	0.502232
0.70297	0.576733	0.423529	0.860927	0.631027	0.573123	0.627953	0.72	0.424901
0.678643	0.745042	0.367837	0.798715	0.778824	0.589286	0.694915	0.574939	0.440239
0.740816	0.546099	0.439122	0.900901	0.805164	0.618661	0.737634	0.535885	0.487179
0.761411	0.548926	0.448617	0.684932	0.858537	0.594433	0.737634	0.521635	0.527115
0.756701	0.504785	0.415534	0.823779	0.824645	0.545283	0.696581	0.535627	0.527115
0.802548	0.744986	0.438114	0.808917	0.888614	0.601961	0.701903	0.523697	0.519824
0.770186	0.698324	0.429412	0.727634	0.855422	0.528302	0.616601	0.536131	0.510776
0.695219	0.697802	0.424419	0.659656	0.767281	0.545794	0.770975	0.682857	0.445344
0.721212	0.533333	0.387097	0.857768	0.646186	0.472371	0.688841	0.547912	0.501109
0.809224	0.671271	0.481781	0.661568	0.654167	0.563953	0.612284	0.501134	0.507726
0.790598	0.673077	0.417939	0.692615	0.855037	0.49278	0.612284	0.518433	0.40458
0.809322	0.732759	0.427435	0.778706	0.797647	0.558994	0.674468	0.484091	0.40458
0.816017	0.762857	0.419729	0.667976	0.87931	0.542857	0.67161	0.529551	0.53139
0.678571	0.68595	0.443775	0.661538	0.619342	0.519774	0.681435	0.543902	0.522222
0.754717	0.731092	0.437624	0.659656	0.818616	0.481081	0.603113	0.504695	0.487124
0.695565	0.649733	0.428287	0.836957	0.822695	0.477639	0.584906	0.497696	0.437126
0.690335	0.571066	0.439122	0.688235	0.65272	0.583826	0.716776	0.671958	0.415385
0.742204	0.575682	0.390566	0.804574	0.836538	0.497258	0.625	0.584184	0.486957
0.752577	0.608142	0.444668	0.790795	0.830952	0.613281	0.722467	0.600503	0.427451
0.774059	0.75	0.417476	0.847826	0.776744	0.577519	0.636719	0.543326	0.506667
0.746964	0.566586	0.447316	0.825532	0.85468	0.55684	0.742222	0.550725	0.428016
0.755789	0.504762	0.445525	0.878049	0.666667	0.536723	0.630648	0.550725	0.511111
0.794816	0.804734	0.448276	0.886667	0.665263	0.590909	0.713348	0.585678	0.431953
0.826552	0.656168	0.42485	0.819355	0.817967	0.570039	0.714286	0.662304	0.519016
0.7625	0.605063	0.445759	0.841991	0.613636	0.567251	0.700214	0.65873	0.554023
0.746914	0.638243	0.420744	0.835853	0.809976	0.555769	0.700214	0.55335	0.483871
0.764331	0.604222	0.423828	0.76971	0.731651	0.568932	0.626747	0.679191	0.483871
0.834423	0.714689	0.436364	0.828261	0.757576	0.577821	0.671548	0.645604	0.45102
0.863135	0.605195	0.404669	0.661568	0.757576	0.551456	0.694143	0.723647	0.475584
0.756303	0.770588	0.414062	0.736196	0.782506	0.479428	0.752252	0.729345	0.531674
0.722793	0.739377	0.470226	0.76556	0.803318	0.534221	0.74382	0.580488	0.514607
0.759834	0.661458	0.415354	0.824153	0.731544	0.517824	0.732759	0.530414	0.51693
0.725971	0.6703	0.406551	0.720238	0.678801	0.557034	0.710583	0.572482	0.511879
0.666667	0.488208	0.442231	0.749482	0.647679	0.542056	0.664622	0.479638	0.476395
0.788913	0.513126	0.384181	0.743952	0.66879	0.550193	0.802691	0.653005	0.501057
0.86031	0.706044	0.455466	0.818966	0.768692	0.51845	0.69392	0.653005	0.502146
0.71875	0.555556	0.443775	0.828326	0.752887	0.554264	0.757991	0.601504	0.517241
0.763598	0.58312	0.444672	0.779874	0.805755	0.537002	0.752273	0.608355	0.520548
0.800425	0.588832	0.426036	0.779874	0.675214	0.551923	0.69697	0.542254	0.519362
0.674699	0.689189	0.430255	0.776618	0.700873	0.551923	0.632	0.672043	0.507761
0.874439	0.538278	0.433735	0.846491	0.642259	0.526415	0.632	0.604651	0.432596
0.780127	0.72752	0.426295	0.734151	0.764977	0.581028	0.642715	0.470982	0.432596
0.752083	0.549367	0.410156	0.824034	0.864865	0.535238	0.724832	0.659517	0.452525
0.845316	0.550239	0.430556	0.766529	0.770302	0.587426	0.702355	0.590674	0.519362
0.813449	0.529833	0.44246	0.676983	0.871046	0.533962	0.693446	0.590674	0.482833
0.784946	0.53528	0.455285	0.796574	0.876513	0.497278	0.626243	0.65252	0.538631
0.760593	0.787791	0.425703	0.796574	0.638655	0.581349	0.653527	0.65252	0.445344
0.760593	0.675	0.448065	0.785263	0.63125	0.581349	0.653445	0.620779	0.471338
0.770186	0.735955	0.448065	0.790356	0.864532	0.555985	0.727273	0.620155	0.528889
0.798715	0.738162	0.449704	0.749487	0.779859	0.520599	0.67094	0.542998	0.523702
0.754237	0.752874	0.451613	0.805139	0.705882	0.522556	0.674518	0.658537	0.49011
0.754098	0.560386	0.447853	0.780591	0.837321	0.546332	0.713043	0.458333	0.496689
0.821505	0.763689	0.440313	0.811839	0.738041	0.524715	0.722707	0.512528	0.490196
0.741803	0.543269	0.454	0.794118	0.613306	0.626747	0.71179	0.530562	0.482684
0.666004	0.511848	0.471774	0.676413	0.771889	0.546667	0.700431	0.604113	0.504425
0.793684	0.700272	0.421782	0.709486	0.736842	0.503676	0.613462	0.495392	0.4859
0.8	0.659574	0.481781	0.706827	0.715859	0.526902	0.737194	0.502392	0.418919
0.817597	0.570707	0.427184	0.86918	0.671674	0.541985	0.633065	0.506881	0.502222
0.665385	0.603093	0.436759	0.637051	0.728311	0.586139	0.703226	0.512644	0.443763
0.792373	0.725714	0.363803	0.65764	0.792541	0.487365	0.614931	0.609572	0.50547
0.698819	0.645503	0.431953	0.829787	0.792541	0.498162	0.719912	0.609572	0.450505
0.698819	0.654054	0.370849	0.849345	0.86618	0.573077	0.678862	0.598958	0.55
0.698819	0.665768	0.370849	0.849345	0.877451	0.590909	0.7473	0.64042	0.438247
0.6778	0.545455	0.370849	0.76556	0.852657	0.590909	0.659619	0.557178	0.474895
0.735417	0.539379	0.374532	0.802966	0.744292	0.558767	0.631683	0.692308	0.540724
0.785249	0.609572	0.426	0.854031	0.781395	0.532197	0.726882	0.638743	0.434263
0.808102	0.660326	0.437628	0.694882	0.769767	0.552783	0.728261	0.59126	0.490405
0.710579	0.775811	0.444444	0.756198	0.799054	0.505515	0.608187	0.673025	0.489224
0.664078	0.674603	0.453649	0.775681	0.839024	0.544933	0.680244	0.582278	0.427723
0.715464	0.570352	0.450787	0.862222	0.784038	0.581532	0.707265	0.596401	0.442
0.7	0.512019	0.441296	0.728	0.780374	0.611336	0.711207	0.684507	0.485043
0.789809	0.669355	0.379962	0.751012	0.775982	0.539326	0.711207	0.663102	0.519824
0.785563	0.545455	0.434524	0.686047	0.773148	0.54409	0.685775	0.605985	0.519824
0.785563	0.568922	0.427723	0.901345	0.685466	0.478571	0.604288	0.609819	0.490281
0.722449	0.57284	0.427723	0.789916	0.852217	0.565049	0.705757	0.627717	0.443775
0.787234	0.611979	0.433663	0.776371	0.783529	0.514019	0.697095	0.633952	0.462185
0.795407	0.54878	0.442886	0.663462	0.783529	0.587302	0.597656	0.630208	0.503158
0.775424	0.519512	0.423077	0.771186	0.780093	0.501825	0.742222	0.742775	0.454175
0.801743	0.730114	0.418972	0.878587	0.780093	0.562992	0.71116	0.619792	0.497797
0.706237	0.766082	0.460744	0.778947	0.758065	0.576998	0.71116	0.592875	0.562212
0.694779	0.590793	0.370998	0.769231	0.768519	0.596421	0.705882	0.656593	0.562212
0.811159	0.667582	0.477551	0.754601	0.852029	0.543893	0.615534	0.55792	0.550228
0.653696	0.546763	0.433663	0.700787	0.804296	0.530957	0.715517	0.472036	0.424658
0.707911	0.631043	0.382576	0.77686	0.661017	0.565714	0.61829	0.472036	0.481799
0.793177	0.539024	0.380497	0.771967	0.820574	0.528972	0.65	0.593434	0.457906
0.788793	0.510689	0.413725	0.755144	0.61157	0.518868	0.625498	0.614213	0.535714
0.687129	0.619537	0.473029	0.843818	0.771028	0.538899	0.734513	0.670241	0.450102
0.782979	0.510689	0.355556	0.839912	0.816229	0.6	0.647525	0.670241	0.501104
0.745418	0.485057	0.433134	0.688109	0.898263	0.61336	0.682979	0.575	0.447316
0.767296	0.514019	0.450787	0.814499	0.856448	0.492754	0.744921	0.522782	0.493478
0.689243	0.512881	0.437376	0.777778	0.863861	0.580078	0.744921	0.524941	0.513575
0.850112	0.645833	0.376181	0.863341	0.883951	0.544061	0.649695	0.655352	0.513575
0.730612	0.758621	0.422535	0.660305	0.876847	0.580271	0.680171	0.616368	0.521552
0.718623	0.47973	0.461847	0.675097	0.865196	0.505455	0.675847	0.573529	0.533632
0.774059	0.550369	0.458	0.861538	0.85122	0.508287	0.675847	0.539952	0.490239
0.752621	0.562814	0.424658	0.724752	0.645702	0.569201	0.692473	0.581633	0.490239
0.693089	0.557789	0.429142	0.844978	0.805687	0.540892	0.665966	0.617347	0.538288
0.775681	0.703504	0.431727	0.809013	0.766744	0.61245	0.612524	0.491803	0.475375
0.741201	0.749271	0.428291	0.795789	0.908642	0.561404	0.623274	0.535452	0.451613
0.768267	0.68617	0.486598	0.645833	0.654167	0.577821	0.875878	0.580153	0.432271
0.757829	0.543424	0.448207	0.827887	0.646055	0.48741	0.875878	0.501149	0.521834
0.680233	0.604113	0.458586	0.760825	0.805164	0.600402	0.676349	0.558603	0.521834
0.667984	0.671196	0.360656	0.713131	0.799534	0.523452	0.7473	0.522782	0.485232
0.818777	0.682192	0.422397	0.854945	0.639413	0.547025	0.693277	0.478458	0.481092
0.733607	0.621483	0.434608	0.745418	0.778555	0.560311	0.738255	0.637566	0.484144
0.84141	0.638814	0.45491	0.841991	0.775982	0.537736	0.733781	0.564286	0.51236
0.862445	0.582915	0.420635	0.800425	0.775982	0.576998	0.700651	0.540476	0.511261
0.648184	0.531707	0.40691	0.854664	0.889435	0.552987	0.70282	0.502273	0.494505
0.864444	0.71831	0.386916	0.802966	0.701299	0.581712	0.681159	0.59126	0.493421
0.758333	0.555024	0.458418	0.866521	0.6875	0.506518	0.702306	0.558081	0.522581
0.808917	0.536817	0.442231	0.828326	0.902985	0.565637	0.721277	0.557143	0.509595
0.649718	0.567568	0.432485	0.676357	0.785714	0.557692	0.716387	0.662983	0.487342
0.704819	0.533487	0.359712	0.802083	0.660377	0.532588	0.730684	0.526932	0.467078
0.7577	0.597436	0.372881	0.833689	0.868613	0.579655	0.730684	0.603133	0.491228
0.745303	0.609572	0.418112	0.783613	0.796253	0.570058	0.713974	0.649733	0.491228
0.689587	0.6313	0.412229	0.753623	0.857488	0.585462	0.725275	0.632124	0.493421
0.777778	0.490741	0.360294	0.745418	0.863747	0.542146	0.680258	0.638587	0.5
0.650672	0.722689	0.461847	0.669884	0.872549	0.537736	0.669474	0.51049	0.498896
0.665385	0.492099	0.380597	0.791139	0.767816	0.501825	0.755507	0.663934	0.472222
0.884187	0.710306	0.368807	0.669231	0.873762	0.548944	0.639764	0.728863	0.516411
0.712274	0.695055	0.404255	0.841991	0.883951	0.490975	0.640159	0.701613	0.440711
0.73499	0.504608	0.441815	0.841991	0.777778	0.58317	0.813636	0.688172	0.4334
0.738683	0.5775	0.430279	0.638258	0.929648	0.58317	0.723831	0.564356	0.515284
0.707415	0.791789	0.482618	0.856833	0.889163	0.488246	0.718062	0.514286	0.495536
0.71	0.600515	0.435294	0.791139	0.818182	0.577519	0.718062	0.576531	0.502222
0.679842	0.556931	0.435547	0.708415	0.830144	0.522642	0.727473	0.514151	0.502222
0.829004	0.51773	0.437008	0.765073	0.803783	0.513661	0.718954	0.681818	0.492341
0.738683	0.541262	0.435644	0.844156	0.910224	0.528409	0.658537	0.586035	0.48913
0.787368	0.592405	0.479592	0.83731	0.78341	0.597633	0.68476	0.502283	0.456033
0.737166	0.590452	0.443564	0.768595	0.629707	0.584646	0.687755	0.503417	0.515086
0.665377	0.698061	0.47561	0.62963	0.680346	0.521495	0.639839	0.503417	0.448898
0.809013	0.742297	0.39548	0.72	0.633197	0.472759	0.627723	0.589147	0.462963
0.757962	0.577889	0.426036	0.740286	0.657563	0.512015	0.721627	0.566832	0.456389
0.754757	0.704301	0.424547	0.756148	0.784038	0.555769	0.630648	0.480899	0.4862
0.772917	0.565534	0.428571	0.675	0.872861	0.54943	0.598456	0.491991	0.440476
0.729675	0.779762	0.419417	0.878855	0.743182	0.493694	0.733624	0.612821	0.436508
0.774737	0.660477	0.479757	0.875	0.786885	0.559615	0.731868	0.612137	0.513158
0.65643	0.586375	0.446	0.747454	0.640333	0.572534	0.751101	0.559406	0.483731
0.863135	0.713092	0.388785	0.662188	0.786885	0.539623	0.751101	0.517241	0.512035
0.795789	0.717877	0.433663	0.873085	0.724374	0.474061	0.698514	0.640541	0.512035
0.846154	0.58	0.409615	0.827133	0.685897	0.56238	0.623016	0.631714	0.474576
0.781316	0.697051	0.414538	0.686888	0.792453	0.595573	0.721382	0.55611	0.445344
0.670611	0.771261	0.452525	0.800847	0.636175	0.512915	0.67437	0.58209	0.49676
0.772917	0.651351	0.39272	0.832609	0.889724	0.603175	0.722707	0.539409	0.526432
0.774059	0.53317	0.476768	0.780538	0.633947	0.573674	0.688034	0.518779	0.48913
0.6341	0.768116	0.473684	0.77686	0.834135	0.517625	0.702532	0.544153	0.468951
0.724846	0.579602	0.375235	0.705305	0.888889	0.523277	0.655804	0.660428	0.464583
0.741273	0.501176	0.506276	0.646503	0.844498	0.504554	0.663202	0.689751	0.489496
0.704	0.63038	0.470707	0.667304	0.655462	0.491007	0.701299	0.621762	0.468354
0.82265	0.579602	0.373358	0.770661	0.810748	0.503623	0.75	0.679666	0.489083
0.686508	0.763158	0.40691	0.690058	0.84058	0.537736	0.74569	0.477376	0.488323
0.71063	0.494305	0.454183	0.690058	0.8523	0.527778	0.587332	0.543269	0.473904
0.635161	0.482222	0.374312	0.804721	0.607803	0.527778	0.725664	0.516588	0.409357
0.823028	0.541262	0.403013	0.807203	0.861985	0.585317	0.566855	0.557178	0.53288
0.74477	0.482143	0.438356	0.870044	0.657563	0.56262	0.566855	0.680328	0.441584
0.748428	0.699187	0.413861	0.777311	0.62578	0.56699	0.742424	0.63172	0.441584
0.819533	0.560859	0.445344	0.654135	0.62578	0.522727	0.681624	0.698592	0.475789
0.799163	0.682192	0.436647	0.647619	0.815166	0.475352	0.588008	0.52459	0.501099
0.696252	0.560606	0.412214	0.647619	0.701525	0.488246	0.722838	0.602564	0.466258
0.780335	0.652893	0.372913	0.793684	0.91	0.488246	0.639764	0.543269	0.51236
0.652672	0.688202	0.433333	0.733467	0.621677	0.542857	0.75162	0.495434	0.440711
0.652672	0.686813	0.371324	0.656546	0.802381	0.52974	0.730088	0.487528	0.526998
0.812095	0.655352	0.371324	0.771784	0.759815	0.478648	0.730088	0.452026	0.496689
0.756198	0.537713	0.452525	0.676357	0.751131	0.585938	0.721133	0.588083	0.496689
0.756198	0.600503	0.46	0.669231	0.726457	0.477558	0.690171	0.498856	0.488069
0.745868	0.564039	0.46	0.646503	0.661017	0.499093	0.665975	0.495413	0.554299
0.796137	0.651042	0.447106	0.646503	0.624742	0.48833	0.640472	0.524941	0.462343
0.839056	0.520681	0.434	0.688716	0.807601	0.48833	0.699134	0.469799	0.424951
0.76386	0.494253	0.428295	0.855263	0.657563	0.490975	0.586207	0.525822	0.496703
0.805907	0.582915	0.454724	0.752066	0.665263	0.573386	0.736957	0.538824	0.40856
0.709677	0.655914	0.420849	0.843137	0.819712	0.523629	0.735484	0.723757	0.504329
0.709677	0.638961	0.464789	0.691406	0.646316	0.592079	0.582061	0.576441	0.486258
0.717131	0.540342	0.464789	0.799578	0.768182	0.471429	0.74946	0.627249	0.413255
0.699399	0.579345	0.361468	0.83547	0.878713	0.544762	0.719298	0.502304	0.480084
0.748454	0.723164	0.381404	0.842105	0.75	0.550285	0.700637	0.573201	0.514477
0.741803	0.681081	0.458918	0.837719	0.803783	0.618661	0.702703	0.503464	0.515217
0.697769	0.674033	0.462926	0.857143	0.85122	0.621181	0.596117	0.569652	0.502101
0.677104	0.570025	0.428287	0.774262	0.743119	0.599602	0.666667	0.605598	0.444668
0.778947	0.518349	0.395833	0.869757	0.836538	0.563601	0.753275	0.528436	0.475789
0.6917	0.547912	0.458753	0.755694	0.830144	0.572266	0.689583	0.539409	0.480932
0.639155	0.637975	0.360444	0.653846	0.814118	0.538168	0.679406	0.564165	0.475992
0.7625	0.68254	0.384906	0.647059	0.746606	0.489982	0.600775	0.539568	0.516556
0.67319	0.644022	0.44334	0.676413	0.770302	0.477639	0.807095	0.611675	0.43254
0.812367	0.510345	0.397338	0.820513	0.88	0.512015	0.75431	0.590452	0.496842
0.784519	0.545667	0.445545	0.754564	0.88	0.600791	0.691176	0.504566	0.469979
0.742268	0.562963	0.440079	0.818376	0.648421	0.598058	0.714894	0.613466	0.510776
0.712575	0.570352	0.464646	0.756303	0.824645	0.605159	0.787611	0.491991	0.493617
0.673704	0.550481	0.467197	0.789362	0.688312	0.566075	0.586207	0.688525	0.54386
0.623819	0.581864	0.345259	0.772632	0.673036	0.545455	0.712743	0.486364	0.414062
0.791579	0.568293	0.389098	0.853392	0.781903	0.538462	0.712418	0.570707	0.478541
0.720081	0.633423	0.430528	0.691262	0.792056	0.590909	0.712418	0.468468	0.47619
0.844492	0.633423	0.479675	0.785714	0.886139	0.480357	0.655172	0.469388	0.47619
0.85307	0.615385	0.428016	0.770833	0.842105	0.590551	0.63189	0.562654	0.459016
0.730382	0.703804	0.424361	0.833333	0.842105	0.547893	0.706009	0.650667	0.427165
0.705411	0.494226	0.465347	0.661538	0.825776	0.569201	0.617188	0.449782	0.470213
0.757576	0.78869	0.366355	0.834052	0.832134	0.505495	0.711253	0.522459	0.43083
0.754757	0.628866	0.431298	0.703407	0.866505	0.580078	0.708861	0.631579	0.484144
0.718941	0.557416	0.44898	0.705645	0.830144	0.550864	0.720524	0.540146	0.470833
0.715152	0.612658	0.450902	0.863436	0.865854	0.55814	0.737991	0.650131	0.490196
0.741736	0.725212	0.407336	0.863436	0.865854	0.579568	0.729614	0.533493	0.4946
0.760825	0.5	0.47551	0.833333	0.688034	0.579568	0.698745	0.533493	0.477895
0.757322	0.72191	0.444882	0.745935	0.657505	0.572254	0.705882	0.471491	0.493671
0.802966	0.739255	0.431412	0.768116	0.883951	0.524254	0.685225	0.467269	0.46281
0.829424	0.533816	0.411197	0.809623	0.856796	0.564547	0.681909	0.528436	0.534831
0.717791	0.577017	0.435798	0.844156	0.67234	0.546992	0.656904	0.606599	0.421456
0.762605	0.659794	0.454545	0.75	0.746067	0.591356	0.693277	0.57561	0.470085
0.738241	0.494226	0.432271	0.750511	0.623701	0.580198	0.71855	0.57561	0.484144
0.805907	0.64359	0.417476	0.855895	0.869458	0.524345	0.725664	0.593596	0.532751
0.744467	0.538272	0.423598	0.846491	0.873479	0.587426	0.659878	0.606965	0.488987
0.805085	0.554745	0.46184	0.771784	0.817746	0.577909	0.636727	0.662269	0.462963
0.790795	0.679348	0.426901	0.834052	0.645094	0.534972	0.709607	0.568922	0.449393
0.790795	0.549505	0.415385	0.672414	0.650526	0.57393	0.718341	0.607595	0.508889
0.634146	0.576271	0.412668	0.783784	0.667373	0.481283	0.747204	0.505695	0.511062
0.766316	0.661499	0.365455	0.619224	0.791183	0.554286	0.666667	0.484988	0.511161
0.701826	0.59194	0.420949	0.839056	0.814286	0.476106	0.615842	0.603581	0.50324
0.819172	0.59194	0.510504	0.775051	0.769767	0.54943	0.59381	0.501144	0.453061
0.644788	0.519906	0.435743	0.710317	0.640756	0.521179	0.687104	0.475	0.437126
0.790356	0.672087	0.391635	0.675	0.799054	0.54717	0.628458	0.616967	0.482906
0.770526	0.734247	0.430799	0.63227	0.810304	0.504537	0.734513	0.637306	0.442886
0.735234	0.53222	0.483539	0.742798	0.617769	0.502722	0.707889	0.645161	0.497797
0.730849	0.695767	0.458167	0.843348	0.669492	0.499069	0.689218	0.476615	0.47983
0.730223	0.58396	0.452333	0.666667	0.793981	0.562141	0.690377	0.469526	0.475584
0.681363	0.57971	0.440079	0.690802	0.624742	0.507326	0.696774	0.616541	0.463617
0.746914	0.559809	0.455466	0.66348	0.875912	0.505495	0.686441	0.568966	0.542793
0.768116	0.619537	0.446429	0.685039	0.765376	0.491892	0.631263	0.641161	0.534368
0.721881	0.700265	0.436399	0.663462	0.615542	0.515829	0.666667	0.57037	0.454918
0.786325	0.700265	0.46748	0.875831	0.737557	0.499089	0.618677	0.70255	0.438976
0.720322	0.562654	0.449393	0.655172	0.740406	0.59841	0.732301	0.691057	0.427451
0.78903	0.608142	0.458333	0.648598	0.628392	0.511029	0.639535	0.487239	0.515625
0.660952	0.560859	0.433071	0.82766	0.766744	0.450777	0.659664	0.603015	0.405303
0.777778	0.612245	0.35009	0.689189	0.821002	0.565134	0.705882	0.496644	0.475269
0.741201	0.544794	0.438735	0.673152	0.638831	0.511797	0.591603	0.62963	0.515625
0.76	0.716667	0.459514	0.78903	0.774419	0.492701	0.75395	0.488688	0.409266
0.75891	0.602564	0.420635	0.78903	0.653928	0.538168	0.689507	0.542169	0.519187
0.735113	0.508083	0.398833	0.814737	0.681624	0.538168	0.668724	0.594458	0.529018
0.686275	0.590674	0.464646	0.759754	0.613636	0.607843	0.678038	0.617722	0.507463
0.812095	0.6	0.355311	0.702544	0.845783	0.537736	0.672996	0.612565	0.511062
0.830508	0.522892	0.426587	0.632463	0.651805	0.522059	0.675847	0.645995	0.478541
0.832618	0.643939	0.419847	0.678227	0.648536	0.484848	0.690323	0.594388	0.493478
0.730061	0.614213	0.428016	0.81681	0.721973	0.510018	0.645361	0.498851	0.502203
0.769556	0.6175	0.437624	0.66348	0.887255	0.602	0.649485	0.569307	0.505423
0.72561	0.673913	0.416996	0.683301	0.636364	0.47331	0.649485	0.649315	0.50324
0.707911	0.615789	0.372881	0.704365	0.78487	0.520947	0.720339	0.508121	0.50324
0.817787	0.634667	0.401942	0.808017	0.738636	0.532833	0.625	0.495434	0.475
0.70099	0.636829	0.427435	0.667304	0.881481	0.555344	0.67019	0.608808	0.505263
0.721212	0.543943	0.363469	0.664122	0.819048	0.503623	0.706751	0.577114	0.475269
0.724846	0.527446	0.44664	0.804622	0.759259	0.503623	0.684426	0.65285	0.539301
0.759336	0.497738	0.448692	0.653333	0.680942	0.55916	0.735683	0.546099	0.502092
0.785563	0.490991	0.441584	0.759674	0.764302	0.496377	0.723769	0.616368	0.490196
0.722	0.675603	0.410959	0.762397	0.806147	0.621302	0.669405	0.560494	0.478903
0.773663	0.620155	0.461538	0.83878	0.638075	0.541825	0.580645	0.45815	0.464876
0.668605	0.601023	0.416031	0.820896	0.842615	0.581854	0.710817	0.53125	0.407336
0.727273	0.601023	0.354662	0.668571	0.84375	0.558541	0.710817	0.6	0.521542
0.75154	0.460177	0.446465	0.798319	0.631027	0.48135	0.708245	0.505643	0.521542
0.812367	0.567164	0.463074	0.647619	0.815789	0.527205	0.682979	0.544365	0.466667
0.761006	0.566502	0.428571	0.738523	0.842233	0.48556	0.67562	0.523256	0.467949
0.766529	0.516279	0.454545	0.652751	0.785548	0.518315	0.590822	0.597531	0.454733
0.818376	0.484375	0.427184	0.638418	0.835749	0.472469	0.746725	0.477679	0.416342
0.759916	0.535109	0.397706	0.658397	0.875912	0.491892	0.729911	0.487356	0.496774
0.713996	0.652284	0.440239	0.7	0.633684	0.48474	0.726667	0.62141	0.521542
0.78678	0.474041	0.473577	0.859031	0.688172	0.519337	0.760181	0.487585	0.51236
0.716024	0.474041	0.402344	0.774793	0.597561	0.566406	0.760181	0.508197	0.518018
0.742204	0.673025	0.487705	0.666027	0.860577	0.565134	0.697425	0.470588	0.518018
0.752083	0.466667	0.438878	0.652751	0.804706	0.499093	0.736018	0.559611	0.540359
0.846154	0.473333	0.427723	0.658349	0.744828	0.480357	0.736018	0.554762	0.520362
0.7827	0.475446	0.422562	0.762397	0.769767	0.481081	0.758772	0.450644	0.520362
0.76	0.684896	0.427165	0.669866	0.637895	0.515888	0.72103	0.566751	0.50431
0.76	0.480726	0.440644	0.829374	0.814286	0.513711	0.710583	0.623377	0.497854
0.803383	0.532374	0.440644	0.688845	0.847458	0.581532	0.667351	0.528846	0.495652
0.725451	0.483516	0.445759	0.67118	0.724605	0.51476	0.667351	0.550239	0.45679
0.778481	0.585366	0.470238	0.730924	0.799054	0.483755	0.71024	0.60101	0.45679
0.687008	0.45629	0.451807	0.668582	0.716814	0.567878	0.706009	0.665753	0.493421
0.675944	0.621827	0.367347	0.701613	0.748299	0.504537	0.624266	0.481319	0.479657
0.794549	0.534118	0.451807	0.827586	0.888614	0.588119	0.62279	0.549763	0.446215
0.719836	0.484513	0.407266	0.835498	0.863081	0.565049	0.669421	0.486425	0.446894
0.64	0.482916	0.486598	0.82618	0.592369	0.605578	0.70913	0.529833	0.51073
0.742331	0.509434	0.38764	0.793684	0.745413	0.598814	0.713062	0.60804	0.48203
0.63308	0.504484	0.443787	0.660232	0.744828	0.563707	0.691145	0.691057	0.490364
0.730453	0.642487	0.376164	0.653257	0.631027	0.509225	0.725877	0.568238	0.498896
0.748466	0.535377	0.4	0.772917	0.836145	0.509191	0.698073	0.590331	0.49453
0.664122	0.606684	0.429961	0.657197	0.597561	0.558767	0.674948	0.571782	0.475375
0.798301	0.625654	0.345259	0.659656	0.833735	0.492832	0.666667	0.492099	0.477987
0.728778	0.5	0.454	0.658301	0.643154	0.477639	0.678423	0.461707	0.45491
0.829374	0.650919	0.427146	0.63327	0.834123	0.524254	0.587121	0.472284	0.477987
0.728016	0.479212	0.417154	0.667308	0.791569	0.481081	0.587121	0.495495	0.416988
0.852174	0.50463	0.470588	0.792453	0.683652	0.52214	0.66736	0.587654	0.416988
0.707753	0.470842	0.418605	0.786164	0.700441	0.581712	0.604167	0.549296	0.507559
0.69112	0.503417	0.434951	0.74433	0.804245	0.594488	0.704741	0.698113	0.404537
0.7375	0.50939	0.357271	0.617375	0.703371	0.552124	0.59252	0.505774	0.493478
0.821888	0.598522	0.43662	0.733871	0.830189	0.4875	0.699134	0.489888	0.456612
0.683594	0.697548	0.440711	0.649425	0.723356	0.537594	0.681529	0.541063	0.490153
0.81681	0.5725	0.437984	0.780591	0.82619	0.5	0.670213	0.445161	0.473233
0.732106	0.628429	0.431683	0.660305	0.797203	0.623482	0.646586	0.57385	0.533784
0.815287	0.758523	0.439604	0.673828	0.817102	0.470693	0.690871	0.618926	0.440644
0.807203	0.638961	0.421663	0.745418	0.836538	0.523364	0.706131	0.481319	0.462963
0.807203	0.5	0.393536	0.630798	0.688312	0.526217	0.709328	0.454148	0.483122
0.805497	0.506818	0.393536	0.676301	0.854015	0.494643	0.630435	0.433684	0.480519
0.671906	0.502283	0.433594	0.634831	0.816901	0.491892	0.624754	0.562044	0.427723
0.802966	0.495475	0.368914	0.800857	0.630832	0.470796	0.659229	0.475771	0.426036
0.687251	0.535469	0.433333	0.813559	0.727273	0.62069	0.689873	0.444681	0.460123
0.780384	0.567376	0.366541	0.63227	0.698901	0.556405	0.675789	0.547215	0.467368
0.808602	0.617647	0.435743	0.842795	0.830549	0.475936	0.682875	0.596939	0.469214
0.818966	0.51954	0.430556	0.818182	0.819905	0.600798	0.626747	0.537915	0.463002
0.674464	0.475	0.411306	0.727273	0.634497	0.605634	0.697425	0.654795	0.45102
0.880795	0.566038	0.396975	0.630515	0.799528	0.545627	0.709607	0.560794	0.467949
0.733871	0.521542	0.429688	0.689189	0.786885	0.498227	0.723077	0.580808	0.492308
0.680392	0.45629	0.436893	0.797468	0.769767	0.52844	0.750557	0.568922	0.521253
0.757829	0.613466	0.37757	0.831169	0.826506	0.548757	0.762332	0.554502	0.50989
0.790698	0.611247	0.449799	0.662162	0.903797	0.592079	0.762332	0.560859	0.574118
0.719192	0.527907	0.445328	0.669246	0.868159	0.513863	0.748889	0.555288	0.560465
0.683794	0.570048	0.459082	0.639556	0.763889	0.506422	0.74115	0.475446	0.560465
0.790497	0.584112	0.37594	0.82227	0.81295	0.503559	0.712446	0.424742	0.560465
0.874449	0.470716	0.41517	0.883146	0.85049	0.583826	0.720779	0.420082	0.562791
0.811966	0.552133	0.430528	0.85558	0.861314	0.557282	0.684989	0.538278	0.57377
0.623836	0.63285	0.438735	0.878924	0.894472	0.564797	0.715835	0.474614	0.545249
0.718053	0.52765	0.367273	0.830065	0.945876	0.573123	0.72043	0.591133	0.545455
0.779915	0.489083	0.436759	0.828261	0.945876	0.57115	0.72043	0.613861	0.518931
0.814499	0.497797	0.434608	0.78481	0.868293	0.563851	0.698312	0.547445	0.554023
0.741273	0.640964	0.433333	0.856828	0.874074	0.592814	0.74	0.567568	0.546275
0.773585	0.600985	0.479675	0.708583	0.799539	0.560547	0.730263	0.472648	0.546275
0.669261	0.590361	0.45491	0.866071	0.834928	0.582677	0.734607	0.582716	0.547085
0.717435	0.884375	0.359116	0.835165	0.879607	0.543353	0.714903	0.651042	0.539171
0.785124	0.789941	0.42278	0.820346	0.879607	0.501845	0.722458	0.479821	0.556582
0.771008	0.899371	0.409091	0.832244	0.879607	0.56917	0.722105	0.558537	0.496802
0.708583	0.688761	0.414873	0.823276	0.817746	0.605263	0.70332	0.592683	0.536199
0.664729	0.643045	0.469062	0.888143	0.96114	0.614141	0.659794	0.555556	0.50431
0.815514	0.714286	0.368519	0.81681	0.956072	0.604418	0.656379	0.464363	0.489407
0.673786	0.838906	0.418251	0.811159	0.96875	0.595238	0.729614	0.463043	0.473904
0.775681	0.804805	0.432432	0.859688	0.966234	0.557282	0.685225	0.474501	0.487069
0.727273	0.855385	0.433925	0.840263	0.869779	0.592445	0.685225	0.461702	0.487069
0.706237	0.814024	0.481855	0.797872	0.966234	0.588119	0.695464	0.551559	0.522026
0.778926	0.716332	0.464789	0.844639	0.919192	0.589178	0.696121	0.53528	0.566434
0.818966	0.697479	0.41954	0.825431	0.83693	0.585317	0.642998	0.539024	0.566434
0.818966	0.56743	0.459677	0.82516	0.971279	0.580709	0.73617	0.546341	0.57277
0.646272	0.749263	0.459677	0.856823	0.90932	0.549323	0.674274	0.565327	0.559165
0.77572	0.768546	0.377323	0.701403	0.914358	0.524621	0.815315	0.472284	0.430279
0.668593	0.751445	0.426104	0.776151	0.907268	0.544592	0.837529	0.5058	0.49467
0.78903	0.727536	0.351449	0.775899	0.951157	0.591919	0.663306	0.5058	0.507625
0.709486	0.717949	0.419103	0.909297	0.831731	0.494444	0.643836	0.438413	0.482833
0.715431	0.555556	0.389925	0.81128	0.883375	0.573099	0.656	0.521226	0.512088
0.693676	0.583756	0.391304	0.818575	0.874384	0.589641	0.713666	0.521226	0.431452
0.737805	0.749288	0.456522	0.814255	0.876543	0.5625	0.692632	0.522353	0.410506
0.835498	0.787425	0.424419	0.9375	0.809524	0.60202	0.718341	0.47651	0.409091
0.808602	0.8	0.467347	0.798715	0.708972	0.590457	0.686022	0.473451	0.541096
0.889625	0.883281	0.43222	0.798715	0.864078	0.580198	0.710583	0.518433	0.551802
0.806452	0.703081	0.474438	0.779874	0.907731	0.546693	0.741648	0.532558	0.57377
0.878855	0.738372	0.4875	0.797071	0.811005	0.625255	0.687764	0.479358	0.563084
0.908072	0.803625	0.435039	0.873894	0.811005	0.625255	0.715217	0.542654	0.545662
0.868421	0.781065	0.479253	0.779412	0.821002	0.573099	0.712719	0.61461	0.540416
0.78903	0.628947	0.44334	0.813853	0.810552	0.527103	0.737307	0.559036	0.542793
0.78903	0.636364	0.439364	0.814894	0.81295	0.572266	0.737307	0.560096	0.542334
0.803838	0.777778	0.424361	0.714571	0.85049	0.581532	0.743304	0.481481	0.597122
0.889625	0.74	0.453629	0.873051	0.921519	0.585657	0.708155	0.787234	0.57377
0.84632	0.760116	0.453629	0.843956	0.894737	0.521576	0.684211	0.785498	0.57377
0.796646	0.87963	0.482474	0.8125	0.906091	0.482759	0.740088	0.724638	0.593301
0.822034	0.738506	0.435039	0.776371	0.916667	0.560547	0.714597	0.724638	0.516704
0.839479	0.5575	0.437624	0.805497	0.69281	0.544574	0.742857	0.724638	0.529018
0.844156	0.722857	0.462926	0.803838	0.807601	0.585317	0.704017	0.799392	0.541096
0.821277	0.5625	0.457256	0.669276	0.936224	0.6	0.752688	0.727011	0.584906
0.896247	0.55335	0.442	0.798319	0.808858	0.582846	0.712418	0.664804	0.551487
0.832618	0.824242	0.438492	0.856512	0.808858	0.55814	0.712418	0.647383	0.489224
0.862745	0.876543	0.415534	0.829004	0.830952	0.504638	0.750533	0.67036	0.476793
0.809013	0.876543	0.429688	0.775258	0.856448	0.565385	0.705628	0.933555	0.560465
0.833333	0.641361	0.436759	0.803383	0.897243	0.551456	0.705628	0.933555	0.560465
0.82241	0.656425	0.408124	0.800847	0.799065	0.565302	0.705628	0.657534	0.46473
0.804622	0.766764	0.497908	0.790356	0.78032	0.55408	0.717105	0.644986	0.53653
0.823404	0.623684	0.419417	0.861233	0.662393	0.524436	0.714286	0.680672	0.53653
0.854031	0.617188	0.464143	0.781705	0.661702	0.518797	0.713043	0.658333	0.53653
0.778008	0.724138	0.464	0.785563	0.824645	0.537879	0.725275	0.674033	0.542725
0.714571	0.729651	0.48374	0.789916	0.913924	0.523719	0.738938	0.714697	0.538636
0.813163	0.756522	0.433663	0.796137	0.908861	0.523364	0.738938	0.720798	0.568765
0.690945	0.630556	0.457086	0.846827	0.890819	0.614141	0.738938	0.735465	0.543779
0.764092	0.78125	0.355556	0.873333	0.842995	0.572816	0.750552	0.69774	0.546083
0.745935	0.740525	0.480652	0.828326	0.663812	0.59	0.736018	0.629526	0.546083
0.873913	0.821752	0.383743	0.712551	0.906329	0.539347	0.676471	0.680672	0.546083
0.829787	0.698324	0.474333	0.832244	0.808612	0.543353	0.63189	0.761062	0.537415
0.824411	0.602597	0.370787	0.811563	0.872236	0.557692	0.635108	0.635135	0.57381
0.790795	0.664879	0.410749	0.796137	0.842995	0.543186	0.638	0.5953	0.514412
0.7875	0.763848	0.457256	0.77131	0.861314	0.572835	0.638	0.688385	0.42515
0.875556	0.823708	0.424361	0.781971	0.895782	0.592079	0.638554	0.713467	0.43662
0.755187	0.556098	0.460922	0.822511	0.635611	0.568047	0.856813	0.637097	0.463617
0.778706	0.626904	0.456175	0.752049	0.635611	0.557692	0.741866	0.705714	0.463617
0.84632	0.59601	0.434	0.820346	0.948718	0.565891	0.641434	0.705714	0.454357
0.82265	0.592208	0.461382	0.694882	0.855072	0.584158	0.734475	0.588083	0.510965
0.847312	0.602094	0.458753	0.679061	0.855072	0.563462	0.814318	0.572165	0.512088
0.773585	0.536524	0.434783	0.781053	0.838164	0.588469	0.714903	0.587013	0.435223
0.781971	0.546569	0.487705	0.843137	0.755196	0.52514	0.727079	0.695157	0.488223
0.839744	0.580153	0.410405	0.876404	0.8875	0.511111	0.722944	0.57289	0.471459
0.790356	0.545	0.464358	0.786611	0.712088	0.519849	0.752809	0.600522	0.56092
0.805497	0.851852	0.463563	0.771784	0.784543	0.543186	0.639376	0.717514	0.481876
0.867841	0.631854	0.414258	0.832609	0.804762	0.576541	0.647525	0.621622	0.544218
0.811966	0.875389	0.417154	0.795407	0.810552	0.543726	0.739421	0.614362	0.564706
0.797468	0.659574	0.480652	0.875	0.834135	0.543726	0.754464	0.69382	0.437624
0.835498	0.75	0.439122	0.820734	0.891358	0.61167	0.694444	0.547677	0.448485
0.870044	0.727794	0.480493	0.820734	0.84878	0.603922	0.690171	0.602667	0.552448
0.852747	0.594315	0.470588	0.803419	0.919192	0.56778	0.699134	0.73607	0.567757
0.757202	0.556931	0.424901	0.833333	0.695842	0.598802	0.72967	0.703601	0.56582
0.771134	0.745714	0.435388	0.776119	0.770455	0.598802	0.734513	0.677871	0.539863
0.849673	0.616216	0.426295	0.828633	0.836538	0.581854	0.732892	0.895425	0.576471
0.757895	0.81982	0.477642	0.754678	0.895782	0.581673	0.77221	0.75	0.541284
0.836207	0.776471	0.452381	0.808511	0.661017	0.591549	0.688559	0.83758	0.563084
0.836207	0.701117	0.444	0.787942	0.805164	0.549323	0.702991	0.536946	0.52968
0.82265	0.78635	0.45082	0.839912	0.830144	0.581854	0.632812	0.669444	0.574822
0.798729	0.855828	0.432806	0.764092	0.671642	0.547893	0.707527	0.684358	0.532584
0.766529	0.795181	0.432806	0.810638	0.65678	0.534709	0.673597	0.60105	0.532584
0.773663	0.795181	0.478615	0.78678	0.636175	0.556641	0.682672	0.68272	0.408203
0.815678	0.85061	0.491736	0.802151	0.819477	0.568359	0.686316	0.602632	0.550228
0.718941	0.581864	0.447316	0.813305	0.819477	0.546845	0.6841	0.640327	0.516484
0.818763	0.750725	0.410749	0.770355	0.860976	0.576238	0.728448	0.640327	0.535556
0.669903	0.61039	0.468813	0.780591	0.791469	0.604839	0.730193	0.578283	0.555556
0.669903	0.590793	0.428287	0.792017	0.653846	0.547206	0.692641	0.567089	0.543624
0.823404	0.656085	0.478615	0.805556	0.845036	0.520755	0.741453	0.762319	0.526667
0.817204	0.744253	0.383019	0.822511	0.858881	0.600798	0.720524	0.558824	0.5131
0.836864	0.520681	0.383019	0.76569	0.858881	0.524436	0.718341	0.634349	0.543981
0.836864	0.78869	0.462926	0.833698	0.871605	0.553191	0.724062	0.553086	0.473684
0.711694	0.681081	0.45935	0.798715	0.733032	0.587302	0.821267	0.707042	0.613909
0.803419	0.740741	0.404175	0.800429	0.777778	0.58498	0.822472	0.536585	0.6
0.779626	0.595855	0.404175	0.8125	0.831325	0.604839	0.672956	0.697479	0.593301
0.770355	0.624352	0.388462	0.760417	0.840194	0.577075	0.758315	0.527845	0.490281
0.826552	0.537129	0.454361	0.647059	0.861728	0.597194	0.715232	0.729107	0.477707
0.78692	0.585242	0.469758	0.805085	0.859951	0.566667	0.695096	0.649457	0.538288
0.764463	0.603093	0.480493	0.783158	0.851582	0.57451	0.695096	0.626984	0.544419
0.839744	0.828313	0.49076	0.642586	0.807143	0.461947	0.72949	0.698006	0.553991
0.717742	0.683333	0.448692	0.774793	0.717105	0.560694	0.666667	0.735294	0.56682
0.826923	0.814371	0.44246	0.811688	0.821853	0.572266	0.753333	0.673239	0.56682
0.674419	0.621134	0.414258	0.778723	0.781176	0.519409	0.741722	0.695418	0.579572
0.789809	0.742775	0.391555	0.783333	0.769053	0.562141	0.736726	0.689944	0.490281
0.839744	0.626016	0.444444	0.689587	0.769053	0.564961	0.824601	0.657459	0.542334
0.771967	0.613514	0.375	0.809422	0.819048	0.597586	0.738462	0.601604	0.556582
0.831897	0.781065	0.41502	0.769874	0.876238	0.583658	0.753363	0.677871	0.583924
0.848812	0.591837	0.422481	0.842451	0.874693	0.506446	0.732759	0.735905	0.504386
0.808917	0.750733	0.44	0.699801	0.897243	0.602794	0.740492	0.813084	0.568445
0.778706	0.71875	0.448898	0.823913	0.933504	0.564202	0.695198	0.665746	0.580569
0.75891	0.643836	0.443564	0.802151	0.792453	0.5625	0.731868	0.553616	0.517621
0.849138	0.59601	0.455823	0.809935	0.857143	0.486289	0.670757	0.665746	0.57109
0.83691	0.526699	0.458753	0.697813	0.92602	0.553606	0.657371	0.665746	0.482979
0.769874	0.579462	0.453061	0.831533	0.936387	0.614604	0.736264	0.608696	0.583529
0.817021	0.690141	0.430528	0.802548	0.838235	0.582505	0.737527	0.757576	0.435583
0.82227	0.624021	0.426614	0.82684	0.855746	0.526316	0.876744	0.757576	0.422619
0.82227	0.55122	0.473361	0.806867	0.878412	0.547025	0.876744	0.554455	0.569767
0.788382	0.624041	0.477642	0.772632	0.938619	0.585462	0.719409	0.711911	0.534676
0.773784	0.647368	0.428008	0.80597	0.943445	0.588119	0.658385	0.546117	0.507625
0.809623	0.62141	0.428008	0.805497	0.943445	0.581028	0.732739	0.588689	0.507625
0.74187	0.613065	0.455446	0.676357	0.68319	0.5625	0.646091	0.646575	0.498929
0.770833	0.613065	0.47412	0.806034	0.692473	0.587771	0.666667	0.630728	0.514349
0.773389	0.565757	0.403042	0.806316	0.762791	0.558541	0.735808	0.711429	0.578571
0.817987	0.565757	0.437008	0.673114	0.648305	0.496364	0.842956	0.658333	0.525612
0.844828	0.719198	0.454728	0.817391	0.85122	0.604839	0.88361	0.686981	0.552511
0.705765	0.780059	0.460765	0.843137	0.681917	0.52809	0.738938	0.552239	0.56682
0.766046	0.833837	0.441118	0.825708	0.883085	0.490942	0.693277	0.700855	0.497807
0.657692	0.813056	0.421053	0.851852	0.96114	0.597586	0.803097	0.579897	0.544419
0.833333	0.792398	0.376648	0.657795	0.905	0.531429	0.63745	0.682584	0.560465
0.770701	0.56927	0.466667	0.789916	0.803279	0.566929	0.723992	0.581218	0.515351
0.799574	0.708215	0.389414	0.811441	0.908861	0.565891	0.678801	0.723032	0.505376
0.793684	0.557214	0.424951	0.791139	0.889447	0.479501	0.838636	0.678474	0.434077
0.821656	0.806548	0.402778	0.678363	0.903797	0.560694	0.887324	0.689751	0.486141
0.790698	0.668508	0.436874	0.810235	0.79108	0.542694	0.692308	0.744253	0.566745
0.844156	0.792899	0.458753	0.797441	0.882793	0.545977	0.721739	0.666667	0.479744
0.783158	0.741279	0.47379	0.795359	0.790588	0.519481	0.590822	0.66485	0.491342
0.823028	0.680441	0.466395	0.7827	0.744828	0.563953	0.591954	0.663842	0.471579
0.832627	0.804734	0.435644	0.790254	0.669528	0.61167	0.74382	0.699438	0.549199
0.720884	0.773529	0.454545	0.861842	0.869458	0.564797	0.746102	0.738372	0.414201
0.833333	0.723944	0.473684	0.822511	0.688985	0.580709	0.661088	0.615789	0.417822
0.723447	0.761765	0.427466	0.819565	0.82494	0.568359	0.743875	0.689944	0.566351
0.745833	0.728863	0.36194	0.819565	0.862408	0.537143	0.743875	0.744928	0.545035
0.790698	0.708571	0.427734	0.794492	0.753425	0.571709	0.655936	0.689751	0.536199
0.716	0.70411	0.359926	0.794492	0.79669	0.537718	0.71087	0.678571	0.564403
0.635496	0.687151	0.436364	0.875278	0.832134	0.537718	0.638672	0.637838	0.564403
0.864035	0.716714	0.442886	0.841304	0.888889	0.587771	0.645161	0.63807	0.439024
0.873614	0.681564	0.358736	0.642447	0.858537	0.581532	0.625984	0.66759	0.555556
0.861233	0.843558	0.379962	0.790698	0.831731	0.547389	0.728665	0.644205	0.40856
0.657588	0.556675	0.426036	0.850877	0.838942	0.518868	0.715835	0.652174	0.445361
0.807281	0.67688	0.444668	0.782516	0.842615	0.512963	0.633205	0.697479	0.433468
0.820896	0.747059	0.444668	0.782516	0.695652	0.578431	0.724444	0.658537	0.551724
0.779661	0.874618	0.375712	0.766807	0.92132	0.539347	0.720879	0.70904	0.529412
0.776842	0.623684	0.419802	0.632576	0.92132	0.588	0.734513	0.752976	0.433333
0.842672	0.647849	0.403475	0.782427	0.867647	0.588	0.724138	0.731429	0.596618
0.746421	0.717514	0.4375	0.791845	0.749425	0.585317	0.695198	0.691218	0.625304
0.778468	0.762319	0.469262	0.812766	0.800948	0.527002	0.695833	0.740525	0.537931
0.712851	0.765217	0.424658	0.769874	0.658065	0.545802	0.684435	0.759644	0.502193
0.811321	0.655827	0.44246	0.662136	0.797647	0.557957	0.708423	0.676056	0.495708
0.810924	0.725212	0.481781	0.676983	0.683983	0.531191	0.712743	0.639566	0.49359
0.773006	0.698864	0.452	0.772257	0.876543	0.585799	0.685106	0.637838	0.534091
0.719439	0.758721	0.450787	0.817787	0.698901	0.496324	0.745495	0.838095	0.598109
0.748971	0.683784	0.418919	0.803838	0.936709	0.494565	0.730603	0.654795	0.506667
0.805907	0.777126	0.445312	0.790698	0.883663	0.524345	0.677215	0.674095	0.521348
0.779626	0.768328	0.438976	0.795745	0.824645	0.614604	0.730022	0.721591	0.594203
0.676413	0.867284	0.446	0.830065	0.775701	0.561165	0.703863	0.632708	0.515419
0.71831	0.797619	0.487755	0.758763	0.784543	0.560078	0.640974	0.61126	0.548975
0.712274	0.724638	0.449304	0.774737	0.79108	0.58498	0.751082	0.671309	0.517699
0.791579	0.876161	0.393536	0.779412	0.860976	0.540541	0.75	0.671309	0.536199
0.795833	0.755043	0.363977	0.650763	0.773672	0.587084	0.723176	0.591146	0.49569
0.746939	0.77907	0.376426	0.855876	0.911392	0.624746	0.722458	0.550122	0.479744
0.819915	0.792398	0.45674	0.75625	0.668776	0.584646	0.768559	0.741279	0.470464
0.78719	0.789318	0.458333	0.829787	0.668776	0.507326	0.665289	0.648	0.525499
0.818376	0.716667	0.458	0.632075	0.875	0.577381	0.655031	0.53598	0.488273
0.703187	0.545894	0.472837	0.636882	0.761261	0.564453	0.845455	0.564677	0.475584
0.77131	0.703911	0.455621	0.666019	0.668076	0.543396	0.641584	0.526829	0.525386
0.653333	0.715909	0.489712	0.753112	0.677282	0.510092	0.645492	0.598446	0.495671
0.791232	0.721264	0.368421	0.792017	0.800475	0.516667	0.728665	0.592784	0.495708
0.785863	0.602564	0.467611	0.791139	0.923664	0.522388	0.819005	0.53066	0.416667
0.776181	0.79056	0.377323	0.830803	0.785548	0.57451	0.727473	0.560302	0.495652
0.805439	0.707182	0.47379	0.798301	0.81295	0.580897	0.722343	0.624665	0.534091
0.765914	0.810089	0.46988	0.806867	0.756381	0.548944	0.633136	0.539379	0.517621
0.769072	0.614173	0.458498	0.796178	0.77931	0.551257	0.714588	0.54703	0.560465
0.837953	0.539192	0.426357	0.7897	0.797619	0.55706	0.746637	0.707386	0.546697
0.787056	0.78635	0.466	0.680154	0.826506	0.596806	0.890736	0.745509	0.417495
0.748971	0.53528	0.416667	0.779412	0.84375	0.601594	0.700431	0.760479	0.490364
0.669903	0.5475	0.432749	0.817597	0.775463	0.590361	0.707368	0.553659	0.580952
0.762397	0.637795	0.43787	0.823276	0.868613	0.476868	0.742424	0.636364	0.520089
0.78692	0.647059	0.440239	0.645283	0.771562	0.545106	0.686441	0.737892	0.589623
0.681467	0.505938	0.354898	0.797441	0.791569	0.53626	0.695931	0.643432	0.468354
0.706693	0.754335	0.415205	0.663462	0.893035	0.564202	0.809417	0.825949	0.474359
0.763265	0.598485	0.445783	0.788462	0.883375	0.490126	0.713666	0.603723	0.551253
0.78903	0.821429	0.362637	0.83878	0.837379	0.589286	0.686567	0.710145	0.545662
0.828092	0.625	0.37037	0.827214	0.885287	0.48556	0.663327	0.711429	0.524229
0.842451	0.769006	0.420039	0.780591	0.885287	0.599598	0.727074	0.684507	0.551724
0.802548	0.674931	0.44489	0.743902	0.839416	0.554264	0.692144	0.67036	0.519101
0.769231	0.763006	0.408318	0.842451	0.839416	0.552124	0.691649	0.711429	0.435743
0.848812	0.692958	0.438632	0.651923	0.826923	0.581854	0.689727	0.581633	0.539863
0.668616	0.711048	0.46748	0.803838	0.855746	0.557252	0.677215	0.723343	0.529148
0.788584	0.764535	0.453815	0.790795	0.683871	0.553398	0.683884	0.609375	0.566125
0.777311	0.704545	0.415534	0.681018	0.792941	0.512963	0.639839	0.75731	0.463983
0.762004	0.786127	0.383302	0.659491	0.641079	0.592079	0.67623	0.574684	0.52809
0.789583	0.764706	0.470348	0.778243	0.890274	0.518657	0.695096	0.768546	0.446281
0.797872	0.77193	0.452525	0.684211	0.9	0.51577	0.700855	0.644986	0.443299
0.801688	0.639257	0.481405	0.802998	0.818616	0.492593	0.596929	0.688202	0.48
0.827292	0.606138	0.464	0.772632	0.835351	0.575049	0.70989	0.795732	0.552511
0.780793	0.817365	0.480412	0.800425	0.692641	0.48913	0.669492	0.679666	0.493421
0.806653	0.592405	0.42549	0.767635	0.818182	0.606426	0.679245	0.691877	0.425447
0.787942	0.797654	0.417476	0.66474	0.859903	0.606426	0.679487	0.713483	0.59375
0.763265	0.558081	0.440476	0.694779	0.842995	0.541109	0.671548	0.81875	0.554273
0.772074	0.581047	0.4	0.671815	0.889447	0.607143	0.659751	0.677778	0.559091
0.772074	0.545906	0.423301	0.815054	0.862069	0.497268	0.719912	0.723343	0.597619
0.732932	0.550617	0.445098	0.681018	0.871287	0.513208	0.715835	0.732955	0.530201
0.806383	0.588808	0.448819	0.795359	0.771028	0.482014	0.725664	0.825	0.529018
0.783613	0.667575	0.448819	0.8	0.624217	0.588119	0.712474	0.718935	0.571429
0.783613	0.526961	0.451677	0.778947	0.78341	0.474729	0.730193	0.635884	0.564815
0.802998	0.77971	0.479508	0.673745	0.800469	0.514981	0.715835	0.705382	0.561033
0.802998	0.789474	0.470468	0.695219	0.819477	0.534351	0.711497	0.659459	0.469345
0.820675	0.650538	0.470468	0.778013	0.863415	0.515094	0.723542	0.542289	0.5131
0.823779	0.650538	0.438632	0.820513	0.832134	0.5	0.695021	0.657682	0.557604
0.754601	0.796512	0.438632	0.791139	0.872236	0.543893	0.724576	0.58312	0.578454
0.754601	0.669421	0.420849	0.764826	0.921717	0.519011	0.724576	0.768072	0.501099
0.665377	0.728045	0.410405	0.774059	0.779582	0.551724	0.722222	0.55122	0.471698
0.663443	0.804734	0.389734	0.772917	0.797647	0.570039	0.690987	0.758929	0.468487
0.772727	0.772334	0.389734	0.832609	0.82381	0.566794	0.72093	0.684066	0.468487
0.750511	0.683196	0.379699	0.677043	0.644958	0.580392	0.7	0.677778	0.492441
0.755694	0.570352	0.388258	0.783784	0.874384	0.567829	0.726695	0.696133	0.522624
0.682353	0.687151	0.411197	0.749482	0.66242	0.552326	0.697723	0.672087	0.503226
0.787368	0.55122	0.446429	0.766667	0.70614	0.480144	0.715217	0.538835	0.485169
0.666667	0.759777	0.459514	0.769231	0.875306	0.581395	0.689362	0.510441	0.498929
0.681018	0.729577	0.368914	0.823913	0.889447	0.602794	0.686192	0.575377	0.474895
0.742678	0.55335	0.429703	0.823276	0.739726	0.592885	0.706897	0.610256	0.578454
0.677104	0.824242	0.372659	0.679061	0.776498	0.598814	0.722814	0.726471	0.532731
0.776151	0.795858	0.378531	0.82265	0.76092	0.587649	0.599613	0.653951	0.515351
0.788703	0.74212	0.489451	0.638258	0.684096	0.546154	0.70989	0.515152	0.545662
0.790456	0.687671	0.387833	0.807775	0.85049	0.5	0.616279	0.528846	0.48394
0.760915	0.580153	0.438247	0.637051	0.834928	0.527307	0.663883	0.716332	0.432596
0.75154	0.615979	0.461847	0.824675	0.899244	0.51845	0.651911	0.653543	0.567376
0.782158	0.738636	0.409962	0.840611	0.901763	0.615854	0.744035	0.63807	0.420949
0.689587	0.614035	0.47541	0.671128	0.81295	0.506399	0.702929	0.56599	0.518931
0.770021	0.572864	0.457831	0.812903	0.907035	0.540385	0.766376	0.724928	0.476987
0.72837	0.52451	0.466934	0.793617	0.845783	0.549323	0.644033	0.680233	0.514286
0.650672	0.57284	0.362454	0.793617	0.785882	0.507246	0.632937	0.772586	0.484076
0.694882	0.738506	0.441176	0.638418	0.827338	0.570588	0.694268	0.625995	0.492473
0.680154	0.55198	0.386364	0.827586	0.895522	0.549323	0.622093	0.568579	0.509934
0.768908	0.832317	0.380414	0.802575	0.895522	0.549323	0.714912	0.518692	0.427419
0.836957	0.789474	0.356747	0.851111	0.649682	0.497288	0.716157	0.747826	0.548753
0.881319	0.818991	0.366972	0.792453	0.845966	0.555985	0.705495	0.657382	0.412916
0.824524	0.589286	0.456212	0.744376	0.802817	0.570866	0.826879	0.699164	0.551163
0.822511	0.759207	0.421782	0.662791	0.836145	0.575697	0.66879	0.701117	0.549654
0.784232	0.767908	0.426614	0.662791	0.692641	0.533962	0.700214	0.650407	0.608273
0.780992	0.695531	0.401905	0.747934	0.837321	0.507435	0.641732	0.744253	0.519912
0.832272	0.740845	0.410256	0.793684	0.837321	0.508318	0.737634	0.57284	0.549654
0.681553	0.619792	0.412331	0.766667	0.87715	0.508318	0.690871	0.907591	0.529279
0.807692	0.747159	0.461233	0.801255	0.884236	0.582677	0.649194	0.735043	0.429423
0.797917	0.800587	0.423598	0.732653	0.877751	0.554702	0.695279	0.682451	0.49676
0.705051	0.574627	0.383895	0.752066	0.84689	0.544061	0.687366	0.629921	0.495726
0.639847	0.668464	0.407045	0.863135	0.790094	0.536585	0.677419	0.700855	0.428862
0.742857	0.818452	0.418112	0.796178	0.856448	0.56699	0.640316	0.637097	0.5625
0.766046	0.826347	0.425447	0.821505	0.849515	0.612	0.679671	0.6	0.568765
0.761134	0.615591	0.383302	0.758763	0.743182	0.557282	0.679671	0.659574	0.546512
0.760915	0.542169	0.451098	0.771488	0.875622	0.608	0.651452	0.677686	0.418651
0.742268	0.542169	0.469636	0.755647	0.841849	0.554054	0.644898	0.678771	0.476891
0.755187	0.539409	0.445525	0.7827	0.860294	0.54771	0.646694	0.607692	0.476891
0.75102	0.657754	0.463415	0.7827	0.868293	0.544231	0.84897	0.536585	0.509978
0.787368	0.703297	0.468303	0.775	0.64	0.554493	0.701245	0.696133	0.498915
0.780538	0.694678	0.482474	0.80597	0.651805	0.590099	0.777042	0.615979	0.546485
0.657744	0.682927	0.444664	0.66348	0.814286	0.590099	0.777042	0.738372	0.493534
0.658915	0.55335	0.473469	0.678363	0.794326	0.607143	0.716702	0.720461	0.490486
0.745868	0.726257	0.440079	0.786325	0.649789	0.545106	0.639442	0.560914	0.516484
0.751566	0.640957	0.380597	0.791845	0.911168	0.508197	0.676289	0.63807	0.516484
0.745833	0.587786	0.383302	0.826271	0.767816	0.491803	0.713043	0.623037	0.47983
0.758403	0.606299	0.433134	0.76971	0.921717	0.541748	0.694915	0.692982	0.447853
0.793617	0.668478	0.441296	0.797872	0.871921	0.605263	0.682203	0.692982	0.478814
0.778689	0.733711	0.433468	0.679134	0.797136	0.541353	0.62549	0.56	0.550691
0.828025	0.720798	0.443089	0.808602	0.765517	0.521576	0.725275	0.559701	0.532438
0.814346	0.695775	0.461224	0.774737	0.766204	0.547206	0.703226	0.695531	0.546697
0.814346	0.557457	0.447266	0.776151	0.801887	0.479927	0.711828	0.695531	0.448276
0.731557	0.703911	0.414258	0.798319	0.801887	0.563601	0.639604	0.724138	0.561772
0.773196	0.733711	0.417795	0.791139	0.926768	0.55534	0.689507	0.7	0.559908
0.66474	0.780415	0.417795	0.814103	0.870416	0.56699	0.689507	0.636842	0.547727
0.745902	0.608142	0.427435	0.831533	0.617284	0.535849	0.665298	0.543269	0.4375
0.724696	0.804094	0.40691	0.757764	0.613963	0.540076	0.693446	0.571429	0.535308
0.724696	0.640751	0.372439	0.768267	0.785047	0.548944	0.699153	0.571429	0.535308
0.797917	0.690608	0.45	0.739669	0.699784	0.562016	0.725532	0.662125	0.493562
0.796178	0.771014	0.467611	0.805139	0.694323	0.573099	0.662698	0.53494	0.491304
0.739754	0.795858	0.467611	0.711694	0.677419	0.566148	0.703782	0.528302	0.533482
0.739754	0.531616	0.401905	0.755187	0.828087	0.577909	0.654167	0.524941	0.484009
0.79015	0.673913	0.415354	0.639313	0.780142	0.55534	0.721382	0.503497	0.437376
0.856209	0.72549	0.464503	0.841304	0.68913	0.531309	0.708155	0.544578	0.480851
0.73428	0.744928	0.46748	0.834423	0.830144	0.579568	0.723312	0.5775	0.536199
0.778013	0.60567	0.443992	0.845316	0.63843	0.501838	0.670886	0.516129	0.571429
0.729897	0.70442	0.416016	0.792812	0.788732	0.521739	0.682203	0.692098	0.554795
0.801706	0.595477	0.447316	0.810235	0.79717	0.547389	0.821029	0.510393	0.568445
0.776151	0.548148	0.454175	0.785714	0.79717	0.527514	0.714885	0.528256	0.578089
0.839323	0.633423	0.444219	0.692308	0.889724	0.555985	0.714885	0.806154	0.571759
0.753623	0.524038	0.436	0.639556	0.830097	0.516917	0.681633	0.674931	0.509719
0.830867	0.699164	0.482546	0.658301	0.677489	0.590551	0.719912	0.704871	0.470711
0.764463	0.581454	0.412548	0.776151	0.689278	0.53876	0.584762	0.702247	0.470711
0.786611	0.763158	0.493776	0.792453	0.849515	0.47986	0.682875	0.653005	0.449898
0.652091	0.582915	0.426641	0.760915	0.871605	0.535714	0.659751	0.634211	0.567757
0.678295	0.602564	0.474645	0.808511	0.815166	0.582353	0.692149	0.54878	0.414201
0.838362	0.570707	0.41165	0.809322	0.748858	0.584795	0.629259	0.815385	0.551253
0.777778	0.550617	0.346642	0.671815	0.775463	0.575342	0.656687	0.538278	0.525612
0.683071	0.781977	0.34854	0.794979	0.87715	0.581213	0.736142	0.908197	0.494692
0.642045	0.828313	0.420744	0.836601	0.87715	0.506494	0.690377	0.713889	0.454167
0.749487	0.833333	0.447937	0.756646	0.87715	0.482014	0.651394	0.650273	0.432866
0.8	0.801187	0.378788	0.780335	0.795775	0.539623	0.714903	0.736686	0.590476
0.746914	0.756522	0.350365	0.777778	0.788732	0.602	0.661386	0.536058	0.503254
0.718876	0.668508	0.444223	0.798729	0.727477	0.547348	0.672	0.650538	0.42515
0.77131	0.831832	0.424658	0.770355	0.746032	0.549808	0.682303	0.859873	0.546697
0.801255	0.612299	0.464503	0.799145	0.919395	0.520755	0.690832	0.664835	0.414062
0.824786	0.817365	0.460922	0.751046	0.772093	0.594862	0.722458	0.706215	0.416503
0.809013	0.784024	0.461694	0.657088	0.828979	0.592885	0.761388	0.731844	0.574766
0.761905	0.663212	0.430799	0.792812	0.854369	0.609658	0.67086	0.546117	0.562212
0.783333	0.782991	0.431102	0.8	0.813397	0.555773	0.67086	0.713068	0.485106
0.781513	0.738506	0.429142	0.855895	0.806604	0.477558	0.67086	0.649596	0.495708
0.751037	0.692737	0.428008	0.796574	0.755149	0.625	0.731343	0.512881	0.522321
0.75523	0.528436	0.449304	0.776371	0.755149	0.585799	0.731343	0.541262	0.522321
0.790456	0.815249	0.4334	0.776371	0.763761	0.550864	0.731343	0.711485	0.522321
0.719262	0.542787	0.428287	0.821505	0.814727	0.575099	0.758099	0.512881	0.47983
0.719262	0.605598	0.444219	0.821505	0.878713	0.629328	0.719647	0.711485	0.47983
0.75052	0.673025	0.477912	0.794926	0.800948	0.629328	0.719647	0.563131	0.47983
0.813025	0.560976	0.468041	0.819915	0.850962	0.578431	0.690678	0.541667	0.496788
0.721311	0.693989	0.468041	0.673152	0.850962	0.578431	0.626459	0.545906	0.588517
0.735113	0.53494	0.483402	0.767152	0.800475	0.570039	0.707113	0.527578	0.588517
0.754639	0.814159	0.415385	0.835118	0.689278	0.544423	0.702355	0.718663	0.545249
0.666031	0.832335	0.47314	0.76875	0.889724	0.492701	0.660377	0.642667	0.424901
0.745935	0.782235	0.471311	0.772917	0.8933	0.590551	0.656189	0.568182	0.466527
0.799578	0.535452	0.465587	0.766667	0.8933	0.54943	0.722458	0.628342	0.54195
0.832272	0.716292	0.349005	0.819565	0.802817	0.557915	0.696281	0.568238	0.559908
0.727273	0.591479	0.464	0.664093	0.711454	0.576998	0.705637	0.768072	0.413592
0.73251	0.573201	0.423529	0.870044	0.764977	0.625	0.707792	0.649733	0.488273
0.735354	0.772989	0.431907	0.783158	0.637317	0.571146	0.705508	0.70255	0.483193
0.660305	0.602015	0.458918	0.664078	0.784223	0.501832	0.654618	0.65	0.496802
0.672414	0.70028	0.489583	0.673704	0.820331	0.534221	0.727876	0.531707	0.58216
0.697446	0.694215	0.461078	0.660886	0.798122	0.590909	0.731278	0.590793	0.480687
0.703854	0.799401	0.370849	0.830435	0.850602	0.50369	0.661053	0.535885	0.432323
0.728571	0.527446	0.351449	0.73922	0.816229	0.463845	0.663951	0.666667	0.556075
0.748454	0.50939	0.364815	0.664751	0.850242	0.477477	0.687366	0.552311	0.582547
0.733888	0.549398	0.458078	0.683694	0.863415	0.538462	0.708696	0.552311	0.528345
0.753086	0.821958	0.496881	0.738337	0.859223	0.578431	0.69556	0.552311	0.453416
0.699801	0.595238	0.465447	0.780127	0.818616	0.47153	0.679752	0.503401	0.55787
0.782427	0.562189	0.463768	0.780335	0.683652	0.473779	0.71024	0.537713	0.553241
0.731405	0.609254	0.479592	0.805139	0.870968	0.564299	0.72967	0.636364	0.56492
0.713115	0.761765	0.381404	0.706	0.913486	0.553398	0.727473	0.639257	0.457203
0.8	0.571782	0.435644	0.772443	0.713974	0.60835	0.731441	0.695775	0.57277
0.774262	0.595801	0.506356	0.744283	0.787736	0.528626	0.720174	0.568922	0.581176
0.771784	0.795322	0.474012	0.792812	0.817746	0.524436	0.707627	0.601583	0.571429
0.767152	0.58481	0.424658	0.735887	0.853659	0.573099	0.632	0.661247	0.555046
0.84188	0.554726	0.442424	0.796218	0.809524	0.565815	0.693111	0.628205	0.547945
0.76875	0.595588	0.417154	0.746914	0.811765	0.568093	0.753363	0.466814	0.492441
0.762781	0.721591	0.417647	0.73922	0.792941	0.562977	0.739785	0.513064	0.442387
0.760417	0.651475	0.421663	0.742739	0.668076	0.539773	0.689655	0.520482	0.493562
0.760417	0.798817	0.43254	0.682731	0.646316	0.582353	0.726872	0.696721	0.543981
0.839744	0.582278	0.461233	0.793684	0.787879	0.590909	0.7173	0.563107	0.49892
0.785714	0.786982	0.474333	0.65444	0.869136	0.573964	0.698113	0.554707	0.57783
0.766316	0.658537	0.474333	0.769547	0.856098	0.533719	0.663265	0.79697	0.57783
0.749478	0.604592	0.425243	0.709091	0.796209	0.572816	0.663265	0.634211	0.509719
0.838013	0.639037	0.434524	0.65	0.637317	0.489945	0.663265	0.559902	0.51087
0.782241	0.742857	0.444219	0.753653	0.860636	0.520446	0.703463	0.676712	0.4862
0.741344	0.786982	0.45102	0.734568	0.623431	0.543186	0.666667	0.660428	0.4862
0.73499	0.841463	0.436508	0.786611	0.851582	0.489051	0.701944	0.734694	0.470588
0.73499	0.6	0.455285	0.797009	0.812352	0.589641	0.71179	0.829193	0.570093
0.694118	0.677686	0.461847	0.69697	0.790588	0.564453	0.71179	0.663978	0.55814
0.688845	0.852308	0.469008	0.737805	0.790588	0.523452	0.702355	0.602067	0.540046
0.765073	0.852308	0.469008	0.739919	0.766744	0.598	0.723769	0.732353	0.552204
0.838298	0.536993	0.354779	0.762004	0.801418	0.52	0.665979	0.644205	0.552204
0.754065	0.595361	0.362963	0.830108	0.870416	0.616302	0.740821	0.673025	0.556064
0.736082	0.573892	0.46748	0.673913	0.782407	0.543233	0.698073	0.527316	0.516484
0.746392	0.5625	0.417308	0.769072	0.782407	0.575639	0.662698	0.608924	0.526432
0.808017	0.820359	0.39924	0.669922	0.680851	0.538023	0.707792	0.682065	0.495671
0.64313	0.518868	0.483402	0.813704	0.757437	0.530418	0.587332	0.635417	0.520179
0.76701	0.641361	0.469388	0.79661	0.668803	0.590643	0.744589	0.675676	0.437376
0.715976	0.664894	0.409266	0.772917	0.670213	0.511152	0.582231	0.54067	0.58216
0.809322	0.634921	0.377111	0.671154	0.776995	0.613226	0.753247	0.639257	0.415507
0.830508	0.589873	0.454183	0.723232	0.801887	0.612	0.636542	0.633245	0.502174
0.714575	0.679558	0.358318	0.660305	0.816229	0.558767	0.664596	0.536408	0.43254
0.649156	0.586634	0.451098	0.623836	0.816229	0.461131	0.664596	0.537349	0.520788
0.805497	0.706704	0.40381	0.667954	0.69011	0.587084	0.670833	0.725212	0.433134
0.76556	0.728045	0.463415	0.636364	0.667368	0.489209	0.687764	0.67507	0.507659
0.843011	0.516908	0.367273	0.639469	0.846341	0.520147	0.66805	0.567839	0.507659
0.818182	0.598522	0.433925	0.736308	0.618257	0.525046	0.680085	0.664835	0.513216
0.768908	0.638298	0.471545	0.748479	0.751693	0.525046	0.661826	0.67663	0.4859
0.761411	0.607792	0.420233	0.769392	0.796729	0.519409	0.714903	0.615183	0.510965
0.74498	0.757225	0.423301	0.771488	0.653928	0.571429	0.712743	0.553885	0.533937
0.764948	0.546117	0.459184	0.78481	0.775229	0.576923	0.712743	0.739003	0.534676
0.645833	0.580808	0.43254	0.686888	0.873449	0.581854	0.697425	0.677507	0.519016
0.690141	0.685083	0.432432	0.644359	0.902985	0.580709	0.705128	0.558897	0.523596
0.792453	0.727011	0.458	0.660269	0.679654	0.576471	0.675732	0.605598	0.520179
0.748996	0.814706	0.369004	0.814103	0.760274	0.485507	0.626223	0.663957	0.557604
0.833689	0.72	0.428858	0.771967	0.713024	0.509225	0.751073	0.543689	0.562929
0.786164	0.854545	0.461847	0.770355	0.7669	0.499089	0.707792	0.572864	0.517699
0.800847	0.522782	0.447471	0.819355	0.688172	0.560928	0.724211	0.627027	0.420635
0.742515	0.800587	0.417795	0.693517	0.766055	0.575342	0.729787	0.592689	0.475789
0.707171	0.526699	0.461694	0.813559	0.621118	0.61523	0.632613	0.620155	0.552995
0.777083	0.669399	0.440239	0.793249	0.78271	0.534351	0.671548	0.496536	0.463617
0.766734	0.685083	0.454191	0.799154	0.723831	0.466905	0.608949	0.505828	0.469474
0.666667	0.680108	0.385199	0.812367	0.67462	0.535849	0.592308	0.608247	0.420635
0.727634	0.568922	0.412451	0.776151	0.822275	0.533207	0.674847	0.6313	0.52
0.792961	0.516827	0.453125	0.804211	0.887781	0.538023	0.60735	0.585678	0.429719
0.651601	0.629243	0.341155	0.806867	0.763889	0.590551	0.780911	0.551807	0.417495
0.758264	0.517815	0.376623	0.826464	0.867647	0.573099	0.780911	0.571072	0.475891
0.737374	0.756522	0.460474	0.82265	0.860636	0.555344	0.727669	0.627968	0.423459
0.645833	0.676471	0.368613	0.79661	0.744828	0.553398	0.730361	0.686813	0.495763
0.729675	0.652062	0.422397	0.817787	0.816667	0.520913	0.653445	0.549261	0.495763
0.849673	0.619423	0.434442	0.774059	0.740909	0.544762	0.75	0.613577	0.547945
0.729293	0.5625	0.374074	0.680851	0.703947	0.565049	0.720779	0.659459	0.470588
0.761317	0.672922	0.453815	0.785714	0.832536	0.617886	0.714912	0.592308	0.542141
0.782787	0.539759	0.441118	0.82618	0.78487	0.634888	0.714912	0.818182	0.469729
0.664107	0.738162	0.475709	0.836957	0.744292	0.482079	0.693111	0.632391	0.559633
0.776618	0.834356	0.45509	0.789474	0.790094	0.521657	0.73913	0.590452	0.595694
0.735234	0.559322	0.448343	0.77453	0.893035	0.543893	0.794248	0.668478	0.595694
0.744376	0.67655	0.362799	0.780591	0.802381	0.547206	0.720174	0.534146	0.5
0.70303	0.704607	0.436508	0.668616	0.739229	0.55684	0.702532	0.529976	0.532438
0.697581	0.550868	0.485656	0.827586	0.739229	0.575049	0.710021	0.814241	0.513043
0.843348	0.704545	0.420744	0.827586	0.739229	0.594433	0.726695	0.55665	0.540909
0.70101	0.543689	0.429142	0.734151	0.839806	0.527205	0.722101	0.711429	0.510917
0.802966	0.72549	0.483402	0.794118	0.664516	0.535238	0.688797	0.74359	0.5
0.729124	0.69863	0.426901	0.776842	0.909774	0.535238	0.714286	0.60686	0.476793
0.729124	0.659459	0.459184	0.67118	0.878713	0.605578	0.718004	0.726761	0.581176
0.793319	0.75419	0.41683	0.75523	0.869136	0.526316	0.696581	0.624021	0.465409
0.725971	0.662198	0.473469	0.856823	0.736961	0.613682	0.696017	0.535109	0.56351
0.660853	0.596899	0.473469	0.846154	0.629167	0.491833	0.705882	0.604534	0.535147
0.759259	0.605128	0.464	0.846154	0.834928	0.556641	0.746102	0.631443	0.564516
0.796646	0.61658	0.484472	0.75625	0.771562	0.569721	0.62818	0.568878	0.511983
0.753061	0.61461	0.406551	0.793991	0.639413	0.60241	0.632094	0.626984	0.564403
0.673152	0.575521	0.430255	0.759414	0.849515	0.60241	0.677755	0.55198	0.541475
0.839479	0.666667	0.417476	0.774327	0.862069	0.621457	0.734043	0.663934	0.436874
0.77453	0.580563	0.466934	0.797071	0.701944	0.633745	0.734043	0.686275	0.44668
0.763485	0.57	0.440079	0.754717	0.759259	0.614141	0.697034	0.613402	0.517544
0.690385	0.603675	0.453629	0.85177	0.926582	0.531955	0.68815	0.672973	0.470588
0.753593	0.536058	0.434524	0.761506	0.909774	0.538606	0.605058	0.602041	0.470588
0.780335	0.737752	0.434524	0.762605	0.798122	0.568047	0.766816	0.553616	0.497817
0.773305	0.667553	0.369763	0.778481	0.847826	0.580517	0.685775	0.520095	0.489316
0.82516	0.800587	0.451098	0.653846	0.632353	0.596806	0.610266	0.55335	0.434343
0.762887	0.771831	0.477551	0.75102	0.75174	0.626531	0.610266	0.603093	0.53653
0.724138	0.737288	0.437247	0.830108	0.781903	0.602	0.661088	0.612732	0.590164
0.808017	0.742297	0.423828	0.789691	0.897756	0.546314	0.658333	0.56701	0.415861
0.710579	0.543124	0.405405	0.67052	0.861985	0.609467	0.664596	0.583756	0.415861
0.814737	0.677686	0.47551	0.723577	0.845036	0.535104	0.601156	0.614987	0.536199
0.741736	0.630653	0.428571	0.653333	0.894089	0.552632	0.583178	0.522673	0.526906
0.642722	0.52019	0.448413	0.683897	0.740909	0.481149	0.713362	0.501134	0.514286
0.644914	0.748588	0.410749	0.76556	0.65812	0.57115	0.613462	0.617571	0.417822
0.750515	0.520833	0.482402	0.68254	0.655532	0.493671	0.718954	0.585052	0.396947
0.73306	0.530516	0.354015	0.685547	0.894472	0.560078	0.621881	0.582697	0.514477
0.805031	0.564356	0.406551	0.664107	0.770302	0.549808	0.738462	0.629333	0.419608
0.681729	0.704735	0.446894	0.751037	0.836145	0.520755	0.634766	0.511905	0.567442
0.765914	0.781341	0.400391	0.682975	0.620619	0.490018	0.695279	0.528846	0.420233
0.805031	0.725	0.408829	0.751515	0.790588	0.486486	0.703463	0.685185	0.539863
0.816842	0.587786	0.360075	0.803797	0.859903	0.59127	0.697034	0.70028	0.441118
0.846652	0.591623	0.40691	0.72211	0.654088	0.506446	0.697034	0.70028	0.5553
0.739837	0.763689	0.414258	0.734818	0.874693	0.611328	0.624506	0.680441	0.541284
0.78125	0.77193	0.407266	0.755187	0.868613	0.584795	0.675676	0.680441	0.538117
0.82227	0.707989	0.430255	0.762994	0.812352	0.563953	0.683761	0.708571	0.538117
0.645951	0.898148	0.452191	0.794055	0.894207	0.555344	0.752232	0.515366	0.436992
0.764948	0.729805	0.473684	0.770833	0.678959	0.59841	0.74	0.49884	0.545861
0.756148	0.751412	0.428008	0.76875	0.666667	0.577299	0.714588	0.618182	0.602381
0.806723	0.570707	0.370642	0.797468	0.855072	0.57451	0.692797	0.518957	0.543779
0.795407	0.559902	0.452191	0.794872	0.604938	0.562863	0.665314	0.49652	0.590476
0.793617	0.675462	0.457086	0.662835	0.847087	0.563953	0.794248	0.620321	0.480851
0.634831	0.748571	0.409615	0.785263	0.709751	0.585127	0.680412	0.593668	0.537079
0.794549	0.585366	0.409615	0.74538	0.780142	0.558594	0.742152	0.695157	0.461698
0.635338	0.583541	0.458248	0.716567	0.780142	0.472371	0.736607	0.708571	0.513043
0.685149	0.751429	0.376384	0.662188	0.818841	0.541109	0.697425	0.508314	0.498929
0.779381	0.736986	0.45509	0.82684	0.840194	0.52741	0.629703	0.66129	0.58753
0.76749	0.616751	0.378479	0.777778	0.752834	0.564054	0.629703	0.688385	0.586124
0.69685	0.77933	0.39499	0.727459	0.680258	0.543071	0.627451	0.831776	0.536364
0.76749	0.687845	0.418112	0.82227	0.649049	0.557282	0.70989	0.5725	0.430303
0.71627	0.728045	0.410405	0.815846	0.670213	0.525046	0.699153	0.707042	0.430303
0.708333	0.642857	0.435547	0.815846	0.791469	0.561404	0.683333	0.608355	0.432866
0.766393	0.800595	0.475806	0.778243	0.775176	0.543893	0.611328	0.646597	0.578571
0.770791	0.672087	0.441406	0.741201	0.843137	0.558994	0.664596	0.684211	0.54382
0.748454	0.669271	0.361781	0.813704	0.665957	0.558994	0.654244	0.708571	0.477612
0.770492	0.72549	0.410749	0.76875	0.691304	0.533207	0.727473	0.588529	0.437247
0.736196	0.513126	0.459883	0.742857	0.654008	0.588469	0.668076	0.541063	0.504367
0.7577	0.568966	0.477459	0.655832	0.766744	0.530418	0.67161	0.537897	0.540541
0.721545	0.612403	0.447937	0.753138	0.904523	0.594862	0.709677	0.62141	0.575117
0.772917	0.51074	0.449799	0.753138	0.792941	0.540797	0.726681	0.539759	0.528345
0.693359	0.624021	0.418288	0.728571	0.910448	0.498182	0.69379	0.502294	0.531818
0.716599	0.568579	0.478439	0.784519	0.834123	0.588822	0.697228	0.762048	0.552511
0.706349	0.674667	0.40856	0.802966	0.650424	0.588822	0.611429	0.545679	0.540724
0.729839	0.571776	0.352834	0.765199	0.632568	0.563107	0.74115	0.475336	0.550459
0.796296	0.654545	0.471429	0.824675	0.904282	0.527307	0.62749	0.519722	0.540724
0.718941	0.576923	0.454365	0.775934	0.78169	0.529301	0.707265	0.475	0.413926
0.716327	0.583942	0.479757	0.807203	0.696312	0.565558	0.61284	0.516509	0.566434
0.77572	0.526066	0.41556	0.664729	0.875306	0.531549	0.705376	0.541667	0.429735
0.705179	0.509524	0.478351	0.67118	0.759815	0.621514	0.669339	0.538647	0.576037
0.69428	0.652406	0.478261	0.718623	0.604555	0.55364	0.751073	0.49884	0.457143
0.759414	0.782353	0.480885	0.810753	0.745455	0.504604	0.64657	0.606138	0.527027
0.738776	0.638522	0.43787	0.635161	0.758701	0.527881	0.629412	0.569975	0.438878
0.742857	0.680965	0.435294	0.646154	0.717439	0.543021	0.708861	0.627249	0.475789
0.747934	0.702778	0.40275	0.731855	0.662393	0.593625	0.713675	0.544811	0.552752
0.694611	0.502315	0.455823	0.747934	0.75	0.488246	0.59387	0.552311	0.423459
0.713147	0.694215	0.462777	0.747934	0.765517	0.490842	0.677419	0.552311	0.491416
0.779167	0.580882	0.426587	0.793249	0.765517	0.580271	0.707627	0.642667	0.523282
0.660269	0.552058	0.452716	0.847826	0.82381	0.59841	0.697034	0.634715	0.419802
0.743326	0.713115	0.451485	0.789474	0.834532	0.59841	0.697034	0.635171	0.436874
0.806383	0.694595	0.431102	0.669903	0.815166	0.565891	0.689873	0.555	0.518681
0.780384	0.598465	0.349177	0.814103	0.722348	0.539048	0.602317	0.867314	0.481641
0.726721	0.5625	0.455645	0.835141	0.754587	0.559846	0.688285	0.786787	0.481641
0.75102	0.734286	0.470468	0.819565	0.792453	0.506446	0.694045	0.747093	0.555556
0.684631	0.775568	0.427419	0.77572	0.822542	0.551923	0.601942	0.698592	0.43
0.788584	0.675749	0.466667	0.752535	0.797136	0.588933	0.723312	0.548077	0.478632
0.697211	0.706044	0.459082	0.655238	0.807143	0.619145	0.711497	0.528117	0.479167
0.705411	0.533981	0.394942	0.775681	0.803318	0.546139	0.711497	0.643411	0.437247
0.778008	0.531915	0.455466	0.799154	0.749431	0.539326	0.706263	0.473923	0.550459
0.755187	0.680628	0.455823	0.824295	0.750572	0.47153	0.613462	0.70255	0.542334
0.728395	0.705556	0.45674	0.645714	0.686957	0.572266	0.719486	0.70255	0.542334
0.734021	0.763848	0.462926	0.807359	0.891688	0.520677	0.628968	0.5875	0.558891
0.734021	0.59	0.464358	0.734694	0.806683	0.59481	0.650826	0.695291	0.419608
0.817227	0.542998	0.491632	0.747412	0.806683	0.511029	0.623274	0.562201	0.528889
0.763485	0.568238	0.493724	0.820128	0.753425	0.570297	0.730853	0.588689	0.432049
0.72428	0.787966	0.493724	0.763374	0.753425	0.584314	0.651575	0.640957	0.513274
0.850427	0.475	0.42471	0.722555	0.780374	0.604	0.68	0.498856	0.441955
0.891832	0.592405	0.451807	0.847312	0.742009	0.550864	0.72949	0.626984	0.546911
0.822034	0.568627	0.503171	0.792373	0.810748	0.537736	0.72949	0.657609	0.433663
0.713131	0.607235	0.410305	0.763975	0.841463	0.572797	0.637275	0.657609	0.524554
0.788382	0.552311	0.434185	0.743326	0.66242	0.535714	0.670168	0.663978	0.561033
0.726547	0.580808	0.423301	0.794433	0.792453	0.525617	0.672956	0.663978	0.561033
0.752556	0.645161	0.394584	0.622889	0.612836	0.545802	0.672956	0.631579	0.493617
0.640449	0.79056	0.410749	0.763485	0.793839	0.60757	0.692964	0.622396	0.517857
0.736308	0.582278	0.455621	0.78692	0.853659	0.621181	0.656315	0.536946	0.514412
0.64717	0.763006	0.46	0.747454	0.854369	0.493648	0.601156	0.684211	0.514412
0.64717	0.588235	0.369287	0.661568	0.895522	0.587426	0.617934	0.475446	0.546697
0.64717	0.622166	0.463855	0.660232	0.903797	0.55106	0.866051	0.549296	0.529018
0.667954	0.505938	0.368807	0.733607	0.924242	0.57529	0.866051	0.52451	0.429142
0.709939	0.593516	0.368807	0.719368	0.916877	0.514652	0.673511	0.573604	0.401961
0.724638	0.710811	0.368807	0.754678	0.904762	0.517625	0.74359	0.524823	0.506522
0.776398	0.593516	0.354779	0.754167	0.890274	0.576471	0.690229	0.503614	0.506522
0.762195	0.548926	0.437751	0.745902	0.636743	0.547664	0.723077	0.536471	0.489362
0.727092	0.564904	0.467775	0.656489	0.842615	0.620202	0.730088	0.524476	0.475789
0.687375	0.548926	0.467871	0.779193	0.744292	0.568627	0.686567	0.579602	0.481953
0.72	0.697861	0.409524	0.777083	0.864734	0.585127	0.688699	0.579602	0.57783
0.740816	0.675749	0.420345	0.790698	0.655532	0.480287	0.681725	0.662125	0.573113
0.751029	0.549296	0.480331	0.727459	0.658065	0.608081	0.68866	0.651596	0.568445
0.751029	0.553922	0.359926	0.688363	0.841727	0.530189	0.732484	0.606061	0.559908
0.697813	0.570352	0.478615	0.741803	0.760274	0.554054	0.698969	0.606299	0.469729
0.778243	0.565327	0.477551	0.794492	0.640756	0.567515	0.715835	0.658667	0.475891
0.764706	0.662304	0.477551	0.786611	0.751724	0.547529	0.715835	0.694215	0.507527
0.706237	0.821752	0.468687	0.804671	0.798595	0.584314	0.710583	0.689751	0.470954
0.754717	0.721622	0.466531	0.721212	0.798595	0.560078	0.706897	0.682927	0.557604
0.695652	0.578283	0.445525	0.736735	0.846154	0.589041	0.666667	0.658602	0.557604
0.711423	0.55198	0.459514	0.642586	0.717724	0.513109	0.666667	0.706897	0.56713
0.790356	0.775862	0.491597	0.803758	0.7	0.572816	0.74026	0.652406	0.56351
0.682975	0.762857	0.376648	0.771134	0.858881	0.564797	0.640625	0.6	0.548165
0.660819	0.5925	0.414397	0.734151	0.759091	0.533582	0.62818	0.672973	0.495633
0.761905	0.765896	0.468687	0.819355	0.672304	0.574713	0.808989	0.770833	0.497826
0.746362	0.586466	0.357407	0.761317	0.90796	0.565134	0.708972	0.614776	0.427165
0.638783	0.589421	0.373106	0.62406	0.832536	0.592885	0.722101	0.628272	0.428287
0.752066	0.688705	0.462626	0.804255	0.896296	0.549133	0.722101	0.632153	0.516484
0.751515	0.588808	0.47619	0.676983	0.825776	0.547529	0.731441	0.630607	0.56338
0.784519	0.589242	0.363636	0.770833	0.829736	0.502742	0.715517	0.654255	0.577465
0.675781	0.53717	0.462475	0.770833	0.745455	0.555985	0.662626	0.751462	0.577465
0.773305	0.547564	0.396226	0.652008	0.830508	0.491863	0.671458	0.533958	0.530474
0.761807	0.621762	0.417969	0.755647	0.845036	0.590551	0.688259	0.489749	0.533784
0.745935	0.577396	0.37406	0.781513	0.813239	0.590551	0.624506	0.489749	0.478079
0.743902	0.630607	0.451943	0.648393	0.884521	0.497268	0.63189	0.603581	0.487234
0.716024	0.544153	0.408478	0.831533	0.929471	0.584795	0.703782	0.58396	0.43513
0.745342	0.683924	0.415861	0.740286	0.855746	0.529412	0.628405	0.607792	0.460744
0.756148	0.515982	0.462	0.747934	0.867971	0.514599	0.599617	0.607792	0.454175
0.806794	0.783237	0.485537	0.826923	0.84058	0.535238	0.737527	0.565	0.487179
0.863043	0.731844	0.403922	0.636872	0.865854	0.605159	0.735808	0.53528	0.42126
0.721212	0.554502	0.445545	0.674464	0.818824	0.592079	0.743478	0.619289	0.422925
0.627087	0.520384	0.40856	0.785714	0.620833	0.528195	0.743478	0.590909	0.545045
0.684418	0.632979	0.428571	0.794549	0.681818	0.473592	0.702532	0.670213	0.556064
0.748963	0.6	0.464646	0.626168	0.634497	0.521415	0.627219	0.595	0.503282
0.802105	0.508353	0.368613	0.789916	0.648536	0.562863	0.721627	0.541463	0.503282
0.76618	0.521226	0.390057	0.786611	0.807143	0.556405	0.661157	0.579487	0.510917
0.761224	0.519048	0.461224	0.76701	0.830144	0.494585	0.726681	0.559406	0.446029
0.636023	0.541463	0.418288	0.657088	0.721348	0.566731	0.67086	0.503563	0.527716
0.783613	0.53253	0.423762	0.766529	0.763889	0.579767	0.6853	0.544554	0.501089
0.728745	0.795918	0.445972	0.785867	0.641667	0.54649	0.643287	0.57398	0.537246
0.734406	0.662234	0.357013	0.655769	0.759815	0.482883	0.667355	0.5058	0.536036
0.634686	0.561881	0.455645	0.794926	0.745958	0.569498	0.683652	0.540943	0.480932
0.667961	0.650259	0.39272	0.757829	0.687366	0.603239	0.746237	0.550369	0.453608
0.72167	0.62406	0.472946	0.756646	0.828916	0.513863	0.742004	0.50348	0.530973
0.716024	0.642077	0.340989	0.76749	0.6375	0.610778	0.591603	0.653226	0.544419
0.629213	0.807471	0.381132	0.632768	0.845588	0.581028	0.737307	0.569712	0.467368
0.833333	0.582126	0.440546	0.629213	0.635246	0.524254	0.568224	0.619647	0.465553
0.635338	0.683924	0.432271	0.625	0.79717	0.529963	0.568224	0.486425	0.415354
0.655955	0.702479	0.378479	0.775934	0.845411	0.497278	0.723992	0.671196	0.559165
0.783333	0.541262	0.427734	0.630885	0.882641	0.5	0.682203	0.575835	0.403101
0.771605	0.647668	0.338739	0.630885	0.656842	0.504537	0.589251	0.589242	0.403101
0.706237	0.667582	0.374312	0.802575	0.847255	0.544592	0.719298	0.703704	0.5054
0.8	0.641711	0.443564	0.77131	0.879012	0.528757	0.640625	0.539192	0.519016
0.713718	0.5675	0.422481	0.737705	0.814727	0.528757	0.73673	0.653117	0.431727
0.772541	0.674863	0.465447	0.821121	0.609053	0.592814	0.711497	0.639037	0.570423
0.723447	0.537349	0.424658	0.633829	0.90099	0.569767	0.711497	0.596939	0.427165
0.766529	0.53717	0.410749	0.661538	0.648536	0.574219	0.702991	0.654696	0.476891
0.807611	0.671835	0.416507	0.661538	0.616977	0.529524	0.676471	0.518868	0.556582
0.731855	0.575309	0.417795	0.814499	0.616977	0.484043	0.670103	0.689944	0.556582
0.798319	0.67867	0.470707	0.748988	0.838942	0.48913	0.631783	0.717201	0.529148
0.671785	0.525463	0.421875	0.664122	0.703057	0.48913	0.685106	0.568579	0.53139
0.762397	0.55814	0.472837	0.737271	0.865526	0.549808	0.590476	0.608247	0.453975
0.682731	0.519048	0.421053	0.655172	0.613035	0.539326	0.71855	0.626943	0.433925
0.66998	0.526316	0.365138	0.680233	0.839416	0.479501	0.731915	0.533981	0.521348
0.728916	0.615385	0.47561	0.657143	0.794811	0.59332	0.58034	0.673025	0.411765
0.767967	0.583133	0.45102	0.657143	0.785219	0.486438	0.753219	0.559902	0.495671
0.744376	0.783237	0.446247	0.648289	0.72809	0.491863	0.715835	0.636126	0.468487
0.708415	0.518337	0.442043	0.745868	0.66242	0.497288	0.690377	0.541463	0.419291
0.757202	0.652055	0.422481	0.73922	0.636175	0.497288	0.689162	0.503448	0.503212
0.746964	0.781711	0.45491	0.742268	0.767442	0.491863	0.594231	0.494305	0.539863
0.752577	0.793605	0.376384	0.666667	0.658947	0.580709	0.663934	0.494305	0.5
0.72211	0.694149	0.459839	0.789916	0.666667	0.530418	0.734475	0.587013	0.47817
0.683694	0.545012	0.472	0.736842	0.778824	0.599602	0.686598	0.564677	0.428
0.79375	0.549637	0.451807	0.788913	0.647679	0.472272	0.669456	0.498856	0.449064
0.841202	0.533654	0.479508	0.784648	0.742152	0.551724	0.589695	0.493088	0.51087
0.666023	0.689655	0.351852	0.791932	0.835351	0.557252	0.802632	0.636126	0.486258
0.748971	0.550617	0.425243	0.802575	0.724444	0.626531	0.75803	0.614362	0.534831
0.821656	0.497706	0.430528	0.737166	0.827338	0.629098	0.677686	0.58481	0.421782
0.673786	0.598485	0.355433	0.764583	0.890274	0.607214	0.697286	0.522042	0.48218
0.722555	0.686649	0.426036	0.63619	0.765116	0.570866	0.78337	0.608	0.473904
0.755102	0.68617	0.433333	0.648289	0.874693	0.579568	0.58444	0.60101	0.476695
0.664773	0.551471	0.378987	0.648752	0.867971	0.545106	0.709402	0.581633	0.507559
0.635514	0.563275	0.434698	0.722672	0.850962	0.490876	0.709052	0.54902	0.495726
0.761711	0.665761	0.404215	0.710891	0.748299	0.478495	0.709052	0.548628	0.411765
0.715447	0.680108	0.372263	0.748971	0.792941	0.512963	0.659274	0.520095	0.546275
0.758333	0.75	0.342908	0.803456	0.836186	0.595661	0.62963	0.57598	0.510022
0.758621	0.486111	0.464286	0.772152	0.836186	0.593023	0.70276	0.632275	0.510022
0.72619	0.484375	0.431138	0.824295	0.660297	0.612774	0.618217	0.655738	0.481172
0.657143	0.57072	0.448485	0.74433	0.788372	0.573413	0.707983	0.624021	0.413725
0.74645	0.616915	0.462451	0.66348	0.689805	0.552529	0.691511	0.69209	0.506579
0.628253	0.69496	0.437137	0.761411	0.674468	0.545455	0.717063	0.509302	0.417323
0.628253	0.608466	0.368324	0.810235	0.804706	0.59841	0.738095	0.541063	0.510823
0.750515	0.571429	0.46507	0.740741	0.815166	0.489209	0.733475	0.52518	0.5
0.814346	0.586124	0.361818	0.616105	0.842615	0.585462	0.702703	0.618321	0.521253
0.814346	0.578164	0.361818	0.734694	0.880196	0.554913	0.709812	0.673973	0.498911
0.703187	0.509615	0.482546	0.674556	0.880196	0.576471	0.685775	0.634146	0.510823
0.728571	0.5	0.415058	0.707071	0.863415	0.506422	0.689109	0.69209	0.469729
0.787629	0.498812	0.415058	0.745868	0.795294	0.587426	0.668058	0.515222	0.494692
0.810417	0.49537	0.456	0.745868	0.824228	0.551923	0.690229	0.634211	0.532731
0.767347	0.60686	0.460446	0.734818	0.867971	0.559223	0.704403	0.591022	0.427466
0.75102	0.60686	0.474104	0.743902	0.823389	0.586957	0.71087	0.486301	0.51663
0.75102	0.559113	0.413333	0.777083	0.823389	0.586957	0.657258	0.523364	0.5141
0.676923	0.623711	0.440546	0.759674	0.678723	0.579457	0.637624	0.471739	0.469474
0.675781	0.566265	0.405769	0.758264	0.648421	0.530957	0.706263	0.650407	0.559165
0.798742	0.682451	0.405769	0.80819	0.845036	0.571705	0.729847	0.510441	0.463768
0.810526	0.662304	0.354545	0.811441	0.895782	0.553875	0.743363	0.50348	0.438384
0.711111	0.630923	0.387097	0.743326	0.663136	0.598814	0.653689	0.567568	0.541096
0.642045	0.624365	0.405769	0.741201	0.720621	0.587649	0.613725	0.484091	0.536199
0.826923	0.753582	0.409615	0.803383	0.625	0.531073	0.579848	0.516432	0.583529
0.652672	0.527523	0.420118	0.752577	0.830918	0.594862	0.691176	0.543943	0.491379
0.639469	0.660377	0.393597	0.673704	0.835322	0.585317	0.626223	0.61039	0.441955
0.779626	0.71831	0.433071	0.792887	0.855392	0.541825	0.730853	0.535627	0.420635
0.65392	0.548544	0.383895	0.62037	0.636175	0.581213	0.719149	0.596447	0.529933
0.769547	0.62	0.344891	0.732794	0.641509	0.474245	0.686192	0.5	0.43487
0.736419	0.629723	0.418288	0.755061	0.66879	0.561303	0.687371	0.582915	0.557604
0.792453	0.551313	0.395085	0.732394	0.768349	0.484848	0.697228	0.494226	0.546875
0.753535	0.735849	0.468938	0.620112	0.851582	0.556405	0.686975	0.672	0.518681
0.636364	0.55335	0.445972	0.652091	0.792453	0.530612	0.642	0.587342	0.492537
0.642722	0.5	0.427451	0.747934	0.642105	0.55408	0.677291	0.52619	0.520089
0.760736	0.754237	0.385047	0.743902	0.822542	0.505455	0.61657	0.544776	0.50547
0.765432	0.584383	0.36036	0.66474	0.84689	0.503636	0.713666	0.613065	0.440816
0.781443	0.517401	0.346642	0.640684	0.629167	0.505618	0.6341	0.515439	0.433925
0.762887	0.602978	0.442043	0.61825	0.670913	0.569231	0.663883	0.597468	0.425197
0.782787	0.583541	0.419417	0.641075	0.767123	0.5	0.702586	0.576441	0.548165
0.668605	0.583541	0.474	0.636364	0.636175	0.506422	0.595825	0.505747	0.416507
0.799591	0.548694	0.473684	0.786469	0.833333	0.500907	0.75	0.599502	0.498901
0.746362	0.731844	0.401887	0.616105	0.743243	0.516791	0.675789	0.50348	0.573427
0.771784	0.647668	0.384906	0.631481	0.626804	0.508257	0.669388	0.60733	0.404255
0.70099	0.528436	0.399628	0.716	0.759174	0.606	0.678647	0.497696	0.58156
0.766046	0.677083	0.485417	0.649057	0.762014	0.511971	0.670146	0.605195	0.52349
0.846154	0.591479	0.431102	0.707753	0.629707	0.451557	0.68	0.496536	0.455487
0.720648	0.531469	0.440945	0.764583	0.740319	0.572254	0.672996	0.487298	0.529279
0.753564	0.488636	0.417969	0.764583	0.780374	0.512727	0.646217	0.59194	0.492375
0.771429	0.763231	0.42278	0.732394	0.640167	0.501838	0.650307	0.675749	0.545249
0.812367	0.605985	0.460606	0.729293	0.809976	0.545106	0.650307	0.47651	0.558621
0.72561	0.605985	0.470942	0.648956	0.655319	0.545106	0.716981	0.624365	0.516484
0.70297	0.532374	0.452941	0.627561	0.683084	0.615385	0.613281	0.647059	0.501085
0.770961	0.591479	0.440239	0.626168	0.614907	0.544592	0.681435	0.515663	0.501085
0.793456	0.489796	0.461538	0.761506	0.884236	0.52302	0.707113	0.577889	0.497872
0.770021	0.693333	0.457256	0.667946	0.653191	0.485714	0.671371	0.565111	0.465979
0.742455	0.529833	0.457594	0.616236	0.649895	0.510949	0.747253	0.565111	0.542986
0.742455	0.625654	0.396648	0.643678	0.743182	0.609658	0.72766	0.475664	0.472689
0.668561	0.744444	0.413462	0.732794	0.844125	0.474153	0.653226	0.471526	0.430862
0.736196	0.497717	0.443359	0.621974	0.627572	0.530275	0.578947	0.52619	0.52809
0.750515	0.636605	0.443359	0.631086	0.821256	0.525234	0.696312	0.600509	0.511931
0.713996	0.607792	0.341637	0.740365	0.740319	0.56238	0.696312	0.613065	0.456612
0.654511	0.552567	0.476483	0.657744	0.838164	0.504537	0.690871	0.613065	0.402321
0.759674	0.568345	0.435388	0.726	0.778555	0.512774	0.665971	0.587654	0.565728
0.810638	0.770083	0.450505	0.77131	0.78169	0.578337	0.672802	0.589109	0.565728
0.784679	0.692708	0.356089	0.778481	0.682403	0.497278	0.589015	0.621762	0.495726
0.76618	0.714681	0.439453	0.719758	0.738149	0.616142	0.73176	0.658667	0.534831
0.715706	0.713889	0.442231	0.623377	0.766204	0.548757	0.71116	0.589421	0.48
0.746914	0.595855	0.410749	0.796218	0.639413	0.589286	0.708061	0.503432	0.422397
0.690945	0.545673	0.412574	0.658349	0.800948	0.565637	0.756152	0.48951	0.514223
0.710891	0.547393	0.445972	0.722772	0.882064	0.482206	0.756152	0.648148	0.588095
0.793684	0.538278	0.410156	0.657143	0.632353	0.533962	0.683544	0.495413	0.585308
0.758836	0.525229	0.455268	0.655238	0.853301	0.494545	0.717105	0.489607	0.57277
0.761711	0.521739	0.453649	0.659656	0.800475	0.524862	0.717105	0.606684	0.57277
0.743902	0.701897	0.421569	0.646388	0.821429	0.481216	0.739785	0.622739	0.514412
0.615385	0.698113	0.461382	0.752599	0.874074	0.49278	0.710359	0.684211	0.564403
0.729839	0.588384	0.405714	0.791232	0.833333	0.485612	0.714592	0.480899	0.564403
0.795359	0.588384	0.46493	0.664107	0.635021	0.520295	0.664634	0.508159	0.486081
0.692	0.503401	0.357914	0.657143	0.700651	0.573674	0.664634	0.563415	0.48927
0.691235	0.532688	0.470825	0.650096	0.598778	0.572254	0.692308	0.566832	0.523385
0.788703	0.539759	0.439364	0.812766	0.818824	0.5	0.688421	0.643617	0.478992
0.673077	0.552133	0.473361	0.648956	0.769053	0.481216	0.622093	0.612245	0.478992
0.711694	0.525114	0.435388	0.740741	0.7669	0.481949	0.620623	0.686441	0.56351
0.772819	0.491803	0.433071	0.648184	0.743119	0.522556	0.656504	0.585678	0.483801
0.763265	0.57971	0.368324	0.662813	0.649682	0.52302	0.705882	0.513064	0.415686
0.775934	0.54717	0.458586	0.764344	0.851582	0.588933	0.698947	0.596977	0.418972
0.700803	0.54717	0.436538	0.638418	0.809976	0.524164	0.688034	0.484375	0.458333
0.684314	0.685792	0.462302	0.659449	0.726244	0.484629	0.707527	0.663043	0.508658
0.667319	0.502193	0.385932	0.725051	0.835749	0.575	0.702128	0.52093	0.520879
0.741273	0.489933	0.437126	0.779412	0.737668	0.505455	0.672131	0.618321	0.558891
0.652091	0.492135	0.378531	0.731161	0.75	0.589286	0.650888	0.616967	0.529279
0.766393	0.63728	0.402321	0.784067	0.845036	0.572266	0.682474	0.571782	0.515487
0.756198	0.467562	0.442	0.63619	0.820574	0.613226	0.573557	0.663043	0.475789
0.712575	0.577396	0.376623	0.638783	0.584	0.606362	0.573557	0.590452	0.53617
0.712274	0.523596	0.405354	0.763485	0.747126	0.570874	0.654397	0.660428	0.507527
0.795876	0.75067	0.423228	0.630597	0.746544	0.501838	0.602251	0.5	0.420233
0.744	0.511013	0.444664	0.664107	0.632353	0.501832	0.701493	0.571072	0.420233
0.625	0.637755	0.419608	0.662791	0.874384	0.565891	0.59375	0.733333	0.49569
0.74433	0.541176	0.411765	0.64381	0.598778	0.501805	0.695931	0.52	0.391714
0.797917	0.462039	0.432692	0.646388	0.792453	0.470588	0.664583	0.486301	0.559361
0.744422	0.546099	0.365138	0.746421	0.644491	0.525234	0.656904	0.645333	0.445361
0.734694	0.538278	0.418146	0.736735	0.797674	0.490018	0.644135	0.675532	0.531674
0.794606	0.46841	0.407266	0.794055	0.756322	0.514706	0.687885	0.55774	0.523385
0.74645	0.712366	0.440079	0.609576	0.674419	0.589041	0.702929	0.633166	0.552752
0.76971	0.476298	0.4846	0.76386	0.701987	0.60198	0.706009	0.602041	0.435484
0.762887	0.577889	0.403042	0.634981	0.840964	0.559223	0.62818	0.631169	0.494715
0.709677	0.668449	0.430799	0.741736	0.724374	0.488372	0.622568	0.465479	0.509719
0.787056	0.583942	0.44334	0.674374	0.789838	0.547348	0.663306	0.586466	0.517857
0.706237	0.650131	0.447316	0.675147	0.701794	0.500917	0.686848	0.639687	0.434
0.712274	0.432489	0.459514	0.732794	0.863747	0.631365	0.679916	0.534722	0.432271
0.783673	0.467416	0.43787	0.628942	0.762014	0.47153	0.686975	0.52019	0.463918
0.73428	0.51663	0.480493	0.636535	0.854369	0.524345	0.624506	0.5	0.465116
0.740741	0.473333	0.459677	0.623836	0.874693	0.532957	0.694268	0.636132	0.50547
0.740741	0.545455	0.450485	0.761006	0.689805	0.487544	0.706263	0.509174	0.512088
0.757637	0.667519	0.491803	0.752049	0.811905	0.500907	0.964194	0.516509	0.434077
0.759596	0.682796	0.461382	0.627341	0.789352	0.479501	0.846154	0.681199	0.527964
0.737271	0.58396	0.461382	0.75625	0.632114	0.628571	0.846154	0.512702	0.5625
0.635849	0.623762	0.469062	0.785106	0.705618	0.563462	0.830952	0.557178	0.629977
0.723232	0.672043	0.40113	0.779167	0.719376	0.476786	0.927318	0.477974	0.612385
0.763747	0.677249	0.466667	0.625688	0.868293	0.608434	0.902439	0.557457	0.525612
0.787815	0.456763	0.367837	0.658444	0.857143	0.61336	0.828235	0.563855	0.513216
0.640301	0.506787	0.420744	0.733198	0.635802	0.540797	0.803241	0.47046	0.50989
0.795833	0.530093	0.4294	0.728016	0.822967	0.499112	0.894608	0.622047	0.50989
0.645833	0.544186	0.422397	0.619586	0.809976	0.529412	0.866348	0.642857	0.50547
0.719192	0.521445	0.335727	0.623352	0.792453	0.555769	0.866348	0.541463	0.518764
0.747475	0.517084	0.416185	0.582143	0.864532	0.599602	0.772523	0.563107	0.496788
0.612431	0.641089	0.349091	0.821121	0.858911	0.514815	0.77907	0.636364	0.509761
0.752556	0.502262	0.425197	0.834764	0.908397	0.507353	0.801402	0.720798	0.491453
0.703629	0.537736	0.449902	0.861233	0.786385	0.512545	0.744541	0.498881	0.507625
0.74898	0.547564	0.355476	0.845316	0.85049	0.584493	0.878935	0.570048	0.501071
0.766529	0.474836	0.468813	0.851528	0.889724	0.551657	0.743421	0.515081	0.501071
0.766393	0.497817	0.465306	0.818763	0.900498	0.571429	0.731602	0.53125	0.502128
0.734531	0.57385	0.454183	0.897321	0.935401	0.56746	0.715812	0.558824	0.49345
0.64684	0.646766	0.430255	0.739919	0.935401	0.55642	0.764574	0.602067	0.50655
0.736626	0.5	0.44685	0.81681	0.826923	0.58	0.768539	0.610256	0.495833
0.749491	0.653165	0.402647	0.806867	0.850123	0.6	0.72807	0.634211	0.491416
0.740519	0.513333	0.370036	0.839479	0.761364	0.554902	0.844125	0.613811	0.503158
0.744376	0.496703	0.431138	0.827586	0.879012	0.570866	0.844125	0.506881	0.488613
0.74187	0.704663	0.449505	0.826552	0.820144	0.549708	0.834928	0.469027	0.473469
0.79089	0.539683	0.400376	0.854031	0.820144	0.499072	0.830952	0.489842	0.458678
0.715706	0.463736	0.446215	0.820128	0.820144	0.563492	0.643145	0.493213	0.458678
0.715706	0.502193	0.414729	0.841991	0.807692	0.589899	0.761589	0.593516	0.510684
0.738431	0.481562	0.413793	0.854626	0.901266	0.611789	0.765101	0.576923	0.495652
0.655769	0.544018	0.418112	0.804255	0.906091	0.579681	0.735683	0.588832	0.495652
0.764344	0.674359	0.418112	0.836207	0.908397	0.580198	0.721491	0.542857	0.501094
0.651252	0.682741	0.44227	0.824034	0.901266	0.545631	0.660494	0.477578	0.489177
0.71748	0.841945	0.364312	0.820896	0.911392	0.59	0.653924	0.664042	0.436399
0.733198	0.795252	0.468	0.813025	0.901266	0.576238	0.649695	0.452174	0.49375
0.75	0.644258	0.377358	0.784648	0.857143	0.583501	0.774713	0.660668	0.475
0.664751	0.591371	0.441767	0.712	0.79669	0.567194	0.858156	0.541667	0.547046
0.799582	0.778107	0.436508	0.798319	0.905852	0.578218	0.894089	0.509009	0.557522
0.793814	0.741379	0.448207	0.817597	0.870647	0.534749	0.793911	0.471111	0.446215
0.65458	0.724928	0.366483	0.865934	0.821256	0.521905	0.887805	0.440426	0.41954
0.710843	0.755814	0.472946	0.806867	0.814904	0.544933	0.789227	0.670157	0.423828
0.731313	0.732558	0.426104	0.810235	0.85468	0.586207	0.853081	0.483296	0.492441
0.805031	0.780415	0.362799	0.809829	0.894737	0.508475	0.805621	0.461039	0.5
0.677043	0.744253	0.452906	0.803419	0.920918	0.583004	0.8933	0.579602	0.515419
0.708758	0.594315	0.462926	0.809829	0.836983	0.593561	0.861985	0.594872	0.502193
0.805031	0.702006	0.422481	0.809829	0.821256	0.559921	0.861985	0.561743	0.5
0.769072	0.820122	0.378987	0.805907	0.795238	0.589899	0.851942	0.617251	0.501099
0.633333	0.801187	0.421158	0.866379	0.66309	0.591182	0.78032	0.586294	0.485169
0.687008	0.745614	0.473896	0.813163	0.805687	0.6	0.810185	0.663102	0.513158
0.709939	0.781711	0.450397	0.828694	0.828916	0.559289	0.825059	0.645503	0.529148
0.775258	0.598446	0.336283	0.801706	0.767059	0.6	0.844125	0.601966	0.502183
0.798742	0.623377	0.462926	0.829787	0.767059	0.6	0.86747	0.533019	0.502183
0.729293	0.846847	0.458248	0.711462	0.764569	0.549323	0.778781	0.568293	0.525727
0.628518	0.708571	0.468	0.85558	0.800481	0.538899	0.702991	0.510345	0.461216
0.776639	0.720798	0.427734	0.884187	0.861042	0.572835	0.850602	0.443277	0.491489
0.748	0.779762	0.481707	0.811966	0.840295	0.591633	0.850602	0.438413	0.508734
0.719758	0.765217	0.372222	0.817987	0.877805	0.586345	0.672917	0.566176	0.522124
0.745968	0.756598	0.393597	0.884026	0.856436	0.518868	0.859903	0.478842	0.508696
0.639623	0.723343	0.436538	0.830472	0.886076	0.49631	0.859903	0.609023	0.451745
0.741551	0.866873	0.406977	0.70297	0.85468	0.570297	0.859903	0.640506	0.507368
0.737052	0.577608	0.410305	0.82839	0.683406	0.55098	0.804245	0.650131	0.530067
0.74898	0.583979	0.366483	0.774059	0.764019	0.605263	0.842857	0.613232	0.530067
0.768916	0.845455	0.454369	0.824411	0.8825	0.575397	0.939547	0.473568	0.51046
0.747454	0.773256	0.400376	0.862661	0.766055	0.57115	0.830549	0.625	0.484914
0.714567	0.826347	0.448413	0.822034	0.766055	0.534615	0.877751	0.582915	0.484914
0.771784	0.778426	0.40038	0.815678	0.770302	0.516008	0.877751	0.487528	0.484914
0.771784	0.67867	0.408478	0.896476	0.828502	0.550864	0.877751	0.645078	0.490196
0.652751	0.583756	0.436293	0.836207	0.891688	0.548828	0.86747	0.590686	0.5
0.708415	0.792285	0.465726	0.846154	0.740319	0.550584	0.817746	0.621762	0.520971
0.625232	0.601023	0.465726	0.823656	0.723214	0.531073	0.772727	0.47807	0.511013
0.705765	0.603581	0.34296	0.887912	0.667387	0.524621	0.648374	0.47033	0.513216
0.685934	0.727794	0.454191	0.83878	0.631579	0.516068	0.635081	0.505695	0.513216
0.691406	0.77551	0.381919	0.830108	0.785047	0.552987	0.648148	0.484783	0.513216
0.737475	0.77551	0.456175	0.897321	0.870324	0.53861	0.648148	0.57598	0.502165
0.740443	0.589873	0.387755	0.843348	0.865337	0.532197	0.638604	0.628571	0.521348
0.91055	0.6875	0.391714	0.709419	0.862069	0.589178	0.735099	0.624352	0.480932
0.800425	0.705056	0.414914	0.835498	0.828502	0.570312	0.776018	0.607143	0.439842
0.930394	0.572519	0.389831	0.81104	0.658065	0.597166	0.686192	0.633245	0.445545
0.873614	0.632546	0.434263	0.776842	0.881612	0.548638	0.733042	0.493213	0.45749
0.809013	0.78869	0.468813	0.771134	0.798561	0.549708	0.655532	0.5	0.45749
0.815054	0.747801	0.43254	0.808017	0.817308	0.55814	0.713024	0.5	0.448485
0.883408	0.822823	0.444444	0.757764	0.90201	0.546512	0.721739	0.454352	0.62069
0.883408	0.68	0.471774	0.799582	0.8975	0.548828	0.764172	0.515366	0.51073
0.862222	0.711172	0.43662	0.823656	0.84878	0.592814	0.831731	0.515366	0.45
0.800425	0.679775	0.47166	0.69863	0.626556	0.565476	0.636183	0.556901	0.509554
0.821121	0.725714	0.476578	0.682879	0.626556	0.555126	0.654472	0.494305	0.578714
0.882483	0.760116	0.469636	0.803383	0.866337	0.57874	0.78271	0.497738	0.50108
0.876652	0.552764	0.412916	0.830472	0.814286	0.581673	0.939394	0.505747	0.506356
0.802575	0.611399	0.412916	0.814655	0.814286	0.576172	0.819249	0.582126	0.495708
0.780591	0.702247	0.44	0.782609	0.896985	0.573413	0.823113	0.490698	0.509978
0.78903	0.727011	0.471774	0.782609	0.803828	0.511152	0.90796	0.562802	0.44358
0.818376	0.593516	0.483673	0.800847	0.844828	0.50838	0.857488	0.645995	0.454365
0.827214	0.577396	0.422179	0.825263	0.691466	0.537572	0.939241	0.556901	0.512195
0.813704	0.610553	0.416988	0.798301	0.75406	0.540541	0.763218	0.58867	0.519912
0.88914	0.542714	0.48866	0.824034	0.790476	0.570858	0.813842	0.508929	0.48927
0.812367	0.551899	0.466667	0.824034	0.783333	0.544061	0.832941	0.885093	0.510917
0.914798	0.56266	0.442688	0.806794	0.869136	0.544061	0.820093	0.845921	0.521064
0.874449	0.58396	0.474849	0.81681	0.826923	0.59	0.610236	0.845921	0.502183
0.947248	0.619792	0.464789	0.791045	0.918367	0.604743	0.86988	0.845921	0.512141
0.801282	0.595361	0.435039	0.835853	0.85258	0.568317	0.86052	0.842424	0.481641
0.857768	0.767647	0.454361	0.787815	0.69011	0.606061	0.778781	0.681199	0.522422
0.685149	0.580808	0.455268	0.867102	0.744921	0.606061	0.779545	0.654054	0.491453
0.914027	0.773529	0.423598	0.795031	0.904523	0.579365	0.756696	0.650538	0.491453
0.722672	0.606684	0.423301	0.803838	0.839806	0.585513	0.742222	0.705234	0.40381
0.847682	0.784024	0.441815	0.778706	0.694989	0.61191	0.732456	0.764012	0.504329
0.712274	0.760933	0.452906	0.780083	0.762125	0.561886	0.785047	0.764012	0.473904
0.797895	0.545	0.416667	0.771488	0.790094	0.592	0.721382	0.725	0.491561
0.901786	0.594937	0.380414	0.809422	0.658849	0.554264	0.762014	0.697548	0.516199
0.788136	0.810651	0.438735	0.793684	0.65812	0.52919	0.759725	0.655914	0.498938
0.888641	0.65928	0.362454	0.807611	0.637317	0.560158	0.874693	0.6703	0.515086
0.835853	0.739255	0.440882	0.795359	0.895262	0.575099	0.71087	0.732591	0.502119
0.817391	0.844512	0.388258	0.833689	0.895262	0.541267	0.694444	0.687845	0.49453
0.841758	0.747851	0.440313	0.852174	0.837379	0.592742	0.764706	0.731844	0.482402
0.875556	0.838415	0.416988	0.853712	0.760563	0.612245	0.707048	0.909657	0.534521
0.801706	0.756522	0.452	0.784067	0.655172	0.544574	0.765116	0.699725	0.532294
0.924829	0.715517	0.420233	0.821121	0.830508	0.520913	0.806977	0.615591	0.522321
0.818376	0.715517	0.415861	0.841304	0.813397	0.60161	0.806977	0.69697	0.561947
0.837719	0.752161	0.480412	0.773585	0.813397	0.524621	0.831731	0.751429	0.547826
0.826464	0.534146	0.420118	0.880266	0.816425	0.568898	0.764574	0.656	0.506466
0.803383	0.758721	0.417969	0.786164	0.792453	0.58483	0.844498	0.571429	0.505423
0.78481	0.560302	0.462777	0.705653	0.747706	0.60161	0.835714	0.672131	0.513393
0.914027	0.542079	0.445328	0.867391	0.857143	0.589537	0.821853	0.729577	0.50324
0.810345	0.603581	0.437255	0.813163	0.857143	0.593561	0.767494	0.666667	0.50324
0.944444	0.67033	0.422925	0.675	0.82439	0.614286	0.889976	0.707521	0.513333
0.850877	0.545679	0.422397	0.807933	0.805288	0.582834	0.823389	0.707521	0.46473
0.814255	0.710227	0.441176	0.725971	0.864198	0.571992	0.762332	0.584383	0.5
0.800857	0.626632	0.430255	0.786017	0.797136	0.472172	0.775701	0.549505	0.516484
0.791845	0.789474	0.438735	0.797917	0.685466	0.537285	0.700214	0.563591	0.511013
0.835141	0.546366	0.476483	0.710059	0.769767	0.560547	0.864407	0.66485	0.546256
0.87033	0.573935	0.438247	0.77131	0.783848	0.505535	0.664583	0.597468	0.514223
0.804721	0.574684	0.429134	0.803383	0.73913	0.559615	0.644444	0.664021	0.514412
0.837778	0.625	0.461538	0.757764	0.73913	0.550098	0.723214	0.714286	0.519397
0.830803	0.553616	0.463563	0.713718	0.779343	0.604888	0.755605	0.612565	0.519016
0.830803	0.732194	0.472279	0.859341	0.829684	0.575049	0.718954	0.609819	0.47619
0.886161	0.744253	0.435897	0.771488	0.815348	0.509294	0.718954	0.714681	0.517621
0.88565	0.734286	0.412331	0.786469	0.886935	0.603622	0.755507	0.537915	0.450505
0.849345	0.571072	0.481557	0.70495	0.875	0.580198	0.717105	0.594315	0.437255
0.75	0.776471	0.418	0.846652	0.825666	0.53876	0.849148	0.707865	0.508734
0.916479	0.669444	0.478615	0.821277	0.942857	0.483456	0.741648	0.651832	0.522777
0.797849	0.642857	0.478615	0.802966	0.88665	0.547945	0.778032	0.713092	0.620137
0.929224	0.70339	0.436759	0.757764	0.882793	0.622177	0.845606	0.737609	0.620137
0.700599	0.54321	0.448898	0.814103	0.927461	0.592742	0.744966	0.725434	0.488565
0.700599	0.823171	0.407336	0.805497	0.920918	0.532319	0.733781	0.723837	0.471698
0.903587	0.79822	0.434698	0.879913	0.858911	0.544402	0.819905	0.545894	0.505543
0.876682	0.674095	0.427734	0.726733	0.870647	0.576772	0.770787	0.667568	0.45738
0.804622	0.548309	0.405088	0.786469	0.889169	0.579365	0.684989	0.677507	0.480851
0.804622	0.551724	0.436759	0.78719	0.889169	0.581673	0.601594	0.576826	0.50324
0.744813	0.533175	0.361781	0.693204	0.677489	0.562992	0.703863	0.675824	0.585034
0.882883	0.736994	0.361781	0.812903	0.672377	0.588469	0.793911	0.610825	0.668269
0.90991	0.573232	0.422179	0.807203	0.752914	0.552987	0.730853	0.643617	0.5
0.88764	0.588529	0.426587	0.767782	0.656652	0.485455	0.735099	0.643617	0.479079
0.9161	0.574257	0.422265	0.808017	0.823245	0.602434	0.730435	0.582716	0.612613
0.856195	0.59542	0.422265	0.690385	0.706013	0.528302	0.86506	0.53012	0.431683
0.851204	0.570707	0.36673	0.782158	0.935567	0.493601	0.608696	0.686486	0.5074
0.81104	0.564477	0.421782	0.810924	0.882206	0.595142	0.616302	0.590244	0.505495
0.751037	0.564477	0.428571	0.81741	0.843902	0.540541	0.839806	0.594737	0.557018
0.821505	0.519231	0.438247	0.685437	0.764434	0.576846	0.819477	0.543062	0.595023
0.705179	0.519231	0.448207	0.82516	0.860697	0.554264	0.788018	0.718232	0.471193
0.765328	0.660221	0.416503	0.816239	0.879093	0.479354	0.870416	0.509346	0.5
0.792017	0.703081	0.402697	0.802521	0.888608	0.570312	0.870416	0.742297	0.417795
0.852097	0.737143	0.444008	0.767635	0.850856	0.531309	0.642857	0.518779	0.421359
0.814655	0.733711	0.369811	0.820513	0.86783	0.522814	0.835322	0.889571	0.511161
0.831533	0.715084	0.472727	0.802105	0.76815	0.522472	0.638723	0.63089	0.495633
0.867257	0.608247	0.354128	0.794926	0.731034	0.561404	0.645361	0.64752	0.478723
0.867257	0.786982	0.442656	0.82684	0.656652	0.629098	0.619238	0.632	0.5
0.810458	0.583333	0.458333	0.82684	0.814458	0.565302	0.892157	0.67867	0.5
0.79704	0.727273	0.408203	0.801688	0.698031	0.571992	0.86715	0.737892	0.453815
0.79661	0.626344	0.486653	0.828694	0.873449	0.575099	0.633136	0.628788	0.515419
0.895928	0.714689	0.454183	0.874172	0.89899	0.537428	0.835351	0.710744	0.420345
0.88	0.775148	0.415205	0.840517	0.780374	0.56917	0.812796	0.692308	0.445565
0.782241	0.725989	0.417969	0.678295	0.885	0.556213	0.781395	0.609948	0.451098
0.782241	0.711485	0.420319	0.732252	0.791962	0.556213	0.793578	0.609948	0.502174
0.864629	0.696629	0.458167	0.791579	0.828916	0.572835	0.700214	0.70255	0.491379
0.846667	0.787172	0.445545	0.805139	0.821687	0.575937	0.693617	0.689266	0.45614
0.792887	0.834862	0.431412	0.771008	0.885287	0.562992	0.812207	0.659517	0.521348
0.857768	0.668539	0.435897	0.808102	0.80285	0.536538	0.806075	0.547215	0.544018
0.875278	0.772189	0.455823	0.674374	0.828087	0.524436	0.793981	0.668464	0.498906
0.869469	0.648148	0.455823	0.859307	0.697368	0.582178	0.775229	0.668464	0.48203
0.797009	0.748555	0.415385	0.795309	0.840686	0.542636	0.828502	0.662371	0.485417
0.79661	0.734286	0.440404	0.804622	0.840686	0.61807	0.740576	0.752941	0.483402
0.756198	0.742775	0.421154	0.78826	0.81295	0.5666	0.794457	0.752941	0.495671
0.829004	0.744928	0.405769	0.70217	0.78487	0.582834	0.779545	0.518868	0.544643
0.6778	0.599483	0.414062	0.693798	0.866337	0.518657	0.788018	0.655352	0.476596
0.77453	0.737752	0.419922	0.820675	0.648707	0.525617	0.785553	0.511574	0.48394
0.768737	0.847826	0.478528	0.7827	0.830918	0.567729	0.715835	0.561576	0.519101
0.874439	0.774566	0.457086	0.76971	0.700441	0.54023	0.729847	0.654155	0.494692
0.883929	0.572519	0.355556	0.852495	0.803828	0.573964	0.740576	0.656	0.477707
0.893096	0.705556	0.42549	0.799154	0.696903	0.507463	0.706009	0.698895	0.506438
0.88964	0.659401	0.36803	0.798301	0.860294	0.483696	0.692308	0.625995	0.488223
0.795745	0.686981	0.452381	0.758691	0.901763	0.521657	0.811494	0.649077	0.454918
0.86031	0.689751	0.421687	0.793249	0.854369	0.59919	0.751111	0.538462	0.479167
0.907658	0.714286	0.405088	0.782881	0.74942	0.534615	0.689362	0.776812	0.479253
0.789144	0.773256	0.417969	0.667304	0.75814	0.560547	0.651731	0.576441	0.52381
0.694611	0.751462	0.432485	0.807281	0.752315	0.573123	0.732892	0.708333	0.5
0.808511	0.683333	0.424901	0.804671	0.815348	0.549902	0.873786	0.554745	0.487448
0.690476	0.629243	0.472617	0.825263	0.727891	0.581532	0.712418	0.739255	0.469854
0.796537	0.70028	0.413725	0.657795	0.858561	0.602823	0.832936	0.80057	0.466805
0.852097	0.691877	0.43222	0.675676	0.642259	0.59481	0.788018	0.783476	0.591518
0.686508	0.766764	0.454724	0.68616	0.642259	0.501838	0.639676	0.665775	0.431373
0.681188	0.71875	0.366355	0.789916	0.815789	0.584337	0.694444	0.740113	0.466667
0.834423	0.795181	0.44664	0.841542	0.720621	0.577381	0.829327	0.65873	0.502174
0.827511	0.774854	0.377111	0.750511	0.6875	0.546667	0.721239	0.699438	0.587838
0.827511	0.826347	0.404339	0.776618	0.69697	0.501838	0.740406	0.651596	0.50989
0.688	0.846386	0.410959	0.809322	0.816425	0.516791	0.680085	0.705556	0.494624
0.782516	0.715084	0.383743	0.845652	0.889169	0.525424	0.696121	0.578947	0.418288
0.78481	0.711048	0.358736	0.830472	0.831325	0.587649	0.861244	0.764205	0.50211
0.865471	0.646277	0.462626	0.759414	0.789976	0.578431	0.86506	0.652406	0.507761
0.833333	0.582716	0.473361	0.680688	0.746512	0.537428	0.693133	0.609254	0.64
0.783158	0.63369	0.482474	0.746421	0.749431	0.545631	0.882927	0.78125	0.509847
0.843137	0.779412	0.354478	0.809322	0.8725	0.545455	0.772936	0.654255	0.480249
0.895323	0.785714	0.447581	0.784519	0.820823	0.60404	0.624	0.615979	0.498938
0.794055	0.55335	0.438735	0.680688	0.769767	0.608871	0.772936	0.66129	0.498925
0.889625	0.712676	0.405512	0.767152	0.717833	0.600815	0.824356	0.621762	0.506522
0.824786	0.650667	0.427435	0.667304	0.805687	0.476703	0.829384	0.659574	0.627586
0.859307	0.716292	0.452191	0.803419	0.830097	0.563601	0.694624	0.708791	0.498915
0.808511	0.642667	0.402697	0.810638	0.765116	0.542471	0.711454	0.656992	0.481799
0.834423	0.563855	0.440079	0.818763	0.845966	0.561644	0.692144	0.71547	0.479757
0.90991	0.708215	0.41165	0.799154	0.901515	0.498182	0.646694	0.662088	0.491379
0.867841	0.560494	0.41109	0.754564	0.915816	0.577381	0.702128	0.67655	0.497854
0.714286	0.561713	0.445972	0.841649	0.856436	0.48816	0.845606	0.6703	0.498915
0.685259	0.586294	0.406072	0.668593	0.856436	0.613497	0.776256	0.72191	0.472917
0.696177	0.690411	0.399618	0.78826	0.824818	0.55773	0.599214	0.74	0.474576
0.844639	0.541262	0.414062	0.805439	0.824818	0.534615	0.84466	0.63807	0.455285
0.89357	0.820359	0.445545	0.688109	0.790974	0.579365	0.790698	0.734637	0.446465
0.85558	0.550122	0.409266	0.720322	0.797136	0.539924	0.783599	0.708791	0.479424
0.891111	0.741477	0.371963	0.781705	0.670968	0.550781	0.832936	0.729651	0.496774
0.863043	0.575309	0.381404	0.724752	0.821687	0.510242	0.783105	0.648936	0.464286
0.920273	0.692737	0.380952	0.76875	0.638831	0.592814	0.814385	0.663073	0.42885
0.690619	0.705882	0.424361	0.779874	0.870647	0.518797	0.855072	0.685637	0.519016
0.82684	0.687845	0.418112	0.830835	0.861728	0.518727	0.801865	0.623377	0.494577
0.663443	0.739884	0.417476	0.771134	0.866667	0.498127	0.784543	0.594315	0.516199
0.918736	0.774194	0.431641	0.671785	0.799043	0.572549	0.695931	0.664865	0.526667
0.91236	0.688889	0.415709	0.740286	0.66167	0.494505	0.728665	0.664865	0.464435
0.859002	0.772861	0.447106	0.688588	0.799523	0.591182	0.849282	0.563591	0.48203
0.759259	0.69589	0.388571	0.814499	0.801887	0.591182	0.822695	0.558753	0.516556
0.868421	0.688202	0.426326	0.718254	0.802381	0.553398	0.772727	0.898148	0.504348
0.756198	0.822823	0.35649	0.783784	0.851117	0.59841	0.661123	0.672823	0.509978
0.764463	0.682065	0.432485	0.870614	0.963351	0.505535	0.665272	0.545012	0.469008
0.748454	0.646597	0.42885	0.775	0.815981	0.51619	0.665272	0.546763	0.502119
0.791489	0.737143	0.418426	0.680769	0.807692	0.487273	0.665962	0.524941	0.510917
0.654369	0.632124	0.462302	0.719439	0.642553	0.585657	0.820331	0.566832	0.513158
0.720978	0.705556	0.425243	0.781513	0.745455	0.479927	0.693617	0.561576	0.471579
0.823913	0.596899	0.443787	0.808421	0.778037	0.538314	0.6625	0.557377	0.462322
0.669246	0.533816	0.460317	0.81741	0.809524	0.52	0.688559	0.527578	0.480331
0.687623	0.571788	0.465863	0.754032	0.804762	0.541586	0.660455	0.615584	0.480331
0.743381	0.588384	0.40856	0.796218	0.826506	0.5	0.809859	0.530093	0.491561
0.818182	0.542453	0.359259	0.780083	0.81295	0.535373	0.783908	0.53717	0.48172
0.792531	0.712291	0.451098	0.812367	0.841463	0.545809	0.778781	0.699725	0.52452
0.797414	0.552239	0.413725	0.717391	0.749425	0.564202	0.897059	0.736232	0.506303
0.860619	0.703601	0.372007	0.772541	0.779343	0.589286	0.684435	0.711048	0.52017
0.890135	0.712291	0.374768	0.789916	0.805226	0.561303	0.624498	0.547393	0.495851
0.777778	0.694215	0.447059	0.773859	0.632353	0.565558	0.800948	0.567961	0.503268
0.713131	0.694215	0.412916	0.776398	0.832524	0.57451	0.641851	0.76338	0.494624
0.913242	0.705234	0.434615	0.819355	0.642706	0.552734	0.738839	0.695418	0.463768
0.833698	0.70028	0.485477	0.814894	0.68559	0.482696	0.708511	0.718841	0.5
0.809524	0.669399	0.426036	0.68616	0.820574	0.585127	0.731278	0.595361	0.477083
0.858079	0.725989	0.413255	0.857451	0.874372	0.623218	0.686441	0.73639	0.433071
0.893665	0.806452	0.428571	0.657795	0.733945	0.581028	0.672304	0.662162	0.508889
0.769874	0.728814	0.36194	0.762004	0.738636	0.609218	0.791284	0.628647	0.429961
0.798729	0.596939	0.428571	0.669216	0.73516	0.588353	0.64959	0.700549	0.472574
0.829004	0.748555	0.420118	0.785714	0.678337	0.555556	0.857143	0.662162	0.46748
0.786307	0.588529	0.438878	0.793249	0.826829	0.502783	0.647887	0.547445	0.50641
0.782427	0.678191	0.423301	0.700772	0.893035	0.53626	0.768519	0.632979	0.474227
0.885463	0.657682	0.438	0.831897	0.860697	0.512963	0.737557	0.592965	0.574279
0.887417	0.59542	0.453094	0.759834	0.858561	0.597166	0.839806	0.640957	0.479915
0.887417	0.742775	0.444664	0.759834	0.879699	0.500917	0.715536	0.607053	0.436508
0.807611	0.717514	0.408915	0.657845	0.82767	0.531792	0.79021	0.663043	0.490405
0.928899	0.807122	0.434363	0.788703	0.813842	0.555773	0.86988	0.661333	0.430233
0.840263	0.632275	0.447732	0.817597	0.759346	0.510055	0.622266	0.728291	0.491266
0.840263	0.586735	0.405714	0.818182	0.875931	0.571146	0.706263	0.723647	0.490239
0.7897	0.566085	0.409178	0.845824	0.852941	0.561886	0.7103	0.724234	0.531674
0.7897	0.665761	0.409178	0.806723	0.839416	0.561886	0.652893	0.703297	0.627315
0.773859	0.565534	0.420039	0.692759	0.643923	0.505495	0.78291	0.743733	0.487013
0.802966	0.525547	0.437376	0.692759	0.804819	0.547389	0.790698	0.703704	0.478723
0.778243	0.549751	0.428854	0.73374	0.84058	0.568317	0.747706	0.666667	0.444008
0.778243	0.62341	0.428854	0.797071	0.762238	0.582661	0.614314	0.734463	0.508511
0.679134	0.664835	0.476289	0.730769	0.672414	0.554913	0.677149	0.651715	0.494781
0.680473	0.589873	0.476289	0.797101	0.780374	0.521739	0.677149	0.680672	0.420949
0.77453	0.75	0.456522	0.768595	0.780374	0.514019	0.784404	0.761062	0.492441
0.831533	0.712291	0.437255	0.762887	0.813397	0.514019	0.747228	0.691489	0.497826
0.842105	0.724719	0.415861	0.806794	0.807143	0.580198	0.750562	0.745763	0.496703
0.686508	0.540741	0.415861	0.780793	0.836145	0.543186	0.691649	0.653543	0.427734
0.741201	0.685637	0.358595	0.768116	0.78972	0.553398	0.684874	0.514286	0.476386
0.724696	0.679348	0.366853	0.825902	0.767606	0.536862	0.699784	0.682667	0.476386
0.726166	0.757225	0.438114	0.805085	0.7981	0.576772	0.699784	0.591479	0.473573
0.797386	0.668464	0.406551	0.849785	0.817308	0.584158	0.692964	0.689076	0.466805
0.704819	0.648148	0.418468	0.816631	0.729545	0.554688	0.642857	0.548694	0.481953
0.719836	0.673913	0.386364	0.816631	0.879397	0.599198	0.659708	0.667582	0.596847
0.825431	0.722689	0.466531	0.760246	0.831707	0.554475	0.816038	0.7	0.480493
0.766529	0.613232	0.35175	0.786611	0.814458	0.554054	0.84	0.680217	0.59009
0.831878	0.731844	0.357407	0.670476	0.809524	0.550584	0.751693	0.684492	0.59009
0.817204	0.738636	0.454733	0.688716	0.630802	0.560928	0.631791	0.627249	0.501053
0.854031	0.745714	0.366355	0.797441	0.621849	0.606855	0.755149	0.555024	0.439364
0.677165	0.631436	0.469512	0.783898	0.875931	0.606855	0.804196	0.512472	0.478261
0.89357	0.578818	0.421053	0.833333	0.873134	0.585799	0.830588	0.545673	0.514286
0.705411	0.578818	0.436647	0.791667	0.651064	0.536538	0.646341	0.61	0.49467
0.690476	0.565	0.4334	0.767635	0.8675	0.516605	0.776498	0.684358	0.494624
0.672549	0.604651	0.417154	0.709742	0.722348	0.480874	0.776498	0.61399	0.454183
0.714286	0.634211	0.42607	0.819742	0.841463	0.554241	0.676533	0.520548	0.501094
0.899772	0.741379	0.382298	0.847826	0.839024	0.599593	0.767494	0.512761	0.490323
0.769556	0.628272	0.401905	0.768595	0.808717	0.535849	0.798165	0.717877	0.502155
0.811966	0.559701	0.390892	0.824524	0.716216	0.499069	0.727669	0.619048	0.449304
0.777547	0.789017	0.359259	0.805907	0.756381	0.541586	0.633466	0.680965	0.5
0.763214	0.711911	0.373832	0.82516	0.817746	0.490741	0.687234	0.562963	0.5
0.749487	0.539409	0.34657	0.854664	0.817746	0.554902	0.716814	0.878419	0.480249
0.840517	0.555838	0.423459	0.772257	0.878412	0.543689	0.803241	0.618529	0.468619
0.762887	0.727528	0.458418	0.771784	0.80285	0.561404	0.892944	0.746269	0.486258
0.729839	0.797654	0.457086	0.779874	0.631799	0.536122	0.899263	0.659631	0.483333
0.794433	0.789941	0.445098	0.812367	0.608247	0.517045	0.834123	0.620603	0.47505
0.777547	0.758017	0.437751	0.715431	0.7669	0.540385	0.821596	0.5	0.50211
0.771186	0.511848	0.439216	0.784519	0.708972	0.538462	0.679325	0.804665	0.478723
0.696	0.771014	0.420849	0.659004	0.688596	0.576772	0.670146	0.629333	0.520697
0.835141	0.661247	0.468127	0.794118	0.678959	0.563601	0.670146	0.678284	0.511931
0.825054	0.70255	0.362799	0.810235	0.783333	0.575397	0.634888	0.712329	0.524229
0.861771	0.559113	0.417323	0.782881	0.741259	0.571146	0.868613	0.811594	0.506522
0.827887	0.711911	0.445098	0.815287	0.701987	0.537428	0.602362	0.800578	0.50108
0.83151	0.6703	0.394175	0.743381	0.773364	0.580198	0.870192	0.543735	0.613995
0.858093	0.736544	0.36194	0.774327	0.606122	0.507435	0.769231	0.767857	0.482474
0.864035	0.695291	0.410853	0.706478	0.787234	0.527725	0.693446	0.693767	0.482474
0.844298	0.717514	0.428291	0.664804	0.770492	0.553816	0.635802	0.722222	0.470588
0.868421	0.566986	0.406427	0.675048	0.770492	0.533589	0.637097	0.637532	0.516556
0.684314	0.718663	0.422091	0.787056	0.846914	0.565558	0.926952	0.674863	0.42885
0.706237	0.804094	0.43513	0.799582	0.82439	0.508475	0.695279	0.636126	0.502155
0.711656	0.794643	0.44	0.782881	0.668113	0.581854	0.64503	0.620253	0.45738
0.738494	0.55611	0.40499	0.756148	0.676149	0.554241	0.888078	0.616162	0.496881
0.743697	0.765714	0.431683	0.764344	0.848411	0.482332	0.625743	0.689189	0.45122
0.745263	0.547445	0.400763	0.705078	0.829684	0.521576	0.632735	0.738028	0.441815
0.743215	0.573935	0.359633	0.813417	0.743119	0.567515	0.866828	0.63198	0.544018
0.877729	0.580729	0.36194	0.770833	0.751152	0.582353	0.789838	0.512881	0.480167
0.792017	0.564039	0.452525	0.749495	0.745413	0.585317	0.666667	0.671088	0.437008
0.789916	0.765896	0.479253	0.776398	0.800475	0.572549	0.714903	0.627848	0.50108
0.789916	0.608142	0.453061	0.803797	0.800475	0.515038	0.845972	0.686813	0.45098
0.803879	0.835866	0.47205	0.779626	0.800475	0.479204	0.845972	0.698061	0.456522
0.745902	0.626289	0.490644	0.770186	0.78169	0.560694	0.845972	0.561881	0.513158
0.681729	0.55335	0.40797	0.776151	0.75	0.593186	0.65762	0.66313	0.502165
0.82684	0.61399	0.458333	0.780591	0.773893	0.559615	0.65762	0.59799	0.484407
0.784355	0.576441	0.453465	0.709804	0.748284	0.538314	0.65762	0.714697	0.517021
0.784355	0.705556	0.453465	0.755647	0.843902	0.518027	0.668763	0.714697	0.478814
0.78125	0.732194	0.404297	0.799578	0.81295	0.586139	0.82494	0.560976	0.478814
0.77167	0.73639	0.433594	0.770661	0.806147	0.577909	0.82494	0.527316	0.478814
0.816415	0.72238	0.351648	0.788584	0.779343	0.617108	0.870504	0.683784	0.479253
0.816415	0.695531	0.409709	0.794926	0.773585	0.55315	0.639279	0.683784	0.479253
0.728601	0.733524	0.426326	0.794926	0.822542	0.477396	0.659044	0.735211	0.479253
0.791932	0.735795	0.426326	0.768116	0.725624	0.593625	0.881356	0.725275	0.567982
0.809829	0.659341	0.411877	0.768116	0.725624	0.583333	0.747178	0.640103	0.517857
0.761099	0.737143	0.425743	0.739837	0.722348	0.551257	0.620825	0.59322	0.517857
0.779443	0.858462	0.423228	0.770961	0.762791	0.591549	0.720779	0.544776	0.496788
0.77707	0.611529	0.426036	0.696673	0.863861	0.613821	0.690526	0.544776	0.436647
0.832244	0.705882	0.482255	0.759754	0.799523	0.613821	0.696391	0.682796	0.466258
0.780992	0.787611	0.44334	0.811321	0.810427	0.572835	0.740406	0.540094	0.496774
0.839912	0.636119	0.407336	0.802105	0.810427	0.572835	0.707158	0.56974	0.493534
0.780083	0.564165	0.492693	0.817797	0.834146	0.573674	0.631579	0.502283	0.450292
0.896861	0.736695	0.420319	0.770186	0.690949	0.527307	0.770302	0.488739	0.5
0.792373	0.568238	0.464358	0.799574	0.842365	0.487179	0.828571	0.517321	0.482546
0.633776	0.55665	0.440239	0.687379	0.846341	0.588119	0.748299	0.544153	0.495833
0.662791	0.732394	0.430769	0.772257	0.846341	0.540952	0.664583	0.50783	0.519824
0.805556	0.515366	0.450704	0.760825	0.772093	0.558366	0.820331	0.620865	0.489451
0.856833	0.769231	0.453831	0.67767	0.701987	0.586957	0.873171	0.565421	0.438492
0.735656	0.559902	0.433071	0.693642	0.731207	0.603206	0.789954	0.519048	0.505519
0.645594	0.735211	0.438735	0.664751	0.631579	0.587525	0.691489	0.684358	0.50989
0.822894	0.736544	0.363303	0.736196	0.778555	0.504621	0.84375	0.681941	0.483871
0.78692	0.692935	0.365314	0.771784	0.748284	0.531549	0.839713	0.818452	0.45935
0.797009	0.576441	0.448207	0.700971	0.849148	0.588469	0.819905	0.681081	0.488121
0.804255	0.645161	0.408397	0.694118	0.809976	0.509328	0.840855	0.647215	0.506579
0.82684	0.543689	0.357542	0.763265	0.845966	0.476703	0.854067	0.637532	0.518359
0.803383	0.526442	0.367159	0.772443	0.809524	0.488117	0.687366	0.599509	0.457143
0.843137	0.697802	0.412451	0.769072	0.830918	0.541748	0.625255	0.674033	0.517699
0.750524	0.553659	0.460922	0.778243	0.800948	0.59481	0.746696	0.514943	0.508772
0.709939	0.643243	0.423228	0.716567	0.778824	0.471326	0.832134	0.748538	0.5
0.892857	0.72549	0.420233	0.790795	0.649895	0.476277	0.734649	0.648438	0.502165
0.75	0.72	0.429134	0.792373	0.87	0.570874	0.785548	0.61039	0.49569
0.73444	0.563415	0.464143	0.796218	0.855721	0.541748	0.859223	0.732759	0.485294
0.695918	0.515294	0.467742	0.782341	0.671674	0.599602	0.726681	0.519722	0.439759
0.904232	0.504673	0.451417	0.826271	0.777778	0.517176	0.699571	0.653543	0.471074
0.806522	0.727528	0.455823	0.746939	0.777778	0.510319	0.67086	0.714286	0.511062
0.806522	0.623656	0.409266	0.75	0.923469	0.570588	0.67086	0.66756	0.49789
0.845133	0.515663	0.446894	0.779412	0.875622	0.582	0.650104	0.693989	0.502193
0.766529	0.559701	0.456389	0.700201	0.768519	0.550388	0.805164	0.700535	0.515487
0.785408	0.699717	0.47314	0.785863	0.778824	0.551527	0.84375	0.588808	0.508439
0.803879	0.59799	0.436647	0.694118	0.648421	0.563953	0.762014	0.65508	0.487448
0.828633	0.569588	0.434608	0.802495	0.651064	0.564453	0.798122	0.606138	0.476289
0.638258	0.717877	0.434608	0.758763	0.842615	0.579051	0.798122	0.565012	0.476289
0.858079	0.536765	0.440644	0.696078	0.858911	0.590361	0.841232	0.587805	0.482402
0.771488	0.596939	0.44227	0.742798	0.819277	0.54902	0.737307	0.732044	0.522124
0.788703	0.548694	0.430862	0.767152	0.884712	0.579568	0.740088	0.494357	0.507692
0.760915	0.663014	0.429423	0.863636	0.635021	0.49262	0.716776	0.717808	0.491342
0.813043	0.610966	0.424361	0.770355	0.845966	0.523452	0.75737	0.54878	0.502193
0.802966	0.868098	0.365631	0.725051	0.614256	0.540541	0.633466	0.546763	0.502193
0.677043	0.534314	0.423301	0.762781	0.916244	0.488971	0.866828	0.577778	0.496774
0.660269	0.70904	0.451098	0.754032	0.873762	0.606491	0.605159	0.501149	0.50533
0.65251	0.604712	0.459406	0.784067	0.764019	0.593186	0.731868	0.635659	0.489496
0.800866	0.555556	0.418288	0.791232	0.764019	0.529412	0.590291	0.676393	0.494715
0.800429	0.682192	0.446465	0.739308	0.824519	0.608519	0.72549	0.608586	0.473461
0.834061	0.791789	0.420543	0.772541	0.862069	0.520154	0.656504	0.619171	0.47505
0.784017	0.70904	0.350272	0.686888	0.811456	0.588583	0.798627	0.588235	0.513158
0.854945	0.743516	0.368132	0.75	0.827751	0.555344	0.798627	0.713068	0.430255
0.732106	0.568019	0.382022	0.752049	0.827751	0.588822	0.79405	0.610687	0.513919
0.698189	0.737892	0.42515	0.761807	0.629938	0.547206	0.765237	0.695055	0.438596
0.804348	0.752907	0.453629	0.665399	0.731818	0.533589	0.778281	0.752044	0.559211
0.811816	0.752907	0.424063	0.740891	0.670259	0.572816	0.75737	0.54067	0.447732
0.753623	0.573171	0.430303	0.709552	0.646934	0.514071	0.851064	0.631714	0.481092
0.764831	0.561713	0.437624	0.655367	0.754673	0.604418	0.759637	0.512644	0.481092
0.723014	0.527446	0.360075	0.678227	0.866995	0.593625	0.769406	0.643411	0.486258
0.746888	0.588832	0.481633	0.665392	0.764019	0.559223	0.765376	0.549763	0.45738
0.797895	0.74	0.462012	0.659048	0.764019	0.463458	0.876214	0.549763	0.484211
0.726899	0.554217	0.440162	0.750507	0.730159	0.578431	0.848341	0.549763	0.486081
0.836559	0.589873	0.443564	0.795455	0.630705	0.483755	0.783599	0.492308	0.490446
0.868304	0.713115	0.471193	0.806794	0.805288	0.511927	0.613095	0.514019	0.494624
0.868304	0.691257	0.453094	0.797468	0.639831	0.519553	0.68	0.677922	0.49892
0.81104	0.530414	0.436508	0.78826	0.738149	0.525234	0.809859	0.638243	0.49569
0.768908	0.74	0.448819	0.693957	0.834135	0.511111	0.693446	0.634921	0.514223
0.756871	0.539568	0.443114	0.667308	0.644681	0.565891	0.691489	0.558252	0.512987
0.816193	0.768786	0.420849	0.680154	0.714286	0.574468	0.63253	0.622396	0.484144
0.745342	0.791789	0.432271	0.790795	0.831296	0.588822	0.766968	0.612821	0.418605
0.743215	0.553086	0.432271	0.809322	0.842233	0.590818	0.59252	0.568675	0.519068
0.857456	0.551313	0.461233	0.72379	0.688596	0.586481	0.600791	0.472885	0.519824
0.792657	0.681199	0.471545	0.799578	0.750572	0.485401	0.658385	0.494279	0.493776
0.792657	0.557789	0.47314	0.697266	0.70354	0.498155	0.613095	0.536817	0.490605
0.681729	0.68232	0.418327	0.824524	0.740741	0.504604	0.676409	0.667539	0.426901
0.683071	0.583127	0.473577	0.819533	0.671674	0.546332	0.676409	0.613692	0.483051
0.78178	0.533007	0.484472	0.825532	0.780886	0.585317	0.75737	0.548148	0.427451
0.779626	0.745714	0.421053	0.74898	0.625523	0.593625	0.684989	0.68232	0.421053
0.744898	0.775811	0.426854	0.813559	0.764569	0.552529	0.8	0.637532	0.47541
0.7897	0.735955	0.426854	0.811321	0.733634	0.477314	0.658385	0.553444	0.413127
0.839912	0.737752	0.371747	0.794926	0.665217	0.530303	0.845606	0.610256	0.593819
0.787368	0.756447	0.367347	0.761411	0.795294	0.536398	0.814727	0.604534	0.593819
0.679134	0.558824	0.434524	0.799163	0.845209	0.532443	0.814727	0.655827	0.49569
0.865934	0.722689	0.461386	0.811441	0.75406	0.581854	0.687234	0.699438	0.470226
0.683594	0.555556	0.428295	0.7827	0.81295	0.586139	0.745536	0.653646	0.493534
0.773585	0.728814	0.440644	0.777547	0.819277	0.564797	0.701717	0.58209	0.512605
0.761317	0.750716	0.427723	0.714286	0.792857	0.53876	0.871981	0.653005	0.506494
0.75891	0.625974	0.427734	0.789144	0.772834	0.547758	0.761161	0.691892	0.527964
0.681467	0.575377	0.356089	0.825532	0.767442	0.548077	0.686022	0.666667	0.527964
0.730061	0.530266	0.413926	0.793684	0.698238	0.565558	0.692144	0.508009	0.511677
0.824675	0.578283	0.362637	0.811839	0.871921	0.602434	0.826603	0.621134	0.520607
0.765073	0.542169	0.488753	0.792887	0.774882	0.619433	0.679325	0.628205	0.582222
0.775	0.839394	0.430233	0.761905	0.771028	0.479279	0.77931	0.574572	0.48927
0.857461	0.749304	0.430556	0.682261	0.775943	0.516068	0.847255	0.630769	0.5
0.832244	0.67624	0.347048	0.875	0.85049	0.529524	0.86988	0.524249	0.508584
0.831915	0.626316	0.479675	0.875	0.767059	0.535645	0.679406	0.708895	0.479339
0.847495	0.601023	0.42998	0.759259	0.799054	0.545279	0.907731	0.636598	0.508772
0.688235	0.619171	0.447525	0.812632	0.799054	0.563353	0.828162	0.523474	0.489583
0.751579	0.584158	0.459245	0.76556	0.799054	0.582505	0.668033	0.549763	0.493534
0.890625	0.653439	0.426295	0.68472	0.894207	0.530303	0.638554	0.657825	0.503254
0.855914	0.736232	0.401163	0.716024	0.680525	0.544402	0.707792	0.659459	0.514161
0.77131	0.608479	0.393996	0.780851	0.834951	0.544402	0.692144	0.576355	0.504237
0.871397	0.692935	0.417476	0.768267	0.863861	0.596806	0.692144	0.67655	0.52
0.838428	0.764706	0.348457	0.768267	0.872818	0.523629	0.763514	0.618926	0.498906
0.828753	0.504808	0.405512	0.793249	0.711712	0.604839	0.729847	0.602532	0.42885
0.739754	0.722063	0.421053	0.786017	0.640592	0.486339	0.627016	0.543689	0.455446
0.72449	0.580645	0.408318	0.792812	0.794811	0.566337	0.855422	0.705882	0.493671
0.880174	0.788406	0.453465	0.781443	0.848039	0.582996	0.775744	0.649351	0.513742
0.651341	0.759207	0.420744	0.753036	0.651064	0.580838	0.63189	0.571429	0.513742
0.70495	0.703601	0.40856	0.791932	0.791469	0.580838	0.63189	0.633838	0.4625
0.869281	0.668435	0.414773	0.799574	0.833741	0.615854	0.834515	0.698113	0.488518
0.687379	0.608808	0.363806	0.783613	0.68172	0.634855	0.834906	0.523364	0.426326
0.745342	0.575064	0.439604	0.737166	0.74942	0.63843	0.742794	0.558252	0.494577
0.789916	0.555831	0.413662	0.812367	0.878109	0.532197	0.606719	0.596899	0.517467
0.688235	0.566416	0.357664	0.683495	0.866667	0.530189	0.597303	0.572864	0.424762
0.809013	0.667532	0.393996	0.783505	0.763341	0.584337	0.778032	0.627848	0.424762
0.8125	0.603175	0.420345	0.798742	0.773364	0.590726	0.628968	0.478842	0.491416
0.819742	0.614213	0.348294	0.789366	0.658065	0.610548	0.857831	0.501134	0.482979
0.827586	0.620419	0.441352	0.661597	0.770686	0.617587	0.608949	0.568627	0.477987
0.861771	0.596447	0.395437	0.752049	0.72009	0.622449	0.814554	0.656168	0.415861
0.655106	0.658537	0.35337	0.657197	0.859606	0.540797	0.641283	0.647668	0.395522
0.720408	0.491841	0.413255	0.732252	0.803783	0.62	0.770642	0.538462	0.487179
0.82684	0.663912	0.478528	0.7875	0.830508	0.544231	0.780093	0.552885	0.428571
0.707071	0.706522	0.434185	0.706587	0.842995	0.541353	0.816705	0.657068	0.5
0.769068	0.722689	0.414729	0.699219	0.759259	0.497258	0.816705	0.644909	0.462745
0.801296	0.684492	0.409091	0.713725	0.638298	0.577909	0.620968	0.528436	0.501085
0.769231	0.664865	0.382463	0.769231	0.63278	0.499086	0.794989	0.592965	0.449902
0.778252	0.670241	0.473577	0.723658	0.819951	0.560547	0.757991	0.75	0.508734
0.752599	0.503401	0.44334	0.765657	0.768692	0.547206	0.817536	0.5925	0.489177
0.832244	0.742857	0.456914	0.795833	0.791469	0.509434	0.830144	0.664865	0.490446
0.832244	0.666667	0.397661	0.754098	0.614907	0.479129	0.645228	0.615385	0.490446
0.862144	0.544578	0.440644	0.759674	0.76815	0.475676	0.877404	0.556355	0.434524
0.837363	0.828909	0.454365	0.777083	0.806147	0.611336	0.645492	0.662269	0.494715
0.711694	0.544601	0.426295	0.803797	0.658898	0.512104	0.683652	0.517647	0.527716
0.707661	0.569712	0.452906	0.731707	0.906801	0.615385	0.695745	0.52093	0.504386
0.776151	0.517986	0.431683	0.752556	0.886139	0.554913	0.846715	0.705382	0.52
0.891111	0.766571	0.431683	0.750511	0.855392	0.570588	0.84466	0.569007	0.495798
0.735234	0.704735	0.423301	0.804622	0.860349	0.546845	0.793503	0.648794	0.492537
0.818182	0.654255	0.441767	0.857456	0.695364	0.618661	0.63286	0.711172	0.482546
0.768908	0.539409	0.38447	0.702335	0.640167	0.596806	0.63286	0.627604	0.618182
0.768908	0.632708	0.449304	0.73428	0.792941	0.571992	0.637097	0.642298	0.488565
0.697856	0.688705	0.444664	0.808017	0.605809	0.569472	0.831325	0.627551	0.513393
0.843137	0.695531	0.42607	0.744467	0.78487	0.583004	0.875598	0.518692	0.512249
0.828633	0.749296	0.400763	0.682081	0.776722	0.573386	0.673729	0.573494	0.504348
0.748945	0.795918	0.491736	0.772917	0.745327	0.568317	0.620482	0.575243	0.422397
0.755694	0.658667	0.480573	0.799587	0.745327	0.466905	0.742794	0.5775	0.422397
0.764583	0.678378	0.462626	0.781971	0.910486	0.532567	0.70524	0.626289	0.450397
0.780127	0.609819	0.356757	0.810127	0.769953	0.533461	0.753425	0.583744	0.512249
0.761411	0.5975	0.410853	0.796218	0.731377	0.558541	0.744344	0.614987	0.498934
0.798729	0.622449	0.435644	0.796218	0.681818	0.549242	0.736486	0.639257	0.483264
0.764463	0.813609	0.475104	0.778008	0.657388	0.57002	0.815421	0.605	0.429134
0.843267	0.539007	0.468813	0.78903	0.660981	0.525234	0.870192	0.662304	0.474895
0.621469	0.536232	0.418288	0.735772	0.744186	0.564961	0.818824	0.664083	0.470588
0.694611	0.816568	0.433663	0.746939	0.757009	0.532443	0.817757	0.605528	0.516556
0.741201	0.666667	0.447525	0.778926	0.828431	0.559454	0.614035	0.532558	0.483871
0.713115	0.571429	0.408478	0.669216	0.646186	0.559454	0.839713	0.539568	0.487069
0.795789	0.696809	0.4375	0.731557	0.692982	0.533461	0.627291	0.575309	0.484009
0.649805	0.619048	0.439759	0.731557	0.648305	0.586	0.783105	0.637795	0.489316
0.763975	0.655827	0.363303	0.714859	0.732877	0.530651	0.609127	0.571788	0.517544
[truncated: 600,843+ more rows]
