# Supplementary material for: Minimisation of metabolic networks defines a new functional class of genes
Source: Nat Commun. 2024 Oct 31;15:9076. doi: 10.1038/s41467-024-52816-2 (PMC11528065; doi:10.1038/s41467-024-52816-2)
Supplement: Supplementary file 12 — Source Data [file 41467_2024_52816_MOESM12_ESM.zip › Source Data for the Figures 15 Sept/Fig 2b Source Data .csv]

NonNED	NED
-0.0204382198083529	-0.0336279394975133
-0.00588078276773699	-0.0186088564557376
-0.00771892096085444	-0.0218295533543418
-0.031308840714755	-0.0111831860100607
-0.00658553782634463	-0.00524450874545462
-0.00347487859119448	-0.0144396514311258
-0.00106683425704309	-0.0158707922720766
-0.00326890880657981	-0.0146896027821714
-0.00191889455556147	-0.00415322832175594
-0.0023891640720474	-0.0195370145339311
-0.0105817364230093	-0.00858994005365149
-0.00503109484946631	-0.0213988335157931
-0.00708166038572261	-0.00559292840264017
-0.00213284614345769	-0.0212877391576762
-0.0024302072375744	-0.0137075159834393
-0.0230372993484015	-0.019961007595404
-0.00619034225250597	-0.0161253112792182
-0.00186520848738076	-0.0186837294458412
-0.00594921792992357	-0.0204088601248256
-0.00601093331024403	-0.00480093621652603
-0.00492877877897983	-0.0111389264179919
-0.0120436040844262	-0.0161720900925056
-0.0315874579429393	-0.00418738856794153
-0.000730343973548668	-0.0314733074321588
-0.0144335885870679	-0.0192557579225154
-0.00765438002806276	-0.0148586603908112
-0.00652159518395979	-0.0125936690186285
-0.00347313387933558	-0.00924751735993439
-0.00969946968777831	-0.00967101271869875
-0.00382781263463868	-0.0189417555636784
-0.023474993454009	-0.0329205910930889
-0.00380673095204495	-0.0145606779964152
-0.00723290887092321	-0.0222856895520658
-0.009697990303798	-0.0214320934033501
-0.00388066205341955	-0.0254971909455281
-0.00448398860225707	-0.00995615156859891
-0.00467012296402049	-0.00299035895058006
-0.00229062277788004	-0.0194499787636092
-0.006591813257307	-0.0129310413890677
-0.00214827421937397	-0.00864770466334969
-0.00526923925015307	-0.0214852494624892
-0.00528959026307031	-0.0137786886857338
-0.00715749679463074	-0.00506230561136644
-0.00282695121557207	-0.0119177722708533
-0.021598051168376	-0.00420616256420088
-0.00324631254075057	-0.0116151275388522
-0.00452558021215368	-0.0184559172739742
-0.0173077065470781	-0.0145759002961689
-0.00167655849323084	-0.00533635953081426
-0.00963645581953742	-0.00609812566751571
-0.00209785851927639	-0.0131921008340671
-0.00464097838338791	-0.00879621558868428
-0.00373512661892827	-0.0198876800313326
-0.0202481737699532	-0.0171364269216365
-0.00289054990402871	-0.0110758310318744
-0.00380697605182839	-0.0189538323389644
-0.00904723482248009	-0.0107556935548111
-0.0150637179922903	-0.019652743889334
-0.0190228124483217	-0.0080891350780711
-0.0032454645566482	-0.0117233589909724
-0.0268259464831312	-0.0120373361031837
-0.00393833639084147	-0.00801626222537135
-0.00690054032349667	-0.021992997532797
-0.0134707630816235	-0.0089123010638002
-0.00223898891949016	-0.00865979188847863
-0.00224940964020871	-0.0098940566980725
-0.00359642032196322	-0.0172148520058285
-0.00881603547129499	-0.00418738856794153
-0.0074885145773117	-0.0068984696927299
-0.00241951800927813	-0.0203037434631071
-0.00608701507232227	-0.00290831004986183
-0.00431943797410973	-0.01628903297526
-0.0038261803350914	-0.0275391060963185
-0.000545168026993354	-0.00819549827423556
-0.0125424040399736	-0.00632865412675325
-0.0025730406944422	-0.011860448795224
-0.00619126681749512	-0.00287481288209787
-0.0150352916031737	-0.0176503931978172
-0.00497482796448708	-0.00587709289790252
-0.00172430263751875	-0.00368645864649659
-0.0129564884818845	-0.0314167977205683
-0.0249951925804855	-0.0114158563929328
-0.00707755089576317	-0.0221272642702437
-0.0103037325035163	-0.0145759002961689
-0.0341890523360933	-0.00594748515430105
-0.0016807938209092	-0.00475214714023592
-0.00307984472077119	-0.0175699539084817
-0.00175089810725547	-0.0232115378105767
-0.00597036750271888	-0.0127166975820583
-0.00249440255516348	-0.00290831004986183
-0.00564514688898521	-0.00989736621753397
-0.00105927252834199	-0.0109353546566184
-0.0102142221468284	-0.0068984696927299
-0.00428829412477682	-0.029561700829176
-0.00279421682496805	-0.0189827156812112
-0.00100986842203705	-0.0134850024732372
-0.00183273193035915	-0.00555473173803856
-0.00517665261352182	-0.0136888044431373
-0.0132352533023043	-0.00291627768608714
-0.00176685563079279	-0.0158355751089084
-0.00631037685971922	-0.0240819416755828
-0.00828625059952947	-0.0149371075448572
-0.00390904458974381	-0.0194325236335446
-0.00671013004382056	-0.017696432429224
-0.00195706223194624	-0.0148260537342358
-0.0118414438134889	-0.0134850024732372
-0.00440951412860061	-0.0125048937691866
-0.00351370567330378	-0.0144032579678412
-0.000974357803221003	-0.0102038731531866
-0.0054276191307326	-0.0203592144558472
-0.00377144657010829	-0.0106818270058943
-0.00101179355954458	-0.00539324103049086
-0.00623857185126723	-0.0141686565866562
-0.00405695833344117	-0.0230861633847442
-0.0021973047020702	-0.0211783715529522
-0.00743713859451331	-0.014347674611386
-0.00369181622189375	-0.0210234901758281
-0.00679690316681635	-0.0140623982240905
-0.00595530792398192	-0.0183372270767983
-0.0183063949198833	-0.00433799910734791
-0.00634286500617927	-0.022526686179434
-0.00335494250015255	-0.0112476834413712
-0.0456879637565776	-0.00917555900132596
-0.049973346441905	-0.00852439089675187
-0.0033608808110371	-0.0346440623483461
-0.00345643493761366	-0.0215076170508544
-0.00324034514682318	-0.00581244652565983
-0.00484404767984454	-0.0118842646773866
-0.0114844590920758	-0.0292644383425751
-0.00518440943056189	-0.0203592144558472
2.32386168864374e-11	-0.0077218200115099
-0.0284870114999986	-0.0179541249999141
-0.00504095271200363	-0.0199118519636673
-0.00291160224414038	-0.0211633435008284
-0.00271537029507422	-0.0102563436015264
-0.00325193964541954	-0.00748691057827249
-0.0244702693460049	-0.021803499378489
-0.0154478271751503	-0.0173557853324309
-0.00183649850372237	-0.0227080605813868
-0.00606586409199122	-0.00821611218066379
-0.0172409408767846	-0.0124667255973765
-0.0191433468634517	-0.0269350863741791
-0.0141242008586578	-0.0133347596188955
-0.00924664723417317	-0.00348143411236661
-0.00138995900703456	-0.00454081663424411
-0.00628030398956916	-0.0112061965266061
-0.0132214108814348	-0.0241395654433156
-0.0188351177526539	-0.01409023137162
-0.012370490454219	-0.0365102961874048
-0.00416066247563446	-0.0090169315301288
-0.00877760263547434	-0.0216102281714937
-0.00813590924472129	-0.0217736931687577
-0.00383054661428233	-0.00755758455409988
-0.00822066517759637	-0.0104187422053596
-0.00334664842539034	-0.00852439089675187
-0.0013181761541799	-0.0201800875479066
-0.000725197058407061	-0.0138129758651415
-0.0187192880223408	-0.00740980404418039
-0.00944099236947529	-0.0136346894573405
-0.00743063301589926	-0.0219746838504629
-0.00272851388320433	-0.0090169315301288
-0.0083083752554451	-0.0337335289046087
-0.0120739071101244	-0.0221541880856616
-0.013183661739339	-0.00625959796259219
-0.0298422425313424	-0.0107317075780477
-0.00353986681138183	-0.0332646829488091
-0.0171369797596488	-0.0175597844970593
-0.00694274698745475	-0.0100683731453741
-0.00283181407137132	-0.0207622881737134
-0.00261322071749738	-0.0267661239954315
-0.00335039448693909	-0.010165828235603
-0.00195701535467196	-0.00677011537471289
-0.00260086872005227	-0.0206209787891012
-0.00687890095568141	-0.0125596298895439
-0.00702634910966251	-0.0205570916157099
-0.00474566392497681	-0.0150389878044918
-0.0220556898459895	-0.0162690043192081
-0.00288259174217833	-0.0129127340713101
-0.0149459215070776	-0.00927420387461837
-0.00812787767365795	-0.00379501235418996
-0.00563726216643199	-0.0243846429296326
-0.00190648314165864	-0.0090169315301288
-0.037765318312275	-0.0152662171240319
-0.00244286375883606	-0.0177979161187409
-0.00321496522244055	-0.0204241372766024
-0.00453238978515329	-0.0163549285121077
-0.00700321224398126	-0.0127166975820583
-0.0187544586329239	-0.00661644603597525
-0.00171289879961263	-0.02050769737341
-0.00228251053687886	-0.0131397494804042
-0.00529016158030046	-0.011318384406055
-0.0152944456827715	-0.0172758963650593
-0.00770399009611347	-0.0151213512041118
-0.00249926722070325	-0.00509435065056696
-0.00197406669909528	-0.0178523197964949
-0.00254400016454462	-0.0383296619452925
-0.00423778385955593	-0.0203870400976541
-0.00920565962642832	-0.0224430207865812
-0.0063616435271501	-0.0208129461372371
-0.00531876735475875	-0.012586414372831
-0.0190969876972161	-0.0207902069089935
-0.00756537319429226	-0.00825071299199755
-0.0195327480375033	-0.0226458686845638
-0.0033317349141508	-0.0126526332086003
-0.0142450240785038	-0.0174516123646485
-0.0031266350918689	-0.0157107093453689
-0.00648257236848357	-0.0280307591698687
-0.00640347132335073	-0.0112364564800634
-0.00254838382307735	-0.00966263554919581
-0.00771548376689827	-0.0229950879973101
-0.0113003763128114	-0.0151307194445031
-0.00706685922087631	-0.0234838715370547
-0.00517687930998248	-0.0247078774756152
-0.00479087076335138	-0.0248122515239926
-0.0198443209102292	-0.0172835729396295
-0.00418592033091871	-0.0049435711151806
-0.00628069198333188	-0.00852439089675187
-0.00297154557521144	-0.0179798227991808
-0.00415598958285555	-0.0116172773068623
-0.0141543333029829	-0.0115368862895186
-0.00532653661095697	-0.00948641732382002
-0.0146626230493186	-0.0150670861491852
-0.00355024435450455	-0.0295320438021168
-0.0410573538836404	-0.00911904979910924
-0.000612512168458465	-0.0156135104141032
-0.0149240069989342	-0.0161134227077215
-0.00320924941465853	-0.0121575594342728
-0.00786561171243342	-0.0119019873296238
-0.00275130152943506	-0.00844742631370923
-0.0212683558074266	-0.011250013498254
-0.00450664971979073	-0.0137676274834752
-0.00959288814855342	-0.0144949216964978
-0.0127777866877238	-0.0189106625114602
-0.00642800219809501	-0.0333733049414516
-0.00174680357376733	-0.0205852002699416
-0.00977968100365838	-0.0135432563534948
-0.00504780644399967	-0.0160920024656931
-0.00332817206636542	-0.0267757870783044
-0.00580221309325049	-0.0310786034964873
-0.00864886236549417	-0.0224337016983658
-0.00305013613062271	-0.021690649376725
-0.00652051316939964	-0.00664029500147971
-0.00384350054299735	-0.0109031398896626
-0.0041717065612387	-0.0174229248631371
-0.018073229053887	-0.00420616256420088
-0.0133779994195418	-0.0104229177061829
-0.0039118982020561	-0.0282699081552705
-0.0146367790839406	-0.0102747129288268
-0.0127528358555274	-0.0171591561144057
-0.0192753592381799	-0.0198081357716114
-0.00629139096323402	-0.0168754801042367
-0.00239465688927988	-0.034443946212439
-0.00306786716485257	-0.0149868172335865
-0.00469480015699238	-0.0277111822950279
-0.00628110561185518	-0.0230305149976226
-0.00257828198558195	-0.00440135043012214
-0.0230958785411879	-0.0160551589155814
-0.017321244545932	-0.0146164883189331
-0.0107838645453183	-0.0182906332046054
-0.0135947135938336	-0.0095882360337168
-0.014605073561445	-0.0270217509133505
-0.00570934926886575	-0.0213737031147517
-0.00322948577601282	-0.0145556883054204
-0.0125675362572293	-0.00641217097182618
-0.0229110252843899	-0.0158277287770838
-0.0112512488049551	-0.00787482720465601
-0.00699307929358227	-0.0218250141645821
-0.0170234307524582	-0.00579320685819993
-0.00246334045431206	-0.00854049426169361
-0.0498424116083979	-0.00369553251376276
-0.00684337885472469	-0.00813614123296358
-0.005058891642938	-0.00933605463701446
-0.0207830346360119	-0.0143924272253206
-0.028960910393545	-0.0142170318267322
-0.00499577547477769	-0.0337788189272029
-0.0114693918631126	-0.00434150261994723
-0.0107813309808532	-0.0157109730036734
-0.00457868932825441	-0.0217308322429056
-0.00511891950573753	-0.0154993877320537
-0.00175234970900143	-0.0060507184969571
-0.00568833102868925	-0.0148516286615522
-0.0110006949255216	-0.00825045223063968
-0.00333360885698419	-0.0167354968458582
-0.00433504328759368	-0.0157829003935043
-0.00906565409184973	-0.0337565221149437
-0.00506653275806534	-0.0202085200475192
-0.0817773284284892	-0.0236659122353223
-0.00429361089920288	-0.0136346894573405
-0.00206992836868562	-0.0210151311005231
-0.00891355571505381	-0.00360852627404882
-0.00524854838682322	-0.0213108251515846
-0.0023448274994751	-0.0104175021894174
-0.0126359889239109	-0.0211963783743597
-0.00215763913632251	-0.0251775574783306
-0.0261327137624714	-0.00841945600468806
-0.01012331533256	-0.00877212030014552
-0.00406754237722919	-0.0107372204461269
-0.0184988257966731	-0.0302399524210781
-0.051089433543593	-0.0148336038442828
-0.00351739354255384	-0.0214803528356599
-0.00637254002043636	-0.0224549195345204
-0.0260687230587392	-0.0195276411972705
-0.00305086348852048	-0.0140875551477317
-0.00338421009546478	-0.0180515360113746
-0.00378552368598536	-0.00959596528137187
-0.00889767211168651	-0.0257991592368021
-0.00487642372846649	-0.0147600823797387
-0.00142804220267286	-0.0127460475256921
-0.0095558505131083	-0.0190497348355539
-0.0310816750929519	-0.0112366970733072
-0.0499643248240568	-0.0259109421302121
-0.00492163947413686	-0.0109439259150637
-0.0223923790848255	-0.0173598535749832
-0.00653961954317205	-0.0114067297488834
-0.00980963575150125	-0.0128638881457026
-0.0095947391285547	-0.0077218200115099
-0.00623534161100565	-0.0191641592581898
-0.00756654093875499	-0.0117842420288094
-0.00431195340250285	-0.0127166975820583
-0.00776811921533374	-0.0200490904526427
-0.00165101721066456	-0.0192920931654428
-0.00254253990971608	-0.0179566718352931
-0.00677442488117211	-0.0380182590871703
-0.000973553435414583	-0.0139182236385742
-0.00337052839773531	-0.0240081103565412
-0.00370775475731078	-0.0241560668225017
-0.00747918301033567	-0.0251049683886367
-0.0316361675126837	-0.00739274220836936
-0.0064757210398031	-0.0152707478278316
-0.00378791184627512	-0.0335459180611325
-0.00880003163803922	-0.00618978595667814
-0.00519648001830043	-0.0351269353076237
-0.00359588844560798	-0.0113966342778649
-0.00722025219947854	-0.0194366181411572
-0.00826263550487432	-0.0143802903813958
-0.0050102045065015	-0.015500575203911
-0.00342091133787459	-0.00945997483454098
-0.00421085608475558	-0.0144815343362406
-0.0437622987204839	-0.0182906332046054
-0.00102435301933727	-0.0277297843402744
-0.0078122042115398	-0.0147103645333418
-0.00333466413193391	-0.0355659675546017
-0.00664471110867579	-0.00503167331545973
-0.00465191828735266	-0.034880969102642
-0.00694306141315305	-0.0275658721996956
-0.0057348179851305	-0.0102923317904841
-0.00647232686049128	-0.0204625497972436
-0.00762893363659442	-0.0147521483555893
-0.0187661982614114	-0.0335477071166723
-0.0367569679079032	-0.0153756855785907
-0.0255057311055576	-0.0142832136043263
-0.00574932580411821	-0.00596563027064706
-0.0227136484403631	-0.0104607984181946
-0.00849066311089856	-0.0295286808428283
-0.0247695209859208	-0.00865979188847863
-0.00866153353933574	-0.0205852002699416
-0.029117838484439	-0.0145676740958832
-0.00183191444237151	-0.0159004619641759
-0.00873034031785815	-0.00740980404418039
-0.00228016122658817	-0.027911923637925
-0.0334184971103058	-0.0297056271564119
-0.0174497744909786	-0.0247352873202141
2.32386168864374e-11	-0.0301886379780117
-0.00399138798701227	-0.0354339361405161
-0.00438920257577889	-0.019210310465744
-0.00521266213273492	-0.0159580742497379
-0.0144704669061889	-0.0223974770595178
-0.00239094597021025	-0.00989804233245332
-0.0127520218645739	-0.00973819046442844
-0.0040859112513479	-0.00270114805749788
-0.00393918964860316	-0.0147759263648246
-0.0128326930481909	-0.00718799713900727
-0.00186391171574298	-0.0225883247703126
-0.0211973397666105	-0.0250031922778697
-0.0062909259921181	-0.00928029346304917
-0.00658220344351681	-0.0039773665954007
-0.00298780656386895	-0.027522412690295
-0.0167058343105388	-0.0134850024732372
-0.0194278682812415	-0.020873667071539
-0.00218961021475081	-0.0165039769307831
-0.00660785621135193	-0.0241556612428151
-0.0121082861010582	-0.00947598641514198
-0.00594896844177888	-0.0248968562026241
-0.00448794028227063	-0.021331863942673
-0.00489190101596856	-0.00830656482298519
-0.00040265121234672	-0.00905729810078806
-0.00732808248820105	-0.0148336038442828
-0.00555487703250637	-0.00431309462215608
-0.00431195753074555	-0.0171364269216365
-0.00159741396188759	-0.00883616067980723
-0.0037481272783929	-0.0167837908647732
-0.00871370105732299	-0.0190776746888374
-0.00912869324959534	-0.0124138300573293
-0.00546168493533144	-0.0221038628115102
-0.00546347777025021	-0.0210234901758281
-0.00222994329639522	-0.0108629569399981
-0.046438226823368	-0.0154011378910141
-0.00388262850817587	-0.00672528243409231
-0.00776549777848415	-0.00899980024866538
-0.00928461011967868	-0.010012636570024
-0.0051998067737233	-0.0197859623327476
-0.00250213949237088	-0.032307327338402
-0.00397282216635025	-0.0391492193367401
-0.00383717440767721	-0.0151160978549586
-0.031248153442842	-0.0171364269216365
-0.00350294657655397	-0.0122143751521451
-0.0086760971553653	-0.00531723960858478
-0.0032637105102369	-0.0158769922795153
-0.00411957871889775	-0.0193490083763221
-0.00365865218429264	-0.019074102512763
-0.00477705745240472	-0.0171774926585493
-0.00607236655569255	-0.0123433992522452
-0.00265247677408764	-0.0185975570381928
-0.00459845498865064	-0.0185441568647576
-0.00355221209526615	-0.0119521347843569
-0.0118662458384726	-0.0192022061153
-0.0085125942672153	-0.0306970882142647
-0.021604479860373	-0.0257533505967485
-0.0100121762516662	-0.0201666337511024
-0.00228982318434599	-0.0160111052181906
-0.00106099673709707	-0.0209207917736713
-0.00527653419722535	-0.00461510020619738
-0.0327683382077996	-0.0139984686616394
-0.00777744804032198	-0.0204161874124175
-0.00130061245289991	-0.0238092496108039
-0.0179538709603395	-0.0114040018467767
-0.00631352548198342	-0.0127396070286683
-0.016021482013604	-0.0340272466107809
-0.00534626236389492	-0.0229317875166735
-0.00386150433227922	-0.0152832628502111
-0.000658142011857437	-0.00964681358601652
-0.00614914323358682	-0.00965318002300782
-0.0157411779971009	-0.023612708492024
-0.0024278871292886	-0.014819622987387
-0.012951786423522	-0.0198665509423574
-0.0042104887668803	-0.0199544216158291
-0.00380532417191374	-0.0225555191131133
-0.0402869323164589	-0.0235402145170023
-0.0146175552963304	-0.0142152598636007
-0.00857274950675456	-0.0136346894573405
-0.00944681618881104	-0.0197158486303043
-0.00389625233168592	-0.00837243494642103
-0.00490103236118401	-0.00775242793938438
-0.00249314839172384	-0.0128789315968809
-0.00226855264649024	-0.0148586603908112
-0.0157265622070775	-0.0136625783416394
-0.00419781961663154	-0.0181864980603097
-0.00486480538801158	-0.0238620962236991
-0.00605873306330318	-0.00977515357346018
-0.0110766212110243	-0.00632302585843797
-0.00360060879079648	-0.0201290297198167
-0.00822162434539949	-0.0249895349505536
-0.00798766724661877	-0.024077818189791
-0.00253623194291112	-0.027341763261742
-0.00793876363889164	-0.0170656578470279
-0.0174106907424979	-0.0198242626729651
-0.00274204512208129	-0.0288984639433476
-0.00752047053893874	-0.00612934005525486
-0.00221310362235415	-0.0144795061479641
-0.00908988810865929	-0.0164233361602978
-0.00300101667927106	-0.0242336379738546
-0.0283540590116037	-0.0194872325618444
-0.0197364417935446	-0.00449912813043052
-0.00310197845033653	-0.028067026026284
2.32386168864374e-11	-0.0147555955841601
-0.0088452970794136	-0.00989736621753397
-0.00176178473212896	-0.0148785943574379
-0.00627877930571104	-0.0129926118416999
-0.00296017899110564	-0.0129403006357779
-0.0125810150072838	-0.0152064410431663
-0.00344537230745266	-0.019343138631717
-0.00504107354094669	-0.00598297382966257
-0.00455993153585385	-0.0199123639159808
-0.00332774614982653	-0.00487714518299127
-0.00176114793102817	-0.0148586603908112
-0.0207328704175862	-0.00418738856794153
-0.00280295115493701	-0.0196542679276321
-0.0055312240539004	-0.0114977064436164
-0.00676035960110615	-0.0263335357067458
-0.00353976916912502	-0.0186037003125244
-0.0194901330212945	-0.0145821718917243
-0.00682688487739113	-0.0172906784014185
-0.0028461515339517	-0.0186250428667903
-0.0109267848353922	-0.0189343810012064
-0.00725426478386808	-0.018976690534155
-0.00604301839943864	-0.0181543919139437
-0.0023664148353486	-0.0113813124552825
-0.0830844994472177	-0.0137206592345268
-0.0136793716797721	-0.0219541371056372
-0.00333625661801339	-0.00730820816821847
-0.0100452454304593	-0.0227144890474394
-0.00729066513688049	-0.019967422229663
-0.00277826163588648	-0.0104871185677186
-0.0140738879626743	-0.0109706396975485
-0.0555015879721532	-0.00418738856794153
-0.048587323768529	-0.0136765936145649
-0.0021877620931458	-0.0366508713513427
-0.0123983981160194	-0.00334493449491496
-0.00835895052326206	-0.0191808820675248
-0.00230003227109753	-0.0313072775145592
-0.0136584433984558	-0.022969315405931
-0.0124132044684768	-0.0180750017019593
-0.00637642958289665	-0.0140623982240905
-0.015146920729546	-0.0215168835007123
-0.00210201798632006	-0.0132602314014453
-0.0185193366451528	-0.00833011787035256
-0.00520818323137373	-0.0382414815989166
-0.0234535585272812	-0.00999113462641186
-0.00258860108800925	-0.0120756421522309
-0.00445756128398869	-0.0212123051561276
-0.0187906580664889	-0.0122757467430553
-0.00233912526528705	-0.0189032909463229
-0.0055058770673205	-0.0227318264342179
-0.0251771412247931	-0.0158058688578268
-0.00382451599563463	-0.00846027108886759
-0.00533923750733232	-0.0148336038442828
-0.00375031171863409	-0.00383056793753448
-0.0119367144527661	-0.0154503830234209
-0.0105630177006659	-0.0240043625039812
-0.0218001853986681	-0.0149277508624264
-0.00391827434360529	-0.0168715660673646
-0.000878228831066051	-0.015375920343251
-0.00301964916115102	-0.0117109496388872
-0.0302702547194956	-0.0191488656906833
-0.00612908771516554	-0.0162053040630798
-0.00365455511546081	-0.0192388010727547
-0.0115475316490659	-0.0351952242447367
-0.00532931029303514	-0.00561595706755049
-0.00210614935224151	-0.0170431465469427
-0.00633028253068699	-0.0151650341466324
-0.00531447972048929	-0.01635950670943
-0.00655479774349369	-0.0307079486034832
-0.00451359476846097	-0.0201991940157919
-0.00904283588579139	-0.00292291087975928
-0.00862365596524019	-0.0124683951448534
-0.014741529578422	-0.00258201307066793
-0.000605597652603516	-0.00583830121802285
-0.0129486149418912	-0.0112482384620366
-0.0201609549368105	-0.00457418289259505
-0.00443398368641848	-0.0240819416755828
-0.0111910321707151	-0.00353829309623508
-0.00250936863023995	-0.010834949147891
-0.00342778631592586	-0.00699563143524428
-0.0489686386727792	-0.0201556951353886
-0.00329375530108636	-0.0199923144213721
-0.00761631593803779	-0.0239417599597187
-0.0026789193210677	-0.00470030217526542
-0.00395305435965545	-0.0176485910408296
-0.00548949068289283	-0.0178293154505979
-0.00177422779119946	-0.0120119022593676
-0.0071875423589171	-0.0280250451041928
-0.00317216009654065	-0.0314962658357544
-0.0103060925516362	-0.0139830249619597
-0.00641913208609662	-0.01117025240852
-0.00710825122123483	-0.0366980433274073
-0.00346632545837037	-0.00421226839606878
-0.00591664225437892	-0.010953415807302
-0.0036004102727877	-0.0202670624213168
-0.00688786025436608	-0.00648376899833854
-0.0122062161278105	-0.0141673792325946
-0.00507978121507748	-0.0188666076683373
-0.00249314839172384	-0.00277799402539853
-0.00578076202181073	-0.0165304361854583
-0.00546908686740972	-0.0198703502345809
-0.00520906190391998	-0.0258019577889434
-0.00469181746773864	-0.00430385111195089
-0.00288373514725837	-0.0247648077342723
-0.0329140571300119	-0.010142735750777
-0.00850265398031672	-0.0264676096752194
-0.00497232064726608	-0.0092242750673774
-0.0185408932801127	-0.0217980597563658
-0.00467891479933376	-0.00787482720465601
-0.0036543104568462	-0.017916178150112
-0.00459453291489184	-0.0163641346086074
-0.00759271827917377	-0.057326953880394
-0.00677367049824411	-0.0189753276398801
-0.010116574250749	-0.0177968389931838
-0.00246655584136399	-0.00897781099362206
-0.0128877927414769	-0.0158716026954065
-0.00267465324143219	-0.0158236311323807
-0.017143714918353	-0.00913626456263996
-0.00128120186358495	-0.00404214861152651
-0.00185049687399141	-0.0163950364074949
-0.00340817790135595	-0.0135766607903863
-0.00197734240309925	-0.0128753179576546
-0.00126254019530743	-0.0439390549240622
-0.00450011220961773	-0.0177209944004367
-0.00228903254845531	-0.00643338323309107
-0.0192706543793916	-0.0171658847133405
-0.0824416723092415	-0.00561912932751509
-0.036411895229898	-0.00731545754833356
-0.00393017148171943	-0.0180870548914059
-0.0110065057335239	-0.0184805896832682
2.32386168864374e-11	-0.0621550719874327
-0.00719013577526674	-0.0216600672840404
-0.0240220121629318	-0.00801179487684686
-0.00673284129479628	-0.00817367359189199
-0.00671264313673065	-0.0299548276497128
-0.00538591333390326	-0.0165830940048254
-0.00490397809469035	-0.0101303828836919
-0.00390466388540188	-0.0170984959102788
-0.00279504510702279	-0.00661644603597525
-0.00204394111609106	-0.0170554475436468
-0.0192495402725707	-0.0237982610165851
-0.01336010871572	-0.0166936940612609
-0.00479085476700263	-0.0230632586434289
-0.0318637527386	-0.00801855288062162
-0.00173287437770341	-0.0067107598175799
-0.00510989545430148	-0.0259342126597453
-0.00766666860644316	-0.0144168776874189
-0.0166793195632493	-0.0186707811878449
-0.00110423318797893	-0.0111397174223281
-0.0031147541490291	-0.00996020431956345
-0.013452305845741	-0.0344479099555387
-0.0190074227745748	-0.0147980382516936
-0.00314355407830602	-0.0109083463143409
-0.00215112946755499	-0.0096463914403225
-0.00347946630333277	-0.017393970994844
-0.00169668627115247	-0.021026550652353
-0.0253989494813632	-0.0103575599873944
-0.00825750166723691	-0.00672641594881585
-0.00498494310416801	-0.00975714635486375
-0.00174447340529113	-0.0255754314968345
-0.00493136482771245	-0.00727836768702926
-0.00905338550611487	-0.00207134231548699
-0.00811849035428702	-0.0225894044927156
-0.00233428437375742	-0.0116104128937391
-0.00240480817476193	-0.017611686499725
-0.00339142873959238	-0.0135458892938146
-0.00103178591143213	-0.00660931138784704
-0.00527914653663992	-0.0101392985374391
-0.00913552612692569	-0.0049912632346014
-0.00209259617328486	-0.00897696667839226
-0.0257060682591579	-0.0169732516198797
-0.00429827867033878	-0.0341595335507024
-0.00516659374362546	-0.0240178297132422
-0.00216098064212658	-0.0128053754135066
-0.00288286397688408	-0.0213621137573106
-0.00161043884258574	-0.0108235732717775
-0.0152153267145332	-0.0104437104206113
-0.0148692417768495	-0.00207134231548699
-0.00577659406646503	-0.0139600713847571
-0.00356659620069121	-0.010173607878386
-0.00561257631679476	-0.0165094952332983
-0.00812109341971434	-0.0151259141850501
-0.00617287971727158	-0.0336116489465181
-0.00361688473859524	-0.0157070363418538
-0.0317268863965102	-0.0248514379095313
-0.00157173601078154	-0.0277956373319161
-0.0353722604178861	-0.0154314672525102
-0.00399506739061022	-0.016074927499558
-0.00357619136804158	-0.00331009346266696
-0.00428034040343193	-0.015246523540031
-0.00280863664113087	-0.0157718690723731
-0.0124689412561219	-0.0250361035096575
-0.00654613030003741	-0.0128885209097303
-0.00405204954709691	-0.0186413134380528
-0.00948861870920009	-0.0102055811235972
-0.00790323756000167	-0.0158284412488881
-0.00423156957180131	-0.0168937150318243
-0.0047241047801372	-0.0140808474873253
-0.0208609258298982	-0.00490323660651328
-0.00648746334200105	-0.0210762743428702
-0.0102945127362815	-0.0146247626900045
-0.00876270489470392	-0.0156246959902084
-0.00546147200978569	-0.016546010587367
-0.00929576539299952	-0.0210862150276229
-0.0146001471926205	-0.0213495382948349
-0.0057322878537374	-0.0132300808688048
-0.0127490426539689	-0.0199941329912697
-0.0119997844778821	-0.0090169315301288
-0.00682291093354271	-0.0301476484136148
-0.00884160511266685	-0.0292072502811082
-0.0129711043213134	-0.0106576238647529
-0.00262685852075699	-0.00911904979910924
-0.012782927516297	-0.0166168310127152
-0.0390043049565886	-0.0185929581753956
-0.00305703859065412	-0.0145473863095049
-0.00797474456007368	-0.0250257811787453
-0.00854572250036357	-0.0284007265774669
-0.00624428817706389	-0.0121091042804487
-0.0227160925386214	-0.0283147277376387
-0.00204769743203078	-0.00692234499744676
-0.00395068108822113	-0.0102866186482801
-0.00782758815502354	-0.0272653257113019
-0.00469011865310493	-0.00787482720465601
-0.00471831830545709	-0.0261199421945493
-0.0042032459190935	-0.0336730791186268
-0.00100687121243003	-0.0127166975820583
-0.00134889189415047	-0.0140311367899535
-0.00175893139467409	-0.0090169315301288
-0.00389568776030956	-0.0408361265640909
-0.00176753527339365	-0.0105973192522219
-0.00570212362589296	-0.0172656777698282
-0.00280154702566647	-0.0166308271290889
-0.002332402460251	-0.0154640413954045
-0.00234562219915036	-0.0220610108607986
-0.00333534131376149	-0.0102563436015264
-0.0195367309146974	-0.0192433208997693
-0.00491906751939623	-0.0164970709658649
-0.00463600346648459	-0.019890655876761
-0.00228834873149703	-0.0171364269216365
-0.00575896724080363	-0.01949441195419
-0.0105403681993076	-0.017037909939482
-0.00824520830741566	-0.0155981292996222
-0.019903340539017	-0.0125148228071738
-0.00617404607254397	-0.0068984696927299
-0.00193560878045298	-0.00843367761860172
-0.0045350923738233	-0.0141626513259158
-0.00735387764103598	-0.0174439161631454
-0.0214284565816404	-0.0257504011186504
-0.0275165902883249	-0.0100096986652351
-0.00749351048369978	-0.0220032419982667
-0.00569766381031792	-0.00665175735157916
-0.00858587133256987	-0.0139829952268487
-0.00262293566616816	-0.0336087713189219
-0.00403360545921036	-0.0085709619497717
-0.00190751514281113	-0.0230496467024534
-0.00331709254006166	-0.00721883905944719
-0.00829586541513929	-0.0221356534899117
-0.00419518137422051	-0.0336851532734943
-0.0164857767564213	-0.0276186906255755
-0.00561249265924377	-0.0120158823507738
-0.00914773808714221	-0.0186707811878449
-0.0086724664067776	-0.00515974233649261
-0.00758671792732937	-0.0138129758651415
-0.00242682000823014	-0.0163434629134619
-0.090927607354188	-0.0420825684774915
-0.0197162311402156	-0.0227093595943351
-0.00987876929107326	-0.0170376804927265
-0.0139705967504907	-0.0285040164466135
-0.00283928213425075	-0.0203501729426268
-0.00597485958463644	-0.014393914969347
-0.00779817496254319	-0.0127166975820583
2.32386168864374e-11	-0.016730235236026
-0.0431172770233709	-0.0256727769513563
-0.0076815464055272	-0.0207223221375891
-0.00497476176602513	-0.00702227864946998
-0.0217892156332333	-0.00298506597316494
-0.00720977654932402	-0.00997053262657028
-0.00281869237958557	-0.0161720900925056
-0.00146083274141057	-0.0213225650766753
-0.0017516616169	-0.0106622901423303
-0.00299961409545026	-0.0185971430051776
-0.00414724178868208	-0.014347674611386
-0.00682355691538458	-0.0181821514592696
-0.00297961204670985	-0.0234005659138114
-0.00140296865211271	-0.0163549285121077
-0.0176908352046541	-0.0179435080251804
-0.00711527066749733	-0.0230480307021766
-0.0803160565896191	-0.0216105019596422
-0.083970826526209	-0.0137893283949403
-0.00316705838122438	-0.0137207093968845
-0.00489459523908493	-0.0186707811878449
-0.0573357072065098	-0.00744293503313776
-0.00338103690002846	-0.0230343658596603
-0.00937182037085195	-0.00990346077042069
-0.00632335254419776	-0.0321284296966273
-0.00227672328290586	-0.0195276411972705
-0.00498842503034952	-0.00733189862826158
-0.012143628675699	-0.0142995555391356
-0.00682089476954809	-0.00952848844075901
-0.0122993946693717	-0.0144815343362406
-0.0101941151808001	-0.0146141467452719
-0.00201249219715952	-0.0192983325184836
-0.00200310448494575	-0.015600178896777
-0.0119129531211065	-0.0208184479774167
-0.00288959803328555	-0.0148586603908112
-0.0105221151645387	-0.0167380050237758
-0.00513129131472038	-0.0209460045672895
-0.00813654176446302	-0.0180725833384669
-0.00963247393541165	-0.0296329189376922
-0.0188085260609902	-0.0120741500307338
-0.00149286799427694	-0.0123083507401272
-0.0131199845380164	-0.0035352502463265
-0.041400125413052	-0.0347208836747356
-0.0154204833212537	-0.0183502107352673
-0.0043145532767993	-0.0189025500609735
-0.00520595306250152	-0.0254467851441816
-0.00495548599503364	-0.0200181960403984
-0.00390959511760808	-0.0112669239016018
-0.0123876147693892	-0.0168020571288412
-0.00927393033026471	-0.0225051491042793
-0.0100135961292912	-0.0186905667593899
-0.00531472672687453	-0.00813614123296358
-0.00215453176482496	-0.00836153744066702
-0.0161216294752805	-0.0317952981663896
-0.00895515882000923	-0.0160445838861781
-0.00576738162265374	-0.0176845530506143
-0.012637479007124	-0.0212648255453791
-0.00634464298041403	-0.020477249897721
-0.011915866661175	-0.033256728660206
-0.00700774018422367	-0.0162670781897554
-0.00380568459589908	-0.0317674641857529
-0.00776817122918293	-0.00820877320203334
-0.0012524029735759	-0.0159522824175869
-0.0103049219484243	-0.0146875006003343
-0.00422272026559388	-0.0251858007257414
-0.000738794860408021	-0.00861493885174011
-0.00928195284011541	-0.015601317853409
-0.0203787551553077	-0.00609674224780441
-0.0124968544995001	-0.0186890420934956
-0.0243862066642174	-0.00643262355246377
-0.00305124519375451	-0.0235402145170023
-0.0130918670651913	-0.0127252830380057
-0.012071745648816	-0.0298284135678165
-0.00437676900650258	-0.011229841011816
-0.0145866202246001	-0.0115101977638237
-0.0102480593072624	-0.0170787822752469
-0.0052283215393537	-0.0208343859294051
-0.00398836650190417	-0.0164654483332478
-0.00833145256153594	-0.0140623982240905
-0.0208958795071718	-0.0105203259734201
-0.00180906753297367	-0.0153722928620546
-0.00528294637940239	-0.0129392598583034
-0.0128913180433228	-0.0235576490502894
-0.0103922270773583	-0.0291350081891406
-0.054057354582041	-0.0166768756114919
-0.00239447703002389	-0.00484892083981552
-0.0082812198796107	-0.00884384891059327
-0.0526883113515856	-0.0372402707751833
-0.00604152148664582	-0.0177214362908036
-0.0184882054870432	-0.00472271077807506
-0.0152291749477413	-0.024029438773027
-0.0117709131324763	-0.00555312242493029
-0.00390294732585729	-0.0196015521078805
-0.0133692014043449	-0.0169557930451574
-0.00625220823898168	-0.0658857294605466
-0.0328147308145596	-0.0171364269216365
-0.000780069830761929	-0.0231236181174239
-0.00191452649765514	-0.0364050270116014
-0.00387923356502169	-0.017954619507486
-0.00348257485941626	-0.0104508869732282
-0.00463444915391459	-0.0140623982240905
-0.0171044118782706	-0.0119195747543992
-0.00569156861202008	-0.0138206353123704
-0.00353560527207332	-0.0107865714577351
-0.0083604912720787	-0.0110232711723513
-0.0172652221216946	-0.0105029707293425
-0.00393036797767406	-0.0183014764036105
-0.0088049612176281	-0.0138978209275814
-0.0050211879280818	-0.0149807207854941
-0.0241127236299092	-0.00934781771193572
-0.028991895484234	-0.0313969197971608
-0.00324034036568571	-0.0121005004867727
-0.00684695367827622	-0.0169119219264945
-0.010366674827467	-0.0265148728712614
-0.00289646464924913	-0.0138129758651415
-0.0310353076361567	-0.00861041260689063
-0.0042260633131651	-0.0148336038442828
-0.00697845507224284	-0.011941532700882
-0.00524584702776037	-0.00872382357088549
-0.00474284021380873	-0.0362356391298547
-0.00579464383325794	-0.0110819105601088
-0.0141327554393718	-0.00641217097182618
-0.0164862137572716	-0.0117487277936595
-0.0392052933104859	-0.0153283291431053
-0.011795473251871	-0.0265626378277124
-0.00569797719761248	-0.0169785207093897
-0.00260045642923694	-0.0149263537150284
-0.00240982159721422	-0.0156321511542239
2.32386168864374e-11	-0.0375087083867405
-0.0047445325990211	-0.0106863349339161
-0.000782299886099983	-0.0406552501372587
-0.00534827670786641	-0.0331710001808836
-0.00322322771433037	-0.0369541684066301
-0.0124774087094327	-0.0125553948212597
-0.00157069157048408	-0.0109123219189755
-0.00744697803753471	-0.0148586603908112
-0.0152991726604028	-0.0186258190380862
-0.00230780535836307	-0.01165714886219
-0.00427170571121412	-0.0160602020731736
-0.00120571019700834	-0.00641217097182618
-0.0105632528110468	-0.0246244410068285
-0.00121556842308116	-0.0192557579225154
-0.00214690442434808	-0.0270957440758356
-0.00405795994397948	-0.0202629290908714
-0.0040672485374286	-0.0272469889614615
-0.00459376748783073	-0.019127213125872
-0.00775416791506622	-0.00225609651598459
-0.00992379616271734	-0.0148336038442828
-0.00555052675187575	-0.0178238430721562
-0.00320788475955124	-0.00928950153278636
-0.00296558949143959	-0.0179936054320348
-0.00585003573881056	-0.0189005053054843
-0.0188056412372165	-0.0181546395558754
-0.00222404694464676	-0.019497459974622
-0.0113547447072911	-0.0147531415138977
-0.0376591585471216	-0.0269429403703197
-0.00338917478418077	-0.0169494987085973
-0.00212088850586893	-0.0100367673518293
-0.00418953990791216	-0.0146164883189331
-0.00809107604033129	-0.032128565733511
-0.0224080826561416	-0.0193653408881963
-0.00726990230660744	-0.0190263499209855
-0.0048913451633385	-0.0061844603561009
-0.0319658764606236	-0.0343815354514585
-0.00447667438592135	-0.0107791249799911
-0.00143199663013306	-0.0241998012678412
-0.00254465222591588	-0.0113767438563437
-0.0191628289354018	-0.0150518853494186
-0.00836208220515058	-0.0170362084543667
-0.00484691299717559	-0.0111960684287966
-0.0159967197373131	-0.0248327930574627
-0.00919363460826153	-0.0102747129288268
-0.0104985267366427	-0.0122122664347397
-0.0015084304905949	-0.0139715608151874
-0.00847594495271941	-0.0171364269216365
-0.00053612176887942	-0.0197642763531725
-0.00792061325626664	-0.0316422990904482
-0.00708536712892302	-0.014510013162403
-0.0239820226457036	-0.0202765066276836
-0.00264723554224037	-0.0090169315301288
-0.00522934024715509	-0.0256720621037182
-0.00104989288920108	-0.0145892117793032
-0.0088139753377894	-0.00849777969855421
-0.0323846768646944	-0.0194276684870491
-0.0118035399006592	-0.0156093667816498
-0.00175403859395317	-0.0177669814939327
-0.00328884992847775	-0.0238496059605904
-0.00505266480215467	-0.0132300808688048
-0.0080445283359634	-0.00567109068772838
-0.00987971252012409	-0.037083912572061
-0.0053257548682554	-0.00472959614836705
-0.00378801033264892	-0.0164136255315012
-0.00274821204614689	-0.00836166267376154
-0.0190244103924871	-0.00504123775885648
-0.00575939035797708	-0.0137142478093959
-0.00503808781319447	-0.016553867111267
-0.000872226845237414	-0.00411419783380151
-0.0075162795573963	-0.0139488020603105
-0.00272421511996731	-0.0132300808688048
-0.00310077203634326	-0.0168821714126688
-0.0166831662356515	-0.0222077932870813
-0.0166285505128606	-0.0100816197934106
-0.0237520749212458	-0.0289045371692972
-0.0123283639323791	-0.0129722541581736
-0.039531059728849	-0.0165572979691355
-0.00642724640586875	-0.0127221665572971
-0.0043821137503437	-0.00692308616522889
-0.0054581742242437	-0.0297240697664256
-0.00399507600687095	-0.0190841463375897
-0.00351120739878405	-0.00418738856794153
-0.0052608840547835	-0.0134844829520113
-0.00177870878604741	-0.00382758213102312
-0.00543063256151161	-0.0216044178106513
-0.00230817236321581	-0.0160352245480026
-0.0102466998010714	-0.0102747129288268
-0.00720087904322362	-0.0195624745038945
-0.00456241092730465	-0.0169246909681386
-0.014146325405175	-0.00434150261994723
-0.00601665981640835	-0.0194234270348703
-0.00372704397717021	-0.00879676846437095
-0.00705397440679808	-0.0342272026895165
-0.0515718898954852	-0.0140083093116703
-0.0035774150501891	-0.0166506391780085
-0.000887641278557456	-0.0249024941067652
-0.00320203378019495	-0.00787482720465601
-0.00427586211035389	-0.0198712403025626
-0.00251016448580855	-0.0200950319089446
-0.0316502060941606	-0.0148336038442828
-0.00878492967256627	-0.0200672523887951
-0.0019388152875643	-0.00679950898219138
-0.00318499958855272	-0.0317374341732054
-0.00552680466132726	-0.0105303006400968
-0.00799337003946202	-0.0197761958000706
-0.00351392048305775	-0.0182521824722232
-0.0104962517144422	-0.0127175440887502
-0.0337928109671859	-0.0127857195200574
-0.00381766553896586	-0.011127936243409
-0.00117412613223939	-0.00595801006778945
-0.0210881829162347	-0.0176503931978172
-0.00536294406874034	-0.00418738856794153
-0.00371528545142901	-0.0163549285121077
-0.00371216285687091	-0.0261322324849743
-0.0152713116225827	-0.0180521284671286
-0.00302383240526092	-0.0124871832020525
-0.00771343099523452	-0.0138129758651415
-0.00239483881636536	-0.00825895039447053
-0.0362524396092942	-0.02535514060295
-0.0325512670437647	-0.00723461549410291
-0.00469752171019084	-0.0178073095208355
-0.00632148575021704	-0.0226124098009071
-0.00530385716204197	-0.0161389230192335
-0.00953512281779351	-0.0144627610150975
-0.00480765837009966	-0.0217027334380734
-0.0104558038342345	-0.0140568936847184
-0.00404882792711768	-0.0133663546077395
-0.00617058478585722	-0.00982433891828412
-0.0139397765071289	-0.0200916575323909
-0.00562506899512653	-0.0228719113177657
-0.0112087406005695	-0.0183125386908169
-0.00591562390474044	-0.0188776054129996
-0.00360746008471566	-0.0147535486863692
-0.0061633328141264	-0.0216333217479679
-0.015675722226877	-0.0101826332731028
-0.00213694489144662	-0.0331981766513991
-0.00796885358838748	-0.0257067499597068
-0.00815473004670289	-0.0345499461138612
-0.00741058591057608	-0.00801179487684686
