# Supplementary material for: Minimisation of metabolic networks defines a new functional class of genes
Source: Nat Commun. 2024 Oct 31;15:9076. doi: 10.1038/s41467-024-52816-2 (PMC11528065; doi:10.1038/s41467-024-52816-2)
Supplement: Supplementary file 12 — Source Data [file 41467_2024_52816_MOESM12_ESM.zip › Source Data for the Figures 15 Sept/SI Fig 2 Source Data.xlsx]

## Sheet: Sheet1
SD Medium	Minimal Medium	YPD Medium	SD Anaerobic Medium	Minimal Anaerobic Medium	YPD Anaerobic Medium
188	192	194	217	211	215
191	194	194	216	211	217
189	194	187	216	211	215
190	195	187	215	212	217
185	194	192	217	212	215
187	194	192	217	214	215
189	195	193	216	212	215
183	194	192	217	214	216
192	193	192	216	212	217
191	195	192	215	214	216
191	193	191	215	214	216
191	195	190	216	214	216
183	189	186	217	213	215
190	193	186	217	209	215
192	191	192	217	209	216
184	187	191	215	209	217
191	194	184	217	211	217
186	193	184	218	212	217
191	193	192	218	211	217
182	193	187	215	209	216
190	192	191	216	211	216
191	188	192	215	211	213
187	193	192	217	212	217
191	195	190	218	213	216
190	190	192	219	211	216
191	191	192	219	211	217
189	193	190	218	212	218
187	195	193	216	212	218
190	191	193	214	211	218
184	191	193	217	211	216
190	190	193	216	214	217
188	195	190	215	212	217
188	195	192	218	214	217
188	194	193	218	214	218
191	194	187	216	212	216
186	194	185	218	212	215
189	190	192	219	213	217
189	194	186	216	213	217
190	193	186	217	212	213
190	193	191	214	215	216
189	195	192	214	215	215
189	194	192	217	212	215
191	194	190	215	213	214
189	192	186	215	214	215
185	193	190	216	210	215
187	193	192	216	211	214
191	195	190	216	212	218
185	190	187	216	210	213
185	189	194	215	213	216
189	194	194	216	213	215
184	188	186	216	213	217
183	193	186	218	211	216
189	188	193	214	212	216
186	190	185	216	212	216
187	190	191	213	211	217
190	189	188	215	211	215
190	192	192	217	210	216
190	192	190	218	214	216
186	192	189	214	212	217
189	189	189	216	214	215
190	191	190	217	211	217
190	190	192	216	211	216
182	194	192	218	211	215
187	187	192	217	212	214
190	192	187	217	213	217
191	189	190	216	213	214
183	188	184	217	209	216
189	195	189	219	209	214
189	191	184	219	209	217
191	194	184	218	213	217
191	190	184	215	213	216
183	192	185	217	210	217
190	194	184	212	213	216
190	187	191	216	213	216
190	187	190	219	212	215
184	188	191	218	211	217
186	195	191	217	211	216
190	188	191	216	212	216
189	193	190	215	212	217
189	191	187	217	214	217
191	191	191	218	212	217
190	187	190	218	212	216
189	187	190	218	212	216
185	194	186	217	210	215
185	194	191	215	211	216
185	194	192	216	213	216
187	190	192	216	212	215
184	189	194	215	213	216
187	189	184	216	213	216
185	193	187	216	211	216
185	196	193	215	211	215
186	189	193	218	213	216
185	193	189	216	210	216
186	193	187	218	211	216
188	188	190	216	211	217
188	193	185	215	213	217
188	188	188	215	213	217
181	191	184	214	212	217
185	193	189	218	210	214
185	194	187	214	212	213
191	192	184	216	212	216
182	190	186	218	211	217
190	194	191	218	213	216
189	191	192	216	209	215
187	195	192	214	209	215
190	190	185	215	210	215
188	191	191	216	214	217
188	195	186	215	215	213
183	188	186	217	210	217
183	195	191	218	210	215
190	191	187	218	211	214
186	187	186	216	211	215
182	186	186	217	213	217
191	192	190	217	211	218
187	190	186	216	210	216
181	194	191	217	212	217
189	195	190	216	211	215
189	190	188	216	212	216
190	190	187	216	212	216
186	189	187	214	213	217
190	191	187	216	211	216
183	191	192	217	212	216
189	186	191	216	212	216
185	187	184	216	211	216
189	191	184	216	210	216
189	190	185	218	210	219
185	192	192	218	211	218
192	189	187	215	212	219
187	192	185	215	212	215
184	192	192	214	210	216
184	194	188	216	210	217
189	194	185	216	211	218
186	193	186	214	212	215
189	187	193	216	212	216
188	188	190	216	211	217
185	193	192	219	212	217
183	193	185	217	212	216
185	188	192	215	212	217
189	189	192	216	210	216
188	191	193	214	212	217
190	191	185	215	209	217
184	190	189	217	210	217
189	194	189	215	209	217
190	187	186	218	211	213
187	192	191	217	210	216
185	191	184	216	210	214
190	187	191	215	212	215
188	190	191	215	210	211
188	190	185	214	211	215
188	191	191	217	212	215
188	192	187	216	211	218
185	189	188	214	211	217
187	194	194	217	212	212
181	186	191	214	211	218
184	193	192	216	210	216
188	193	192	215	211	216
184	192	190	215	211	214
185	187	188	217	212	212
187	188	188	216	211	214
184	193	193	216	210	218
184	192	186	214	212	215
184	194	191	215	210	215
182	192	191	214	213	216
180	193	184	214	212	215
183	187	184	214	212	213
181	186	190	218	208	216
182	192	184	216	208	216
187	196	184	217	213	213
188	194	191	217	211	216
191	190	190	215	210	217
189	187	191	212	214	216
182	190	190	215	210	215
189	191	191	217	210	215
187	192	190	213	214	217
192	187	184	213	211	215
186	191	188	214	213	215
185	189	190	215	212	214
183	190	190	216	210	217
187	191	190	216	211	214
183	191	190	216	209	214
182	192	183	214	209	214
186	192	191	213	213	214
182	192	194	215	214	216
188	191	194	215	210	217
188	193	189	216	214	217
184	194	185	214	214	217
187	192	185	216	213	211
187	192	185	216	211	215
182	186	186	212	212	214
189	192	191	215	212	217
188	191	186	217	210	217
188	188	188	217	210	214
189	191	186	218	210	214
189	187	192	215	209	216
189	191	186	213	212	218
183	191	191	217	212	214
185	190	192	215	213	217
185	193	193	215	210	214
185	193	193	217	214	216
185	188	191	218	211	214
187	187	187	217	213	216
188	191	186	216	211	215
185	187	193	217	211	216
185	194	192	216	212	217
187	189	185	215	211	216
187	192	191	215	212	215
184	190	193	216	212	214
186	187	190	213	212	219
191	192	192	215	210	214
188	190	187	216	210	217
186	187	183	211	211	214
187	191	186	217	210	215
187	188	191	217	213	215
188	193	184	215	211	215
189	189	185	214	210	211
189	188	185	216	210	217
191	188	192	217	211	214
185	188	188	217	210	215
187	188	191	211	210	213
191	194	192	214	211	216
186	189	192	216	215	216
180	191	188	216	214	216
187	188	191	214	214	214
189	192	192	214	211	215
187	191	186	214	213	214
188	187	192	213	212	211
187	194	186	215	214	213
182	186	191	215	214	211
191	194	192	216	211	214
182	190	186	214	211	215
191	191	186	216	212	216
186	194	194	214	212	217
183	193	187	213	212	214
183	190	186	215	213	219
187	191	192	218	214	212
183	187	190	218	213	215
185	191	189	217	211	218
186	194	187	215	212	213
188	187	191	213	212	216
186	191	191	215	212	216
184	194	192	213	212	215
188	193	188	216	211	215
183	194	186	217	211	213
189	189	191	216	211	214
184	187	187	217	210	211
191	191	189	216	209	211
188	187	186	216	209	215
185	189	192	216	211	217
187	186	186	216	213	213
186	186	188	215	212	213
179	187	188	213	212	215
187	194	190	218	212	217
189	192	188	213	212	217
191	188	188	214	212	217
190	193	188	214	211	217
185	193	187	217	209	217
186	193	190	217	211	216
182	186	190	213	210	216
184	189	192	213	211	216
184	185	191	215	211	217
182	187	191	213	212	216
182	187	191	216	213	216
187	186	191	218	209	214
186	186	187	213	213	217
186	191	192	215	211	215
186	193	192	218	210	214
188	189	183	216	210	215
190	195	187	216	211	213
189	191	187	214	210	217
189	191	186	216	212	214
185	188	185	216	211	215
190	191	184	213	210	217
182	186	194	215	210	215
183	191	187	215	212	216
182	192	187	212	212	218
184	192	192	214	212	214
183	191	190	215	212	214
183	191	192	215	212	214
183	191	185	214	212	215
190	190	184	214	212	212
181	187	191	214	211	216
187	186	193	213	210	215
182	190	190	218	210	214
186	185	190	216	213	215
182	193	185	214	213	217
180	193	184	213	214	211
185	191	192	212	215	216
184	187	187	216	213	216
186	189	193	213	213	217
188	192	188	217	212	214
187	190	193	217	213	215
189	194	192	209	214	218
184	192	187	216	214	217
187	193	187	216	214	218
185	188	192	212	212	217
190	190	192	213	214	213
183	187	192	218	212	215
184	189	190	213	211	216
190	190	186	213	213	216
192	191	186	216	210	217
189	191	188	213	213	216
188	186	191	214	214	212
180	188	191	215	212	217
180	186	189	216	213	216
182	188	193	213	211	216
184	191	188	215	212	217
189	188	186	215	212	213
192	189	192	216	212	211
192	193	191	215	211	213
189	188	192	209	211	216
191	187	191	213	211	214
185	192	190	212	213	217
187	191	188	212	212	217
187	191	187	213	212	217
185	192	187	213	213	214
187	193	187	215	211	216
190	186	189	213	212	214
186	193	184	213	212	215
188	186	189	213	211	217
184	192	186	216	211	214
185	187	192	216	211	215
184	191	185	213	213	215
186	189	192	217	213	214
181	189	187	216	214	212
185	190	184	213	211	216
190	188	184	216	212	212
187	191	193	216	210	215
189	190	193	213	213	215
184	192	186	215	214	212
185	191	192	216	213	215
189	188	192	212	212	213
185	186	193	214	212	216
182	186	192	214	213	212
189	192	191	214	213	213
184	192	191	212	210	214
186	187	187	211	210	216
186	188	191	213	209	214
187	187	187	214	212	214
186	192	192	215	211	214
185	191	186	214	211	217
187	187	189	214	211	214
183	192	187	215	211	216
191	187	186	208	210	215
188	188	185	218	211	217
182	188	185	214	211	214
182	194	187	215	213	214
187	191	189	213	210	214
186	186	194	219	210	216
190	185	190	214	213	215
184	193	186	213	212	217
184	193	192	215	211	215
185	187	192	214	210	214
189	187	192	212	210	213
189	190	186	215	209	217
186	191	186	213	210	216
187	188	186	214	213	212
188	190	191	213	210	215
183	187	191	212	212	214
185	187	191	215	213	212
188	189	191	210	209	216
183	190	184	218	212	212
183	191	188	212	209	213
185	189	182	215	211	213
189	193	191	215	212	217
183	191	187	215	210	215
184	187	186	210	210	212
180	189	187	215	212	217
185	193	187	215	213	215
183	188	185	214	213	214
189	186	192	214	213	215
190	191	193	214	208	214
179	186	185	214	213	215
185	189	186	214	213	211
188	190	192	213	212	214
180	190	192	214	212	217
183	194	192	215	209	216
184	193	185	212	212	215
183	189	186	217	210	215
180	190	186	213	211	215
187	188	188	217	212	216
188	191	186	216	212	215
190	190	187	215	213	215
189	188	187	213	212	215
183	185	187	214	209	214
183	189	187	214	211	214
184	184	193	214	211	212
183	185	191	217	212	212
190	185	182	216	211	214
185	193	190	214	213	216
184	187	191	215	212	217
187	186	187	216	209	213
180	192	190	213	211	217
186	188	188	210	212	214
190	187	191	211	212	216
187	188	192	212	210	215
188	188	191	211	210	214
187	192	185	211	210	212
181	188	189	214	213	209
187	190	186	216	210	214
186	192	187	210	210	210
185	188	187	215	212	217
184	188	186	214	211	215
184	185	187	213	211	216
187	188	190	216	210	214
181	189	187	214	213	216
190	191	192	210	210	214
187	187	192	211	210	216
180	188	191	214	213	216
187	186	191	212	211	211
190	193	192	214	209	210
183	193	192	216	214	212
186	185	192	215	212	216
186	189	187	212	210	213
180	193	192	216	211	213
188	185	192	215	213	212
186	188	192	215	215	214
181	186	185	207	214	215
182	188	184	213	213	214
183	186	193	216	213	215
189	184	191	213	213	215
183	185	189	208	210	212
184	191	189	212	211	217
187	187	189	211	210	214
185	187	181	214	213	214
189	193	188	214	210	215
190	187	186	209	209	215
189	193	193	215	210	217
190	187	189	214	209	213
180	188	186	214	209	215
189	188	185	212	212	213
187	194	188	209	211	213
182	186	188	210	211	210
188	190	194	212	210	212
181	194	184	212	211	212
183	189	186	212	211	212
182	189	191	211	211	212
189	188	190	212	209	213
189	188	187	215	209	216
182	183	187	212	211	214
184	184	192	213	212	217
184	184	190	210	211	214
184	191	193	216	211	210
186	191	185	216	212	214
189	189	192	212	211	216
188	188	185	213	209	213
189	184	185	212	211	217
190	193	191	211	210	215
183	188	183	216	211	213
185	189	189	213	210	212
186	191	186	217	212	214
184	193	184	212	209	209
191	190	192	217	212	217
184	186	191	215	210	212
185	190	185	215	211	207
185	189	187	216	210	215
181	194	189	210	210	215
189	188	185	210	213	217
183	187	191	212	213	211
188	186	191	212	207	214
186	186	185	210	211	212
183	189	181	215	211	214
179	187	192	213	208	217
186	194	190	213	210	213
188	188	187	212	206	214
183	189	187	216	212	216
186	187	187	216	210	215
190	189	192	213	210	215
190	186	185	216	212	217
184	189	191	214	209	212
188	189	186	211	209	211
184	193	187	213	211	216
181	191	192	214	210	212
182	190	192	214	208	218
183	187	191	211	212	213
182	188	191	209	211	216
189	192	189	214	214	216
189	191	193	208	211	209
188	192	190	213	213	216
185	193	186	211	213	217
190	189	192	212	213	215
179	188	188	219	209	215
186	185	185	211	211	212
189	188	186	214	211	218
187	188	190	216	210	214
189	189	191	211	210	215
182	189	186	212	211	217
183	188	187	211	214	219
187	193	187	212	210	212
187	187	193	211	210	216
187	191	188	209	211	216
184	189	185	209	214	213
180	189	181	215	212	213
180	192	185	218	208	215
180	187	191	214	208	217
190	191	191	213	210	216
181	193	193	212	210	212
187	184	192	211	211	216
179	184	186	214	208	210
186	186	192	214	208	215
190	187	185	208	211	215
178	188	185	215	210	214
180	185	188	217	209	214
182	187	193	215	212	216
189	193	193	212	213	212
181	192	184	213	211	210
182	191	189	211	214	210
182	186	188	208	212	215
182	186	193	215	212	212
186	194	191	213	211	216
179	190	185	214	212	212
182	188	191	215	213	218
189	186	193	214	213	209
184	190	193	211	212	209
190	188	193	211	210	209
187	186	180	212	215	215
179	193	186	215	212	211
188	190	187	209	212	214
184	190	183	215	209	209
184	187	190	216	209	217
188	186	186	214	214	216
186	186	189	212	212	214
180	188	188	214	212	214
185	190	192	216	212	210
179	190	191	217	209	217
183	191	191	215	210	216
186	191	193	212	213	212
186	188	192	216	209	217
183	190	187	212	209	212
178	194	191	212	212	212
179	189	186	213	212	212
179	190	183	216	213	215
188	184	187	213	212	213
183	188	192	211	213	213
184	188	190	215	209	208
189	185	190	214	211	214
182	186	186	215	209	216
187	187	186	211	213	211
180	186	185	214	213	213
187	186	193	214	212	212
183	192	192	214	208	212
184	191	185	211	208	214
182	187	186	209	213	212
176	192	186	213	210	216
179	189	186	209	210	210
179	192	192	209	210	209
188	186	184	214	211	210
188	192	193	209	210	209
184	191	193	214	211	213
186	192	185	209	212	207
183	192	189	210	213	216
182	189	187	210	210	217
187	186	182	216	209	212
181	192	192	209	210	210
177	185	192	207	208	217
185	186	192	212	208	211
182	192	186	215	209	214
183	189	186	212	212	210
179	190	186	212	212	213
190	188	187	215	211	216
179	184	191	214	213	208
183	195	190	210	212	214
182	188	186	215	212	212
189	185	188	209	210	210
186	195	188	210	210	213
181	187	187	212	212	210
184	191	191	217	212	215
185	191	187	208	212	215
182	193	192	212	214	212
189	188	181	207	208	215
187	190	187	211	214	217
189	189	189	214	210	212
185	193	187	210	211	214
180	194	187	213	211	211
182	194	187	214	208	211
185	185	191	210	208	212
186	190	187	214	211	212
183	186	187	211	211	214
186	188	179	215	215	216
186	188	179	212	210	215
191	183	187	209	213	209
183	185	185	213	211	213
183	188	189	214	212	214
185	187	192	213	212	215
186	187	189	213	209	213
186	191	190	213	209	213
181	190	186	210	212	215
181	187	188	216	210	215
180	193	188	212	213	212
179	187	186	211	213	215
180	191	180	212	211	208
189	192	189	212	211	215
182	185	186	213	212	211
185	185	186	209	211	218
189	192	182	209	209	211
181	186	185	211	212	215
185	191	185	211	213	216
189	191	191	207	211	209
188	188	187	213	210	211
180	187	190	210	211	212
179	186	186	218	211	207
180	185	180	211	209	213
180	192	187	215	210	217
187	188	187	209	210	215
181	188	182	215	211	207
182	185	186	211	211	208
185	194	179	214	210	212
185	192	192	216	211	215
180	189	185	210	211	214
177	185	189	212	211	216
177	188	192	208	211	213
182	186	188	209	211	209
185	186	190	212	210	209
184	188	186	208	212	213
182	190	192	210	209	214
189	189	188	215	211	213
184	187	180	207	210	212
184	186	188	212	211	210
182	186	187	209	210	216
185	188	184	219	213	208
188	187	184	210	214	211
182	187	186	213	212	216
192	184	188	212	211	210
189	188	187	210	210	210
187	186	191	216	210	213
183	188	192	212	211	209
181	186	182	212	211	218
183	192	192	216	213	215
184	192	192	217	212	210
181	190	180	217	210	212
179	187	192	204	211	212
179	186	190	212	212	217
184	191	186	210	212	212
186	190	188	215	212	219
188	187	188	211	208	209
176	185	185	215	211	212
187	185	180	217	211	218
180	194	192	210	212	212
179	188	188	209	211	210
185	188	186	212	210	210
184	189	186	210	212	215
182	192	193	210	208	208
180	192	185	215	213	211
178	188	183	215	212	210
186	190	186	212	214	215
181	190	193	207	209	212
181	190	186	214	209	210
181	185	189	210	212	210
181	189	187	213	215	214
180	186	189	213	212	211
182	193	183	210	211	217
181	189	191	206	210	214
178	193	182	215	210	216
188	189	187	212	210	216
181	189	185	210	209	214
181	185	180	213	213	214
188	187	180	209	210	210
188	183	192	214	208	210
179	185	180	213	212	207
182	191	193	208	211	216
185	191	186	215	210	210
186	185	184	207	210	211
186	185	185	208	212	210
183	185	188	211	215	217
178	186	187	208	210	211
183	187	185	213	213	219
185	193	182	207	208	217
184	185	185	207	212	215
179	187	186	209	213	216
183	191	188	209	214	213
183	191	186	213	210	210
179	191	191	212	207	217
184	194	189	215	211	208
183	187	185	208	210	208
184	191	192	209	211	210
189	192	188	211	213	211
177	185	185	207	210	212
178	187	185	211	209	210
184	186	187	211	212	215
187	186	192	211	210	215
181	187	184	205	213	213
183	195	183	216	213	207
186	184	190	217	212	215
181	188	186	211	211	215
183	190	180	213	206	215
181	187	180	208	213	216
180	187	189	212	209	207
182	184	192	209	214	215
179	184	184	210	214	213
183	190	184	205	211	211
180	184	186	213	207	207
182	185	186	206	210	212
183	186	180	214	211	211
184	186	185	213	210	212
184	184	187	214	208	215
189	188	187	212	209	216
176	186	179	212	212	211
186	193	186	212	210	216
180	185	182	217	211	212
182	185	186	212	211	212
184	187	188	210	209	210
182	187	182	207	213	211
182	192	191	207	210	213
185	188	189	213	208	211
178	187	188	213	211	214
178	184	186	211	212	215
177	186	186	208	207	213
186	185	186	210	211	211
182	185	187	213	214	209
180	187	188	214	211	217
181	187	187	208	208	209
180	184	185	213	210	212
175	184	188	211	212	214
175	189	180	211	208	216
178	185	183	208	213	207
186	185	187	212	212	212
182	187	189	215	213	213
182	184	187	215	210	209
178	188	187	208	211	214
177	184	188	212	209	211
177	187	184	209	209	212
187	186	188	206	210	211
176	189	189	209	212	208
184	189	185	204	211	211
175	188	179	210	210	212
182	189	180	216	213	212
187	191	181	205	213	208
186	187	181	215	213	211
180	186	187	216	213	215
186	189	180	210	210	211
176	187	180	213	210	210
179	193	187	207	210	213
178	192	187	213	210	212
187	196	182	209	210	211
179	189	187	209	212	206
181	187	187	211	209	211
184	189	181	205	210	211
181	189	182	214	211	210
180	185	183	211	210	217
184	186	183	211	211	215
186	186	190	208	210	216
186	188	180	208	210	211
183	187	183	204	206	208
177	189	184	209	210	212
176	192	185	215	211	215
183	192	185	213	207	214
180	185	188	208	212	210
180	189	186	214	211	211
189	190	186	210	210	211
180	187	183	213	210	208
179	185	183	209	212	211
185	184	187	211	210	211
175	187	186	211	210	210
177	194	181	210	210	210
176	187	181	212	211	213
180	187	186	208	212	214
179	186	185	210	207	210
179		182	211	209	212
179		186	206	209	209
184		185	205	211	211
187		181	208	198	211
176		180	211	198	210
177		185	207	198	202
184		181	209	198	209
180		182	206	197	214
179		186	212	197	211
184		186	209	199	213
189		187	205	197	206
185		187	210	195	213
191		186	209	196	213
188		182	206		208
187		181	206		214
182		182	208		217
185			208		209
183					212
176					212
176					206
182					209
180					210
180					209
177					208
181					208
181					209
178					213
180					215
180					215
184					210
182					210
					210
					210
					212
					212
					206
					209
					211
					214
					199
					207
					209
					207
