# Supplementary material for: Minimisation of metabolic networks defines a new functional class of genes
Source: Nat Commun. 2024 Oct 31;15:9076. doi: 10.1038/s41467-024-52816-2 (PMC11528065; doi:10.1038/s41467-024-52816-2)
Supplement: Supplementary file 12 — Source Data [file 41467_2024_52816_MOESM12_ESM.zip › Source Data for the Figures 15 Sept/SI Figs 13-15 Source Data.xlsx]

## Sheet: Minimal Anaerobic_weights
w	1e-05	1.02096e-05	1.04236e-05	1.06421e-05	1.08652e-05	1.10929e-05	1.13254e-05	1.15628e-05	1.18052e-05	1.20526e-05	1.23052e-05	1.25632e-05	1.28265e-05	1.30954e-05	1.33698e-05	1.36501e-05	1.39362e-05	1.42283e-05	1.45265e-05	1.4831e-05	1.51419e-05	1.54593e-05	1.57833e-05	1.61141e-05	1.64519e-05	1.67967e-05	1.71488e-05	1.75083e-05	1.78753e-05	1.82499e-05	1.86325e-05	1.9023e-05	1.94217e-05	1.98288e-05	2.02445e-05	2.06688e-05	2.1102e-05	2.15443e-05	2.19959e-05	2.2457e-05	2.29277e-05	2.34083e-05	2.38989e-05	2.43999e-05	2.49113e-05	2.54335e-05	2.59666e-05	2.65108e-05	2.70665e-05
P(w)	1	1	1	1	1	1	1	1	1	1	1	1	1	1	1	1	1	1	1	1	1	1	1	1	1	1	1	1	1	1	1	1	1	1	1	1	1	1	1	1	1	1	1	1	1	1	1	1	1
(each row is a MMN)	1	1	1	1	1	1	1	1	1	1	1	1	1	1	1	1	1	1	1	1	1	1	1	1	1	1	1	1	1	1	1	1	1	1	1	1	1	1	1	1	1	1	1	1	1	1	1	1	1
	1	1	1	1	1	1	1	1	1	1	1	1	1	1	1	1	1	1	1	1	1	1	1	1	1	1	1	1	1	1	1	1	1	1	1	1	1	1	1	1	1	1	1	1	1	1	1	1	1
	1	1	1	1	1	1	1	1	1	1	1	1	1	1	1	1	1	1	1	1	1	1	1	1	1	1	1	1	1	1	1	1	1	1	1	1	1	1	1	1	1	1	1	1	1	1	1	1	1
	1	1	1	1	1	1	1	1	1	1	1	1	1	1	1	1	1	1	1	1	1	1	1	1	1	1	1	1	1	1	1	1	1	1	1	1	1	1	1	1	1	1	1	1	1	1	1	1	1
	1	1	1	1	1	1	1	1	1	1	1	1	1	1	1	1	1	1	1	1	1	1	1	1	1	1	1	1	1	1	1	1	1	1	1	1	1	1	1	1	1	1	1	1	1	1	1	1	1
	1	1	1	1	1	1	1	1	1	1	1	1	1	1	1	1	1	1	1	1	1	1	1	1	1	1	1	1	1	1	1	1	1	1	1	1	1	1	1	1	1	1	1	1	1	1	1	1	1
	1	1	1	1	1	1	1	1	1	1	1	1	1	1	1	1	1	1	1	1	1	1	1	1	1	1	1	1	1	1	1	1	1	1	1	1	1	1	1	1	1	1	1	1	1	1	1	1	1
	1	1	1	1	1	1	1	1	1	1	1	1	1	1	1	1	1	1	1	1	1	1	1	1	1	1	1	1	1	1	1	1	1	1	1	1	1	1	1	1	1	0.999116	0.999116	0.999116	0.999116	0.999116	0.998232	0.998232	0.998232
	1	1	1	1	1	1	1	1	1	1	1	1	1	1	1	1	1	1	1	1	1	1	1	1	1	1	1	1	1	1	1	1	1	1	1	1	1	1	1	1	1	1	1	1	1	1	1	1	1
	1	1	1	1	1	1	1	1	1	1	1	1	1	1	1	1	1	1	1	1	1	1	1	1	1	1	1	1	1	1	1	1	1	1	1	1	1	1	1	1	1	0.999108	0.999108	0.999108	0.999108	0.999108	0.998216	0.998216	0.998216
	1	1	1	1	1	1	1	1	1	1	1	1	1	1	1	1	1	1	1	1	1	1	1	1	1	1	1	1	1	1	1	1	1	1	1	1	1	1	1	1	1	0.999113	0.999113	0.999113	0.999113	0.999113	0.998225	0.998225	0.998225
	1	1	1	1	1	1	1	1	1	1	1	1	1	1	1	1	1	1	1	1	1	1	1	1	1	1	1	1	1	1	1	1	1	1	1	1	1	1	1	1	1	1	1	1	1	1	1	1	1
	1	1	1	1	1	1	1	1	1	1	1	1	1	1	1	1	1	1	1	1	1	1	1	1	1	1	1	1	1	1	1	1	1	1	1	1	1	1	1	1	1	1	1	1	1	1	1	1	1
	1	1	1	1	1	1	1	1	1	1	1	1	1	1	1	1	1	1	1	1	1	1	1	1	1	1	1	1	1	1	1	1	1	1	1	1	1	1	1	1	1	1	1	1	1	1	1	1	1
	1	1	1	1	1	1	1	1	1	1	1	1	1	1	1	1	1	1	1	1	1	1	1	1	1	1	1	1	1	1	1	1	1	1	1	1	1	1	1	1	1	1	1	1	1	1	1	1	1
	1	1	1	1	1	1	1	1	1	1	1	1	1	1	1	1	1	1	1	1	1	1	1	1	1	1	1	1	1	1	1	1	1	1	1	1	1	1	1	1	1	1	1	1	1	1	1	1	1
	1	1	1	1	1	1	1	1	1	1	1	1	1	1	1	1	1	1	1	1	1	1	1	1	1	1	1	1	1	1	1	1	1	1	1	1	1	1	1	1	1	1	1	1	1	1	1	1	1
	1	1	1	1	1	1	1	1	1	1	1	1	1	1	1	1	1	1	1	1	1	1	1	1	1	1	1	1	1	1	1	1	1	1	1	1	1	1	1	1	1	1	1	1	1	1	1	1	1
	1	1	1	1	1	1	1	1	1	1	1	1	1	1	1	1	1	1	1	1	1	1	1	1	1	1	1	1	1	1	1	1	1	1	1	1	1	1	1	1	1	0.999094	0.999094	0.999094	0.999094	0.999094	0.998188	0.998188	0.998188
	1	1	1	1	1	1	1	1	1	1	1	1	1	1	1	1	1	1	1	1	1	1	1	1	1	1	1	1	1	1	1	1	1	1	1	1	1	1	1	1	1	1	1	1	1	1	1	1	1
	1	1	1	1	1	1	1	1	1	1	1	1	1	1	1	1	1	1	1	1	1	1	1	1	1	1	1	1	1	1	1	1	1	1	1	1	1	1	1	1	1	1	1	1	1	1	1	1	1
	1	1	1	1	1	1	1	1	1	1	1	1	1	1	1	1	1	1	1	1	1	1	1	1	1	1	1	1	1	1	1	1	1	1	1	1	1	1	1	1	1	1	1	1	1	1	1	1	1
	1	1	1	1	1	1	1	1	1	1	1	1	1	1	1	1	1	1	1	1	1	1	1	1	1	1	1	1	1	1	1	1	1	1	1	1	1	1	1	1	1	1	1	1	1	1	1	1	1
	1	1	1	1	1	1	1	1	1	1	1	1	1	1	1	1	1	1	1	1	1	1	1	1	1	1	1	1	1	1	1	1	1	1	1	1	1	1	1	1	1	1	1	1	1	1	1	1	1
	1	1	1	1	1	1	1	1	1	1	1	1	1	1	1	1	1	1	1	1	1	1	1	1	1	1	1	1	1	1	1	1	1	1	1	1	1	1	1	1	1	1	1	1	1	1	1	1	1
	1	1	1	1	1	1	1	1	1	1	1	1	1	1	1	1	1	1	1	1	1	1	1	1	1	1	1	1	1	1	1	1	1	1	1	1	1	1	1	1	1	0.999133	0.999133	0.999133	0.999133	0.999133	0.998267	0.998267	0.998267
	1	1	1	1	1	1	1	1	1	1	1	1	1	1	1	1	1	1	1	1	1	1	1	1	1	1	1	1	1	1	1	1	1	1	1	1	1	1	1	1	1	1	1	1	1	1	1	1	1
	1	1	1	1	1	1	1	1	1	1	1	1	1	1	1	1	1	1	1	1	1	1	1	1	1	1	1	1	1	1	1	1	1	1	1	1	1	1	1	1	1	1	1	1	1	1	1	1	1
	1	1	1	1	1	1	1	1	1	1	1	1	1	1	1	1	1	1	1	1	1	1	1	1	1	1	1	1	1	1	1	1	1	1	1	1	1	1	1	1	1	1	1	1	1	1	1	1	1
	1	1	1	1	1	1	1	1	1	1	1	1	1	1	1	1	1	1	1	1	1	1	1	1	1	1	1	1	1	1	1	1	1	1	1	1	1	1	1	1	1	1	1	1	1	1	1	1	1
	1	1	1	1	1	1	1	1	1	1	1	1	1	1	1	1	1	1	1	1	1	1	1	1	1	1	1	1	1	1	1	1	1	1	1	1	1	1	1	1	1	1	1	1	1	1	1	1	1
	1	1	1	1	1	1	1	1	1	1	1	1	1	1	1	1	1	1	1	1	1	1	1	1	1	1	1	1	1	1	1	1	1	1	1	1	1	1	1	1	1	1	1	1	1	1	1	1	1
	1	1	1	1	1	1	1	1	1	1	1	1	1	1	1	1	1	1	1	1	1	1	1	1	1	1	1	1	1	1	1	1	1	1	1	1	1	1	1	1	1	1	1	1	1	1	1	1	1
	1	1	1	1	1	1	1	1	1	1	1	1	1	1	1	1	1	1	1	1	1	1	1	1	1	1	1	1	1	1	1	1	1	1	1	1	1	1	1	1	1	1	1	1	1	1	1	1	1
	1	1	1	1	1	1	1	1	1	1	1	1	1	1	1	1	1	1	1	1	1	1	1	1	1	1	1	1	1	1	1	1	1	1	1	1	1	1	1	1	1	1	1	1	1	1	1	1	1
	1	1	1	1	1	1	1	1	1	1	1	1	1	1	1	1	1	1	1	1	1	1	1	1	1	1	1	1	1	1	1	1	1	1	1	1	1	1	1	1	1	0.99911	0.99911	0.99911	0.99911	0.99911	0.998219	0.998219	0.998219
	1	1	1	1	1	1	1	1	1	1	1	1	1	1	1	1	1	1	1	1	1	1	1	1	1	1	1	1	1	1	1	1	1	1	1	1	1	1	1	1	1	1	1	1	1	1	1	1	1
	1	1	1	1	1	1	1	1	1	1	1	1	1	1	1	1	1	1	1	1	1	1	1	1	1	1	1	1	1	1	1	1	1	1	1	1	1	1	1	1	1	1	1	1	1	1	1	1	1
	1	1	1	1	1	1	1	1	1	1	1	1	1	1	1	1	1	1	1	1	1	1	1	1	1	1	1	1	1	1	1	1	1	1	1	1	1	1	1	1	1	1	1	1	1	1	1	1	1
	1	1	1	1	1	1	1	1	1	1	1	1	1	1	1	1	1	1	1	1	1	1	1	1	1	1	1	1	1	1	1	1	1	1	1	1	1	1	1	1	1	1	1	1	1	1	1	1	1
	1	1	1	1	1	1	1	1	1	1	1	1	1	1	1	1	1	1	1	1	1	1	1	1	1	1	1	1	1	1	1	1	1	1	1	1	1	1	1	1	1	1	1	1	1	1	1	1	1
	1	1	1	1	1	1	1	1	1	1	1	1	1	1	1	1	1	1	1	1	1	1	1	1	1	1	1	1	1	1	1	1	1	1	1	1	1	1	1	1	1	1	1	1	1	1	1	1	1
	1	1	1	1	1	1	1	1	1	1	1	1	1	1	1	1	1	1	1	1	1	1	1	1	1	1	1	1	1	1	1	1	1	1	1	1	1	1	1	1	1	1	1	1	1	1	1	1	1
	1	1	1	1	1	1	1	1	1	1	1	1	1	1	1	1	1	1	1	1	1	1	1	1	1	1	1	1	1	1	1	1	1	1	1	1	1	1	1	1	1	1	1	1	1	1	1	1	1
	1	1	1	1	1	1	1	1	1	1	1	1	1	1	1	1	1	1	1	1	1	1	1	1	1	1	1	1	1	1	1	1	1	1	1	1	1	1	1	1	1	1	1	1	1	1	1	1	1
	1	1	1	1	1	1	1	1	1	1	1	1	1	1	1	1	1	1	1	1	1	1	1	1	1	1	1	1	1	1	1	1	1	1	1	1	1	1	1	1	1	1	1	1	1	1	1	1	1
	1	1	1	1	1	1	1	1	1	1	1	1	1	1	1	1	1	1	1	1	1	1	1	1	1	1	1	1	1	1	1	1	1	1	1	1	1	1	1	1	1	1	1	1	1	1	1	1	1
	1	1	1	1	1	1	1	1	1	1	1	1	1	1	1	1	1	1	1	1	1	1	1	1	1	1	1	1	1	1	1	1	1	1	1	1	1	1	1	1	1	1	1	1	1	1	1	1	1
	1	1	1	1	1	1	1	1	1	1	1	1	1	1	1	1	1	1	1	1	1	1	1	1	1	1	1	1	1	1	1	1	1	1	1	1	1	1	1	1	1	1	1	1	1	1	1	1	1
	0.978158	0.978158	0.978158	0.978158	0.978158	0.978158	0.978158	0.978158	0.978158	0.978158	0.978158	0.978158	0.978158	0.978158	0.978158	0.978158	0.978158	0.978158	0.978158	0.978158	0.978158	0.978158	0.978158	0.978158	0.978158	0.978158	0.978158	0.978158	0.978158	0.978158	0.978158	0.978158	0.978158	0.978158	0.978158	0.978158	0.978158	0.978158	0.978158	0.978158	0.978158	0.978158	0.978158	0.978158	0.978158	0.978158	0.978158	0.978158	0.978158
	1	1	1	1	1	1	1	1	1	1	1	1	1	1	1	1	1	1	1	1	1	1	1	1	1	1	1	1	1	1	1	1	1	1	1	1	1	1	1	1	1	1	1	1	1	1	1	1	1
	1	1	1	1	1	1	1	1	1	1	1	1	1	1	1	1	1	1	1	1	1	1	1	1	1	1	1	1	1	1	1	1	1	1	1	1	1	1	1	1	1	1	1	1	1	1	1	1	1
	1	1	1	1	1	1	1	1	1	1	1	1	1	1	1	1	1	1	1	1	1	1	1	1	1	1	1	1	1	1	1	1	1	1	1	1	1	1	1	1	1	1	1	1	1	1	1	1	1
	1	1	1	1	1	1	1	1	1	1	1	1	1	1	1	1	1	1	1	1	1	1	1	1	1	1	1	1	1	1	1	1	1	1	1	1	1	1	1	1	1	1	1	1	1	1	1	1	1
	1	1	1	1	1	1	1	1	1	1	1	1	1	1	1	1	1	1	1	1	1	1	1	1	1	1	1	1	1	1	1	1	1	1	1	1	1	1	1	1	1	0.999096	0.999096	0.999096	0.999096	0.999096	0.998192	0.998192	0.998192
	1	1	1	1	1	1	1	1	1	1	1	1	1	1	1	1	1	1	1	1	1	1	1	1	1	1	1	1	1	1	1	1	1	1	1	1	1	1	1	1	1	1	1	1	1	1	1	1	1
	1	1	1	1	1	1	1	1	1	1	1	1	1	1	1	1	1	1	1	1	1	1	1	1	1	1	1	1	1	1	1	1	1	1	1	1	1	1	1	1	1	1	1	1	1	1	1	1	1
	1	1	1	1	1	1	1	1	1	1	1	1	1	1	1	1	1	1	1	1	1	1	1	1	1	1	1	1	1	1	1	1	1	1	1	1	1	1	1	1	1	1	1	1	1	1	1	1	1
	1	1	1	1	1	1	1	1	1	1	1	1	1	1	1	1	1	1	1	1	1	1	1	1	1	1	1	1	1	1	1	1	1	1	1	1	1	1	1	1	1	1	1	1	1	1	1	1	1
	0.998302	0.998302	0.998302	0.998302	0.998302	0.998302	0.998302	0.998302	0.998302	0.998302	0.998302	0.998302	0.998302	0.998302	0.998302	0.998302	0.998302	0.998302	0.998302	0.998302	0.998302	0.998302	0.998302	0.998302	0.998302	0.998302	0.998302	0.998302	0.998302	0.998302	0.998302	0.998302	0.998302	0.998302	0.997453	0.997453	0.997453	0.997453	0.997453	0.997453	0.997453	0.990662	0.990662	0.990662	0.990662	0.990662	0.990662	0.990662	0.990662
	0.991274	0.991274	0.991274	0.991274	0.991274	0.991274	0.991274	0.991274	0.991274	0.991274	0.991274	0.991274	0.991274	0.991274	0.991274	0.991274	0.991274	0.991274	0.991274	0.991274	0.991274	0.991274	0.991274	0.991274	0.991274	0.991274	0.991274	0.991274	0.991274	0.991274	0.991274	0.991274	0.991274	0.991274	0.991274	0.991274	0.991274	0.991274	0.991274	0.991274	0.991274	0.991274	0.991274	0.991274	0.991274	0.991274	0.991274	0.991274	0.991274
	0.998371	0.998371	0.998371	0.998371	0.998371	0.998371	0.998371	0.998371	0.998371	0.998371	0.998371	0.998371	0.998371	0.998371	0.998371	0.998371	0.998371	0.998371	0.998371	0.998371	0.998371	0.997557	0.997557	0.997557	0.997557	0.997557	0.997557	0.997557	0.997557	0.997557	0.997557	0.997557	0.996743	0.996743	0.996743	0.996743	0.996743	0.996743	0.996743	0.996743	0.996743	0.996743	0.996743	0.996743	0.996743	0.996743	0.996743	0.996743	0.996743
	1	1	1	1	1	1	1	1	1	1	1	1	1	1	1	1	1	1	1	1	1	1	1	1	1	1	1	1	1	1	1	1	1	1	1	1	1	1	1	1	1	1	1	1	1	1	1	1	1
	1	1	1	1	1	1	1	1	1	1	1	1	1	1	1	1	1	1	1	1	1	1	1	1	1	1	1	1	1	1	1	1	1	1	1	1	1	1	1	1	1	1	1	1	1	1	1	1	1
	1	1	1	1	1	1	1	1	1	1	1	1	1	1	1	1	1	1	1	1	1	1	1	1	1	1	1	1	1	1	1	1	1	1	1	1	1	1	1	1	1	0.999118	0.999118	0.999118	0.999118	0.999118	0.998236	0.998236	0.998236
	1	1	1	1	1	1	1	1	1	1	1	1	1	1	1	1	1	1	1	1	1	1	1	1	1	1	1	1	1	1	1	1	1	1	1	1	1	1	1	1	1	1	1	1	1	1	1	1	1
	1	1	1	1	1	1	1	1	1	1	1	1	1	1	1	1	1	1	1	1	1	1	1	1	1	1	1	1	1	1	1	1	1	1	1	1	1	1	1	1	1	1	1	1	1	1	1	1	1
	1	1	1	1	1	1	1	1	1	1	1	1	1	1	1	1	1	1	1	1	1	1	1	1	1	1	1	1	1	1	1	1	1	1	1	1	1	1	1	1	1	1	1	1	1	1	1	1	1
	1	1	1	1	1	1	1	1	1	1	1	1	1	1	1	1	1	1	1	1	1	1	1	1	1	1	1	1	1	1	1	1	1	1	1	1	1	1	1	1	1	1	1	1	1	1	1	1	1
	1	1	1	1	1	1	1	1	1	1	1	1	1	1	1	1	1	1	1	1	1	1	1	1	1	1	1	1	1	1	1	1	1	1	1	1	1	1	1	1	1	1	1	1	1	1	1	1	1
	1	1	1	1	1	1	1	1	1	1	1	1	1	1	1	1	1	1	1	1	1	1	1	1	1	1	1	1	1	1	1	1	1	1	1	1	1	1	1	1	1	1	1	1	1	1	1	1	1
	0.982883	0.982883	0.982883	0.982883	0.982883	0.982883	0.982883	0.982883	0.982883	0.982883	0.982883	0.982883	0.982883	0.982883	0.982883	0.982883	0.982883	0.982883	0.982883	0.982883	0.982883	0.982883	0.982883	0.982883	0.982883	0.982883	0.982883	0.982883	0.982883	0.982883	0.982883	0.982883	0.982883	0.982883	0.982883	0.982883	0.982883	0.982883	0.982883	0.982883	0.982883	0.982883	0.982883	0.982883	0.982883	0.982883	0.982883	0.982883	0.982883
	0.999066	0.999066	0.998133	0.998133	0.998133	0.998133	0.998133	0.998133	0.998133	0.998133	0.998133	0.998133	0.998133	0.998133	0.998133	0.998133	0.998133	0.998133	0.998133	0.998133	0.998133	0.998133	0.998133	0.998133	0.993464	0.993464	0.993464	0.993464	0.993464	0.993464	0.993464	0.993464	0.993464	0.993464	0.993464	0.993464	0.993464	0.993464	0.993464	0.993464	0.993464	0.993464	0.993464	0.993464	0.993464	0.993464	0.993464	0.993464	0.993464
	1	1	1	1	1	1	1	1	1	1	1	1	1	1	1	1	1	1	1	1	1	1	1	1	1	1	1	1	1	1	1	1	1	1	1	1	1	1	1	1	1	1	1	1	1	1	1	1	1
	0.991803	0.991803	0.991803	0.991803	0.991803	0.991803	0.991803	0.991803	0.991803	0.991803	0.991803	0.991803	0.991803	0.991803	0.991803	0.991803	0.991803	0.991803	0.991803	0.991803	0.991803	0.991803	0.991803	0.991803	0.991803	0.991803	0.991803	0.991803	0.991803	0.991803	0.991803	0.991803	0.991803	0.991803	0.991803	0.991803	0.991803	0.991803	0.991803	0.991803	0.991803	0.991803	0.991803	0.991803	0.991803	0.991803	0.991803	0.991803	0.991803
	1	1	1	1	1	1	1	1	1	1	1	1	1	1	1	1	1	1	1	1	1	1	1	1	1	1	1	1	1	1	1	1	1	1	1	1	1	1	1	1	1	0.999117	0.999117	0.999117	0.999117	0.999117	0.998235	0.998235	0.998235
	1	1	1	1	1	1	1	1	1	1	1	1	1	1	1	1	1	1	1	1	1	1	1	1	1	1	1	1	1	1	1	1	1	1	1	1	1	1	1	1	1	1	1	1	1	1	1	1	1
	1	1	1	1	1	1	1	1	1	1	1	1	1	1	1	1	1	1	1	1	1	1	1	1	1	1	1	1	1	1	1	1	0.99819	0.99819	0.99819	0.99819	0.99819	0.99819	0.99819	0.99819	0.99819	0.99819	0.99819	0.99819	0.99819	0.99819	0.99819	0.99819	0.99819
	0.991127	0.991127	0.991127	0.991127	0.991127	0.991127	0.991127	0.991127	0.991127	0.991127	0.991127	0.991127	0.991127	0.991127	0.991127	0.991127	0.991127	0.991127	0.991127	0.991127	0.991127	0.991127	0.991127	0.991127	0.991127	0.991127	0.991127	0.991127	0.991127	0.991127	0.991127	0.991127	0.991127	0.991127	0.991127	0.991127	0.991127	0.991127	0.991127	0.991127	0.991127	0.991127	0.991127	0.991127	0.991127	0.991127	0.991127	0.991127	0.991127
	1	1	1	1	1	1	1	1	1	1	1	1	1	1	1	1	0.999052	0.999052	0.999052	0.999052	0.999052	0.998104	0.998104	0.998104	0.998104	0.998104	0.998104	0.998104	0.998104	0.998104	0.998104	0.998104	0.998104	0.998104	0.998104	0.998104	0.998104	0.998104	0.998104	0.998104	0.998104	0.998104	0.998104	0.998104	0.998104	0.998104	0.998104	0.998104	0.998104
	1	1	1	1	1	1	1	1	1	1	1	1	1	1	1	1	1	1	1	1	1	1	1	1	1	1	1	1	1	1	1	1	1	1	1	1	1	1	1	1	1	1	1	1	1	1	1	1	1
	1	1	1	1	1	1	1	1	1	1	1	1	1	1	1	1	1	1	1	1	1	1	1	1	1	1	1	1	1	1	1	1	1	1	1	1	1	1	1	1	1	1	1	1	1	1	1	1	1
	1	1	1	1	1	1	1	1	1	1	1	1	1	1	1	1	1	1	1	1	1	1	1	1	1	1	1	1	1	1	1	1	1	1	1	1	1	1	1	1	1	1	1	1	1	1	1	1	1
	1	1	1	1	1	1	1	1	1	1	1	1	1	1	1	1	1	1	1	1	1	1	1	1	1	1	1	1	1	1	1	1	1	1	1	1	1	1	1	1	1	1	1	1	1	1	1	1	1
	1	1	1	1	1	1	1	1	1	1	1	1	1	1	1	1	1	1	1	1	1	1	1	1	1	1	1	1	1	1	1	1	1	1	1	1	1	1	1	1	1	1	1	1	1	1	1	1	1
	1	1	1	1	1	1	1	1	1	1	1	1	1	1	1	1	1	1	1	1	1	1	1	1	1	1	1	1	1	1	1	1	1	1	1	1	1	1	1	1	1	1	1	1	1	1	1	1	1
	1	1	1	1	1	1	1	1	1	1	1	1	1	1	1	1	1	1	1	1	1	1	1	1	1	1	1	1	1	1	1	1	1	1	1	1	1	1	1	1	1	1	1	1	1	1	1	1	1
	1	1	1	1	1	1	1	1	1	1	1	1	1	1	1	1	1	1	1	1	1	1	1	1	1	1	1	1	1	1	1	1	1	1	1	1	1	1	1	1	1	1	1	1	1	1	1	1	1
	1	1	1	1	1	1	1	1	1	1	1	1	1	1	1	1	1	1	1	1	1	1	1	1	1	1	1	1	1	1	1	1	1	1	1	1	1	1	1	1	1	1	1	1	1	1	1	1	1
	1	1	1	1	1	1	1	1	1	1	1	1	1	1	1	1	1	1	1	1	1	1	1	1	1	1	1	1	1	1	1	1	1	1	1	1	1	1	1	1	1	1	1	1	1	1	1	1	1
	1	1	1	1	1	1	1	1	1	1	1	1	1	1	1	1	1	1	1	1	1	1	1	1	1	1	1	1	1	1	1	1	1	1	1	1	1	1	1	1	1	1	1	1	1	1	1	1	1
	0.998288	0.998288	0.998288	0.998288	0.998288	0.998288	0.998288	0.998288	0.998288	0.998288	0.998288	0.998288	0.998288	0.998288	0.998288	0.998288	0.998288	0.998288	0.998288	0.998288	0.998288	0.997432	0.997432	0.997432	0.997432	0.997432	0.997432	0.997432	0.997432	0.997432	0.997432	0.997432	0.996575	0.996575	0.996575	0.996575	0.996575	0.996575	0.996575	0.996575	0.996575	0.996575	0.996575	0.996575	0.996575	0.996575	0.996575	0.996575	0.996575
	1	1	1	1	1	1	1	1	1	1	1	1	1	1	1	1	1	1	1	1	1	1	1	1	1	1	1	1	1	1	1	1	1	1	1	1	1	1	1	1	1	1	1	1	1	1	1	1	1
	1	1	1	1	1	1	1	1	1	1	1	1	1	1	1	1	1	1	1	1	1	1	1	1	1	1	1	1	1	1	1	1	1	1	1	1	1	1	1	1	1	1	1	1	1	1	1	1	1
	1	1	1	1	1	1	1	1	1	1	1	1	1	1	1	1	1	1	1	1	1	1	1	1	1	1	1	1	1	1	1	1	1	1	1	1	1	1	1	1	1	0.999115	0.999115	0.999115	0.999115	0.999115	0.99823	0.99823	0.99823
	1	1	1	1	1	1	1	1	1	1	1	1	1	1	1	1	1	1	1	1	1	1	1	1	1	1	1	1	1	1	1	1	1	1	1	1	1	1	1	1	1	1	1	1	1	1	1	1	1
	1	1	1	1	1	1	1	1	1	1	1	1	1	1	1	1	1	1	1	1	1	1	1	1	1	1	1	1	1	1	1	1	1	1	1	1	1	1	1	1	1	1	1	1	1	1	1	1	1
	1	1	1	1	1	1	1	1	1	1	1	1	1	1	1	1	1	1	1	1	1	1	1	1	1	1	1	1	1	1	1	1	1	1	1	1	1	1	1	1	1	1	1	1	1	1	1	1	1
	1	1	1	1	1	1	1	1	1	1	1	1	1	1	1	1	1	1	1	1	1	1	1	1	1	1	1	1	1	1	1	1	1	1	1	1	1	1	1	1	1	1	1	1	1	1	1	1	1
	1	1	1	1	1	1	1	1	1	1	1	1	1	1	1	1	1	1	1	1	1	1	1	1	1	1	1	1	1	1	1	1	1	1	1	1	1	1	1	1	1	1	1	1	1	1	1	1	1
	1	1	1	1	1	1	1	1	1	1	1	1	1	1	1	1	1	1	1	1	1	1	1	1	1	1	1	1	1	1	1	1	1	1	1	1	1	1	1	1	1	1	1	1	1	1	1	1	1
	1	1	1	1	1	1	1	1	1	1	1	1	1	1	1	1	1	1	1	1	1	1	1	1	1	1	1	1	1	1	1	1	1	1	1	1	1	1	1	1	1	1	1	1	1	1	1	1	1
	1	1	1	1	1	1	1	1	1	1	1	1	1	1	1	1	1	1	1	1	1	1	1	1	1	1	1	1	1	1	1	1	1	1	1	1	1	1	1	1	1	1	1	1	1	1	1	1	1
	1	1	1	1	1	1	1	1	1	1	1	1	1	1	1	1	1	1	1	1	1	1	1	1	1	1	1	1	1	1	1	1	1	1	1	1	1	1	1	1	1	1	1	1	1	1	1	1	1
	1	1	1	1	1	1	1	1	1	1	1	1	1	1	1	1	1	1	1	1	1	1	1	1	1	1	1	1	1	1	1	1	1	1	1	1	1	1	1	1	1	1	1	1	1	1	1	1	1
	1	1	1	1	1	1	1	1	1	1	1	1	1	1	1	1	1	1	1	1	1	1	1	1	1	1	1	1	1	1	1	1	1	1	1	1	1	1	1	1	1	1	1	1	1	1	1	1	1
	1	1	1	1	1	1	1	1	1	1	1	1	1	1	1	1	1	1	1	1	1	1	1	1	1	1	1	1	1	1	1	1	1	1	1	1	1	1	1	1	1	1	1	1	1	1	1	1	1
	1	1	1	1	1	1	1	1	1	1	1	1	1	1	1	1	1	1	1	1	1	1	1	1	1	1	1	1	1	1	1	1	1	1	1	1	1	1	1	1	1	1	1	1	1	1	1	1	1
	1	1	1	1	1	1	1	1	1	1	1	1	1	1	1	1	1	1	1	1	1	1	1	1	1	1	1	1	1	1	1	1	1	1	1	1	1	1	1	1	1	1	1	1	1	1	1	1	1
	1	1	1	1	1	1	1	1	1	1	1	1	1	1	1	1	1	1	1	1	1	1	1	1	1	1	1	1	1	1	1	1	1	1	1	1	1	1	1	1	1	1	1	1	1	1	1	1	1
	0.986188	0.986188	0.986188	0.986188	0.986188	0.986188	0.986188	0.986188	0.986188	0.986188	0.986188	0.986188	0.986188	0.986188	0.986188	0.986188	0.986188	0.986188	0.986188	0.986188	0.986188	0.986188	0.986188	0.986188	0.986188	0.986188	0.986188	0.986188	0.986188	0.986188	0.986188	0.986188	0.986188	0.986188	0.986188	0.986188	0.986188	0.986188	0.986188	0.986188	0.986188	0.986188	0.986188	0.986188	0.986188	0.986188	0.986188	0.986188	0.986188
	1	1	1	1	1	1	1	1	1	1	1	1	1	1	1	1	1	1	1	1	1	1	1	1	1	1	1	1	1	1	1	1	1	1	1	1	1	1	1	1	1	1	1	1	1	1	1	1	1
	1	1	1	1	1	1	1	1	1	1	1	1	1	1	1	1	1	1	1	1	1	1	1	1	1	1	1	1	1	1	1	1	1	1	1	1	1	1	1	1	1	1	1	1	1	1	1	1	1
	1	1	1	1	1	1	1	1	1	1	1	1	1	1	1	1	1	1	1	1	1	1	1	1	1	1	1	1	1	1	1	1	1	1	1	1	1	1	1	1	1	1	1	1	1	1	1	1	1
	1	1	1	1	1	1	1	1	1	1	1	1	1	1	1	1	1	1	1	1	1	1	1	1	1	1	1	1	1	1	1	1	1	1	1	1	1	1	1	1	1	1	1	1	1	1	1	1	1
	1	1	1	1	1	1	1	1	1	1	1	1	1	1	1	1	1	1	1	1	1	1	1	1	1	1	1	1	1	1	1	1	1	1	1	1	1	1	1	1	1	1	1	1	1	1	1	1	1
	1	1	1	1	1	1	1	1	1	1	1	1	1	1	1	1	1	1	1	1	1	1	1	1	1	1	1	1	1	1	1	1	1	1	1	1	1	1	1	1	1	1	1	1	1	1	1	1	1
	1	1	1	1	1	1	1	1	1	1	1	1	1	1	1	1	1	1	1	1	1	1	1	1	1	1	1	1	1	1	1	1	1	1	1	1	1	1	1	1	1	1	1	1	1	1	1	1	1
	1	1	1	1	1	1	1	1	1	1	1	1	1	1	1	1	1	1	1	1	1	1	1	1	1	1	1	1	1	1	1	1	1	1	1	1	1	1	1	1	1	1	1	1	1	1	1	1	1
	1	1	1	1	1	1	1	1	1	1	1	1	1	1	1	1	1	1	1	1	1	1	1	1	1	1	1	1	1	1	1	1	1	1	1	1	1	1	1	1	1	1	1	1	1	1	1	1	1
	1	1	1	1	1	1	1	1	1	1	1	1	1	1	1	1	1	1	1	1	1	1	1	1	1	1	1	1	1	1	1	1	1	1	1	1	1	1	1	1	1	1	1	1	1	1	1	1	1
	1	1	1	1	1	1	1	1	1	1	1	1	1	1	1	1	1	1	1	1	1	1	1	1	1	1	1	1	1	1	1	1	1	1	1	1	1	1	1	1	1	1	1	1	1	1	1	1	1
	1	1	1	1	1	1	1	1	1	1	1	1	1	1	1	1	1	1	1	1	1	1	1	1	1	1	1	1	1	1	1	1	1	1	1	1	1	1	1	1	1	1	1	1	1	1	1	1	1
	1	1	1	1	1	1	1	1	1	1	1	1	1	1	1	1	1	1	1	1	1	1	1	1	1	1	1	1	1	1	1	1	1	1	1	1	1	1	1	1	1	1	1	1	1	1	1	1	1
	1	1	1	1	1	1	1	1	1	1	1	1	1	1	1	1	1	1	1	1	1	1	1	1	1	1	1	1	1	1	1	1	1	1	1	1	1	1	1	1	1	1	1	1	1	1	1	1	1
	1	1	1	1	1	1	1	1	1	1	1	1	1	1	1	1	1	1	1	1	1	1	1	1	1	1	1	1	1	1	1	1	1	1	1	1	1	1	1	1	1	1	1	1	1	1	1	1	1
	0.983245	0.983245	0.983245	0.983245	0.983245	0.983245	0.983245	0.983245	0.983245	0.983245	0.983245	0.983245	0.983245	0.983245	0.983245	0.983245	0.983245	0.983245	0.983245	0.983245	0.983245	0.983245	0.983245	0.983245	0.983245	0.983245	0.983245	0.983245	0.983245	0.983245	0.983245	0.983245	0.983245	0.983245	0.983245	0.983245	0.983245	0.983245	0.983245	0.983245	0.983245	0.983245	0.983245	0.983245	0.983245	0.983245	0.983245	0.983245	0.983245
	1	1	1	1	1	1	1	1	1	1	1	1	1	1	1	1	1	1	1	1	1	1	1	1	1	1	1	1	1	1	1	1	1	1	1	1	1	1	1	1	1	1	1	1	1	1	1	1	1
	1	1	1	1	1	1	1	1	1	1	1	1	1	1	1	1	1	1	1	1	1	1	1	1	1	1	1	1	1	1	1	1	1	1	1	1	1	1	1	1	1	1	1	1	1	1	1	1	1
	0.998195	0.998195	0.998195	0.998195	0.998195	0.998195	0.998195	0.998195	0.998195	0.998195	0.998195	0.998195	0.998195	0.998195	0.998195	0.998195	0.998195	0.998195	0.998195	0.998195	0.998195	0.997292	0.997292	0.997292	0.997292	0.997292	0.997292	0.997292	0.997292	0.997292	0.997292	0.997292	0.99639	0.99639	0.99639	0.99639	0.99639	0.99639	0.99639	0.99639	0.99639	0.99639	0.99639	0.99639	0.99639	0.99639	0.99639	0.99639	0.99639
	1	1	1	1	1	1	1	1	1	1	1	1	1	1	1	1	1	1	1	1	1	1	1	1	1	1	1	1	1	1	1	1	1	1	1	1	1	1	1	1	1	1	1	1	1	1	1	1	1
	1	1	1	1	1	1	1	1	1	1	1	1	1	1	1	1	1	1	1	1	1	1	1	1	1	1	1	1	1	1	1	1	1	1	1	1	1	1	1	1	1	1	1	1	1	1	1	1	1
	1	1	1	1	1	1	1	1	1	1	1	1	1	1	1	1	1	1	1	1	1	1	1	1	1	1	1	1	1	1	1	1	1	1	1	1	1	1	1	1	1	1	1	1	1	1	1	1	1
	1	1	1	1	1	1	1	1	1	1	1	1	1	1	1	1	1	1	1	1	1	1	1	1	1	1	1	1	1	1	1	1	1	1	1	1	1	1	1	1	1	1	1	1	1	1	1	1	1
	1	1	1	1	1	1	1	1	1	1	1	1	1	1	1	1	1	1	1	1	1	1	1	1	1	1	1	1	1	1	1	1	1	1	1	1	1	1	1	1	1	1	1	1	1	1	1	1	1
	1	1	1	1	1	1	1	1	1	1	1	1	1	1	1	1	1	1	1	1	1	1	1	1	1	1	1	1	1	1	1	1	1	1	1	1	1	1	1	1	1	0.999127	0.999127	0.999127	0.999127	0.999127	0.998253	0.998253	0.998253
	1	1	1	1	1	1	1	1	1	1	1	1	1	1	1	1	1	1	1	1	1	1	1	1	1	1	1	1	1	1	1	1	1	1	1	1	1	1	1	1	1	1	1	1	1	1	1	1	1
	1	1	1	1	1	1	1	1	1	1	1	1	1	1	1	1	1	1	1	1	1	1	1	1	1	1	1	1	1	1	1	1	1	1	1	1	1	1	1	1	1	1	1	1	1	1	1	1	1
	1	1	1	1	1	1	1	1	1	1	1	1	1	1	1	1	1	1	1	1	1	1	1	1	1	1	1	1	1	1	1	1	1	1	1	1	1	1	1	1	1	1	1	1	1	1	1	1	1
	1	1	1	1	1	1	1	1	1	1	1	1	1	1	1	1	1	1	1	1	1	1	1	1	1	1	1	1	1	1	1	1	1	1	1	1	1	1	1	1	1	1	1	1	1	1	1	1	1
	1	1	1	1	1	1	1	1	1	1	1	1	1	1	1	1	1	1	1	1	1	1	1	1	1	1	1	1	1	1	1	1	1	1	1	1	1	1	1	1	1	1	1	1	1	1	1	1	1
	1	1	1	1	1	1	1	1	1	1	1	1	1	1	1	1	1	1	1	1	1	1	1	1	1	1	1	1	1	1	1	1	1	1	1	1	1	1	1	1	1	1	1	1	1	1	1	1	1
	1	1	1	1	1	1	1	1	1	1	1	1	1	1	1	1	1	1	1	1	1	1	1	1	1	1	1	1	1	1	1	1	1	1	1	1	1	1	1	1	1	1	1	1	1	1	1	1	1
	1	1	1	1	1	1	1	1	1	1	1	1	1	1	1	1	1	1	1	1	1	1	1	1	1	1	1	1	1	1	1	1	1	1	1	1	1	1	1	1	1	0.999151	0.999151	0.999151	0.999151	0.999151	0.998302	0.998302	0.998302
	1	1	1	1	1	1	1	1	1	1	1	1	1	1	1	1	1	1	1	1	1	1	1	1	1	1	1	1	1	1	1	1	1	1	1	1	1	1	1	1	1	1	1	1	1	1	1	1	1
	1	1	1	1	1	1	1	1	1	1	1	1	1	1	1	1	1	1	1	1	1	1	1	1	1	1	1	1	1	1	1	1	1	1	1	1	1	1	1	1	1	1	1	1	1	1	1	1	1
	1	1	1	1	1	1	1	1	1	1	1	1	1	1	1	1	1	1	1	1	1	1	1	1	1	1	1	1	1	1	1	1	1	1	1	1	1	1	1	1	1	1	1	1	1	1	1	1	1
	1	1	1	1	1	1	1	1	1	1	1	1	1	1	1	1	1	1	1	1	1	1	1	1	1	1	1	1	1	1	1	1	1	1	1	1	1	1	1	1	1	1	1	1	1	1	1	1	1
	1	1	1	1	1	1	1	1	1	1	1	1	1	1	1	1	1	1	1	1	1	1	1	1	1	1	1	1	1	1	1	1	1	1	1	1	1	1	1	1	1	1	1	1	1	1	1	1	1
	1	1	1	1	1	1	1	1	1	1	1	1	1	1	1	1	1	1	1	1	1	1	1	1	1	1	1	1	1	1	1	1	1	1	1	1	1	1	1	1	1	1	1	1	1	1	1	1	1
	1	1	1	1	1	1	1	1	1	1	1	1	1	1	1	1	1	1	1	1	1	1	1	1	1	1	1	1	1	1	1	1	1	1	1	1	1	1	1	1	1	1	1	1	1	1	1	1	1
	1	1	1	1	1	1	1	1	1	1	1	1	1	1	1	1	1	1	1	1	1	1	1	1	1	1	1	1	1	1	1	1	1	1	1	1	1	1	1	1	1	1	1	1	1	1	1	1	1
	1	1	1	1	1	1	1	1	1	1	1	1	1	1	1	1	1	1	1	1	1	1	1	1	1	1	1	1	1	1	1	1	1	1	1	1	1	1	1	1	1	1	1	1	1	1	1	1	1
	1	1	1	1	1	1	1	1	1	1	1	1	1	1	1	1	1	1	1	1	1	1	1	1	1	1	1	1	1	1	1	1	1	1	1	1	1	1	1	1	1	1	1	1	1	1	1	1	1
	1	1	1	1	1	1	1	1	1	1	1	1	1	1	1	1	1	1	1	1	1	1	1	1	1	1	1	1	1	1	1	1	1	1	1	1	1	1	1	1	1	1	1	1	1	1	1	1	1
	1	1	1	1	1	1	1	1	1	1	1	1	1	1	1	1	1	1	1	1	1	1	1	1	1	1	1	1	1	1	1	1	1	1	1	1	1	1	1	1	1	1	1	1	1	1	1	1	1
	1	1	1	1	1	1	1	1	1	1	1	1	1	1	1	1	1	1	1	1	1	1	1	1	1	1	1	1	1	1	1	1	1	1	1	1	1	1	1	1	1	1	1	1	1	1	1	1	1
	1	1	1	1	1	1	1	1	1	1	1	1	1	1	1	1	1	1	1	1	1	1	1	1	1	1	1	1	1	1	1	1	1	1	1	1	1	1	1	1	1	1	1	1	1	1	1	1	1
	0.99185	0.99185	0.99185	0.99185	0.99185	0.99185	0.99185	0.99185	0.99185	0.99185	0.99185	0.99185	0.99185	0.99185	0.99185	0.99185	0.99185	0.99185	0.99185	0.99185	0.99185	0.99185	0.99185	0.99185	0.99185	0.99185	0.99185	0.99185	0.99185	0.99185	0.99185	0.99185	0.99185	0.99185	0.99185	0.99185	0.99185	0.99185	0.99185	0.99185	0.99185	0.99185	0.99185	0.99185	0.99185	0.99185	0.99185	0.99185	0.99185
	1	1	1	1	1	1	1	1	1	1	1	1	1	1	1	1	1	1	1	1	1	1	1	1	1	1	1	1	1	1	1	1	1	1	1	1	1	1	1	1	1	1	1	1	1	1	1	1	1
	1	1	1	1	1	1	1	1	1	1	1	1	1	1	1	1	1	1	1	1	1	1	1	1	1	1	1	1	1	1	1	1	1	1	1	1	1	1	1	1	1	0.999137	0.999137	0.999137	0.999137	0.999137	0.998274	0.998274	0.998274
	0.985549	0.985549	0.985549	0.985549	0.985549	0.985549	0.985549	0.985549	0.985549	0.985549	0.985549	0.985549	0.985549	0.985549	0.985549	0.985549	0.985549	0.985549	0.985549	0.985549	0.985549	0.985549	0.985549	0.985549	0.985549	0.985549	0.985549	0.985549	0.985549	0.985549	0.985549	0.985549	0.985549	0.985549	0.985549	0.985549	0.985549	0.985549	0.985549	0.985549	0.985549	0.985549	0.985549	0.985549	0.985549	0.985549	0.985549	0.985549	0.985549
	1	1	1	1	1	1	1	1	1	1	1	1	1	1	1	1	1	1	1	1	1	1	1	1	1	1	1	1	1	1	1	1	1	1	1	1	1	1	1	1	1	1	1	1	1	1	1	1	1
	1	1	1	1	1	1	1	1	1	1	1	1	1	1	1	1	1	1	1	1	1	1	1	1	1	1	1	1	1	1	1	1	1	1	1	1	1	1	1	1	1	1	1	1	1	1	1	1	1
	1	1	1	1	1	1	1	1	1	1	1	1	1	1	1	1	1	1	1	1	1	1	1	1	1	1	1	1	1	1	1	1	1	1	1	1	1	1	1	1	1	1	1	1	1	1	1	1	1
	1	1	1	1	1	1	1	1	1	1	1	1	1	1	1	1	1	1	1	1	1	1	1	1	1	1	1	1	1	1	1	1	1	1	1	1	1	1	1	1	1	1	1	1	1	1	1	1	1
	1	1	1	1	1	1	1	1	1	1	1	1	1	1	1	1	1	1	1	1	1	1	1	1	1	1	1	1	1	1	1	1	1	1	1	1	1	1	1	1	1	1	1	1	1	1	1	1	1
	1	1	1	1	1	1	1	1	1	1	1	1	1	1	1	1	1	1	1	1	1	1	1	1	1	1	1	1	1	1	1	1	1	1	1	1	1	1	1	1	1	1	1	1	1	1	1	1	1
	1	1	1	1	1	1	1	1	1	1	1	1	1	1	1	1	1	1	1	1	1	1	1	1	1	1	1	1	1	1	1	1	1	1	1	1	1	1	1	1	1	1	1	1	1	1	1	1	1
	1	1	1	1	1	1	1	1	1	1	1	1	1	1	1	1	1	1	1	1	1	1	1	1	1	1	1	1	1	1	1	1	1	1	1	1	1	1	1	1	1	1	1	1	1	1	1	1	1
	1	1	1	1	1	1	1	1	1	1	1	1	1	1	1	1	1	1	1	1	1	1	1	1	1	1	1	1	1	1	1	1	1	1	1	1	1	1	1	1	1	1	1	1	1	1	1	1	1
	1	1	1	1	1	1	1	1	1	1	1	1	1	1	1	1	1	1	1	1	1	1	1	1	1	1	1	1	1	1	1	1	1	1	1	1	1	1	1	1	1	1	1	1	1	1	1	1	1
	1	1	1	1	1	1	1	1	1	1	1	1	1	1	1	1	1	1	1	1	1	1	1	1	1	1	1	1	1	1	1	1	1	1	1	1	1	1	1	1	1	1	1	1	1	1	1	1	1
	1	1	1	1	1	1	1	1	1	1	1	1	1	1	1	1	1	1	1	1	1	1	1	1	1	1	1	1	1	1	1	1	1	1	1	1	1	1	1	1	1	1	1	1	1	1	1	1	1
	1	1	1	1	1	1	1	1	1	1	1	1	1	1	1	1	1	1	1	1	1	1	1	1	1	1	1	1	1	1	1	1	1	1	1	1	1	1	1	1	1	1	1	1	1	1	1	1	1
	1	1	1	1	1	1	1	1	1	1	1	1	1	1	1	1	1	1	1	1	1	1	1	1	1	1	1	1	1	1	1	1	1	1	1	1	1	1	1	1	1	1	1	1	1	1	1	1	1
	0.985889	0.985889	0.985889	0.985889	0.985889	0.985889	0.985889	0.985889	0.985889	0.985889	0.985889	0.985889	0.985889	0.985889	0.985889	0.985889	0.985889	0.985889	0.985889	0.985889	0.985889	0.985889	0.985889	0.985889	0.985889	0.985889	0.985889	0.985889	0.985889	0.985889	0.985889	0.985889	0.985889	0.985889	0.985889	0.985889	0.985889	0.985889	0.985889	0.985889	0.985889	0.985889	0.985889	0.985889	0.985889	0.985889	0.985889	0.985889	0.985889
	1	1	1	1	1	1	1	1	1	1	1	1	1	1	1	1	1	1	1	1	1	1	1	1	1	1	1	1	1	1	1	1	1	1	1	1	1	1	1	1	1	1	1	1	1	1	1	1	1
	1	1	1	1	1	1	1	1	1	1	1	1	1	1	1	1	1	1	1	1	1	1	1	1	1	1	1	1	1	1	1	1	1	1	1	1	1	1	1	1	1	1	1	1	1	1	1	1	1
	1	1	1	1	1	1	1	1	1	1	1	1	1	1	1	1	1	1	1	1	1	1	1	1	1	1	1	1	1	1	1	1	1	1	1	1	1	1	1	1	1	1	1	1	1	1	1	1	1
	0.981731	0.981731	0.981731	0.981731	0.981731	0.981731	0.981731	0.981731	0.981731	0.981731	0.981731	0.981731	0.981731	0.981731	0.981731	0.981731	0.981731	0.981731	0.981731	0.981731	0.981731	0.981731	0.981731	0.981731	0.981731	0.981731	0.981731	0.981731	0.981731	0.981731	0.981731	0.981731	0.981731	0.981731	0.981731	0.981731	0.981731	0.981731	0.981731	0.981731	0.981731	0.981731	0.981731	0.981731	0.981731	0.981731	0.981731	0.981731	0.981731
	1	1	1	1	1	1	1	1	1	1	1	1	1	1	1	1	1	1	1	1	1	1	1	1	1	1	1	1	1	1	1	1	1	1	1	1	1	1	1	1	1	1	1	1	1	1	1	1	1
	1	1	1	1	1	1	1	1	1	1	1	1	1	1	1	1	1	1	1	1	1	1	1	1	1	1	1	1	1	1	1	1	1	1	1	1	1	1	1	1	1	1	1	1	1	1	1	1	1
	0.99146	0.99146	0.99146	0.99146	0.99146	0.99146	0.99146	0.99146	0.99146	0.99146	0.99146	0.99146	0.99146	0.99146	0.99146	0.99146	0.99146	0.99146	0.99146	0.99146	0.99146	0.99146	0.99146	0.99146	0.99146	0.99146	0.99146	0.99146	0.99146	0.99146	0.99146	0.99146	0.99146	0.99146	0.99146	0.99146	0.99146	0.99146	0.99146	0.99146	0.99146	0.99146	0.99146	0.99146	0.99146	0.99146	0.99146	0.99146	0.99146
	0.98216	0.98216	0.98216	0.98216	0.98216	0.98216	0.98216	0.98216	0.98216	0.98216	0.98216	0.98216	0.98216	0.98216	0.98216	0.98216	0.98216	0.98216	0.98216	0.98216	0.98216	0.98216	0.98216	0.98216	0.98216	0.98216	0.98216	0.98216	0.98216	0.98216	0.98216	0.98216	0.98216	0.98216	0.98216	0.98216	0.98216	0.98216	0.98216	0.98216	0.98216	0.98216	0.98216	0.98216	0.98216	0.98216	0.98216	0.98216	0.98216
	1	1	1	1	1	1	1	1	1	1	1	1	1	1	1	1	1	1	1	1	1	1	1	1	1	1	1	1	1	1	1	1	1	1	1	1	1	1	1	1	1	1	1	1	1	1	1	1	1
	1	1	1	1	1	1	1	1	1	1	1	1	1	1	1	1	1	1	1	1	1	1	1	1	1	1	1	1	1	1	1	1	1	1	1	1	1	1	1	1	1	1	1	1	1	1	1	1	1
	1	1	1	1	1	1	1	1	1	1	1	1	1	1	1	1	1	1	1	1	1	1	1	1	1	1	1	1	1	1	1	1	1	1	1	1	1	1	1	1	1	1	1	1	1	1	1	1	1
	1	1	1	1	1	1	1	1	1	1	1	1	1	1	1	1	1	1	1	1	1	1	1	1	1	1	1	1	1	1	1	1	1	1	1	1	1	1	1	1	1	1	1	1	1	1	1	1	1
	1	1	1	1	1	1	1	1	1	1	1	1	1	1	1	1	1	1	1	1	1	1	1	1	1	1	1	1	1	1	1	1	1	1	1	1	1	1	1	1	1	1	1	1	1	1	1	1	1
	1	1	1	1	1	1	1	1	1	1	1	1	1	1	1	1	1	1	1	1	1	1	1	1	1	1	1	1	1	1	1	1	1	1	1	1	1	1	1	1	1	0.999151	0.999151	0.999151	0.999151	0.999151	0.998302	0.998302	0.998302
	1	1	1	1	1	1	1	1	1	1	1	1	1	1	1	1	1	1	1	1	1	1	1	1	1	1	1	1	1	1	1	1	1	1	1	1	1	1	1	1	1	1	1	1	1	1	1	1	1
	1	1	1	1	1	1	1	1	1	1	1	1	1	1	1	1	1	1	1	1	1	1	1	1	1	1	1	1	1	1	1	1	1	1	1	1	1	1	1	1	1	1	1	1	1	1	1	1	1
	1	1	1	1	1	1	1	1	1	1	1	1	1	1	1	1	1	1	1	1	1	1	1	1	1	1	1	1	1	1	1	1	1	1	1	1	1	1	1	1	1	1	1	1	1	1	1	1	1
	1	1	1	1	1	1	1	1	1	1	1	1	1	1	1	1	1	1	1	1	1	1	1	1	1	1	1	1	1	1	1	1	1	1	1	1	1	1	1	1	1	1	1	1	1	1	1	1	1
	1	1	1	1	1	1	1	1	1	1	1	1	1	1	1	1	1	1	1	1	1	1	1	1	1	1	1	1	1	1	1	1	1	1	1	1	1	1	1	1	1	1	1	1	1	1	1	1	1
	1	1	1	1	1	1	1	1	1	1	1	1	1	1	1	1	1	1	1	1	1	1	1	1	1	1	1	1	1	1	1	1	1	1	1	1	1	1	1	1	1	1	1	1	1	1	1	1	1
	1	1	1	1	1	1	1	1	1	1	1	1	1	1	1	1	1	1	1	1	1	1	1	1	1	1	1	1	1	1	1	1	1	1	1	1	1	1	1	1	1	1	1	1	1	1	1	1	1
	1	1	1	1	1	1	1	1	1	1	1	1	1	1	1	1	1	1	1	1	1	1	1	1	1	1	1	1	1	1	1	1	1	1	1	1	1	1	1	1	1	1	1	1	1	1	1	1	1
	0.998351	0.998351	0.998351	0.998351	0.998351	0.998351	0.998351	0.998351	0.998351	0.998351	0.998351	0.998351	0.998351	0.998351	0.998351	0.998351	0.998351	0.998351	0.998351	0.998351	0.998351	0.998351	0.998351	0.998351	0.998351	0.998351	0.998351	0.998351	0.998351	0.998351	0.998351	0.998351	0.998351	0.998351	0.997527	0.997527	0.997527	0.997527	0.997527	0.997527	0.997527	0.990932	0.990932	0.990932	0.990932	0.990932	0.990932	0.990932	0.990932
	1	1	1	1	1	1	1	1	1	1	1	1	1	1	1	1	1	1	1	1	1	1	1	1	1	1	1	1	1	1	1	1	1	1	1	1	1	1	1	1	1	1	1	1	1	1	1	1	1
	1	1	1	1	1	1	1	1	1	1	1	1	1	1	1	1	1	1	1	1	1	1	1	1	1	1	1	1	1	1	1	1	1	1	1	1	1	1	1	1	1	1	1	1	1	1	1	1	1
	1	1	1	1	1	1	1	1	1	1	1	1	1	1	1	1	1	1	1	1	1	1	1	1	1	1	1	1	1	1	1	1	1	1	1	1	1	1	1	1	1	1	1	1	1	1	1	1	1
	1	1	1	1	1	1	1	1	1	1	1	1	1	1	1	1	1	1	1	1	1	1	1	1	1	1	1	1	1	1	1	1	1	1	1	1	1	1	1	1	1	1	1	1	1	1	1	1	1
	1	1	1	1	1	1	1	1	1	1	1	1	1	1	1	1	1	1	1	1	1	1	1	1	1	1	1	1	1	1	1	1	1	1	1	1	1	1	1	1	1	1	1	1	1	1	1	1	1
	1	1	1	1	1	1	1	1	1	1	1	1	1	1	1	1	1	1	1	1	1	1	1	1	1	1	1	1	1	1	1	1	1	1	1	1	1	1	1	1	1	1	1	1	1	1	1	1	1
	1	1	1	1	1	1	1	1	1	1	1	1	1	1	1	1	1	1	1	1	1	1	1	1	1	1	1	1	1	1	1	1	1	1	1	1	1	1	1	1	1	1	1	1	1	1	1	1	1
	1	1	1	1	1	1	1	1	1	1	1	1	1	1	1	1	1	1	1	1	1	1	1	1	1	1	1	1	1	1	1	1	1	1	1	1	1	1	1	1	1	1	1	1	1	1	1	1	1
	1	1	1	1	1	1	1	1	1	1	1	1	1	1	1	1	1	1	1	1	1	1	1	1	1	1	1	1	1	1	1	1	1	1	1	1	1	1	1	1	1	1	1	1	1	1	1	1	1
	1	1	1	1	1	1	1	1	1	1	1	1	1	1	1	1	1	1	1	1	1	1	1	1	1	1	1	1	1	1	1	1	1	1	1	1	1	1	1	1	1	1	1	1	1	1	1	1	1
	1	1	1	1	1	1	1	1	1	1	1	1	1	1	1	1	1	1	1	1	1	1	1	1	1	1	1	1	1	1	1	1	1	1	1	1	1	1	1	1	1	1	1	1	1	1	1	1	1
	1	1	1	1	1	1	1	1	1	1	1	1	1	1	1	1	1	1	1	1	1	1	1	1	1	1	1	1	1	1	1	1	1	1	1	1	1	1	1	1	1	1	1	1	1	1	1	1	1
	1	1	1	1	1	1	1	1	1	1	1	1	0.999051	0.999051	0.999051	0.999051	0.999051	0.998102	0.998102	0.998102	0.998102	0.998102	0.998102	0.998102	0.998102	0.998102	0.998102	0.998102	0.998102	0.998102	0.998102	0.998102	0.998102	0.998102	0.998102	0.998102	0.998102	0.998102	0.998102	0.998102	0.998102	0.998102	0.998102	0.998102	0.998102	0.998102	0.998102	0.998102	0.998102
	1	1	1	1	1	1	1	1	1	1	1	1	1	1	1	1	1	1	1	1	1	1	1	1	1	1	1	1	1	1	1	1	1	1	1	1	1	1	1	1	1	1	1	1	1	1	1	1	1
	1	1	1	1	1	1	1	1	1	1	1	1	1	1	1	1	1	1	1	1	1	1	1	1	1	1	1	1	1	1	1	1	1	1	1	1	1	1	1	1	1	1	1	1	1	1	1	1	1
	1	1	1	1	1	1	1	1	1	1	1	1	1	1	1	1	1	1	1	1	1	1	1	1	1	1	1	1	1	1	1	1	1	1	1	1	1	1	1	1	1	1	1	1	1	1	1	1	1
	1	1	1	1	1	1	1	1	1	1	1	1	1	1	1	1	1	1	1	1	1	1	1	1	1	1	1	1	1	1	1	1	1	1	1	1	1	1	1	1	1	1	1	1	1	1	1	1	1
	1	1	1	1	1	1	1	1	1	1	1	1	1	1	1	1	1	1	1	1	1	1	1	1	1	1	1	1	1	1	1	1	1	1	1	1	1	1	1	1	1	1	1	1	1	1	1	1	1
	1	1	1	1	1	1	1	1	1	1	1	1	1	1	1	1	1	1	1	1	1	1	1	1	1	1	1	1	1	1	1	1	1	1	1	1	1	1	1	1	1	1	1	1	1	1	1	1	1
	1	1	1	1	1	1	1	1	1	1	1	1	1	1	1	1	1	1	1	1	1	1	1	1	1	1	1	1	1	1	1	1	1	1	1	1	1	1	1	1	1	0.999141	0.999141	0.999141	0.999141	0.999141	0.998282	0.998282	0.998282
	1	1	1	1	1	1	1	1	1	1	1	1	1	1	1	1	1	1	1	1	1	1	1	1	1	1	1	1	1	1	1	1	1	1	1	1	1	1	1	1	1	1	1	1	1	1	1	1	1
	1	1	1	1	1	1	1	1	1	1	1	1	1	1	1	1	1	1	1	1	1	1	1	1	1	1	1	1	1	1	1	1	1	1	1	1	1	1	1	1	1	1	1	1	1	1	1	1	1
	1	1	1	1	1	1	1	1	1	1	1	1	1	1	1	1	1	1	1	1	1	1	1	1	1	1	1	1	1	1	1	1	1	1	1	1	1	1	1	1	1	1	1	1	1	1	1	1	1
	1	1	1	1	1	1	1	1	1	1	1	1	1	1	1	1	1	1	1	1	1	1	1	1	1	1	1	1	1	1	1	1	1	1	1	1	1	1	1	1	1	1	1	1	1	1	1	1	1
	1	1	1	1	1	1	1	1	1	1	1	1	1	1	1	1	1	1	1	1	1	1	1	1	1	1	1	1	1	1	1	1	1	1	1	1	1	1	1	1	1	1	1	1	1	1	1	1	1
	1	1	1	1	1	1	1	1	1	1	1	1	1	1	1	1	1	1	1	1	1	1	1	1	1	1	1	1	1	1	1	1	1	1	1	1	1	1	1	1	1	1	1	1	1	1	1	1	1
	1	1	1	1	1	1	1	1	1	1	1	1	1	1	1	1	1	1	1	1	1	1	1	1	1	1	1	1	1	1	1	1	1	1	1	1	1	1	1	1	1	1	1	1	1	1	1	1	1
	1	1	1	1	1	1	1	1	1	1	1	1	1	1	1	1	1	1	1	1	1	1	1	1	1	1	1	1	1	1	1	1	1	1	1	1	1	1	1	1	1	1	1	1	1	1	1	1	1
	1	1	1	1	1	1	1	1	1	1	1	1	1	1	1	1	1	1	1	1	1	1	1	1	1	1	1	1	1	1	1	1	1	1	1	1	1	1	1	1	1	1	1	1	1	1	1	1	1
	1	1	1	1	1	1	1	1	1	1	1	1	1	1	1	1	1	1	1	1	1	1	1	1	1	1	1	1	1	1	1	1	1	1	1	1	1	1	1	1	1	1	1	1	1	1	1	1	1
	1	1	1	1	1	1	1	1	1	1	1	1	1	1	1	1	1	1	1	1	1	1	1	1	1	1	1	1	1	1	1	1	1	1	1	1	1	1	1	1	1	0.999165	0.999165	0.999165	0.999165	0.999165	0.998331	0.998331	0.998331
	1	1	1	1	1	1	1	1	1	1	1	1	1	1	1	1	1	1	1	1	1	1	1	1	1	1	1	1	1	1	1	1	1	1	1	1	1	1	1	1	1	1	1	1	1	1	1	1	1
	1	1	1	1	1	1	1	1	1	1	1	1	1	1	1	1	1	1	1	1	1	1	1	1	1	1	1	1	1	1	1	1	1	1	1	1	1	1	1	1	1	1	1	1	1	1	1	1	1
	1	1	1	1	1	1	1	1	1	1	1	1	1	1	1	1	1	1	1	1	1	1	1	1	1	1	1	1	1	1	1	1	1	1	1	1	1	1	1	1	1	1	1	1	1	1	1	1	1
	1	1	1	1	1	1	1	1	1	1	1	1	1	1	1	1	1	1	1	1	1	1	1	1	1	1	1	1	1	1	1	1	1	1	1	1	1	1	1	1	1	1	1	1	1	1	1	1	1
	1	1	1	1	1	1	1	1	1	1	1	1	1	1	1	1	1	1	1	1	1	1	1	1	1	1	1	1	1	1	1	1	1	1	1	1	1	1	1	1	1	1	1	1	1	1	1	1	1
	1	1	1	1	1	1	1	1	1	1	1	1	1	1	1	1	1	1	1	1	1	1	1	1	1	1	1	1	1	1	1	1	1	1	1	1	1	1	1	1	1	1	1	1	1	1	1	1	1
	1	1	1	1	1	1	1	1	1	1	1	1	1	1	1	1	1	1	1	1	1	1	1	1	1	1	1	1	1	1	1	1	1	1	1	1	1	1	1	1	1	1	1	1	1	1	1	1	1
	1	1	1	1	1	1	1	1	1	1	1	1	1	1	1	1	1	1	1	1	1	1	1	1	1	1	1	1	1	1	1	1	1	1	1	1	1	1	1	1	1	1	1	1	1	1	1	1	1
	1	1	1	1	1	1	1	1	1	1	1	1	1	1	1	1	1	1	1	1	1	1	1	1	1	1	1	1	1	1	1	1	1	1	1	1	1	1	1	1	1	1	1	1	1	1	1	1	1
	1	1	1	1	1	1	1	1	1	1	1	1	1	1	1	1	1	1	1	1	1	1	1	1	1	1	1	1	1	1	1	1	1	1	1	1	1	1	1	1	1	1	1	1	1	1	1	1	1
	1	1	1	1	1	1	1	1	1	1	1	1	1	1	1	1	1	1	1	1	1	1	1	1	1	1	1	1	1	1	1	1	1	1	1	1	1	1	1	1	1	1	1	1	1	1	1	1	1
	1	1	1	1	1	1	1	1	1	1	1	1	1	1	1	1	1	1	1	1	1	1	1	1	1	1	1	1	1	1	1	1	1	1	1	1	1	1	1	1	1	1	1	1	1	1	1	1	1
	1	1	1	1	1	1	1	1	1	1	1	1	1	1	1	1	1	1	1	1	1	1	1	1	1	1	1	1	1	1	1	1	1	1	1	1	1	1	1	1	1	1	1	1	1	1	1	1	1
	1	1	1	1	1	1	1	1	1	1	1	1	1	1	1	1	1	1	1	1	1	1	1	1	1	1	1	1	1	1	1	1	1	1	1	1	1	1	1	1	1	1	1	1	1	1	1	1	1
	1	1	1	1	1	1	1	1	1	1	1	1	1	1	1	1	1	1	1	1	1	1	1	1	1	1	1	1	1	1	1	1	1	1	1	1	1	1	1	1	1	1	1	1	1	1	1	1	1
	1	1	1	1	1	1	1	1	1	1	1	1	1	1	1	1	1	1	1	1	1	1	1	1	1	1	1	1	1	1	1	1	1	1	1	1	1	1	1	1	1	1	1	1	1	1	1	1	1
	1	1	1	1	1	1	1	1	1	1	1	1	1	1	1	1	1	1	1	1	1	1	1	1	1	1	1	1	1	1	1	1	1	1	1	1	1	1	1	1	1	1	1	1	1	1	1	1	1
	1	1	1	1	1	1	1	1	1	1	1	1	1	1	1	1	1	1	1	1	1	1	1	1	1	1	1	1	1	1	1	1	1	1	1	1	1	1	1	1	1	1	1	1	1	1	1	1	1
	1	1	1	1	1	1	1	1	1	1	1	1	1	1	1	1	1	1	1	1	1	1	1	1	1	1	1	1	1	1	1	1	1	1	1	1	1	1	1	1	1	1	1	1	1	1	1	1	1
	1	1	1	1	1	1	1	1	1	1	1	1	1	1	1	1	1	1	1	1	1	1	1	1	1	1	1	1	1	1	1	1	1	1	1	1	1	1	1	1	1	1	1	1	1	1	1	1	1
	1	1	1	1	1	1	1	1	1	1	1	1	1	1	1	1	1	1	1	1	1	1	1	1	1	1	1	1	1	1	1	1	1	1	1	1	1	1	1	1	1	1	1	1	1	1	1	1	1
	1	1	1	1	1	1	1	1	1	1	1	1	1	1	1	1	1	1	1	1	1	1	1	1	1	1	1	1	1	1	1	1	1	1	1	1	1	1	1	1	1	1	1	1	1	1	1	1	1
	1	1	1	1	1	1	1	1	1	1	1	1	1	1	1	1	1	1	1	1	1	1	1	1	1	1	1	1	1	1	1	1	1	1	1	1	1	1	1	1	1	1	1	1	1	1	1	1	1
	1	1	1	1	1	1	1	1	1	1	1	1	1	1	1	1	1	1	1	1	1	1	1	1	1	1	1	1	1	1	1	1	1	1	1	1	1	1	1	1	1	1	1	1	1	1	1	1	1
	1	1	1	1	1	1	1	1	1	1	1	1	1	1	1	1	1	1	1	1	1	1	1	1	1	1	1	1	1	1	1	1	1	1	1	1	1	1	1	1	1	1	1	1	1	1	1	1	1
	1	1	1	1	1	1	1	1	1	1	1	1	1	1	1	1	1	1	1	1	1	1	1	1	1	1	1	1	1	1	1	1	1	1	1	1	1	1	1	1	1	1	1	1	1	1	1	1	1
	1	1	1	1	1	1	1	1	1	1	1	1	1	1	1	1	1	1	1	1	1	1	1	1	1	1	1	1	1	1	1	1	1	1	1	1	1	1	1	1	1	1	1	1	1	1	1	1	1
	1	1	1	1	1	1	1	1	1	1	1	1	1	1	1	1	1	1	1	1	1	1	1	1	1	1	1	1	1	1	1	1	1	1	1	1	1	1	1	1	1	1	1	1	1	1	1	1	1
	1	1	1	1	1	1	1	1	1	1	1	1	1	1	1	1	1	1	1	1	1	1	1	1	1	1	1	1	1	1	1	1	1	1	1	1	1	1	1	1	1	1	1	1	1	1	1	1	1
	1	1	1	1	1	1	1	1	1	1	1	1	1	1	1	1	1	1	1	1	1	1	1	1	1	1	1	1	1	1	1	1	1	1	1	1	1	1	1	1	1	1	1	1	1	1	1	1	1
	1	1	1	1	1	1	1	1	1	1	1	1	1	1	1	1	1	1	1	1	1	1	1	1	1	1	1	1	1	1	1	1	1	1	1	1	1	1	1	1	1	1	1	1	1	1	1	1	1
	1	1	1	1	1	1	1	1	1	1	1	1	1	1	1	1	1	1	1	1	1	1	1	1	1	1	1	1	1	1	1	1	1	1	1	1	1	1	1	1	1	1	1	1	1	1	1	1	1
	1	1	1	1	1	1	1	1	1	1	1	1	1	1	1	1	1	1	1	1	1	1	1	1	1	1	1	1	1	1	1	1	1	1	1	1	1	1	1	1	1	1	1	1	1	1	1	1	1
	1	1	1	1	1	1	1	1	1	1	1	1	1	1	1	1	1	1	1	1	1	1	1	1	1	1	1	1	1	1	1	1	1	1	1	1	1	1	1	1	1	1	1	1	1	1	1	1	1
	1	1	1	1	1	1	1	1	1	1	1	1	1	1	1	1	1	1	1	1	1	1	1	1	1	1	1	1	1	1	1	1	1	1	1	1	1	1	1	1	1	1	1	1	1	1	1	1	1
	0.98216	0.98216	0.98216	0.98216	0.98216	0.98216	0.98216	0.98216	0.98216	0.98216	0.98216	0.98216	0.98216	0.98216	0.98216	0.98216	0.98216	0.98216	0.98216	0.98216	0.98216	0.98216	0.98216	0.98216	0.98216	0.98216	0.98216	0.98216	0.98216	0.98216	0.98216	0.98216	0.98216	0.98216	0.98216	0.98216	0.98216	0.98216	0.98216	0.98216	0.98216	0.98216	0.98216	0.98216	0.98216	0.98216	0.98216	0.98216	0.98216
	1	1	1	1	1	1	1	1	1	1	1	1	1	1	1	1	1	1	1	1	1	1	1	1	1	1	1	1	1	1	1	1	1	1	1	1	1	1	1	1	1	1	1	1	1	1	1	1	1
	1	1	1	1	1	1	1	1	1	1	1	1	1	1	1	1	1	1	1	1	1	1	1	1	1	1	1	1	1	1	1	1	1	1	1	1	1	1	1	1	1	1	1	1	1	1	1	1	1
	1	1	1	1	1	1	1	1	1	1	1	1	1	1	1	1	1	1	1	1	1	1	1	1	1	1	1	1	1	1	1	1	1	1	1	1	1	1	1	1	1	1	1	1	1	1	1	1	1
	1	1	1	1	1	1	1	1	1	1	1	1	1	1	1	1	1	1	1	1	1	1	1	1	1	1	1	1	1	1	1	1	1	1	1	1	1	1	1	1	1	1	1	1	1	1	1	1	1
	1	1	1	1	1	1	1	1	1	1	1	1	1	1	1	1	1	1	1	1	1	1	1	1	1	1	1	1	1	1	1	1	1	1	1	1	1	1	1	1	1	1	1	1	1	1	1	1	1
	1	1	1	1	1	1	1	1	1	1	1	1	1	1	1	1	1	1	1	1	1	1	1	1	1	1	1	1	1	1	1	1	1	1	1	1	1	1	1	1	1	1	1	1	1	1	1	1	1
	1	1	1	1	1	1	1	1	1	1	1	1	1	1	1	1	1	1	1	1	1	1	1	1	1	1	1	1	1	1	1	1	1	1	1	1	1	1	1	1	1	1	1	1	1	1	1	1	1
	1	1	1	1	1	1	1	1	1	1	1	1	1	1	1	1	1	1	1	1	1	1	1	1	1	1	1	1	1	1	1	1	1	1	1	1	1	1	1	1	1	1	1	1	1	1	1	1	1
	1	1	1	1	1	1	1	1	1	1	1	1	1	1	1	1	1	1	1	1	1	1	1	1	1	1	1	1	1	1	1	1	1	1	1	1	1	1	1	1	1	1	1	1	1	1	1	1	1
	1	1	1	1	1	1	1	1	1	1	1	1	1	1	1	1	1	1	1	1	1	1	1	1	1	1	1	1	1	1	1	1	1	1	1	1	1	1	1	1	1	1	1	1	1	1	1	1	1
	1	1	1	1	1	1	1	1	1	1	1	1	1	1	1	1	1	1	1	1	1	1	1	1	1	1	1	1	1	1	1	1	1	1	1	1	1	1	1	1	1	1	1	1	1	1	1	1	1
	1	1	1	1	1	1	1	1	1	1	1	1	1	1	1	1	1	1	1	1	1	1	1	1	1	1	1	1	1	1	1	1	1	1	1	1	1	1	1	1	1	1	1	1	1	1	1	1	1
	1	1	1	1	1	1	1	1	1	1	1	1	1	1	1	1	1	1	1	1	1	1	1	1	1	1	1	1	1	1	1	1	1	1	1	1	1	1	1	1	1	1	1	1	1	1	1	1	1
	1	1	1	1	1	1	1	1	1	1	1	1	1	1	1	1	1	1	1	1	1	1	1	1	1	1	1	1	1	1	1	1	1	1	1	1	1	1	1	1	1	1	1	1	1	1	1	1	1
	1	1	1	1	1	1	1	1	1	1	1	1	1	1	1	1	1	1	1	1	1	1	1	1	1	1	1	1	1	1	1	1	1	1	1	1	1	1	1	1	1	1	1	1	1	1	1	1	1
	1	1	1	1	1	1	1	1	1	1	1	1	1	1	1	1	1	1	1	1	1	1	1	1	1	1	1	1	1	1	1	1	1	1	1	1	1	1	1	1	1	1	1	1	1	1	1	1	1
	1	1	1	1	1	1	1	1	1	1	1	1	1	1	1	1	1	1	1	1	1	1	1	1	1	1	1	1	1	1	1	1	1	1	1	1	1	1	1	1	1	1	1	1	1	1	1	1	1
	1	1	1	1	1	1	1	1	1	1	1	1	1	1	1	1	1	1	1	1	1	1	1	1	1	1	1	1	1	1	1	1	1	1	1	1	1	1	1	1	1	1	1	1	1	1	1	1	1
	1	1	1	1	1	1	1	1	1	1	1	1	1	1	1	1	1	1	1	1	1	1	1	1	1	1	1	1	1	1	1	1	1	1	1	1	1	1	1	1	1	1	1	1	1	1	1	1	1
	1	1	1	1	1	1	1	1	1	1	1	1	1	1	1	1	1	1	1	1	1	1	1	1	1	1	1	1	1	1	1	1	1	1	1	1	1	1	1	1	1	1	1	1	1	1	1	1	1
	1	1	1	1	1	1	1	1	1	1	1	1	1	1	1	1	1	1	1	1	1	1	1	1	1	1	1	1	1	1	1	1	1	1	1	1	1	1	1	1	1	1	1	1	1	1	1	1	1
	1	1	1	1	1	1	1	1	1	1	1	1	1	1	1	1	1	1	1	1	1	1	1	1	1	1	1	1	1	1	1	1	1	1	1	1	1	1	1	1	1	1	1	1	1	1	1	1	1
	1	1	1	1	1	1	1	1	1	1	1	1	1	1	1	1	1	1	1	1	1	1	1	1	1	1	1	1	1	1	1	1	1	1	1	1	1	1	1	1	1	1	1	1	1	1	1	1	1
	1	1	1	1	1	1	1	1	1	1	1	1	1	1	1	1	1	1	1	1	1	1	1	1	1	1	1	1	1	1	1	1	1	1	1	1	1	1	1	1	1	1	1	1	1	1	1	1	1
	1	1	1	1	1	1	1	1	1	1	1	1	1	1	1	1	1	1	1	1	1	1	1	1	1	1	1	1	1	1	1	1	1	1	1	1	1	1	1	1	1	1	1	1	1	1	1	1	1
	1	1	1	1	1	1	1	1	1	1	1	1	1	1	1	1	1	1	1	1	1	1	1	1	1	1	1	1	1	1	1	1	1	1	1	1	1	1	1	1	1	1	1	1	1	1	1	1	1
	1	1	1	1	1	1	1	1	1	1	1	1	1	1	1	1	1	1	1	1	1	1	1	1	1	1	1	1	1	1	1	1	1	1	1	1	1	1	1	1	1	1	1	1	1	1	1	1	1
	1	1	1	1	1	1	1	1	1	1	1	1	1	1	1	1	1	1	1	1	1	1	1	1	1	1	1	1	1	1	1	1	1	1	1	1	1	1	1	1	1	1	1	1	1	1	1	1	1
	1	1	1	1	1	1	1	1	1	1	1	1	1	1	1	1	1	1	1	1	1	1	1	1	1	1	1	1	1	1	1	1	1	1	1	1	1	1	1	1	1	1	1	1	1	1	1	1	1
	1	1	1	1	1	1	1	1	1	1	1	1	1	1	1	1	1	1	1	1	1	1	1	1	1	1	1	1	1	1	1	1	1	1	1	1	1	1	1	1	1	1	1	1	1	1	1	1	1
	0.984167	0.984167	0.984167	0.984167	0.984167	0.984167	0.984167	0.984167	0.984167	0.984167	0.984167	0.984167	0.984167	0.984167	0.984167	0.984167	0.984167	0.984167	0.984167	0.984167	0.984167	0.984167	0.984167	0.984167	0.984167	0.984167	0.984167	0.984167	0.984167	0.984167	0.984167	0.984167	0.984167	0.984167	0.984167	0.984167	0.984167	0.984167	0.984167	0.984167	0.984167	0.984167	0.984167	0.984167	0.984167	0.984167	0.984167	0.984167	0.984167
	1	1	1	1	1	1	1	1	1	1	1	1	1	1	1	1	1	1	1	1	1	1	1	1	1	1	1	1	1	1	1	1	1	1	1	1	1	1	1	1	1	1	1	1	1	1	1	1	1
	1	1	1	1	1	1	1	1	1	1	1	1	1	1	1	1	1	1	1	1	1	1	1	1	1	1	1	1	1	1	1	1	1	1	1	1	1	1	1	1	1	1	1	1	1	1	1	1	1
	1	1	1	1	1	1	1	1	1	1	1	1	1	1	1	1	1	1	1	1	1	1	1	1	1	1	1	1	1	1	1	1	1	1	1	1	1	1	1	1	1	1	1	1	1	1	1	1	1
	1	1	1	1	1	1	1	1	1	1	1	1	1	1	1	1	1	1	1	1	1	1	1	1	1	1	1	1	1	1	1	1	1	1	1	1	1	1	1	1	1	1	1	1	1	1	1	1	1
	0.986098	0.986098	0.986098	0.986098	0.986098	0.986098	0.986098	0.986098	0.986098	0.986098	0.986098	0.986098	0.986098	0.986098	0.986098	0.986098	0.986098	0.986098	0.986098	0.986098	0.986098	0.986098	0.986098	0.986098	0.986098	0.986098	0.986098	0.986098	0.986098	0.986098	0.986098	0.986098	0.986098	0.986098	0.986098	0.986098	0.986098	0.986098	0.986098	0.986098	0.986098	0.986098	0.986098	0.986098	0.986098	0.986098	0.986098	0.986098	0.986098
	1	1	1	1	1	1	1	1	1	1	1	1	1	1	1	1	1	1	1	1	1	1	1	1	1	1	1	1	1	1	1	1	1	1	1	1	1	1	1	1	1	1	1	1	1	1	1	1	1
	1	1	1	1	1	1	1	1	1	1	1	1	1	1	1	1	1	1	1	1	1	1	1	1	1	1	1	1	1	1	1	1	1	1	1	1	1	1	1	1	1	1	1	1	1	1	1	1	1
	1	1	1	1	1	1	1	1	1	1	1	1	1	1	1	1	1	1	1	1	1	1	1	1	1	1	1	1	1	1	1	1	1	1	1	1	1	1	1	1	1	1	1	1	1	1	1	1	1
	1	1	1	1	1	1	1	1	1	1	1	1	1	1	1	1	1	1	1	1	1	1	1	1	1	1	1	1	1	1	1	1	1	1	1	1	1	1	1	1	1	1	1	1	1	1	1	1	1
	1	1	1	1	1	1	1	1	1	1	1	1	1	1	1	1	1	1	1	1	1	1	1	1	1	1	1	1	1	1	1	1	1	1	1	1	1	1	1	1	1	1	1	1	1	1	1	1	1
	1	1	1	1	1	1	1	1	1	1	1	1	1	1	1	1	1	1	1	1	1	1	1	1	1	1	1	1	1	1	1	1	1	1	1	1	1	1	1	1	1	1	1	1	1	1	1	1	1
	1	1	1	1	1	1	1	1	1	1	1	1	1	1	1	1	1	1	1	1	1	1	1	1	1	1	1	1	1	1	1	1	1	1	1	1	1	1	1	1	1	1	1	1	1	1	1	1	1
	1	1	1	1	1	1	1	1	1	1	1	1	1	1	1	1	1	1	1	1	1	1	1	1	1	1	1	1	1	1	1	1	1	1	1	1	1	1	1	1	1	1	1	1	1	1	1	1	1
	1	1	1	1	1	1	1	1	1	1	1	1	1	1	1	1	1	1	1	1	1	1	1	1	1	1	1	1	1	1	1	1	1	1	1	1	1	1	1	1	1	1	1	1	1	1	1	1	1
	1	1	1	1	1	1	1	1	1	1	1	1	1	1	1	1	1	1	1	1	1	1	1	1	1	1	1	1	1	1	1	1	1	1	1	1	1	1	1	1	1	1	1	1	1	1	1	1	1
	1	1	1	1	1	1	1	1	1	1	1	1	1	1	1	1	1	1	1	1	1	1	1	1	1	1	1	1	1	1	1	1	1	1	1	1	1	1	1	1	1	1	1	1	1	1	1	1	1
	1	1	1	1	1	1	1	1	1	1	1	1	1	1	1	1	1	1	1	1	1	1	1	1	1	1	1	1	1	1	1	1	1	1	1	1	1	1	1	1	1	1	1	1	1	1	1	1	1
	1	1	1	1	1	1	1	1	1	1	1	1	1	1	1	1	1	1	1	1	1	1	1	1	1	1	1	1	1	1	1	1	1	1	1	1	1	1	1	1	1	1	1	1	1	1	1	1	1
	1	1	1	1	1	1	1	1	1	1	1	1	1	1	1	1	1	1	1	1	1	1	1	1	1	1	1	1	1	1	1	1	1	1	1	1	1	1	1	1	1	1	1	1	1	1	1	1	1
	0.98323	0.98323	0.98323	0.98323	0.98323	0.98323	0.98323	0.98323	0.98323	0.98323	0.98323	0.98323	0.98323	0.98323	0.98323	0.98323	0.98323	0.98323	0.98323	0.98323	0.98323	0.98323	0.98323	0.98323	0.98323	0.98323	0.98323	0.98323	0.98323	0.98323	0.98323	0.98323	0.98323	0.98323	0.98323	0.98323	0.98323	0.98323	0.98323	0.98323	0.98323	0.98323	0.98323	0.98323	0.98323	0.98323	0.98323	0.98323	0.98323
	1	1	1	1	1	1	1	1	1	1	1	1	1	1	1	1	1	1	1	1	1	1	1	1	1	1	1	1	1	1	1	1	1	1	1	1	1	1	1	1	1	1	1	1	1	1	1	1	1
	1	1	1	1	1	1	1	1	1	1	1	1	1	1	1	1	1	1	1	1	1	1	1	1	1	1	1	1	1	1	1	1	1	1	1	1	1	1	1	1	1	1	1	1	1	1	1	1	1
	1	1	1	1	1	1	1	1	1	1	1	1	1	1	1	1	1	1	1	1	1	1	1	1	1	1	1	1	1	1	1	1	1	1	1	1	1	1	1	1	1	1	1	1	1	1	1	1	1
	1	1	1	1	1	1	1	1	1	1	1	1	1	1	1	1	1	1	1	1	1	1	1	1	1	1	1	1	1	1	1	1	1	1	1	1	1	1	1	1	1	1	1	1	1	1	1	1	1
	1	1	1	1	1	1	1	1	1	1	1	1	1	1	1	1	1	1	1	1	1	1	1	1	1	1	1	1	1	1	1	1	1	1	1	1	1	1	1	1	1	1	1	1	1	1	1	1	1
	1	1	1	1	1	1	1	1	1	1	1	1	1	1	1	1	1	1	1	1	1	1	1	1	1	1	1	1	1	1	1	1	1	1	1	1	1	1	1	1	1	1	1	1	1	1	1	1	1
	1	1	1	1	1	1	1	1	1	1	1	1	1	1	1	1	1	1	1	1	1	1	1	1	1	1	1	1	1	1	1	1	1	1	1	1	1	1	1	1	1	1	1	1	1	1	1	1	1
	1	1	1	1	1	1	1	1	1	1	1	1	1	1	1	1	1	1	1	1	1	1	1	1	1	1	1	1	1	1	1	1	1	1	1	1	1	1	1	1	1	1	1	1	1	1	1	1	1
	1	1	1	1	1	1	1	1	1	1	1	1	1	1	1	1	1	1	1	1	1	1	1	1	1	1	1	1	1	1	1	1	1	1	1	1	1	1	1	1	1	1	1	1	1	1	1	1	1
	1	1	1	1	1	1	1	1	1	1	1	1	1	1	1	1	1	1	1	1	1	1	1	1	1	1	1	1	1	1	1	1	1	1	1	1	1	1	1	1	1	1	1	1	1	1	1	1	1
	0.982805	0.982805	0.982805	0.982805	0.982805	0.982805	0.982805	0.982805	0.982805	0.982805	0.982805	0.982805	0.982805	0.982805	0.982805	0.982805	0.982805	0.982805	0.982805	0.982805	0.982805	0.982805	0.982805	0.982805	0.982805	0.982805	0.982805	0.982805	0.982805	0.982805	0.982805	0.982805	0.982805	0.982805	0.982805	0.982805	0.982805	0.982805	0.982805	0.982805	0.982805	0.982805	0.982805	0.982805	0.982805	0.982805	0.982805	0.982805	0.982805
	1	1	1	1	1	1	1	1	1	1	1	1	1	1	1	1	1	1	1	1	1	1	1	1	1	1	1	1	1	1	1	1	1	1	1	1	1	1	1	1	1	1	1	1	1	1	1	1	1
	1	1	1	1	1	1	1	1	1	1	1	1	1	1	1	1	1	1	1	1	1	1	1	1	1	1	1	1	1	1	1	1	1	1	1	1	1	1	1	1	1	1	1	1	1	1	1	1	1
	1	1	1	1	1	1	1	1	1	1	1	1	1	1	1	1	1	1	1	1	1	1	1	1	1	1	1	1	1	1	1	1	1	1	1	1	1	1	1	1	1	1	1	1	1	1	1	1	1
	1	1	1	1	1	1	1	1	1	1	1	1	1	1	1	1	1	1	1	1	1	1	1	1	1	1	1	1	1	1	1	1	1	1	1	1	1	1	1	1	1	1	1	1	1	1	1	1	1
	1	1	1	1	1	1	1	1	1	1	1	1	1	1	1	1	1	1	1	1	1	1	1	1	1	1	1	1	1	1	1	1	1	1	1	1	1	1	1	1	1	1	1	1	1	1	1	1	1
	1	1	1	1	1	1	1	1	1	1	1	1	1	1	1	1	1	1	1	1	1	1	1	1	1	1	1	1	1	1	1	1	1	1	1	1	1	1	1	1	1	1	1	1	1	1	1	1	1
	1	1	1	1	1	1	1	1	1	1	1	1	1	1	1	1	1	1	1	1	1	1	1	1	1	1	1	1	1	1	1	1	1	1	1	1	1	1	1	1	1	1	1	1	1	1	1	1	1
	1	1	1	1	1	1	1	1	1	1	1	1	1	1	1	1	1	1	1	1	1	1	1	1	1	1	1	1	1	1	1	1	1	1	1	1	1	1	1	1	1	1	1	1	1	1	1	1	1
	1	1	1	1	1	1	1	1	1	1	1	1	1	1	1	1	1	1	1	1	1	1	1	1	1	1	1	1	1	1	1	1	1	1	1	1	1	1	1	1	1	1	1	1	1	1	1	1	1
	1	1	1	1	1	1	1	1	1	1	1	1	1	1	1	1	1	1	1	1	1	1	1	1	1	1	1	1	1	1	1	1	1	1	1	1	1	1	1	1	1	1	1	1	1	1	1	1	1
	1	1	1	1	1	1	1	1	1	1	1	1	1	1	1	1	1	1	1	1	1	1	1	1	1	1	1	1	1	1	1	1	1	1	1	1	1	1	1	1	1	1	1	1	1	1	1	1	1
	1	1	1	1	1	1	1	1	1	1	1	1	1	1	1	1	1	1	1	1	1	1	1	1	1	1	1	1	1	1	1	1	1	1	1	1	1	1	1	1	1	1	1	1	1	1	1	1	1
	1	1	1	1	1	1	1	1	1	1	1	1	1	1	1	1	1	1	1	1	1	1	1	1	1	1	1	1	1	1	1	1	1	1	1	1	1	1	1	1	1	1	1	1	1	1	1	1	1
	1	1	1	1	1	1	1	1	1	1	1	1	1	1	1	1	1	1	1	1	1	1	1	1	1	1	1	1	1	1	1	1	1	1	1	1	1	1	1	1	1	1	1	1	1	1	1	1	1
	1	1	1	1	1	1	1	1	1	1	1	1	1	1	1	1	1	1	1	1	1	1	1	1	1	1	1	1	1	1	1	1	1	1	1	1	1	1	1	1	1	1	1	1	1	1	1	1	1
	1	1	1	1	1	1	1	1	1	1	1	1	1	1	1	1	1	1	1	1	1	1	1	1	1	1	1	1	1	0.998308	0.998308	0.998308	0.998308	0.998308	0.998308	0.998308	0.998308	0.998308	0.998308	0.998308	0.998308	0.998308	0.998308	0.998308	0.998308	0.998308	0.998308	0.998308	0.998308
	1	1	1	1	1	1	1	1	1	1	1	1	1	1	1	1	1	1	1	1	1	1	1	1	1	1	1	1	1	1	1	1	1	1	1	1	1	1	1	1	1	1	1	1	1	1	1	1	1
	1	1	1	1	1	1	1	1	1	1	1	1	1	1	1	1	1	1	1	1	1	1	1	1	1	1	1	1	1	1	1	1	1	1	1	1	1	1	1	1	1	0.999148	0.999148	0.999148	0.999148	0.999148	0.998296	0.998296	0.998296
	1	1	1	1	1	1	1	1	1	1	1	1	1	1	1	1	1	1	1	1	1	1	1	1	1	1	1	1	1	1	1	1	1	1	1	1	1	1	1	1	1	0.999158	0.999158	0.999158	0.999158	0.999158	0.998316	0.998316	0.998316
	1	1	1	1	1	1	1	1	1	1	1	1	1	1	1	1	1	1	1	1	1	1	1	1	1	1	1	1	1	1	1	1	1	1	1	1	1	1	1	1	1	1	1	1	1	1	1	1	1
	1	1	1	1	1	1	1	1	1	1	1	1	1	1	1	1	1	1	1	1	1	1	1	1	1	1	1	1	1	1	1	1	1	1	1	1	1	1	1	1	1	1	1	1	1	1	1	1	1
	1	1	1	1	1	1	1	1	1	1	1	1	1	1	1	1	1	1	1	1	1	1	1	1	1	1	1	1	1	1	1	1	1	1	1	1	1	1	1	1	1	1	1	1	1	1	1	1	1
	1	1	1	1	1	1	1	1	1	1	1	1	1	1	1	1	1	1	1	1	1	1	1	1	1	1	1	1	1	1	1	1	1	1	1	1	1	1	1	1	1	1	1	1	1	1	1	1	1
	1	1	1	1	1	1	1	1	1	1	1	1	1	1	1	1	1	1	1	1	1	1	1	1	1	1	1	1	1	1	1	1	1	1	1	1	1	1	1	1	1	1	1	1	1	1	1	1	1
	1	1	1	1	1	1	1	1	1	1	1	1	1	1	1	1	1	1	1	1	1	1	1	1	1	1	1	1	1	1	1	1	1	1	1	1	1	1	1	1	1	1	1	1	1	1	1	1	1
	1	1	1	1	1	1	1	1	1	1	1	1	1	1	1	1	1	1	1	1	1	1	1	1	1	1	1	1	1	1	1	1	1	1	1	1	1	1	1	1	1	1	1	1	1	1	1	1	1
	1	1	1	1	1	1	1	1	1	1	1	1	1	1	1	1	1	1	1	1	1	1	1	1	1	1	1	1	1	1	1	1	1	1	1	1	1	1	1	1	1	1	1	1	1	1	1	1	1
	1	1	1	1	1	1	1	1	1	1	1	1	1	1	1	1	1	1	1	1	1	1	1	1	1	1	1	1	1	1	1	1	1	1	1	1	1	1	1	1	1	1	1	1	1	1	1	1	1
	1	1	1	1	1	1	1	1	1	1	1	1	1	1	1	1	1	1	1	1	1	1	1	1	1	1	1	1	1	1	1	1	1	1	1	1	1	1	1	1	1	1	1	1	1	1	1	1	1
	1	1	1	1	1	1	1	1	1	1	1	1	1	1	1	1	1	1	1	1	1	1	1	1	1	1	1	1	1	1	1	1	1	1	1	1	1	1	1	1	1	0.999162	0.999162	0.999162	0.999162	0.999162	0.998325	0.998325	0.998325
	1	1	1	1	1	1	1	1	1	1	1	1	1	1	1	1	1	1	1	1	1	1	1	1	1	1	1	1	1	1	1	1	1	1	1	1	1	1	1	1	1	1	1	1	1	1	1	1	1
	1	1	1	1	1	1	1	1	1	1	1	1	1	1	1	1	1	1	1	1	1	1	1	1	1	1	1	1	1	1	1	1	1	1	1	1	1	1	1	1	1	1	1	1	1	1	1	1	1
	0.990638	0.990638	0.990638	0.990638	0.990638	0.990638	0.990638	0.990638	0.990638	0.990638	0.990638	0.990638	0.990638	0.990638	0.990638	0.990638	0.990638	0.990638	0.990638	0.990638	0.990638	0.990638	0.990638	0.990638	0.990638	0.990638	0.990638	0.990638	0.990638	0.990638	0.990638	0.990638	0.990638	0.990638	0.990638	0.990638	0.990638	0.990638	0.990638	0.990638	0.990638	0.990638	0.990638	0.990638	0.990638	0.990638	0.990638	0.990638	0.990638
	1	1	1	1	1	1	1	1	1	1	1	1	1	1	1	1	1	1	1	1	1	1	1	1	1	1	1	1	1	1	1	1	1	1	1	1	1	1	1	1	1	1	1	1	1	1	1	1	1
	1	1	1	1	1	1	1	1	1	1	1	1	1	1	1	1	1	1	1	1	1	1	1	1	1	1	1	1	1	1	1	1	1	1	1	1	1	1	1	1	1	1	1	1	1	1	1	1	1
	1	1	1	1	1	1	1	1	1	1	1	1	1	1	1	1	1	1	1	1	1	1	1	1	1	1	1	1	1	1	1	1	1	1	1	1	1	1	1	1	1	1	1	1	1	1	1	1	1
	1	1	1	1	1	1	1	1	1	1	1	1	1	1	1	1	1	1	1	1	1	1	1	1	1	1	1	1	1	1	1	1	1	1	1	1	1	1	1	1	1	1	1	1	1	1	1	1	1
	1	1	1	1	1	1	1	1	1	1	1	1	1	1	1	1	1	1	1	1	1	1	1	1	1	1	1	1	1	1	1	1	1	1	1	1	1	1	1	1	1	0.99918	0.99918	0.99918	0.99918	0.99918	0.998359	0.998359	0.998359
	1	1	1	1	1	1	1	1	1	1	1	1	1	1	1	1	1	1	1	1	1	1	1	1	1	1	1	1	1	1	1	1	1	1	1	1	1	1	1	1	1	1	1	1	1	1	1	1	1
	1	1	1	1	1	1	1	1	1	1	1	1	1	1	1	1	1	1	1	1	1	1	1	1	1	1	1	1	1	1	1	1	1	1	1	1	1	1	1	1	1	1	1	1	1	1	1	1	1
	1	1	1	1	1	1	1	1	1	1	1	1	1	1	1	1	1	1	1	1	1	1	1	1	1	1	1	1	1	1	1	1	1	1	1	1	1	1	1	1	1	1	1	1	1	1	1	1	1
	1	1	1	1	1	1	1	1	1	1	1	1	1	1	1	1	1	1	1	1	1	1	1	1	1	1	1	1	1	1	1	1	1	1	1	1	1	1	1	1	1	1	1	1	1	1	1	1	1
	1	1	1	1	1	1	1	1	1	1	1	1	1	1	1	1	1	1	1	1	1	1	1	1	1	1	1	1	1	1	1	1	1	1	1	1	1	1	1	1	1	1	1	1	1	1	1	1	1
	1	1	1	1	1	1	1	1	1	1	1	1	1	1	1	1	1	1	1	1	1	1	1	1	1	1	1	1	1	1	1	1	1	1	1	1	1	1	1	1	1	1	1	1	1	1	1	1	1
	1	1	1	1	1	1	1	1	1	1	1	1	1	1	1	1	1	1	1	1	1	1	1	1	1	1	1	1	1	1	1	1	1	1	1	1	1	1	1	1	1	1	1	1	1	1	1	1	1
	1	1	1	1	1	1	1	1	1	1	1	1	1	1	1	1	1	1	1	1	1	1	1	1	1	1	1	1	1	1	1	1	1	1	1	1	1	1	1	1	1	1	1	1	1	1	1	1	1
	0.991547	0.991547	0.991547	0.991547	0.991547	0.991547	0.991547	0.991547	0.991547	0.991547	0.991547	0.991547	0.991547	0.991547	0.991547	0.991547	0.991547	0.991547	0.991547	0.991547	0.991547	0.991547	0.991547	0.991547	0.991547	0.991547	0.991547	0.991547	0.991547	0.991547	0.991547	0.991547	0.991547	0.991547	0.991547	0.991547	0.991547	0.991547	0.991547	0.991547	0.991547	0.991547	0.991547	0.991547	0.991547	0.991547	0.991547	0.991547	0.991547
	1	1	1	1	1	1	1	1	1	1	1	1	1	1	1	1	1	1	1	1	1	1	1	1	1	1	1	1	1	1	1	1	1	1	1	1	1	1	1	1	1	1	1	1	1	1	1	1	1
	1	1	1	1	1	1	1	1	1	1	1	1	1	1	1	1	1	1	1	1	1	1	1	1	1	1	1	1	1	1	1	1	1	1	1	1	1	1	1	1	1	0.999155	0.999155	0.999155	0.999155	0.999155	0.998311	0.998311	0.998311
	1	1	1	1	1	1	1	1	1	1	1	1	1	1	1	1	1	1	1	1	1	1	1	1	1	1	1	1	1	1	1	1	1	1	1	1	1	1	1	1	1	1	1	1	1	1	1	1	1
	1	1	1	1	1	1	1	1	1	1	1	1	1	1	1	1	1	1	1	1	1	1	1	1	1	1	1	1	1	1	1	1	1	1	1	1	1	1	1	1	1	1	1	1	1	1	1	1	1
	1	1	1	1	1	1	1	1	1	1	1	1	1	1	1	1	1	1	1	1	1	1	1	1	1	1	1	1	1	1	1	1	1	1	1	1	1	1	1	1	1	1	1	1	1	1	1	1	1
	1	1	1	1	1	1	1	1	1	1	1	1	1	1	1	1	1	1	1	1	1	1	1	1	1	1	1	1	1	1	1	1	1	1	1	1	1	1	1	1	1	1	1	1	1	1	1	1	1
	0.998357	0.998357	0.998357	0.998357	0.998357	0.998357	0.998357	0.998357	0.998357	0.998357	0.998357	0.998357	0.998357	0.998357	0.998357	0.998357	0.998357	0.998357	0.998357	0.998357	0.998357	0.997535	0.997535	0.997535	0.997535	0.997535	0.997535	0.997535	0.997535	0.997535	0.997535	0.997535	0.996713	0.996713	0.996713	0.996713	0.996713	0.996713	0.996713	0.996713	0.996713	0.996713	0.996713	0.996713	0.996713	0.996713	0.996713	0.996713	0.996713
	1	1	1	1	1	1	1	1	1	1	1	1	1	1	1	1	1	1	1	1	1	1	1	1	1	1	1	1	1	1	1	1	1	1	1	1	1	1	1	1	1	1	1	1	1	1	1	1	1
	1	1	1	1	1	1	1	1	1	1	1	1	1	1	1	1	1	1	1	1	1	1	1	1	1	1	1	1	1	1	1	1	1	1	1	1	1	1	1	1	1	1	1	1	1	1	1	1	1
	1	1	1	1	1	1	1	1	1	1	1	1	1	1	1	1	1	1	1	1	1	1	1	1	1	1	1	1	1	1	1	1	1	1	1	1	1	1	1	1	1	1	1	1	1	1	1	1	1
	1	1	1	1	1	1	1	1	1	1	1	1	1	1	1	1	1	1	1	1	1	1	1	1	1	1	1	1	1	1	1	1	1	1	1	1	1	1	1	1	1	1	1	1	1	1	1	1	1
	1	1	1	1	1	1	1	1	1	1	1	1	1	1	1	1	1	1	1	1	1	1	1	1	1	1	1	1	1	1	1	1	1	1	1	1	1	1	1	1	1	0.999192	0.999192	0.999192	0.999192	0.999192	0.998384	0.998384	0.998384
	1	1	1	1	1	1	1	1	1	1	1	1	1	1	1	1	1	1	1	1	1	1	1	1	1	1	1	1	1	1	1	1	1	1	1	1	1	1	1	1	1	1	1	1	1	1	1	1	1
	1	1	1	1	1	1	1	1	1	1	1	1	1	1	1	1	1	1	1	1	1	1	1	1	1	1	1	1	1	1	1	1	1	1	1	1	1	1	1	1	1	1	1	1	1	1	1	1	1
	1	1	1	1	1	1	1	1	1	1	1	1	1	1	1	1	1	1	1	1	1	1	1	1	1	1	1	1	1	1	1	1	1	0.999148	0.998296	0.998296	0.998296	0.998296	0.998296	0.998296	0.998296	0.998296	0.998296	0.998296	0.998296	0.998296	0.998296	0.998296	0.998296
	1	1	1	1	1	1	1	1	1	1	1	1	1	1	1	1	1	1	1	1	1	1	1	1	1	1	1	1	1	1	1	1	1	1	1	1	1	1	1	1	1	1	1	1	1	1	1	1	1
	1	1	1	1	1	1	1	1	1	1	1	1	1	1	1	1	1	1	1	1	1	1	1	1	1	1	1	1	1	1	1	1	1	1	1	1	1	1	1	1	1	0.999168	0.999168	0.999168	0.999168	0.999168	0.998336	0.998336	0.998336
	0.998397	0.998397	0.998397	0.998397	0.998397	0.998397	0.998397	0.998397	0.998397	0.998397	0.998397	0.998397	0.998397	0.998397	0.998397	0.998397	0.998397	0.998397	0.998397	0.998397	0.998397	0.998397	0.998397	0.998397	0.998397	0.998397	0.998397	0.998397	0.998397	0.998397	0.998397	0.998397	0.998397	0.998397	0.997596	0.997596	0.997596	0.997596	0.997596	0.997596	0.997596	0.991186	0.991186	0.991186	0.991186	0.991186	0.991186	0.991186	0.991186
	1	1	1	1	1	1	1	1	1	1	1	1	1	1	1	1	1	1	1	1	1	1	1	1	1	1	1	1	1	1	1	1	1	1	1	1	1	1	1	1	1	1	1	1	1	1	1	1	1
	1	1	1	1	1	1	1	1	1	1	1	1	1	1	1	1	1	1	1	1	1	1	1	1	1	1	1	1	1	1	1	1	1	1	1	1	1	1	1	1	1	1	1	1	1	1	1	1	1
	1	1	1	1	1	1	1	1	1	1	1	1	1	1	1	1	1	1	1	1	1	1	1	1	1	1	1	1	1	1	1	1	1	1	1	1	1	1	1	1	1	1	1	1	1	1	1	1	1
	1	1	1	1	1	1	1	1	1	1	1	1	1	1	1	1	1	1	1	1	1	1	1	1	1	1	1	1	1	1	1	1	1	1	1	1	1	1	1	1	1	1	1	1	1	1	1	1	1
	1	1	1	1	1	1	1	1	1	1	1	1	1	1	1	1	1	1	1	1	1	1	1	1	1	1	1	1	1	1	1	1	1	1	1	1	1	1	1	1	1	1	1	1	1	1	1	1	1
	0.991424	0.991424	0.991424	0.991424	0.991424	0.991424	0.991424	0.991424	0.991424	0.991424	0.991424	0.991424	0.991424	0.991424	0.991424	0.991424	0.991424	0.991424	0.991424	0.991424	0.991424	0.991424	0.991424	0.991424	0.991424	0.991424	0.991424	0.991424	0.991424	0.991424	0.991424	0.991424	0.991424	0.991424	0.991424	0.991424	0.991424	0.991424	0.991424	0.991424	0.991424	0.991424	0.991424	0.991424	0.991424	0.991424	0.991424	0.991424	0.991424
	0.991297	0.991297	0.991297	0.991297	0.991297	0.991297	0.991297	0.991297	0.991297	0.991297	0.991297	0.991297	0.991297	0.991297	0.991297	0.991297	0.991297	0.991297	0.991297	0.991297	0.991297	0.991297	0.991297	0.991297	0.991297	0.991297	0.991297	0.991297	0.991297	0.991297	0.991297	0.991297	0.991297	0.991297	0.991297	0.991297	0.991297	0.991297	0.991297	0.991297	0.991297	0.991297	0.991297	0.991297	0.991297	0.991297	0.991297	0.991297	0.991297
	1	1	1	1	1	1	1	1	1	1	1	1	1	1	1	1	1	1	1	1	1	1	1	1	1	1	1	1	1	1	1	1	1	1	1	1	1	1	1	1	1	1	1	1	1	1	1	1	1
	1	1	1	1	1	1	1	1	1	1	1	1	1	1	1	1	1	1	1	1	1	1	1	1	1	1	1	1	1	1	1	1	1	1	1	1	1	1	1	1	1	1	1	1	1	1	1	1	1
	1	1	1	1	1	1	1	1	1	1	1	1	1	1	1	1	1	1	1	1	1	1	1	1	1	1	1	1	1	1	1	1	1	1	1	1	1	1	1	1	1	1	1	1	1	1	1	1	1
	1	1	1	1	1	1	1	1	1	1	1	1	1	1	1	1	1	1	1	1	1	1	1	1	1	1	1	1	1	1	1	1	1	1	1	1	1	1	1	1	1	1	1	1	1	1	1	1	1
	1	1	1	1	1	1	1	1	1	1	1	1	1	1	1	1	1	1	1	1	1	1	1	1	1	1	1	1	1	1	1	1	1	1	1	1	1	1	1	1	1	1	1	1	1	1	1	1	1
	1	1	1	1	1	1	1	1	1	1	1	1	1	1	1	1	1	1	1	1	1	1	1	1	1	1	1	1	1	1	1	1	1	1	1	1	1	1	1	1	1	1	1	1	1	1	1	1	1
	1	1	1	1	1	1	1	1	1	1	1	1	1	1	1	1	1	1	1	1	1	1	1	1	1	1	1	1	1	1	1	1	1	1	1	1	1	1	1	1	1	1	1	1	1	1	1	1	1
	1	1	1	1	1	1	1	1	1	1	1	1	1	1	1	1	1	1	1	1	1	1	1	1	1	1	1	1	1	1	1	1	1	1	1	1	1	1	1	1	1	1	1	1	1	1	1	1	1
	1	1	1	1	1	1	1	1	1	1	1	1	1	1	1	1	1	1	1	1	1	1	1	1	1	1	1	1	1	1	1	1	1	1	1	1	1	1	1	1	1	1	1	1	1	1	1	1	1
	1	1	1	1	1	1	1	1	1	1	1	1	1	1	1	1	1	1	1	1	1	1	1	1	1	1	1	1	1	1	1	1	1	1	1	1	1	1	1	1	1	1	1	1	1	1	1	1	1
	0.995012	0.995012	0.995012	0.995012	0.995012	0.995012	0.995012	0.995012	0.995012	0.995012	0.995012	0.995012	0.995012	0.995012	0.995012	0.995012	0.995012	0.995012	0.995012	0.995012	0.995012	0.995012	0.995012	0.995012	0.995012	0.995012	0.995012	0.995012	0.995012	0.995012	0.995012	0.995012	0.995012	0.995012	0.995012	0.995012	0.995012	0.995012	0.995012	0.995012	0.994181	0.994181	0.994181	0.994181	0.994181	0.99335	0.99335	0.99335	0.99335
	0.991122	0.991122	0.991122	0.991122	0.991122	0.991122	0.991122	0.991122	0.991122	0.991122	0.991122	0.991122	0.991122	0.991122	0.991122	0.991122	0.991122	0.991122	0.991122	0.991122	0.991122	0.991122	0.991122	0.991122	0.991122	0.991122	0.991122	0.991122	0.991122	0.991122	0.991122	0.991122	0.991122	0.991122	0.991122	0.991122	0.991122	0.991122	0.991122	0.991122	0.991122	0.991122	0.991122	0.991122	0.991122	0.991122	0.991122	0.991122	0.991122
	1	1	1	1	1	1	1	1	1	1	1	1	1	1	1	1	1	1	1	1	1	1	1	1	1	1	1	1	1	1	1	1	1	1	1	1	1	1	1	1	1	1	1	1	1	1	1	1	1
	1	1	1	1	1	1	1	1	1	1	1	1	1	1	1	1	1	1	1	1	1	1	1	1	1	1	1	1	1	1	1	1	1	1	1	1	1	1	1	1	1	0.999181	0.999181	0.999181	0.999181	0.999181	0.998362	0.998362	0.998362
	1	1	1	1	1	1	1	1	1	1	1	1	1	1	1	1	1	1	1	1	1	1	1	1	1	1	1	1	1	1	1	1	1	1	1	1	1	1	1	1	1	1	1	1	1	1	1	1	1
	1	1	1	1	1	1	1	1	1	1	1	1	1	1	1	1	1	1	1	1	1	1	1	1	1	1	1	1	1	1	1	1	1	1	1	1	1	1	1	1	1	1	1	1	1	1	1	1	1
	1	1	1	1	1	1	1	1	1	1	1	1	1	1	1	1	1	1	1	1	1	1	1	1	1	1	1	1	1	1	1	1	1	1	1	1	1	1	1	1	1	1	1	1	1	1	1	1	1
	0.998392	0.998392	0.998392	0.998392	0.998392	0.998392	0.998392	0.998392	0.998392	0.998392	0.998392	0.998392	0.998392	0.998392	0.998392	0.998392	0.998392	0.998392	0.998392	0.998392	0.998392	0.997588	0.997588	0.997588	0.997588	0.997588	0.997588	0.997588	0.997588	0.997588	0.997588	0.997588	0.996785	0.996785	0.996785	0.996785	0.996785	0.996785	0.996785	0.996785	0.996785	0.996785	0.996785	0.996785	0.996785	0.996785	0.996785	0.996785	0.996785
	1	1	1	1	1	1	1	1	1	1	1	1	1	1	1	1	1	1	1	1	1	1	1	1	1	1	1	1	1	1	1	1	1	1	1	1	1	1	1	1	1	1	1	1	1	1	1	1	1
	1	1	1	1	1	1	1	1	1	1	1	1	1	1	1	1	1	1	1	1	1	1	1	1	1	1	1	1	1	1	1	1	1	1	1	1	1	1	1	1	1	1	1	1	1	1	1	1	1
	1	1	1	1	1	1	1	1	1	1	1	1	1	1	1	1	1	1	1	1	1	1	1	1	1	1	1	1	1	1	1	1	1	1	1	1	1	1	1	1	1	1	1	1	1	1	1	1	1
	1	1	1	1	1	1	1	1	1	1	1	1	1	1	1	1	1	1	1	1	1	1	1	1	1	1	1	1	1	1	1	1	1	1	1	1	1	1	1	1	1	1	1	1	1	1	1	1	1
	1	1	1	1	1	1	1	1	1	1	1	1	1	1	1	1	1	1	1	1	1	1	1	1	1	1	1	1	1	1	1	1	1	1	1	1	1	1	1	1	1	1	1	1	1	1	1	1	1
	1	1	1	1	1	1	1	1	1	1	1	1	1	1	1	1	1	1	1	1	1	1	1	1	1	1	1	1	1	1	1	1	1	1	1	1	1	1	1	1	1	1	1	1	1	1	1	1	1
	1	1	1	1	1	1	1	1	1	1	1	1	1	1	1	1	1	1	1	1	1	1	1	1	1	1	1	1	1	1	1	1	1	1	1	1	1	1	1	1	1	1	1	1	1	1	1	1	1
	1	1	1	1	1	1	1	1	1	1	1	1	1	1	1	1	1	1	1	1	1	1	1	1	1	1	1	1	1	1	1	1	1	1	1	1	1	1	1	1	1	1	1	1	1	1	1	1	1
	1	1	1	1	1	1	1	1	1	1	1	1	1	1	1	1	1	1	1	1	1	1	1	1	1	1	1	1	1	1	1	1	1	1	1	1	1	1	1	1	1	1	1	1	1	1	1	1	1
	1	1	1	1	1	1	1	1	1	1	1	1	1	1	1	1	1	1	1	1	1	1	1	1	1	1	1	1	1	1	1	1	1	1	1	1	1	1	1	1	1	0.999171	0.999171	0.999171	0.999171	0.999171	0.998343	0.998343	0.998343
	1	1	1	1	1	1	1	1	1	1	1	1	1	1	1	1	1	1	1	1	1	1	1	1	1	1	1	1	1	1	1	1	1	1	1	1	1	1	1	1	1	1	1	1	1	1	1	1	1
	1	1	1	1	1	1	1	1	1	1	1	1	1	1	1	1	1	1	1	1	1	1	1	1	1	1	1	1	1	1	1	1	1	1	1	1	1	1	1	1	1	1	1	1	1	1	1	1	1
	1	1	1	1	1	1	1	1	1	1	1	1	1	1	1	1	1	1	1	1	1	1	1	1	1	1	1	1	1	1	1	1	1	1	1	1	1	1	1	1	1	1	1	1	1	1	1	1	1
	1	1	1	1	1	1	1	1	1	1	1	1	1	1	1	1	1	1	1	1	1	1	1	1	1	1	1	1	1	1	1	1	1	1	1	1	1	1	1	1	1	1	1	1	1	1	1	1	1
	1	1	1	1	1	1	1	1	1	1	1	1	1	1	1	1	1	1	1	1	1	1	1	1	1	1	1	1	1	1	1	1	1	1	1	1	1	1	1	1	1	1	1	1	1	1	1	1	1
	1	1	1	1	1	1	1	1	1	1	1	1	1	1	1	1	1	1	1	1	1	1	1	1	1	1	1	1	1	1	1	1	1	1	1	1	1	1	1	1	1	1	1	1	1	1	1	1	1
	1	1	1	1	1	1	1	1	1	1	1	1	1	1	1	1	1	1	1	1	1	1	1	1	1	1	1	1	1	1	1	1	1	1	1	1	1	1	1	1	1	1	1	1	1	1	1	1	1
	1	1	1	1	1	1	1	1	1	1	1	1	1	1	1	1	1	1	1	1	1	1	1	1	1	1	1	1	1	1	1	1	1	1	1	1	1	1	1	1	1	0.999157	0.999157	0.999157	0.999157	0.999157	0.998314	0.998314	0.998314
	0.975	0.975	0.975	0.975	0.975	0.975	0.975	0.975	0.975	0.975	0.975	0.975	0.975	0.975	0.975	0.975	0.975	0.975	0.975	0.975	0.975	0.975	0.975	0.975	0.975	0.975	0.975	0.975	0.975	0.975	0.975	0.975	0.975	0.975	0.975	0.975	0.975	0.975	0.975	0.975	0.975	0.975	0.975	0.975	0.975	0.975	0.975	0.975	0.975
	1	1	1	1	1	1	1	1	1	1	1	1	1	1	1	1	1	1	1	1	1	1	1	1	1	1	1	1	1	1	1	1	1	1	1	1	1	1	1	1	1	1	1	1	1	1	1	1	1
	1	1	1	1	1	1	1	1	1	1	1	1	1	1	1	1	1	1	1	1	1	1	1	1	1	1	1	1	1	1	1	1	1	1	1	1	1	1	1	1	1	1	1	1	1	1	1	1	1
	1	1	1	1	1	1	1	1	1	1	1	1	1	1	1	1	1	1	1	1	1	1	1	1	1	1	1	1	1	1	1	1	1	1	1	1	1	1	1	1	1	1	1	1	1	1	1	1	1
	1	1	1	1	1	1	1	1	1	1	1	1	1	1	1	1	1	1	1	1	1	1	1	1	1	1	1	1	1	1	1	1	1	1	1	1	1	1	1	1	1	1	1	1	1	1	1	1	1
	1	1	1	1	1	1	1	1	1	1	1	1	1	1	1	1	1	1	1	1	1	1	1	1	1	1	1	1	1	1	1	1	1	1	1	1	1	1	1	1	1	1	1	1	1	1	1	1	1
	0.991364	0.991364	0.991364	0.991364	0.991364	0.991364	0.991364	0.991364	0.991364	0.991364	0.991364	0.991364	0.991364	0.991364	0.991364	0.991364	0.991364	0.991364	0.991364	0.991364	0.991364	0.991364	0.991364	0.991364	0.991364	0.991364	0.991364	0.991364	0.991364	0.991364	0.991364	0.991364	0.991364	0.991364	0.991364	0.991364	0.991364	0.991364	0.991364	0.991364	0.991364	0.991364	0.991364	0.991364	0.991364	0.991364	0.991364	0.991364	0.991364
	1	1	1	1	1	1	1	1	1	1	1	1	1	1	1	1	1	1	1	1	1	1	1	1	1	1	1	1	1	1	1	1	1	1	1	1	1	1	1	1	1	1	1	1	1	1	1	1	1
	1	1	1	1	1	1	1	1	1	1	1	1	1	1	1	1	1	1	1	1	1	1	1	1	1	1	1	1	1	1	1	1	1	1	1	1	1	1	1	1	1	1	1	1	1	1	1	1	1
	1	1	1	1	1	1	1	1	1	1	1	1	1	1	1	1	1	1	1	1	1	1	1	1	1	1	1	1	1	1	1	1	1	1	1	1	1	1	1	1	1	1	1	1	1	1	1	1	1
	1	1	1	1	1	1	1	1	1	1	1	1	1	1	1	1	1	1	1	1	1	1	1	1	1	1	1	1	1	1	1	1	1	1	1	1	1	1	1	1	1	1	1	1	1	1	1	1	1
	0.991489	0.991489	0.991489	0.991489	0.991489	0.991489	0.991489	0.991489	0.991489	0.991489	0.991489	0.991489	0.991489	0.991489	0.991489	0.991489	0.991489	0.991489	0.991489	0.991489	0.991489	0.991489	0.991489	0.991489	0.991489	0.991489	0.991489	0.991489	0.991489	0.991489	0.991489	0.991489	0.991489	0.991489	0.991489	0.991489	0.991489	0.991489	0.991489	0.991489	0.991489	0.991489	0.991489	0.991489	0.991489	0.991489	0.991489	0.991489	0.991489
	1	1	1	1	1	1	1	1	1	1	1	1	1	1	1	1	1	1	1	1	1	1	1	1	1	1	1	1	1	1	1	1	1	1	1	1	1	1	1	1	1	1	1	1	1	1	1	1	1
	1	1	1	1	1	1	1	1	1	1	1	1	1	1	1	1	1	1	1	1	1	1	1	1	1	1	1	1	1	1	1	1	1	1	1	1	1	1	1	1	1	1	1	1	1	1	1	1	1
	1	1	1	1	1	1	1	1	1	1	1	1	1	1	1	1	1	1	1	1	1	1	1	1	1	1	1	1	1	1	1	1	1	1	1	1	1	1	1	1	1	1	1	1	1	1	1	1	1
	1	1	1	1	1	1	1	1	1	1	1	1	1	1	1	1	1	1	1	1	1	1	1	1	1	1	1	1	1	1	1	1	1	1	1	1	1	1	1	1	1	1	1	1	1	1	1	1	1
	1	1	1	1	1	1	1	1	1	1	1	1	1	1	1	1	1	1	1	1	1	1	1	1	1	1	1	1	1	1	1	1	1	1	1	1	1	1	1	1	1	1	1	1	1	1	1	1	1
	1	1	1	1	1	1	1	1	1	1	1	1	1	1	1	1	1	1	1	1	1	1	1	1	1	1	1	1	1	1	1	1	1	1	1	1	1	1	1	1	1	1	1	1	1	1	1	1	1
	1	1	1	1	1	1	1	1	1	1	1	1	1	1	1	1	1	1	1	1	1	1	1	1	1	1	1	1	1	1	1	1	1	1	1	1	1	1	1	1	1	1	1	1	1	1	1	1	1
	1	1	1	1	1	1	1	1	1	1	1	1	1	1	1	1	1	1	1	1	1	1	1	1	1	1	1	1	1	1	1	1	1	1	1	1	1	1	1	1	1	1	1	1	1	1	1	1	1
	1	1	1	1	1	1	1	1	1	1	1	1	1	1	1	1	1	1	1	1	1	1	1	1	1	1	1	1	1	1	1	1	1	1	1	1	1	1	1	1	1	1	1	1	1	1	1	1	1
	1	1	1	1	1	1	1	1	1	1	1	1	1	1	1	1	1	1	1	1	1	1	1	1	1	1	1	1	1	1	1	1	1	1	1	1	1	1	1	1	1	1	1	1	1	1	1	1	1
	0.998411	0.998411	0.998411	0.998411	0.998411	0.998411	0.998411	0.998411	0.998411	0.998411	0.998411	0.998411	0.998411	0.998411	0.998411	0.998411	0.998411	0.998411	0.998411	0.998411	0.998411	0.997617	0.997617	0.997617	0.997617	0.997617	0.997617	0.997617	0.997617	0.997617	0.997617	0.997617	0.996823	0.996823	0.996823	0.996823	0.996823	0.996823	0.996823	0.996823	0.996823	0.996823	0.996823	0.996823	0.996823	0.996823	0.996823	0.996823	0.996823
	1	1	1	1	1	1	1	1	1	1	1	1	1	1	1	1	1	1	1	1	1	1	1	1	1	1	1	1	1	1	1	1	1	1	1	1	1	1	1	1	1	0.999183	0.999183	0.999183	0.999183	0.999183	0.998366	0.998366	0.998366
	1	1	1	1	1	1	1	1	1	1	1	1	1	1	1	1	1	1	1	1	1	1	1	1	1	1	1	1	1	1	1	1	1	1	1	1	1	1	1	1	1	1	1	1	1	1	1	1	1
	1	1	1	1	1	1	1	1	1	1	1	1	1	1	1	1	1	1	1	1	1	1	1	1	1	1	1	1	1	1	1	0.999191	0.999191	0.999191	0.999191	0.999191	0.998382	0.998382	0.998382	0.998382	0.998382	0.998382	0.998382	0.998382	0.998382	0.998382	0.998382	0.998382	0.998382
	1	1	1	1	1	1	1	1	1	1	1	1	1	1	1	1	1	1	1	1	1	1	1	1	1	1	1	1	1	1	1	1	1	1	1	1	1	1	1	1	1	1	1	1	1	1	1	1	1
	1	1	1	1	1	1	1	1	1	1	1	1	1	1	1	1	1	1	1	1	1	1	1	1	1	1	1	1	1	1	1	1	1	1	1	1	1	1	1	1	1	1	1	1	1	1	1	1	1
	1	1	1	1	1	1	1	1	1	1	1	1	1	1	1	1	1	1	1	1	1	1	1	1	1	1	1	1	1	1	1	1	1	1	1	1	1	1	1	1	1	1	1	1	1	1	1	1	1
	1	1	1	1	1	1	1	1	1	1	1	1	1	1	1	1	1	1	1	1	1	1	1	1	1	1	1	1	1	1	1	1	1	1	1	1	1	1	1	1	1	1	1	1	1	1	1	1	1
	1	1	1	1	1	1	1	1	1	1	1	1	1	1	1	1	1	1	1	1	1	1	1	1	1	1	1	1	1	1	1	1	1	1	1	1	1	1	1	1	1	1	1	1	1	1	1	1	1
	1	1	1	1	1	1	1	1	1	1	1	1	1	1	1	1	1	1	1	1	1	1	1	1	1	1	1	1	1	1	1	1	1	1	1	1	1	1	1	1	1	1	1	1	1	1	1	1	1
	1	1	1	1	1	1	1	1	1	1	1	1	1	1	1	1	1	1	1	1	1	1	1	1	1	1	1	1	1	1	1	1	1	1	1	1	1	1	1	1	1	1	1	1	1	1	1	1	1
	1	1	1	1	1	1	1	1	1	1	1	1	1	1	1	1	1	1	1	1	1	1	1	1	1	1	1	1	1	1	1	1	1	1	1	1	1	1	1	1	1	1	1	1	1	1	1	1	1
	0.986401	0.986401	0.986401	0.986401	0.986401	0.986401	0.986401	0.986401	0.986401	0.986401	0.986401	0.986401	0.986401	0.986401	0.986401	0.986401	0.986401	0.986401	0.986401	0.986401	0.986401	0.986401	0.986401	0.986401	0.986401	0.986401	0.986401	0.986401	0.986401	0.986401	0.986401	0.986401	0.986401	0.986401	0.986401	0.986401	0.986401	0.986401	0.986401	0.986401	0.986401	0.986401	0.986401	0.986401	0.986401	0.986401	0.986401	0.986401	0.986401
	0.983005	0.983005	0.983005	0.983005	0.983005	0.983005	0.983005	0.983005	0.983005	0.983005	0.983005	0.983005	0.983005	0.983005	0.983005	0.983005	0.983005	0.983005	0.983005	0.983005	0.983005	0.983005	0.983005	0.983005	0.983005	0.983005	0.983005	0.983005	0.983005	0.983005	0.983005	0.983005	0.983005	0.983005	0.983005	0.983005	0.983005	0.983005	0.983005	0.983005	0.983005	0.983005	0.983005	0.983005	0.983005	0.983005	0.983005	0.983005	0.983005
	1	1	1	1	1	1	1	1	1	1	1	1	1	1	1	1	1	1	1	1	1	1	1	1	1	1	1	1	1	1	1	1	1	1	1	1	1	1	1	1	1	1	1	1	1	1	1	1	1
	1	1	1	1	1	1	1	1	1	1	1	1	1	1	1	1	1	1	1	1	1	1	1	1	1	1	1	1	1	1	1	1	1	1	1	1	1	1	1	1	1	1	1	1	1	1	1	1	1
	1	1	1	1	1	1	1	1	1	1	1	1	1	1	1	1	1	1	1	1	1	1	1	1	1	1	1	1	1	1	1	1	1	1	1	1	1	1	1	1	1	1	1	1	1	1	1	1	1
	1	1	1	1	1	1	1	1	1	1	1	1	1	1	1	1	1	1	1	1	1	1	1	1	1	1	1	1	1	1	1	1	1	1	1	1	1	1	1	1	1	1	1	1	1	1	1	1	1
	1	1	1	1	1	1	1	1	1	1	1	1	1	1	1	1	1	1	1	1	1	1	1	1	1	1	1	1	1	1	1	1	1	1	1	1	1	1	1	1	1	1	1	1	1	1	1	1	1
	1	1	1	1	1	1	1	1	1	1	1	1	1	1	1	1	1	1	1	1	1	1	1	1	1	1	1	1	1	1	1	1	1	1	1	1	1	1	1	1	1	1	1	1	1	1	1	1	1
	1	1	1	1	1	1	1	1	1	1	1	1	1	1	1	1	1	1	1	1	1	1	1	1	1	1	1	1	1	1	1	1	1	1	1	1	1	1	1	1	1	1	1	1	1	1	1	1	1
	1	1	1	1	1	1	1	1	1	1	1	1	1	1	1	1	1	1	1	1	1	1	1	1	1	1	1	1	1	1	1	1	1	1	1	1	1	1	1	1	1	1	1	1	1	1	1	1	1
	1	1	1	1	1	1	1	1	1	1	1	1	1	1	1	1	1	1	1	1	1	1	1	1	1	1	1	1	1	1	1	1	1	1	1	1	1	1	1	1	1	1	1	1	1	1	1	1	1
	1	1	1	1	1	1	1	1	1	1	1	1	1	1	1	1	1	1	1	1	1	1	1	1	1	1	1	1	1	1	1	1	1	1	1	1	1	1	1	1	1	1	1	1	1	1	1	1	1
	1	1	1	1	1	1	1	1	1	1	1	1	1	1	1	1	1	1	1	1	1	1	1	1	1	1	1	1	1	1	1	1	1	1	1	1	1	1	1	1	1	1	1	1	1	1	1	1	1
	1	1	1	1	1	1	1	1	1	1	1	1	1	1	1	1	1	1	1	1	1	1	1	1	1	1	1	1	1	1	1	1	1	1	1	1	1	1	1	1	1	1	1	1	1	1	1	1	1
	0.991622	0.991622	0.991622	0.991622	0.991622	0.991622	0.991622	0.991622	0.991622	0.991622	0.991622	0.991622	0.991622	0.991622	0.991622	0.991622	0.991622	0.991622	0.991622	0.991622	0.991622	0.991622	0.991622	0.991622	0.991622	0.991622	0.991622	0.991622	0.991622	0.991622	0.991622	0.991622	0.991622	0.991622	0.991622	0.991622	0.991622	0.991622	0.991622	0.991622	0.991622	0.991622	0.991622	0.991622	0.991622	0.991622	0.991622	0.991622	0.991622
	1	1	1	1	1	1	1	1	1	1	1	1	1	1	1	1	1	1	1	1	1	1	1	1	1	1	1	1	1	1	1	1	1	1	1	1	1	1	1	1	1	1	1	1	1	1	1	1	1
	1	1	1	1	1	1	1	1	1	1	1	1	1	1	1	1	1	1	1	1	1	1	1	1	1	1	1	1	1	1	1	1	1	1	1	1	1	1	1	1	1	1	1	1	1	1	1	1	1
	1	1	1	1	1	1	1	1	1	1	1	1	1	1	1	1	1	1	1	1	1	1	1	1	1	1	1	1	1	1	1	1	1	1	1	1	1	1	1	1	1	1	1	1	1	1	1	1	1
	0.995708	0.995708	0.995708	0.995708	0.995708	0.995708	0.995708	0.995708	0.995708	0.995708	0.995708	0.995708	0.995708	0.995708	0.995708	0.995708	0.995708	0.995708	0.995708	0.995708	0.995708	0.995708	0.995708	0.995708	0.995708	0.995708	0.995708	0.995708	0.995708	0.995708	0.995708	0.995708	0.995708	0.995708	0.995708	0.995708	0.995708	0.995708	0.995708	0.995708	0.995708	0.995708	0.995708	0.995708	0.995708	0.995708	0.995708	0.995708	0.995708
	0.995708	0.995708	0.995708	0.995708	0.995708	0.995708	0.995708	0.995708	0.995708	0.995708	0.995708	0.995708	0.995708	0.995708	0.995708	0.995708	0.995708	0.995708	0.995708	0.995708	0.995708	0.995708	0.995708	0.995708	0.995708	0.995708	0.995708	0.995708	0.995708	0.995708	0.995708	0.995708	0.995708	0.995708	0.995708	0.995708	0.995708	0.995708	0.995708	0.995708	0.995708	0.995708	0.995708	0.995708	0.995708	0.995708	0.995708	0.995708	0.995708
	1	1	1	1	1	1	1	1	1	1	1	1	1	1	1	1	1	1	1	1	1	1	1	1	1	1	1	1	1	1	1	1	1	1	1	1	1	1	1	1	1	1	1	1	1	1	1	1	1
	1	1	1	1	1	1	1	1	1	1	1	1	1	1	1	1	1	1	1	1	1	1	1	1	1	1	1	1	1	1	1	1	1	1	1	1	1	1	1	1	1	0.999188	0.999188	0.999188	0.999188	0.999188	0.998377	0.998377	0.998377
	1	1	1	1	1	1	1	1	1	1	1	1	1	1	1	1	1	1	1	1	1	1	1	1	1	1	1	1	1	1	1	1	1	1	1	1	1	1	1	1	1	1	1	1	1	1	1	1	1
	1	1	1	1	1	1	1	1	1	1	1	1	1	1	1	1	1	1	1	1	1	1	1	1	1	1	1	1	1	1	1	1	1	1	1	1	1	1	1	1	1	1	1	1	1	1	1	1	1
	1	1	1	1	1	1	1	1	1	1	1	1	1	1	1	1	1	1	1	1	1	1	1	1	1	1	1	1	1	1	1	1	1	1	1	1	1	1	1	1	1	1	1	1	1	1	1	1	1
	1	1	1	1	1	1	1	1	1	1	1	1	1	1	1	1	1	1	1	1	1	1	1	1	1	1	1	1	1	1	1	1	1	1	1	1	1	1	1	1	1	1	1	1	1	1	1	1	1
	1	1	1	1	1	1	1	1	1	1	1	1	1	1	1	1	1	1	1	1	1	1	1	1	1	1	1	1	1	1	1	1	1	1	1	1	1	1	1	1	1	1	1	1	1	1	1	1	1
	1	1	1	1	1	1	1	1	1	1	1	1	1	1	1	1	1	1	1	1	1	1	1	1	1	1	1	1	1	1	1	1	1	1	1	1	1	1	1	1	1	1	1	1	1	1	1	1	1
	1	1	1	1	1	1	1	1	1	1	1	1	1	1	1	1	1	1	1	1	1	1	1	1	1	1	1	1	1	1	1	1	1	1	1	1	1	1	1	1	1	1	1	1	1	1	1	1	1
	1	1	1	1	1	1	1	1	1	1	1	1	1	1	1	1	1	1	1	1	1	1	1	1	1	1	1	1	1	1	1	1	1	1	1	1	1	1	1	1	1	1	1	1	1	1	1	1	1
	1	1	1	1	1	1	1	1	1	1	1	1	1	1	1	1	1	1	1	1	1	1	1	1	1	1	1	1	1	1	1	1	1	1	1	1	1	1	1	1	1	1	1	1	1	1	1	1	1
	1	1	1	1	1	1	1	1	1	1	1	1	1	1	1	1	1	1	1	1	1	1	1	1	1	1	1	1	1	1	1	1	1	1	1	1	1	1	1	1	1	1	1	1	1	1	1	1	1
	1	1	1	1	1	1	1	1	1	1	1	1	1	1	1	1	1	1	1	1	1	1	1	1	1	1	1	1	1	1	1	1	1	1	1	1	1	1	1	1	1	1	1	1	1	1	1	1	1
	1	1	1	1	1	1	1	1	1	1	1	1	1	1	1	1	1	1	1	1	1	1	1	1	1	1	1	1	1	1	1	1	1	1	1	1	1	1	1	1	1	1	1	1	1	1	1	1	1
	1	1	1	1	1	1	1	1	1	1	1	1	1	1	1	1	1	1	1	1	1	1	1	1	1	1	1	1	1	1	1	1	1	1	1	1	1	1	1	1	1	1	1	1	1	1	1	1	1
	1	1	1	1	1	1	1	1	1	1	1	1	1	1	1	1	1	1	1	1	1	1	1	1	1	1	1	1	1	1	1	1	1	1	1	1	1	1	1	1	1	0.999158	0.999158	0.999158	0.999158	0.999158	0.998316	0.998316	0.998316
	0.990385	0.990385	0.990385	0.990385	0.990385	0.990385	0.990385	0.990385	0.990385	0.990385	0.990385	0.990385	0.990385	0.990385	0.990385	0.990385	0.990385	0.990385	0.990385	0.990385	0.990385	0.990385	0.989583	0.989583	0.989583	0.989583	0.989583	0.989583	0.989583	0.989583	0.989583	0.989583	0.989583	0.989583	0.988782	0.988782	0.988782	0.958333	0.958333	0.958333	0.958333	0.958333	0.958333	0.958333	0.958333	0.958333	0.958333	0.958333	0.958333
	1	1	1	1	1	1	1	1	1	1	1	1	1	1	1	1	1	1	1	1	1	1	1	1	1	1	1	1	1	1	1	1	1	1	1	1	1	1	1	1	1	1	1	1	1	1	1	1	1
	1	1	1	1	1	1	1	1	1	1	1	1	1	1	1	1	1	1	1	1	1	1	1	1	1	1	1	1	1	1	1	1	1	1	1	1	1	1	1	1	1	0.999168	0.999168	0.999168	0.999168	0.999168	0.998336	0.998336	0.998336
	1	1	1	1	1	1	1	1	1	1	1	1	1	1	1	1	1	1	1	1	1	1	1	1	1	1	1	1	1	1	1	1	1	1	1	1	1	1	1	1	1	1	1	1	1	1	1	1	1
	1	1	1	1	1	1	1	1	1	1	1	1	1	1	1	1	1	1	1	1	1	1	1	1	1	1	1	1	1	1	1	1	1	1	1	1	1	1	1	1	1	1	1	1	1	1	1	1	1
	1	1	1	1	1	1	1	1	1	1	1	1	1	1	1	1	1	1	1	1	1	1	1	1	1	1	1	1	1	1	1	1	1	1	1	1	1	1	1	1	1	1	1	1	1	1	1	1	1
	1	1	1	1	1	1	1	1	1	1	1	1	1	1	1	1	1	1	1	1	1	1	1	1	1	1	1	1	1	1	1	1	1	1	1	1	1	1	1	1	1	1	1	1	1	1	1	1	1
	1	1	1	1	1	1	1	1	1	1	1	1	1	1	1	1	1	1	1	1	1	1	1	1	1	1	1	1	1	1	1	1	1	1	1	1	1	1	1	1	1	1	1	1	1	1	1	1	1
	1	1	1	1	1	1	1	1	1	1	1	1	1	1	1	1	1	1	1	1	1	1	1	1	1	1	1	1	1	1	1	1	1	1	1	1	1	1	1	1	1	1	1	1	1	1	1	1	1
	1	1	1	1	1	1	1	1	1	1	1	1	1	1	1	1	1	1	1	1	1	1	1	1	1	1	1	1	1	1	1	1	1	1	1	1	1	1	1	1	1	1	1	1	1	1	1	1	1
	1	1	1	1	1	1	1	1	1	1	1	1	1	1	1	1	1	1	1	1	1	1	1	1	1	1	1	1	1	1	1	1	1	1	1	1	1	1	1	1	1	0.999179	0.999179	0.999179	0.999179	0.999179	0.998358	0.998358	0.998358
	0.986388	0.986388	0.986388	0.986388	0.986388	0.986388	0.986388	0.986388	0.986388	0.986388	0.986388	0.986388	0.986388	0.986388	0.986388	0.986388	0.986388	0.986388	0.986388	0.986388	0.986388	0.986388	0.986388	0.986388	0.986388	0.986388	0.986388	0.986388	0.986388	0.986388	0.986388	0.986388	0.986388	0.986388	0.986388	0.986388	0.986388	0.986388	0.986388	0.986388	0.986388	0.986388	0.986388	0.986388	0.986388	0.986388	0.986388	0.986388	0.986388
	1	1	1	1	1	1	1	1	1	1	1	1	1	1	1	1	1	1	1	1	1	1	1	1	1	1	1	1	1	1	1	1	1	1	1	1	1	1	1	1	1	1	1	1	1	1	1	1	1
	1	1	1	1	1	1	1	1	1	1	1	1	1	1	1	1	1	1	1	1	1	1	1	1	1	1	1	1	1	1	1	1	1	1	1	1	1	1	1	1	1	1	1	1	1	1	1	1	0.999155
	1	1	1	1	1	1	1	1	1	1	1	1	1	1	1	1	1	1	1	1	1	1	1	1	1	1	1	1	1	1	1	1	1	1	1	1	1	1	1	1	1	1	1	1	1	1	1	1	1
	1	1	1	1	1	1	1	1	1	1	1	1	1	1	1	1	1	1	1	1	1	1	1	1	1	1	1	1	1	1	1	1	1	1	1	1	1	1	1	1	1	1	1	1	1	1	1	1	1
	1	1	1	1	1	1	1	1	1	1	1	1	1	1	1	1	1	1	1	1	1	1	1	1	1	1	1	1	1	1	1	1	1	1	1	1	1	1	1	1	1	1	1	1	1	1	1	1	1
	0.982712	0.982712	0.982712	0.982712	0.982712	0.982712	0.982712	0.982712	0.982712	0.982712	0.982712	0.982712	0.982712	0.982712	0.982712	0.982712	0.982712	0.982712	0.982712	0.982712	0.982712	0.982712	0.982712	0.982712	0.982712	0.982712	0.982712	0.982712	0.982712	0.982712	0.982712	0.982712	0.982712	0.982712	0.982712	0.982712	0.982712	0.982712	0.982712	0.982712	0.982712	0.982712	0.982712	0.982712	0.982712	0.982712	0.982712	0.982712	0.982712
	1	1	1	1	1	1	1	1	1	1	1	1	1	1	1	1	1	1	1	1	1	1	1	1	1	1	1	1	1	1	1	1	1	1	1	1	1	1	1	1	1	1	1	1	1	1	1	1	1
	1	1	1	1	1	1	1	1	1	1	1	1	1	1	1	1	1	1	1	1	1	1	1	1	1	1	1	1	1	1	1	1	1	1	1	1	1	1	1	1	1	1	1	1	1	1	1	1	1
	1	1	1	1	1	1	1	1	1	1	1	1	1	1	1	1	1	1	1	1	1	1	1	1	1	1	1	1	1	1	1	1	1	1	1	1	1	1	1	1	1	1	1	1	1	1	1	1	1
	1	1	1	1	1	1	1	1	1	1	1	1	1	1	1	1	1	1	1	1	1	1	1	1	1	1	1	1	1	1	1	1	1	1	1	1	1	1	1	1	1	1	1	1	1	1	1	1	1
	1	1	1	1	1	1	1	1	1	1	1	1	1	1	1	1	1	1	1	1	1	1	1	1	1	1	1	1	1	1	1	1	1	1	1	1	1	1	1	1	1	1	1	1	1	1	1	1	1
	1	1	1	1	1	1	1	1	1	1	1	1	1	1	1	1	1	1	1	1	1	1	1	1	1	1	1	1	1	1	1	1	1	1	1	1	1	1	1	1	1	1	1	1	1	1	1	1	1
	1	1	1	1	1	1	1	1	1	1	1	1	1	1	1	1	1	1	1	1	1	1	1	1	1	1	1	1	1	1	1	1	1	1	1	1	1	1	1	1	1	1	1	1	1	1	1	1	1
	1	1	1	1	1	1	1	1	1	1	1	1	1	1	1	1	1	1	1	1	1	1	1	1	1	1	1	1	1	1	1	1	1	1	1	1	1	1	1	1	1	1	1	1	1	1	1	1	1
	1	1	1	1	1	1	1	1	1	1	1	1	1	1	1	1	1	1	1	1	1	1	1	1	1	1	1	1	1	1	1	1	1	1	1	1	1	1	1	1	1	1	1	1	1	1	1	1	1
	1	1	1	1	1	1	1	1	1	1	1	1	1	1	1	1	1	1	1	1	1	1	1	1	1	1	1	1	1	0.9984	0.9984	0.9984	0.9984	0.9984	0.9984	0.9984	0.9984	0.9984	0.9984	0.9984	0.9984	0.9984	0.9984	0.9984	0.9984	0.9984	0.9984	0.9984	0.9984
	1	1	1	1	1	1	1	1	1	1	1	1	1	1	1	1	1	1	1	1	1	1	1	1	1	1	1	1	1	1	1	1	1	1	1	1	1	1	1	1	1	1	1	1	1	1	1	1	1
	1	1	1	1	1	1	1	1	1	1	1	1	1	1	1	1	1	1	1	1	1	1	1	1	1	1	1	1	1	1	1	1	1	1	1	1	1	1	1	1	1	1	1	1	1	1	1	1	1
	0.988746	0.988746	0.988746	0.988746	0.988746	0.988746	0.988746	0.988746	0.988746	0.988746	0.988746	0.988746	0.988746	0.988746	0.988746	0.988746	0.988746	0.988746	0.988746	0.988746	0.988746	0.988746	0.988746	0.988746	0.988746	0.988746	0.988746	0.988746	0.988746	0.988746	0.988746	0.988746	0.988746	0.988746	0.988746	0.988746	0.988746	0.988746	0.988746	0.988746	0.988746	0.988746	0.988746	0.988746	0.988746	0.988746	0.988746	0.988746	0.988746
	0.998321	0.998321	0.998321	0.998321	0.998321	0.998321	0.998321	0.998321	0.998321	0.998321	0.998321	0.998321	0.998321	0.998321	0.998321	0.998321	0.998321	0.998321	0.998321	0.998321	0.998321	0.997481	0.997481	0.997481	0.997481	0.997481	0.997481	0.997481	0.997481	0.997481	0.997481	0.997481	0.992443	0.992443	0.992443	0.992443	0.992443	0.992443	0.992443	0.992443	0.992443	0.992443	0.992443	0.992443	0.992443	0.992443	0.992443	0.992443	0.992443
	1	1	1	1	1	1	1	1	1	1	1	1	1	1	1	1	1	1	1	1	1	1	1	1	1	1	1	1	1	1	1	1	1	1	1	1	1	1	1	1	1	1	1	1	1	1	1	1	1
	1	1	1	1	1	1	1	1	1	1	1	1	1	1	1	1	1	1	1	1	1	1	1	1	1	1	1	1	1	1	1	1	1	1	1	1	1	1	1	1	1	1	1	1	1	1	1	1	1
	1	1	1	1	1	1	1	1	1	1	1	1	1	1	1	1	1	1	1	1	1	1	1	1	1	1	1	1	1	1	1	1	1	1	1	1	1	1	1	1	1	1	1	1	1	1	1	1	1
	1	1	1	1	1	1	1	1	1	1	1	1	1	1	1	1	1	1	1	1	1	1	1	1	1	1	1	1	1	1	1	1	1	1	1	1	1	1	1	1	1	1	1	1	1	1	1	1	1
	1	1	1	1	1	1	1	1	1	1	1	1	1	1	1	1	1	1	1	1	1	1	1	1	1	1	1	1	1	1	1	1	1	1	1	1	1	1	1	1	1	1	1	1	1	1	1	1	1
	1	1	1	1	1	1	1	1	1	1	1	1	1	1	1	1	1	1	1	1	1	1	1	1	1	1	1	1	1	1	1	1	1	1	1	1	1	1	1	1	1	1	1	1	1	1	1	1	1
	1	1	1	1	1	1	1	1	1	1	1	1	1	1	1	1	1	1	1	1	1	1	1	1	1	1	1	1	1	1	1	1	1	1	1	1	1	1	1	1	1	1	1	1	1	1	1	1	1
	1	1	1	1	1	1	1	1	1	1	1	1	1	1	1	1	1	1	1	1	1	1	1	1	1	1	1	1	1	1	1	1	1	1	1	1	1	1	1	1	1	1	1	1	1	1	1	1	1
	1	1	1	1	1	1	1	1	1	1	1	1	1	1	1	1	1	1	1	1	1	1	1	1	1	1	1	1	1	1	1	1	1	1	1	1	1	1	1	1	1	1	1	1	1	1	1	1	1
	1	1	1	1	1	1	1	1	1	1	1	1	1	1	1	1	1	1	1	1	1	1	1	1	1	1	1	1	1	1	1	1	1	1	1	1	1	1	1	1	1	1	1	1	1	1	1	1	1
	1	1	1	1	1	1	1	1	1	1	1	1	1	1	1	1	1	1	1	1	1	1	1	1	1	1	1	1	1	1	1	1	1	1	1	1	1	1	1	1	1	1	1	1	1	1	1	1	1
	1	1	1	1	1	1	1	1	1	1	1	1	1	1	1	1	1	1	1	1	1	1	1	1	1	1	1	1	1	1	1	1	1	1	1	1	1	1	1	1	1	1	1	1	1	1	1	1	1
	1	1	1	1	1	1	1	1	1	1	1	1	1	1	1	1	1	1	1	1	1	1	1	1	1	1	1	1	1	1	1	1	1	1	1	1	1	1	1	1	1	1	1	1	1	1	1	1	1
	1	1	1	1	1	1	1	1	1	1	1	1	1	1	1	1	1	1	1	1	1	1	1	1	1	1	1	1	1	1	1	1	1	1	1	1	1	1	1	1	1	1	1	1	1	1	1	1	1
	1	1	1	1	1	1	1	1	1	1	1	1	1	1	1	1	1	1	1	1	1	1	1	1	1	1	1	1	1	1	1	1	1	1	1	1	1	1	1	1	1	1	1	1	1	1	1	1	1
	0.9922	0.9922	0.9922	0.9922	0.9922	0.9922	0.9922	0.9922	0.9922	0.9922	0.9922	0.9922	0.9922	0.9922	0.9922	0.9922	0.9922	0.9922	0.9922	0.9922	0.9922	0.9922	0.9922	0.9922	0.9922	0.9922	0.9922	0.9922	0.9922	0.9922	0.9922	0.9922	0.9922	0.9922	0.9922	0.9922	0.9922	0.9922	0.9922	0.9922	0.9922	0.9922	0.9922	0.9922	0.9922	0.9922	0.9922	0.9922	0.9922
	1	1	1	1	1	1	1	1	1	1	1	1	1	1	1	1	1	1	1	1	1	1	1	1	1	1	1	1	1	1	1	1	1	1	1	1	1	1	1	1	1	1	1	1	1	1	1	1	1
	0.998423	0.998423	0.998423	0.998423	0.998423	0.998423	0.998423	0.998423	0.998423	0.998423	0.998423	0.998423	0.998423	0.998423	0.998423	0.998423	0.998423	0.998423	0.998423	0.998423	0.998423	0.997634	0.997634	0.997634	0.997634	0.997634	0.997634	0.997634	0.997634	0.997634	0.997634	0.997634	0.996845	0.996845	0.996845	0.996845	0.996845	0.996845	0.996845	0.996845	0.996845	0.996845	0.996845	0.996845	0.996845	0.996845	0.996845	0.996845	0.996845
	1	1	1	1	1	1	1	1	1	1	1	1	1	1	1	1	1	1	1	1	1	1	1	1	1	1	1	1	1	1	1	1	1	1	1	1	1	1	1	1	1	1	1	1	1	1	1	1	1
	1	1	1	1	1	1	1	1	1	1	1	1	1	1	1	1	1	1	1	1	1	1	1	1	1	1	1	1	1	1	1	1	1	1	1	1	1	1	1	1	1	1	1	1	1	1	1	1	1
	1	1	1	1	1	1	1	1	1	1	1	1	1	1	1	1	1	1	1	1	1	1	1	1	1	1	1	1	1	1	1	1	1	1	1	1	1	1	1	1	1	1	1	1	1	1	1	1	1
	0.991349	0.991349	0.991349	0.991349	0.991349	0.991349	0.991349	0.991349	0.991349	0.991349	0.991349	0.991349	0.991349	0.991349	0.991349	0.991349	0.991349	0.991349	0.991349	0.991349	0.991349	0.991349	0.991349	0.991349	0.991349	0.991349	0.991349	0.991349	0.991349	0.991349	0.991349	0.991349	0.991349	0.991349	0.991349	0.991349	0.991349	0.991349	0.991349	0.991349	0.991349	0.991349	0.991349	0.991349	0.991349	0.991349	0.991349	0.991349	0.991349
	1	1	1	1	1	1	1	1	1	1	1	1	1	1	1	1	1	1	1	1	1	1	1	1	1	1	1	1	1	1	1	1	1	1	1	1	1	1	1	1	1	1	1	1	1	1	1	1	1
	1	1	1	1	1	1	1	1	1	1	1	1	1	1	1	1	1	1	1	1	1	1	1	1	1	1	1	1	1	1	1	1	1	1	1	1	1	1	1	1	1	1	1	1	1	1	1	1	1
	0.982293	0.982293	0.982293	0.982293	0.982293	0.982293	0.982293	0.982293	0.982293	0.982293	0.982293	0.982293	0.982293	0.982293	0.982293	0.982293	0.982293	0.982293	0.982293	0.982293	0.982293	0.982293	0.982293	0.982293	0.982293	0.982293	0.982293	0.982293	0.982293	0.982293	0.982293	0.982293	0.982293	0.982293	0.982293	0.982293	0.982293	0.982293	0.982293	0.982293	0.982293	0.982293	0.982293	0.982293	0.982293	0.982293	0.982293	0.982293	0.982293
	1	1	1	1	1	1	1	1	1	1	1	1	1	1	1	1	1	1	1	1	1	1	1	1	1	1	1	1	1	1	1	1	1	1	1	1	1	1	1	1	1	1	1	1	1	1	1	1	1
	1	1	1	1	1	1	1	1	1	1	1	1	1	1	1	1	1	1	1	1	1	1	1	1	1	1	1	1	1	1	1	1	1	1	1	1	1	1	1	1	1	1	1	1	1	1	1	1	1
	1	1	1	1	1	1	1	1	1	1	1	1	1	1	1	1	1	1	1	1	1	1	1	1	1	1	1	1	1	1	1	1	1	1	1	1	1	1	1	1	1	1	1	1	1	1	1	1	1
	1	1	1	1	1	1	1	1	1	1	1	1	1	1	1	1	1	1	1	1	1	1	1	1	1	1	1	1	1	1	1	1	1	1	1	1	1	1	1	1	1	1	1	1	1	1	1	1	1
	0.998298	0.998298	0.998298	0.998298	0.998298	0.998298	0.998298	0.998298	0.998298	0.998298	0.998298	0.998298	0.998298	0.998298	0.998298	0.998298	0.998298	0.998298	0.998298	0.998298	0.998298	0.998298	0.998298	0.998298	0.998298	0.998298	0.998298	0.998298	0.998298	0.998298	0.998298	0.998298	0.998298	0.998298	0.998298	0.998298	0.998298	0.998298	0.998298	0.998298	0.998298	0.998298	0.998298	0.998298	0.997447	0.997447	0.997447	0.997447	0.997447
	1	1	1	1	1	1	1	1	1	1	1	1	1	1	1	1	1	1	1	1	1	1	1	1	1	1	1	1	1	1	1	1	1	1	1	1	1	1	1	1	1	1	1	1	1	1	1	1	1
	1	1	1	1	1	1	1	1	1	1	1	1	1	1	1	1	1	1	1	1	1	1	1	1	1	1	1	1	1	1	1	1	1	1	1	1	1	1	1	1	1	0.999185	0.999185	0.999185	0.999185	0.999185	0.99837	0.99837	0.99837
	1	1	1	1	1	1	1	1	1	1	1	1	1	1	1	1	1	1	1	1	1	1	1	1	1	1	1	1	1	1	1	1	1	1	1	1	1	1	1	1	1	1	1	1	1	1	1	1	1
	1	1	1	1	1	1	1	1	1	1	1	1	1	1	1	1	1	1	1	1	1	1	1	1	1	1	1	1	1	1	1	1	1	1	1	1	1	1	1	1	1	1	1	1	1	1	1	1	1
	1	1	1	1	1	1	1	1	1	1	1	1	1	1	1	1	1	1	1	1	1	1	1	1	1	1	1	1	1	1	1	1	1	1	1	1	1	1	1	1	1	1	1	1	1	1	1	1	1
	1	1	1	1	1	1	1	1	1	1	1	1	1	1	1	1	1	1	1	1	1	1	1	1	1	1	1	1	1	1	1	1	1	1	1	1	1	1	1	1	1	1	1	1	1	1	1	1	1
	1	1	1	1	1	1	1	1	1	1	1	1	1	1	1	1	1	1	1	1	1	1	1	1	1	1	1	1	1	1	1	1	1	1	1	1	1	1	1	1	1	1	1	1	1	1	1	1	1
	1	1	1	1	1	1	1	1	1	1	1	1	1	1	1	1	1	1	1	1	1	1	1	1	1	1	1	1	1	1	1	1	1	1	1	1	1	1	1	1	1	1	1	1	1	1	1	1	1
	1	1	1	1	1	1	1	1	1	1	1	1	1	1	1	1	1	1	1	1	1	1	1	1	1	1	1	1	1	1	1	1	1	1	1	1	1	1	1	1	1	1	1	1	1	1	1	1	1
	1	1	1	1	1	1	1	1	1	1	1	1	1	1	1	1	1	1	1	1	1	1	1	1	1	1	1	1	1	1	1	1	1	1	1	1	1	1	1	1	1	1	1	1	1	1	1	1	1
	0.990849	0.990849	0.990849	0.990849	0.990849	0.990849	0.990849	0.990849	0.990849	0.990849	0.990849	0.990849	0.990849	0.990849	0.990849	0.990849	0.990849	0.990849	0.990849	0.990849	0.990849	0.990849	0.990849	0.990849	0.990849	0.990849	0.990849	0.990849	0.990849	0.990849	0.990849	0.990849	0.990849	0.990849	0.990849	0.990849	0.990849	0.990849	0.990849	0.990849	0.990849	0.990849	0.990849	0.990849	0.990849	0.990849	0.990849	0.990849	0.990849
	1	1	1	1	1	1	1	1	1	1	1	1	1	1	1	1	1	1	1	1	1	1	1	1	1	1	1	1	1	1	1	1	1	1	1	1	1	1	1	1	1	1	1	1	1	1	1	1	1
	1	1	1	1	1	1	1	1	1	1	1	1	1	1	1	1	1	1	1	1	1	1	1	1	1	1	1	1	1	1	1	1	1	1	1	1	1	1	1	1	1	1	1	1	1	1	1	1	1
	1	1	1	1	1	1	1	1	1	1	1	1	1	1	1	1	1	1	1	1	1	1	1	1	1	1	1	1	1	1	1	1	1	1	1	1	1	1	1	1	1	1	1	1	1	1	1	1	1
	1	1	1	1	1	1	1	1	1	1	1	1	1	1	1	1	1	1	1	1	1	1	1	1	1	1	1	1	1	1	1	1	1	1	1	1	1	1	1	1	1	1	1	1	1	1	1	1	1
	1	1	1	1	1	1	1	1	1	1	1	1	1	1	1	1	1	1	1	1	1	1	1	1	1	1	1	1	1	1	1	1	1	1	1	1	1	1	1	1	1	1	1	1	1	1	1	1	1
	1	1	1	1	1	1	1	1	1	1	1	1	1	1	1	1	1	1	1	1	1	1	1	1	1	1	1	1	1	1	1	1	1	1	1	1	1	1	1	1	1	1	1	1	1	1	1	1	1
	1	1	1	1	1	1	1	1	1	1	1	1	1	1	1	1	1	1	1	1	1	1	1	1	1	1	1	1	1	1	1	1	1	1	1	1	1	1	1	1	1	1	1	1	1	1	1	1	1
	1	1	1	1	1	1	1	1	1	1	1	1	1	1	1	1	1	1	1	1	1	1	1	1	1	1	1	1	1	1	1	1	1	1	1	1	1	1	1	1	1	1	1	1	1	1	1	1	1
	1	1	1	1	1	1	1	1	1	1	1	1	1	1	1	1	1	1	1	1	1	1	1	1	1	1	1	1	1	1	1	1	1	1	1	1	1	1	1	1	1	1	1	1	1	1	1	1	1
	1	1	1	1	1	1	1	1	1	1	1	1	1	1	1	1	1	1	1	1	1	1	1	1	1	1	1	1	1	1	1	1	1	1	1	1	1	1	1	1	1	1	1	1	1	1	1	1	1
	1	1	1	1	1	1	1	1	1	1	1	1	1	1	1	1	1	1	1	1	1	1	1	1	1	1	1	1	1	1	1	1	1	1	1	1	1	1	1	1	1	1	1	1	1	1	1	1	1
	0.975374	0.975374	0.975374	0.975374	0.975374	0.975374	0.975374	0.975374	0.975374	0.975374	0.975374	0.975374	0.975374	0.975374	0.975374	0.975374	0.975374	0.975374	0.975374	0.975374	0.975374	0.975374	0.975374	0.975374	0.975374	0.975374	0.975374	0.975374	0.975374	0.975374	0.975374	0.975374	0.975374	0.975374	0.975374	0.975374	0.975374	0.975374	0.975374	0.975374	0.975374	0.975374	0.975374	0.975374	0.975374	0.975374	0.975374	0.975374	0.975374
	1	1	1	1	1	1	1	1	1	1	1	1	1	1	1	1	1	1	1	1	1	1	1	1	1	1	1	1	1	1	1	1	1	1	1	1	1	1	1	1	1	1	1	1	1	1	1	1	1
	1	1	1	1	1	1	1	1	1	1	1	1	1	1	1	1	1	1	1	1	1	1	1	1	1	1	1	1	1	1	1	1	1	1	1	1	1	1	1	1	1	1	1	1	1	1	1	1	1
	1	1	1	1	1	1	1	1	1	1	1	1	1	1	1	1	1	1	1	1	1	1	1	1	1	1	1	1	1	1	1	1	1	1	1	1	1	1	1	1	1	1	1	1	1	1	1	1	1
	1	1	1	1	1	1	1	1	1	1	1	1	1	1	1	1	1	1	1	1	1	1	1	1	1	1	1	1	1	1	1	1	1	1	1	1	1	1	1	1	1	1	1	1	1	1	1	1	1
	1	1	1	1	1	1	1	1	1	1	1	1	1	1	1	1	1	1	1	1	1	1	1	1	1	1	1	1	1	1	1	1	1	1	1	1	1	1	1	1	1	1	1	1	1	1	1	1	1
	1	1	1	1	1	1	1	1	1	1	1	1	1	1	1	1	1	1	1	1	1	1	1	1	1	1	1	1	1	1	1	1	1	1	1	1	1	1	1	1	1	1	1	1	1	1	1	1	1
	1	1	1	1	1	1	1	1	1	1	1	1	1	1	1	1	1	1	1	1	1	1	1	1	1	1	1	1	1	1	1	1	1	1	1	1	1	1	1	1	1	0.99912	0.99912	0.99912	0.99912	0.99912	0.998239	0.998239	0.998239
	1	1	1	1	1	1	1	1	1	1	1	1	1	1	1	1	1	1	1	1	1	1	1	1	1	1	1	1	1	1	1	1	1	1	1	1	1	1	1	1	1	1	1	1	1	1	1	1	1
	1	1	1	1	1	1	1	1	1	1	1	1	1	1	1	1	1	1	1	1	1	1	1	1	1	1	1	1	1	1	1	1	1	1	1	1	1	1	1	1	1	1	1	1	1	1	1	1	1
	1	1	1	1	1	1	1	1	1	1	1	1	1	1	1	1	1	1	1	1	1	1	1	1	1	1	1	1	1	1	1	1	1	1	1	1	1	1	1	1	1	1	1	1	1	1	1	1	1
	1	1	1	1	1	1	1	1	1	1	1	1	1	1	1	1	1	1	1	1	1	1	1	1	1	1	1	1	1	1	1	1	1	1	1	1	1	1	1	1	1	0.999167	0.999167	0.999167	0.999167	0.999167	0.998333	0.998333	0.998333
	1	1	1	1	1	1	1	1	1	1	1	1	1	1	1	1	1	1	1	1	1	1	1	1	1	1	1	1	1	1	1	1	1	1	1	1	1	1	1	1	1	1	1	1	1	1	1	1	1
	1	1	1	1	1	1	1	1	1	1	1	1	1	1	1	1	1	1	1	1	1	1	1	1	1	1	1	1	1	1	1	1	1	1	1	1	1	1	1	1	1	1	1	1	1	1	1	1	1
	1	1	1	1	1	1	1	1	1	1	1	1	1	1	1	1	1	1	1	1	1	1	1	1	1	1	1	1	1	1	1	1	1	1	1	1	1	1	1	1	1	1	1	1	1	1	1	1	1
	1	1	1	1	1	1	1	1	1	1	1	1	1	1	1	1	1	1	1	1	1	1	1	1	1	1	1	1	1	1	1	1	1	1	1	1	1	1	1	1	1	1	1	1	1	1	1	1	1
	1	1	1	1	1	1	1	1	1	1	1	1	1	1	1	1	1	1	1	1	1	1	1	1	1	1	1	1	1	1	1	1	1	1	1	1	1	1	1	1	1	1	1	1	1	1	1	1	1
	1	1	1	1	1	1	1	1	1	1	1	1	1	1	1	1	1	1	1	1	1	1	1	1	1	1	1	1	1	1	1	1	1	1	1	1	1	1	1	1	1	1	1	1	1	1	1	1	1
	1	1	1	1	1	1	1	1	1	1	1	1	1	1	1	1	1	1	1	1	1	1	1	1	1	1	1	1	1	1	1	1	1	1	1	1	1	1	1	1	1	1	1	1	1	1	1	1	1
	1	1	1	1	1	1	1	1	1	1	1	1	1	1	1	1	1	1	1	1	1	1	1	1	1	1	1	1	1	1	1	1	1	1	1	1	1	1	1	1	1	1	1	1	1	1	1	1	1
	1	1	1	1	1	1	1	1	1	1	1	1	1	1	1	1	1	1	1	1	1	1	1	1	1	1	1	1	1	1	1	1	1	1	1	1	1	1	1	1	1	1	1	1	1	1	1	1	1
	1	1	1	1	1	1	1	1	1	1	1	1	1	1	1	1	1	1	1	1	1	1	1	1	1	1	1	1	1	1	1	1	1	1	1	1	1	1	1	1	1	1	1	1	1	1	1	1	1
	1	1	1	1	1	1	1	1	1	1	1	1	1	1	1	1	1	1	1	1	1	1	1	1	1	1	1	1	1	1	1	1	1	1	1	1	1	1	1	1	1	1	1	1	1	1	1	1	1
	1	1	1	1	1	1	1	1	1	1	1	1	1	1	1	1	1	1	1	1	1	1	1	1	1	1	1	1	1	1	1	1	1	1	1	1	1	1	1	1	1	1	1	1	1	1	1	1	1
	1	1	1	1	1	1	1	1	1	1	1	1	1	1	1	1	1	1	1	1	1	1	1	1	1	1	1	1	1	1	1	1	1	1	1	1	1	1	1	1	1	1	1	1	1	1	1	1	1
	0.962843	0.962843	0.962843	0.962843	0.962843	0.962843	0.962843	0.962843	0.962843	0.962843	0.962843	0.962843	0.962843	0.962843	0.962843	0.962843	0.962843	0.962843	0.962843	0.962843	0.962843	0.962843	0.962843	0.962843	0.962843	0.962843	0.962843	0.962843	0.962843	0.962843	0.962843	0.962843	0.962843	0.962843	0.962843	0.962843	0.962843	0.962843	0.962843	0.962843	0.962843	0.962843	0.962843	0.962843	0.962843	0.962843	0.962843	0.962843	0.962843
	1	1	1	1	1	1	1	1	1	1	1	1	1	1	1	1	1	1	1	1	1	1	1	1	1	1	1	1	1	1	1	1	1	1	1	1	1	1	1	1	1	1	1	1	1	1	1	1	1
	1	1	1	1	1	1	1	1	1	1	1	1	1	1	1	1	1	1	1	1	1	1	1	1	1	1	1	1	1	1	1	1	1	1	1	1	1	1	1	1	1	1	1	1	1	1	1	1	1
	1	1	1	1	1	1	1	1	1	1	1	1	1	1	1	1	1	1	1	1	1	1	1	1	1	1	1	1	1	1	1	1	1	1	1	1	1	1	1	1	1	1	1	1	1	1	1	1	1
	1	1	1	1	1	1	1	1	1	1	1	1	1	1	1	1	1	1	1	1	1	1	1	1	1	1	1	1	1	1	1	1	1	1	1	1	1	1	1	1	1	1	1	1	1	1	1	1	1
	1	1	1	1	1	1	1	1	1	1	1	1	1	1	1	1	1	1	1	1	1	1	1	1	1	1	1	1	1	1	1	1	1	1	1	1	1	1	1	1	1	1	1	1	1	1	1	1	1
	1	1	1	1	1	1	1	1	1	1	1	1	1	1	1	1	1	1	1	1	1	1	1	1	1	1	1	1	1	1	1	1	1	1	1	1	1	1	1	1	1	1	1	1	1	1	1	1	1
	1	1	1	1	1	1	1	1	1	1	1	1	1	1	1	1	1	1	1	1	1	1	1	1	1	1	1	1	1	1	1	1	1	1	1	1	1	1	1	1	1	1	1	1	1	1	1	1	1
	1	1	1	1	1	1	1	1	1	1	1	1	1	1	1	1	1	1	1	1	1	1	1	1	1	1	1	1	1	1	1	1	1	1	1	1	1	1	1	1	1	0.999225	0.999225	0.999225	0.999225	0.999225	0.998451	0.998451	0.998451
	1	1	1	1	1	1	1	1	1	1	1	1	1	1	1	1	1	1	1	1	1	1	1	1	1	1	1	1	1	1	1	1	1	1	1	1	1	1	1	1	1	1	1	1	1	1	1	1	1
	1	1	1	1	1	1	1	1	1	1	1	1	1	1	1	1	1	1	1	1	1	1	1	1	1	1	1	1	1	1	1	1	1	1	1	1	1	1	1	1	1	1	1	1	1	1	1	1	1
	1	1	1	1	1	1	1	1	1	1	1	1	1	1	1	1	1	1	1	1	1	1	1	1	1	1	1	1	1	1	1	1	1	1	1	1	1	1	1	1	1	1	1	1	1	1	1	1	1
	1	1	1	1	1	1	1	1	1	1	1	1	1	1	1	1	1	1	1	1	1	1	1	1	1	1	1	1	1	1	1	1	1	1	1	1	1	1	1	1	1	1	1	1	1	1	1	1	1
	0.96139	0.96139	0.96139	0.96139	0.96139	0.96139	0.96139	0.96139	0.96139	0.96139	0.96139	0.96139	0.96139	0.96139	0.96139	0.96139	0.96139	0.96139	0.96139	0.96139	0.96139	0.96139	0.96139	0.96139	0.96139	0.96139	0.96139	0.96139	0.96139	0.96139	0.96139	0.96139	0.96139	0.96139	0.96139	0.96139	0.96139	0.96139	0.96139	0.96139	0.96139	0.96139	0.96139	0.96139	0.96139	0.96139	0.96139	0.96139	0.96139
	1	1	1	1	1	1	1	1	1	1	1	1	1	1	1	1	1	1	1	1	1	1	1	1	1	1	1	1	1	1	1	1	1	1	1	1	1	1	1	1	1	1	1	1	1	1	1	1	1
	1	1	1	1	1	1	1	1	1	1	1	1	1	1	1	1	1	1	1	1	1	1	1	1	1	1	1	1	1	1	1	1	1	1	1	1	1	1	1	1	1	0.99915	0.99915	0.99915	0.99915	0.99915	0.998299	0.998299	0.998299
	1	1	1	1	1	1	1	1	1	1	1	1	1	1	1	1	1	1	1	1	1	1	1	1	1	1	1	1	1	1	1	1	1	1	1	1	1	1	1	1	1	1	1	1	1	1	1	1	1
	1	1	1	1	1	1	1	1	1	1	1	1	1	1	1	1	1	1	1	1	1	1	1	1	1	1	1	1	1	1	1	1	1	1	1	1	1	1	1	1	1	1	1	1	1	1	1	1	1
	1	1	1	1	1	1	1	1	1	1	1	1	1	1	1	1	1	1	1	1	1	1	1	1	1	1	1	1	1	1	1	1	1	1	1	1	1	1	1	1	1	1	1	1	1	1	1	1	1
	1	1	1	1	1	1	1	1	1	1	1	1	1	1	1	1	1	1	1	1	1	1	1	1	1	1	1	1	1	1	1	1	1	1	1	1	1	1	1	1	1	1	1	1	1	1	1	1	1
	1	1	1	1	1	1	1	1	1	1	1	1	1	1	1	1	1	1	1	1	1	1	1	1	1	1	1	1	1	1	1	1	1	1	1	1	1	1	1	1	1	1	1	1	1	1	1	1	1
	1	1	1	1	1	1	1	1	1	1	1	1	1	1	1	1	1	1	1	1	1	1	1	1	1	1	1	1	1	1	1	1	1	1	1	1	1	1	1	1	1	1	1	1	1	1	1	1	1
	1	1	1	1	1	1	1	1	1	1	1	1	1	1	1	1	1	1	1	1	1	1	1	1	1	1	1	1	1	1	1	1	1	1	1	1	1	1	1	1	1	1	1	1	1	1	1	1	1
	0.992089	0.992089	0.992089	0.992089	0.992089	0.992089	0.992089	0.992089	0.992089	0.992089	0.992089	0.992089	0.992089	0.992089	0.992089	0.992089	0.992089	0.992089	0.992089	0.992089	0.992089	0.992089	0.992089	0.992089	0.992089	0.992089	0.992089	0.992089	0.992089	0.992089	0.992089	0.992089	0.992089	0.992089	0.992089	0.992089	0.992089	0.992089	0.992089	0.992089	0.992089	0.992089	0.992089	0.992089	0.992089	0.992089	0.992089	0.992089	0.992089
	1	1	1	1	1	1	1	1	1	1	1	1	1	1	1	1	1	1	1	1	1	1	1	1	1	1	1	1	1	1	1	1	1	1	1	1	1	1	1	1	1	1	1	1	1	1	1	1	1
	1	1	1	1	1	1	1	1	1	1	1	1	1	1	1	1	1	1	1	1	1	1	1	1	1	1	1	1	1	1	1	1	1	1	1	1	1	1	1	1	1	1	1	1	1	1	1	1	1
	1	1	1	1	1	1	1	1	1	1	1	1	1	1	1	1	1	1	1	1	1	1	1	1	1	1	1	1	1	1	1	1	1	1	1	1	1	1	1	1	1	1	1	1	1	1	1	1	1
	0.984848	0.984848	0.984848	0.984848	0.984848	0.984848	0.984848	0.984848	0.984848	0.984848	0.984848	0.984848	0.984848	0.984848	0.984848	0.984848	0.984848	0.984848	0.984848	0.984848	0.984848	0.984848	0.984848	0.984848	0.984848	0.984848	0.984848	0.984848	0.984848	0.984848	0.984848	0.984848	0.984848	0.984848	0.984848	0.984848	0.984848	0.984848	0.984848	0.984848	0.984848	0.984848	0.984848	0.984848	0.984848	0.984848	0.984848	0.984848	0.984848
	0.984848	0.984848	0.984848	0.984848	0.984848	0.984848	0.984848	0.984848	0.984848	0.984848	0.984848	0.984848	0.984848	0.984848	0.984848	0.984848	0.984848	0.984848	0.984848	0.984848	0.984848	0.984848	0.984848	0.984848	0.984848	0.984848	0.984848	0.984848	0.984848	0.984848	0.984848	0.984848	0.984848	0.984848	0.984848	0.984848	0.984848	0.984848	0.984848	0.984848	0.984848	0.984848	0.984848	0.984848	0.984848	0.984848	0.984848	0.984848	0.984848
	1	1	1	1	1	1	1	1	1	1	1	1	1	1	1	1	1	1	1	1	1	1	1	1	1	1	1	1	1	1	1	1	1	1	1	1	1	1	1	1	1	1	1	1	1	1	1	1	1
	1	1	1	1	1	1	1	1	1	1	1	1	1	1	1	1	1	1	1	1	1	1	1	1	1	1	1	1	1	1	1	1	1	1	1	1	1	1	1	1	1	1	1	1	1	1	1	1	1
	1	1	1	1	1	1	1	1	1	1	1	1	1	1	1	1	1	1	1	1	1	1	1	1	1	1	1	1	1	1	1	1	1	1	1	1	1	1	1	1	1	1	1	1	1	1	1	1	1
	1	1	1	1	1	1	1	1	1	1	1	1	1	1	1	1	1	1	1	1	1	1	1	1	1	1	1	1	1	1	1	1	1	1	1	1	1	1	1	1	1	0.999181	0.999181	0.999181	0.999181	0.999181	0.998362	0.998362	0.998362
	1	1	1	1	1	1	1	1	1	1	1	1	1	1	1	1	1	1	1	1	1	1	1	1	1	1	1	1	1	1	1	1	1	1	1	1	1	1	1	1	1	1	1	1	1	1	1	1	1
	1	1	1	1	1	1	1	1	1	1	1	1	1	1	1	1	1	1	1	1	1	1	1	1	1	1	1	1	1	1	1	1	1	1	1	1	1	1	1	1	1	1	1	1	1	1	1	1	1
	1	1	1	1	1	1	1	1	1	1	1	1	1	1	1	1	1	1	1	1	1	1	1	1	1	1	1	1	1	1	1	1	1	1	1	1	1	1	1	1	1	1	1	1	1	1	1	1	1
	1	1	1	1	1	1	1	1	1	1	1	1	1	1	1	1	1	1	1	1	1	1	1	1	1	1	1	1	1	1	1	1	1	1	1	1	1	1	1	1	1	1	1	1	1	1	1	1	1
	1	1	1	1	1	1	1	1	1	1	1	1	1	1	1	1	1	1	1	1	1	1	1	1	1	1	1	1	1	1	1	1	1	1	1	1	1	1	1	1	1	1	1	1	1	1	1	1	1
	1	1	1	1	1	1	1	1	1	1	1	1	1	1	1	1	1	1	1	1	1	1	1	1	1	1	1	1	1	0.998343	0.998343	0.998343	0.998343	0.998343	0.998343	0.998343	0.998343	0.998343	0.998343	0.998343	0.998343	0.998343	0.998343	0.998343	0.998343	0.998343	0.998343	0.998343	0.998343
	1	1	1	1	1	1	1	1	1	1	1	1	1	1	1	1	1	1	1	1	1	1	1	1	1	1	1	1	1	1	1	1	1	1	1	1	1	1	1	1	1	1	1	1	1	1	1	1	1
	1	1	1	1	1	1	1	1	1	1	1	1	1	1	1	1	1	1	1	1	1	1	1	1	1	1	1	1	1	1	1	1	1	1	1	1	1	1	1	1	1	1	1	1	1	1	1	1	1
	1	1	1	1	1	1	1	1	1	1	1	1	1	1	1	1	1	1	1	1	1	1	1	1	1	1	1	1	1	1	1	1	1	1	1	1	1	1	1	1	1	1	1	1	1	1	1	1	1
	1	1	1	1	1	1	1	1	1	1	1	1	1	1	1	1	1	1	1	1	1	1	1	1	1	1	1	1	1	1	1	1	1	1	1	1	1	1	1	1	1	1	1	1	1	1	1	1	1
	1	1	1	1	1	1	1	1	1	1	1	1	1	1	1	1	1	1	1	1	1	1	1	1	1	1	1	1	1	1	1	1	1	1	1	1	1	1	1	1	1	1	1	1	1	1	1	1	1
	1	1	1	1	1	1	1	1	1	1	1	1	1	1	1	1	1	1	1	1	1	1	1	1	1	1	1	1	1	1	1	1	1	1	1	1	1	1	1	1	1	1	1	1	1	1	1	1	1
	1	1	1	1	1	1	1	1	1	1	1	1	1	1	1	1	1	1	1	1	1	1	1	1	1	1	1	1	1	1	1	1	1	1	1	1	1	1	1	1	1	1	1	1	1	1	1	1	1
	1	1	1	1	1	1	1	1	1	1	1	1	1	1	1	1	1	1	1	1	1	1	1	1	1	1	1	1	1	1	1	1	1	1	1	1	1	1	1	1	1	1	1	1	1	1	1	1	1
	1	1	1	1	1	1	1	1	1	1	1	1	1	1	1	1	1	1	1	1	1	1	1	1	1	1	1	1	1	1	1	1	1	1	1	1	1	1	1	1	1	1	1	1	1	1	1	1	1
	1	1	1	1	1	1	1	1	1	1	1	1	1	1	1	1	1	1	1	1	1	1	1	1	1	1	1	1	1	1	1	1	1	1	1	1	1	1	1	1	1	1	1	1	1	1	1	1	1
	1	1	1	1	1	1	1	1	1	1	1	1	1	1	1	1	1	1	1	1	1	1	1	1	1	1	1	1	1	1	1	1	1	1	1	1	1	1	1	1	1	1	1	1	1	1	1	1	1
	0.991297	0.991297	0.991297	0.991297	0.991297	0.991297	0.991297	0.991297	0.991297	0.991297	0.991297	0.991297	0.991297	0.991297	0.991297	0.991297	0.991297	0.991297	0.991297	0.991297	0.991297	0.991297	0.991297	0.991297	0.991297	0.991297	0.991297	0.991297	0.991297	0.991297	0.991297	0.991297	0.991297	0.991297	0.991297	0.991297	0.991297	0.991297	0.991297	0.991297	0.991297	0.991297	0.991297	0.991297	0.991297	0.991297	0.991297	0.991297	0.991297
	0.981997	0.981997	0.981997	0.981997	0.981997	0.981997	0.981997	0.981997	0.981997	0.981997	0.981997	0.981997	0.981997	0.981997	0.981997	0.981997	0.981997	0.981997	0.981997	0.981997	0.981997	0.981997	0.981997	0.981997	0.981997	0.981997	0.981997	0.981997	0.981997	0.981997	0.981997	0.981997	0.981997	0.981997	0.981997	0.981997	0.981997	0.981997	0.981997	0.981997	0.981997	0.981997	0.981997	0.981997	0.981997	0.981997	0.981997	0.981997	0.981997
	1	1	1	1	1	1	1	1	1	1	1	1	1	1	1	1	1	1	1	1	1	1	1	1	1	1	1	1	1	1	1	1	1	1	1	1	1	1	1	1	1	1	1	1	1	1	1	1	1
	1	1	1	1	1	1	1	1	1	1	1	1	1	1	1	1	1	1	1	1	1	1	1	1	1	1	1	1	1	1	1	1	1	1	1	1	1	1	1	1	1	1	1	1	1	1	1	1	1
	0.997278	0.997278	0.997278	0.997278	0.997278	0.997278	0.997278	0.997278	0.997278	0.997278	0.997278	0.997278	0.997278	0.997278	0.997278	0.997278	0.997278	0.997278	0.997278	0.997278	0.997278	0.997278	0.997278	0.997278	0.997278	0.997278	0.997278	0.997278	0.997278	0.997278	0.997278	0.997278	0.997278	0.997278	0.997278	0.997278	0.997278	0.997278	0.997278	0.997278	0.997278	0.997278	0.997278	0.997278	0.997278	0.997278	0.997278	0.997278	0.997278
	0.99081	0.99081	0.99081	0.99081	0.99081	0.99081	0.99081	0.99081	0.99081	0.99081	0.99081	0.99081	0.99081	0.99081	0.99081	0.99081	0.99081	0.99081	0.99081	0.99081	0.99081	0.99081	0.99081	0.99081	0.99081	0.99081	0.99081	0.99081	0.99081	0.99081	0.99081	0.99081	0.99081	0.99081	0.99081	0.99081	0.99081	0.99081	0.99081	0.99081	0.99081	0.99081	0.99081	0.99081	0.99081	0.99081	0.99081	0.99081	0.99081
	1	1	1	1	1	1	1	1	1	1	1	1	1	1	1	1	1	1	1	1	1	1	1	1	1	1	1	1	1	1	1	1	1	1	1	1	1	1	1	1	1	1	1	1	1	1	1	1	1
	1	1	1	1	1	1	1	1	1	1	1	1	1	1	1	1	1	1	1	1	1	1	1	1	1	1	1	1	1	1	1	1	1	1	1	1	1	1	1	1	1	1	1	1	1	1	1	1	1
	1	1	1	1	1	1	1	1	1	1	1	1	1	1	1	1	1	1	1	1	1	1	1	1	1	1	1	1	1	1	1	1	1	1	1	1	1	1	1	1	1	1	1	1	1	1	1	1	1
	1	1	1	1	1	1	1	1	1	1	1	1	1	1	1	1	0.999139	0.999139	0.999139	0.999139	0.999139	0.998279	0.998279	0.998279	0.998279	0.998279	0.998279	0.998279	0.998279	0.998279	0.998279	0.998279	0.998279	0.998279	0.998279	0.998279	0.998279	0.998279	0.998279	0.998279	0.998279	0.998279	0.998279	0.998279	0.998279	0.998279	0.998279	0.998279	0.998279
	1	1	1	1	1	1	1	1	1	1	1	1	1	1	1	1	1	1	1	1	1	1	1	1	1	1	1	1	1	1	1	1	1	1	1	1	1	1	1	1	1	1	1	1	1	1	1	1	1
	0.99187	0.99187	0.99187	0.99187	0.99187	0.99187	0.99187	0.99187	0.99187	0.99187	0.99187	0.99187	0.99187	0.99187	0.99187	0.99187	0.99187	0.99187	0.99187	0.99187	0.99187	0.99187	0.99187	0.99187	0.99187	0.99187	0.99187	0.99187	0.99187	0.99187	0.99187	0.99187	0.99187	0.99187	0.99187	0.99187	0.99187	0.99187	0.99187	0.99187	0.99187	0.99187	0.99187	0.99187	0.99187	0.99187	0.99187	0.99187	0.99187
	1	1	1	1	1	1	1	1	1	1	1	1	1	1	1	1	1	1	1	1	1	1	1	1	1	1	1	1	1	1	1	1	1	1	1	1	1	1	1	1	1	1	1	1	1	1	1	1	1
	1	1	1	1	1	1	1	1	1	1	1	1	1	1	1	1	1	1	1	1	1	1	1	1	1	1	1	1	1	1	1	1	1	1	1	1	1	1	1	1	1	1	1	1	1	1	1	1	1
	1	1	1	1	1	1	1	1	1	1	1	1	1	1	1	1	1	1	1	1	1	1	1	1	1	1	1	1	1	1	1	1	1	1	1	1	1	1	1	1	1	1	1	1	1	1	1	1	1
	1	1	1	1	1	1	1	1	1	1	1	1	1	1	1	1	1	1	1	1	1	1	1	1	1	1	1	1	1	1	1	1	1	1	1	1	1	1	1	1	1	1	1	1	1	1	1	1	1
	1	1	1	1	1	1	1	1	1	1	1	1	1	1	1	1	1	1	1	1	1	1	1	1	1	1	1	1	1	1	1	1	1	1	1	1	1	1	1	1	1	1	1	1	1	1	1	1	1
	1	1	1	1	1	1	1	1	1	1	1	1	1	1	1	1	1	1	1	1	1	1	1	1	1	1	1	1	1	1	1	1	1	1	1	1	1	1	1	1	1	1	1	1	1	1	1	1	1
	1	1	1	1	1	1	1	1	1	1	1	1	1	1	1	1	1	1	1	1	1	1	1	1	1	1	1	1	1	1	1	1	1	1	1	1	1	1	1	1	1	1	1	1	1	1	1	1	1
	1	1	1	1	1	1	1	1	1	1	1	1	1	1	1	1	1	1	1	1	1	1	1	1	1	1	1	1	1	1	1	1	1	1	1	1	1	1	1	1	1	1	1	1	1	1	1	1	1
	1	1	1	1	1	1	1	1	1	1	1	1	1	1	1	1	1	1	1	1	1	1	1	1	1	1	1	1	1	1	1	1	1	1	1	1	1	1	1	1	1	1	1	1	1	1	1	1	1
	1	1	1	1	1	1	1	1	1	1	1	1	1	1	1	1	1	1	1	1	1	1	1	1	1	1	1	1	1	1	1	1	1	1	1	1	1	1	1	1	1	1	1	1	1	1	1	1	1
	0.991639	0.991639	0.991639	0.991639	0.991639	0.991639	0.991639	0.991639	0.991639	0.991639	0.991639	0.991639	0.991639	0.991639	0.991639	0.991639	0.991639	0.991639	0.991639	0.991639	0.991639	0.991639	0.991639	0.991639	0.991639	0.991639	0.991639	0.991639	0.991639	0.991639	0.991639	0.991639	0.991639	0.991639	0.991639	0.991639	0.991639	0.991639	0.991639	0.991639	0.991639	0.991639	0.991639	0.991639	0.991639	0.991639	0.991639	0.991639	0.991639
	0.984653	0.984653	0.984653	0.984653	0.984653	0.984653	0.984653	0.984653	0.984653	0.984653	0.984653	0.984653	0.984653	0.984653	0.984653	0.984653	0.984653	0.984653	0.984653	0.984653	0.984653	0.984653	0.984653	0.984653	0.984653	0.984653	0.984653	0.984653	0.984653	0.984653	0.984653	0.984653	0.984653	0.984653	0.984653	0.984653	0.984653	0.984653	0.984653	0.984653	0.984653	0.984653	0.984653	0.984653	0.984653	0.984653	0.984653	0.984653	0.984653
	1	1	1	1	1	1	1	1	1	1	1	1	1	1	1	1	1	1	1	1	1	1	1	1	1	1	1	1	1	1	1	1	1	1	1	1	1	1	1	1	1	1	1	1	1	1	1	1	1
	0.994578	0.994578	0.994578	0.994578	0.994578	0.994578	0.994578	0.994578	0.994578	0.994578	0.994578	0.994578	0.994578	0.994578	0.994578	0.994578	0.994578	0.994578	0.994578	0.994578	0.994578	0.994578	0.994578	0.994578	0.994578	0.994578	0.994578	0.994578	0.994578	0.994578	0.994578	0.994578	0.994578	0.994578	0.994578	0.994578	0.994578	0.994578	0.994578	0.994578	0.994578	0.994578	0.994578	0.994578	0.994578	0.994578	0.994578	0.994578	0.994578
	0.991071	0.991071	0.991071	0.991071	0.991071	0.991071	0.991071	0.991071	0.991071	0.991071	0.991071	0.991071	0.991071	0.991071	0.991071	0.991071	0.991071	0.991071	0.991071	0.991071	0.991071	0.991071	0.991071	0.991071	0.991071	0.991071	0.991071	0.991071	0.991071	0.991071	0.991071	0.991071	0.991071	0.991071	0.991071	0.991071	0.991071	0.991071	0.991071	0.991071	0.991071	0.991071	0.991071	0.991071	0.991071	0.991071	0.991071	0.991071	0.991071
	1	1	1	1	1	1	1	1	1	1	1	1	1	1	1	1	1	1	1	1	1	1	1	1	1	1	1	1	1	1	1	1	1	1	1	1	1	1	1	1	1	1	1	1	1	1	1	1	1
	1	1	1	1	1	1	1	1	1	1	1	1	1	1	1	1	1	1	1	1	1	1	1	1	1	1	1	1	1	1	1	1	1	1	1	1	1	1	1	1	1	1	1	1	1	1	1	1	1
	0.996785	0.996785	0.996785	0.996785	0.996785	0.996785	0.996785	0.996785	0.996785	0.996785	0.996785	0.996785	0.996785	0.996785	0.996785	0.996785	0.996785	0.996785	0.996785	0.996785	0.996785	0.996785	0.996785	0.996785	0.996785	0.996785	0.996785	0.996785	0.996785	0.996785	0.996785	0.996785	0.996785	0.996785	0.996785	0.996785	0.996785	0.996785	0.996785	0.996785	0.996785	0.996785	0.996785	0.996785	0.996785	0.996785	0.996785	0.996785	0.996785
	1	1	1	1	1	1	1	1	1	1	1	1	1	1	1	1	1	1	1	1	1	1	1	1	1	1	1	1	1	1	1	1	1	1	1	1	1	1	1	1	1	1	1	1	1	1	1	1	1
	1	1	1	1	1	1	1	1	1	1	1	1	1	1	1	1	1	1	1	1	1	1	1	1	1	1	1	1	1	1	1	1	1	1	1	1	1	1	1	1	1	1	1	1	1	1	1	1	1
	1	1	1	1	1	1	1	1	1	1	1	1	1	1	1	1	1	1	1	1	1	1	1	1	1	1	1	1	1	1	1	1	1	1	1	1	1	1	1	1	1	1	1	1	1	1	1	1	1
	1	1	1	1	1	1	1	1	1	1	1	1	1	1	1	1	1	1	1	1	1	1	1	1	1	1	1	1	1	1	1	1	1	1	1	1	1	1	1	1	1	1	1	1	1	1	1	1	1
	1	1	1	1	1	1	1	1	1	1	1	1	1	1	1	1	1	1	1	1	1	1	1	1	1	1	1	1	1	1	1	1	1	1	1	1	1	1	1	1	1	1	1	1	1	1	1	1	1
	0.998473	0.998473	0.998473	0.998473	0.998473	0.998473	0.998473	0.998473	0.998473	0.998473	0.998473	0.998473	0.998473	0.998473	0.998473	0.998473	0.998473	0.998473	0.998473	0.998473	0.998473	0.998473	0.998473	0.998473	0.998473	0.998473	0.998473	0.998473	0.998473	0.998473	0.998473	0.998473	0.998473	0.998473	0.99771	0.99771	0.99771	0.99771	0.99771	0.99771	0.99771	0.991603	0.991603	0.991603	0.991603	0.991603	0.991603	0.991603	0.991603
	0.998419	0.998419	0.998419	0.998419	0.998419	0.998419	0.998419	0.998419	0.998419	0.998419	0.998419	0.998419	0.998419	0.998419	0.998419	0.998419	0.998419	0.998419	0.998419	0.998419	0.998419	0.998419	0.998419	0.998419	0.998419	0.998419	0.998419	0.998419	0.998419	0.998419	0.998419	0.998419	0.998419	0.998419	0.997628	0.997628	0.997628	0.997628	0.997628	0.997628	0.997628	0.991304	0.991304	0.991304	0.991304	0.991304	0.991304	0.991304	0.991304
	0.987277	0.987277	0.987277	0.987277	0.987277	0.987277	0.987277	0.987277	0.987277	0.987277	0.987277	0.987277	0.987277	0.987277	0.987277	0.987277	0.987277	0.987277	0.987277	0.987277	0.987277	0.987277	0.987277	0.987277	0.987277	0.987277	0.987277	0.987277	0.987277	0.987277	0.987277	0.987277	0.987277	0.987277	0.987277	0.987277	0.987277	0.987277	0.987277	0.987277	0.987277	0.987277	0.987277	0.987277	0.987277	0.987277	0.987277	0.987277	0.987277
	1	1	1	1	1	1	1	1	1	1	1	1	1	1	1	1	1	1	1	1	1	1	1	1	1	1	1	1	1	1	1	1	1	1	1	1	1	1	1	1	1	1	1	1	1	1	1	1	1
	1	1	1	1	1	1	1	1	1	1	1	1	1	1	1	1	1	1	1	1	1	1	1	1	1	1	1	1	1	1	1	1	1	1	1	1	1	1	1	1	1	1	1	1	1	1	1	1	1
	1	1	1	1	1	1	1	1	1	1	1	1	1	1	1	1	1	1	1	1	1	1	1	1	1	1	1	1	1	1	1	1	1	1	1	1	1	1	1	1	1	1	1	1	1	1	1	1	1
	1	1	1	1	1	1	1	1	1	1	1	1	1	1	1	1	1	1	1	1	1	1	1	1	1	1	1	1	1	1	1	1	1	1	1	1	1	1	1	1	1	1	1	1	1	1	1	1	1
	1	1	1	1	1	1	1	1	1	1	1	1	1	1	1	1	1	1	1	1	1	1	1	1	1	1	1	1	1	1	1	1	1	1	1	1	1	1	1	1	1	0.99922	0.99922	0.99922	0.99922	0.99922	0.99844	0.99844	0.99844
	0.991918	0.991918	0.991918	0.991918	0.991918	0.991918	0.991918	0.991918	0.991918	0.991918	0.991918	0.991918	0.991918	0.991918	0.991918	0.991918	0.991918	0.991918	0.991918	0.991918	0.991918	0.991918	0.991918	0.991918	0.991918	0.991918	0.991918	0.991918	0.991918	0.991918	0.991918	0.991918	0.991918	0.991918	0.991918	0.991918	0.991918	0.991918	0.991918	0.991918	0.991918	0.991918	0.991918	0.991918	0.991918	0.991918	0.991918	0.991918	0.991918
	1	1	1	1	1	1	1	1	1	1	1	1	1	1	1	1	1	1	1	1	1	1	1	1	1	1	1	1	1	1	1	1	1	1	1	1	1	1	1	1	1	1	1	1	1	1	1	1	1
	1	1	1	1	1	1	1	1	1	1	1	1	1	1	1	1	1	1	1	1	1	1	1	1	1	1	1	1	1	1	1	1	1	1	1	1	1	1	1	1	1	0.99918	0.99918	0.99918	0.99918	0.99918	0.998359	0.998359	0.998359
	1	1	1	1	1	1	1	1	1	1	1	1	1	1	1	1	1	1	1	1	1	1	1	1	1	1	1	1	1	1	1	1	1	1	1	1	1	1	1	1	1	1	1	1	1	1	1	1	1
	1	1	1	1	1	1	1	1	1	1	1	1	1	1	1	1	1	1	1	1	1	1	1	1	1	1	1	1	1	1	1	1	1	1	1	1	1	1	1	1	1	1	1	1	1	1	1	1	1
	1	1	1	1	1	1	1	1	1	1	1	1	1	1	1	1	1	1	1	1	1	1	1	1	1	1	1	1	1	1	1	1	1	1	1	1	1	1	1	1	1	1	1	1	1	1	1	1	1
	1	1	1	1	1	1	1	1	1	1	1	1	1	1	1	1	1	1	1	1	1	1	1	1	1	1	1	1	1	1	1	1	1	1	1	1	1	1	1	1	1	1	1	1	1	1	1	1	1
	0.988235	0.988235	0.988235	0.988235	0.988235	0.988235	0.988235	0.988235	0.988235	0.988235	0.988235	0.988235	0.988235	0.988235	0.988235	0.988235	0.988235	0.988235	0.988235	0.988235	0.988235	0.988235	0.988235	0.988235	0.988235	0.988235	0.988235	0.988235	0.988235	0.988235	0.988235	0.988235	0.988235	0.988235	0.988235	0.988235	0.988235	0.988235	0.988235	0.988235	0.988235	0.988235	0.988235	0.988235	0.988235	0.988235	0.988235	0.988235	0.988235
	1	1	1	1	1	1	1	1	1	1	1	1	1	1	1	1	1	1	1	1	1	1	1	1	1	1	1	1	1	1	1	1	1	1	1	1	1	1	1	1	1	1	1	1	1	1	1	1	1
	1	1	1	1	1	1	1	1	1	1	1	1	1	1	1	1	1	1	1	1	1	1	1	1	1	1	1	1	1	1	1	1	1	1	1	1	1	1	1	1	1	1	1	1	1	1	1	1	1
	1	1	1	1	1	1	1	1	1	1	1	1	1	1	1	1	1	1	1	1	1	1	1	1	1	1	1	1	1	1	1	1	1	1	1	1	1	1	1	1	1	1	1	1	1	1	1	1	1
	1	1	1	1	1	1	1	1	1	1	1	1	1	1	1	1	1	1	1	1	1	1	1	1	1	1	1	1	1	1	1	1	1	1	1	1	1	1	1	1	1	1	1	1	1	1	1	1	1
	1	1	1	1	1	1	1	1	1	1	1	1	1	1	1	1	1	1	1	1	1	1	1	1	1	1	1	1	1	1	1	1	1	1	1	1	1	1	1	1	1	1	1	1	1	1	1	1	1
	1	1	1	1	1	1	1	1	1	1	1	1	1	1	1	1	1	1	1	1	1	1	1	1	1	1	1	1	1	1	1	1	1	1	1	1	1	1	1	1	1	1	1	1	1	1	1	1	1
	0.991653	0.991653	0.991653	0.991653	0.991653	0.991653	0.991653	0.991653	0.991653	0.991653	0.991653	0.991653	0.991653	0.991653	0.991653	0.991653	0.991653	0.991653	0.991653	0.991653	0.991653	0.991653	0.991653	0.991653	0.991653	0.991653	0.991653	0.991653	0.991653	0.991653	0.991653	0.991653	0.991653	0.991653	0.991653	0.991653	0.991653	0.991653	0.991653	0.991653	0.991653	0.991653	0.991653	0.991653	0.991653	0.991653	0.991653	0.991653	0.991653
	1	1	1	1	1	1	1	1	1	1	1	1	1	1	1	1	1	1	1	1	1	1	1	1	1	1	1	1	1	1	1	1	1	1	1	1	1	1	1	1	1	1	1	1	1	1	1	1	1
	1	1	1	1	1	1	1	1	1	1	1	1	1	1	1	1	1	1	1	1	1	1	1	1	1	1	1	1	1	1	1	1	1	1	1	1	1	1	1	1	1	1	1	1	1	1	1	1	1
	1	1	1	1	1	1	1	1	1	1	1	1	1	1	1	1	1	1	1	1	1	1	1	1	1	1	1	1	1	1	1	1	1	1	1	1	1	1	1	1	1	1	1	1	1	1	1	1	1
	1	1	1	1	1	1	1	1	1	1	1	1	1	1	1	1	1	1	1	1	1	1	1	1	1	1	1	1	1	1	1	1	1	1	1	1	1	1	1	1	1	1	1	1	1	1	1	1	1
	1	1	1	1	1	1	1	1	1	1	1	1	1	1	1	1	1	1	1	1	1	1	1	1	1	1	1	1	1	1	1	1	1	1	1	1	1	1	1	1	1	1	1	1	1	1	1	1	1
	1	1	1	1	1	1	1	1	1	1	1	1	1	1	1	1	1	1	1	1	1	1	1	1	1	1	1	1	1	1	1	1	1	1	1	1	1	1	1	1	1	1	1	1	1	1	1	1	1
	1	1	1	1	1	1	1	1	1	1	1	1	1	1	1	1	1	1	1	1	1	1	1	1	1	1	1	1	1	1	1	1	1	1	1	1	1	1	1	1	1	1	1	1	1	1	1	1	1
	1	1	1	1	1	1	1	1	1	1	1	1	1	1	1	1	1	1	1	1	1	1	1	1	1	1	1	1	1	1	1	1	1	1	1	1	1	1	1	1	1	1	1	1	1	1	1	1	1
	1	1	1	1	1	1	1	1	1	1	1	1	1	1	1	1	1	1	1	1	1	1	1	1	1	1	1	1	1	1	1	1	1	1	1	1	1	1	1	1	1	1	1	1	1	1	1	1	1
	1	1	1	1	1	1	1	1	1	1	1	1	1	1	1	1	1	1	1	1	1	1	1	1	1	1	1	1	1	1	1	1	1	1	1	1	1	1	1	1	1	1	1	1	1	1	1	1	1
	0.998396	0.998396	0.998396	0.998396	0.998396	0.998396	0.998396	0.998396	0.998396	0.998396	0.998396	0.998396	0.998396	0.998396	0.998396	0.998396	0.998396	0.998396	0.998396	0.998396	0.998396	0.998396	0.998396	0.998396	0.998396	0.998396	0.998396	0.998396	0.998396	0.998396	0.998396	0.998396	0.998396	0.998396	0.998396	0.998396	0.998396	0.998396	0.998396	0.998396	0.998396	0.998396	0.998396	0.998396	0.997594	0.997594	0.997594	0.997594	0.997594
	1	1	1	1	1	1	1	1	1	1	1	1	1	1	1	1	1	1	1	1	1	1	1	1	1	1	1	1	1	1	1	1	1	1	1	1	1	1	1	1	1	1	1	1	1	1	1	1	1
	1	1	1	1	1	1	1	1	1	1	1	1	1	1	1	1	1	1	1	1	1	1	1	1	1	1	1	1	1	1	1	1	1	1	1	1	1	1	1	1	1	1	1	1	1	1	1	1	1
	1	1	1	1	1	1	1	1	1	1	1	1	1	1	1	1	1	1	1	1	1	1	1	1	1	1	1	1	1	1	1	1	1	1	1	1	1	1	1	1	1	1	1	1	1	1	1	1	1
	1	1	1	1	1	1	1	1	1	1	1	1	1	1	1	1	1	1	1	1	1	1	1	1	1	1	1	1	1	1	1	1	1	1	1	1	1	1	1	1	1	1	1	1	1	1	1	1	1
	1	1	1	1	1	1	1	1	1	1	1	1	1	1	1	1	1	1	1	1	1	1	1	1	1	1	1	1	1	1	1	1	1	1	1	1	1	1	1	1	1	1	1	1	1	1	1	1	1
	1	1	1	1	1	1	1	1	1	1	1	1	1	1	1	1	1	1	1	1	1	1	1	1	1	1	1	1	1	1	1	1	1	1	1	1	1	1	1	1	1	1	1	1	1	1	1	1	1
	1	1	1	1	1	1	1	1	1	1	1	1	1	1	1	1	1	1	1	1	1	1	1	1	1	1	1	1	1	1	1	1	1	1	1	1	1	1	1	1	1	1	1	1	1	1	1	1	1
	1	1	1	1	1	1	1	1	1	1	1	1	1	1	1	1	1	1	1	1	1	1	1	1	1	1	1	1	1	1	1	1	1	1	1	1	1	1	1	1	1	1	1	1	1	1	1	1	1
	1	1	1	1	1	1	1	1	1	1	1	1	1	1	1	1	1	1	1	1	1	1	1	1	1	1	1	1	1	1	1	1	1	1	1	1	1	1	1	1	1	1	1	1	1	1	1	1	1
	1	1	1	1	1	1	1	1	1	1	1	1	1	1	1	1	1	1	1	1	1	1	1	1	1	1	1	1	1	1	1	1	1	1	1	1	1	1	1	1	1	1	1	1	1	1	1	1	1
	1	1	1	1	1	1	1	1	1	1	1	1	1	1	1	1	1	1	1	1	1	1	1	1	1	1	1	1	1	1	1	1	1	1	1	1	1	1	1	1	1	1	1	1	1	1	1	1	1
	1	1	1	1	1	1	1	1	1	1	1	1	1	1	1	1	1	1	1	1	1	1	1	1	1	1	1	1	1	1	1	1	1	1	1	1	1	1	1	1	1	1	1	1	1	1	1	1	1
	1	1	1	1	1	1	1	1	1	1	1	1	1	1	1	1	1	1	1	1	1	1	1	1	1	1	1	1	1	1	1	1	1	1	1	1	1	1	1	1	1	1	1	1	1	1	1	1	1
	0.996761	0.996761	0.996761	0.996761	0.996761	0.996761	0.996761	0.996761	0.996761	0.996761	0.996761	0.996761	0.996761	0.996761	0.996761	0.996761	0.996761	0.996761	0.996761	0.996761	0.996761	0.996761	0.996761	0.996761	0.996761	0.996761	0.996761	0.996761	0.996761	0.996761	0.996761	0.996761	0.996761	0.996761	0.996761	0.996761	0.996761	0.996761	0.996761	0.996761	0.996761	0.996761	0.996761	0.996761	0.996761	0.996761	0.996761	0.996761	0.996761
	0.99179	0.99179	0.99179	0.99179	0.99179	0.99179	0.99179	0.99179	0.99179	0.99179	0.99179	0.99179	0.99179	0.99179	0.99179	0.99179	0.99179	0.99179	0.99179	0.99179	0.99179	0.99179	0.99179	0.99179	0.99179	0.99179	0.99179	0.99179	0.99179	0.99179	0.99179	0.99179	0.99179	0.99179	0.99179	0.99179	0.99179	0.99179	0.99179	0.99179	0.99179	0.99179	0.99179	0.99179	0.99179	0.99179	0.99179	0.99179	0.99179
	0.980801	0.980801	0.980801	0.980801	0.980801	0.980801	0.980801	0.980801	0.980801	0.980801	0.980801	0.980801	0.980801	0.980801	0.980801	0.980801	0.980801	0.980801	0.980801	0.980801	0.980801	0.980801	0.980801	0.980801	0.980801	0.980801	0.980801	0.980801	0.980801	0.980801	0.980801	0.980801	0.980801	0.980801	0.980801	0.980801	0.980801	0.980801	0.980801	0.980801	0.980801	0.980801	0.980801	0.980801	0.980801	0.980801	0.980801	0.980801	0.980801
	1	1	1	1	1	1	1	1	1	1	1	1	1	1	1	1	1	1	1	1	1	1	1	1	1	1	1	1	1	1	1	1	1	1	1	1	1	1	1	1	1	1	1	1	1	1	1	1	1
	1	1	1	1	1	1	1	1	1	1	1	1	1	1	1	1	1	1	1	1	1	1	1	1	1	1	1	1	1	1	1	1	1	1	1	1	1	1	1	1	1	1	1	1	1	1	1	1	1
	0.990669	0.990669	0.990669	0.990669	0.990669	0.990669	0.990669	0.990669	0.990669	0.990669	0.990669	0.990669	0.990669	0.990669	0.990669	0.990669	0.990669	0.990669	0.990669	0.990669	0.990669	0.990669	0.990669	0.990669	0.990669	0.990669	0.990669	0.990669	0.990669	0.990669	0.990669	0.990669	0.990669	0.990669	0.990669	0.990669	0.990669	0.990669	0.990669	0.990669	0.990669	0.990669	0.990669	0.990669	0.990669	0.990669	0.990669	0.990669	0.990669
	0.996899	0.996899	0.996899	0.996899	0.996899	0.996899	0.996899	0.996899	0.996899	0.996899	0.996899	0.996899	0.996899	0.996899	0.996899	0.996899	0.996899	0.996899	0.996899	0.996899	0.996899	0.996899	0.996899	0.996899	0.996899	0.996899	0.996899	0.996899	0.996899	0.996899	0.996899	0.996899	0.996899	0.996899	0.996899	0.996899	0.996899	0.996899	0.996899	0.996899	0.996899	0.996899	0.996899	0.996899	0.996899	0.996899	0.996899	0.996899	0.996899
	1	1	1	1	1	1	1	1	1	1	1	1	1	1	1	1	1	1	1	1	1	1	1	1	1	1	1	1	1	1	1	1	1	1	1	1	1	1	1	1	1	1	1	1	1	1	1	1	1
	0.990694	0.990694	0.990694	0.990694	0.990694	0.990694	0.990694	0.990694	0.990694	0.990694	0.990694	0.990694	0.990694	0.990694	0.990694	0.990694	0.990694	0.990694	0.990694	0.990694	0.990694	0.990694	0.990694	0.990694	0.990694	0.990694	0.990694	0.990694	0.990694	0.990694	0.990694	0.990694	0.990694	0.990694	0.990694	0.990694	0.990694	0.990694	0.990694	0.990694	0.990694	0.990694	0.990694	0.990694	0.990694	0.990694	0.990694	0.990694	0.990694
	0.992175	0.992175	0.992175	0.992175	0.992175	0.992175	0.992175	0.992175	0.992175	0.992175	0.992175	0.992175	0.992175	0.992175	0.992175	0.992175	0.992175	0.992175	0.992175	0.992175	0.992175	0.992175	0.992175	0.992175	0.992175	0.992175	0.992175	0.992175	0.992175	0.992175	0.992175	0.992175	0.992175	0.992175	0.992175	0.992175	0.992175	0.992175	0.992175	0.992175	0.992175	0.992175	0.992175	0.992175	0.992175	0.992175	0.992175	0.992175	0.992175
	1	1	1	1	1	1	1	1	1	1	1	1	1	1	1	1	1	1	1	1	1	1	1	1	1	1	1	1	1	1	1	1	1	1	1	1	1	1	1	1	1	1	1	1	1	1	1	1	1
	1	1	1	1	1	1	1	1	1	1	1	1	1	1	1	1	1	1	1	1	1	1	1	1	1	1	1	1	1	1	1	1	1	1	1	1	1	1	1	1	1	1	1	1	1	1	1	1	1
	1	1	1	1	1	1	1	1	1	1	1	1	1	1	1	1	1	1	1	1	1	1	1	1	1	1	1	1	1	1	1	1	1	1	1	1	1	1	1	1	1	1	1	1	1	1	1	1	1
	0.998399	0.998399	0.998399	0.998399	0.998399	0.998399	0.998399	0.998399	0.998399	0.998399	0.998399	0.998399	0.998399	0.998399	0.998399	0.998399	0.998399	0.998399	0.998399	0.998399	0.998399	0.998399	0.998399	0.998399	0.998399	0.998399	0.998399	0.998399	0.998399	0.998399	0.998399	0.998399	0.998399	0.998399	0.998399	0.998399	0.998399	0.998399	0.998399	0.998399	0.998399	0.998399	0.998399	0.998399	0.997598	0.997598	0.997598	0.997598	0.997598
	0.985531	0.985531	0.985531	0.985531	0.985531	0.985531	0.985531	0.985531	0.985531	0.985531	0.985531	0.985531	0.985531	0.985531	0.985531	0.985531	0.985531	0.985531	0.985531	0.985531	0.985531	0.985531	0.985531	0.985531	0.985531	0.985531	0.985531	0.985531	0.985531	0.985531	0.985531	0.985531	0.985531	0.985531	0.985531	0.985531	0.985531	0.985531	0.985531	0.985531	0.985531	0.985531	0.985531	0.985531	0.985531	0.985531	0.985531	0.985531	0.985531
	1	1	1	1	1	1	1	1	1	1	1	1	1	1	1	1	1	1	1	1	1	1	1	1	1	1	1	1	1	1	1	1	1	1	1	1	1	1	1	1	1	1	1	1	1	1	1	1	1
	1	1	1	1	1	1	1	1	1	1	1	1	1	1	1	1	1	1	1	1	1	1	1	1	1	1	1	1	1	1	1	1	1	1	1	1	1	1	1	1	1	1	1	1	1	1	1	1	1
	1	1	1	1	1	1	1	1	1	1	1	1	1	1	1	1	1	1	1	1	1	1	1	1	1	1	1	1	1	1	1	1	1	1	1	1	1	1	1	1	1	1	1	1	1	1	1	1	1
	0.996956	0.996956	0.996956	0.996956	0.996956	0.996956	0.996956	0.996956	0.996956	0.996956	0.996956	0.996956	0.996956	0.996956	0.996956	0.996956	0.996956	0.996956	0.996956	0.996956	0.996956	0.996956	0.996956	0.996956	0.996956	0.996956	0.996956	0.996956	0.996956	0.996956	0.996956	0.996956	0.996956	0.996956	0.996956	0.996956	0.996956	0.996956	0.996956	0.996956	0.996956	0.996956	0.996956	0.996956	0.996956	0.996956	0.996956	0.996956	0.996956
	1	1	1	1	1	1	1	1	1	1	1	1	1	1	1	1	1	1	1	1	1	1	1	1	1	1	1	1	1	1	1	1	1	1	1	1	1	1	1	1	1	1	1	1	1	1	1	1	1
	0.991748	0.991748	0.991748	0.991748	0.991748	0.991748	0.991748	0.991748	0.991748	0.991748	0.991748	0.991748	0.991748	0.991748	0.991748	0.991748	0.991748	0.991748	0.991748	0.991748	0.991748	0.991748	0.991748	0.991748	0.991748	0.991748	0.991748	0.991748	0.991748	0.991748	0.991748	0.991748	0.991748	0.991748	0.991748	0.991748	0.991748	0.991748	0.991748	0.991748	0.991748	0.991748	0.991748	0.991748	0.991748	0.991748	0.991748	0.991748	0.991748
	1	1	1	1	1	1	1	1	1	1	1	1	1	1	1	1	1	1	1	1	1	1	1	1	1	1	1	1	1	1	1	1	1	1	1	1	1	1	1	1	1	1	1	1	1	1	1	1	1
	1	1	1	1	1	1	1	1	1	1	1	1	1	1	1	1	1	1	1	1	1	1	1	1	1	1	1	1	1	1	1	1	1	1	1	1	1	1	1	1	1	1	1	1	1	1	1	1	1
	1	1	1	1	1	1	1	1	1	1	1	1	1	1	1	1	1	1	1	1	1	1	1	1	1	1	1	1	1	1	1	1	1	1	1	1	1	1	1	1	1	1	1	1	1	1	1	1	1
	0.99693	0.99693	0.99693	0.99693	0.99693	0.99693	0.99693	0.99693	0.99693	0.99693	0.99693	0.99693	0.99693	0.99693	0.99693	0.99693	0.99693	0.99693	0.99693	0.99693	0.99693	0.99693	0.99693	0.99693	0.99693	0.99693	0.99693	0.99693	0.99693	0.99693	0.99693	0.99693	0.99693	0.99693	0.99693	0.99693	0.99693	0.99693	0.99693	0.99693	0.99693	0.99693	0.99693	0.99693	0.99693	0.99693	0.99693	0.99693	0.99693
	0.98	0.98	0.98	0.98	0.98	0.98	0.98	0.98	0.98	0.98	0.98	0.98	0.98	0.98	0.98	0.98	0.98	0.98	0.98	0.98	0.98	0.98	0.98	0.98	0.98	0.98	0.98	0.98	0.98	0.98	0.98	0.98	0.98	0.98	0.98	0.98	0.98	0.98	0.98	0.98	0.98	0.98	0.98	0.98	0.98	0.98	0.98	0.98	0.98
	1	1	1	1	1	1	1	1	1	1	1	1	1	1	1	1	1	1	1	1	1	1	1	1	1	1	1	1	1	1	1	1	1	1	1	1	1	1	1	1	1	1	1	1	1	1	1	1	1
	1	1	1	1	1	1	1	1	1	1	1	1	1	1	1	1	1	1	1	1	1	1	1	1	1	1	1	1	1	1	1	1	1	1	1	1	1	1	1	1	1	1	1	1	1	1	1	1	1
	1	1	1	1	1	1	1	1	1	1	1	1	1	1	1	1	1	1	1	1	1	1	1	1	1	1	1	1	1	1	1	1	1	1	1	1	1	1	1	1	1	1	1	1	1	1	1	1	1
	1	1	1	1	1	1	1	1	1	1	1	1	1	1	1	1	1	1	1	1	1	1	1	1	1	1	1	1	1	1	1	1	1	1	1	1	1	1	1	1	1	1	1	1	1	1	1	1	1
	1	1	1	1	1	1	1	1	1	1	1	1	1	1	1	1	1	1	1	1	1	1	1	1	1	1	1	1	1	1	1	1	1	1	1	1	1	1	1	1	1	1	1	1	1	1	1	1	1
	1	1	1	1	1	1	1	1	1	1	1	1	1	1	1	1	1	1	1	1	1	1	1	1	1	1	1	1	1	1	1	1	1	1	1	1	1	1	1	1	1	1	1	1	1	1	1	1	1
	0.996835	0.996835	0.996835	0.996835	0.996835	0.996835	0.996835	0.996835	0.996835	0.996835	0.996835	0.996835	0.996835	0.996835	0.996835	0.996835	0.996835	0.996835	0.996835	0.996835	0.996835	0.996835	0.996835	0.996835	0.996835	0.996835	0.996835	0.996835	0.996835	0.996835	0.996835	0.996835	0.996835	0.996835	0.996835	0.996835	0.996835	0.996835	0.996835	0.996835	0.996835	0.996835	0.996835	0.996835	0.996835	0.996835	0.996835	0.996835	0.996835
	0.996835	0.996835	0.996835	0.996835	0.996835	0.996835	0.996835	0.996835	0.996835	0.996835	0.996835	0.996835	0.996835	0.996835	0.996835	0.996835	0.996835	0.996835	0.996835	0.996835	0.996835	0.996835	0.996835	0.996835	0.996835	0.996835	0.996835	0.996835	0.996835	0.996835	0.996835	0.996835	0.996835	0.996835	0.996835	0.996835	0.996835	0.996835	0.996835	0.996835	0.996835	0.996835	0.996835	0.996835	0.996835	0.996835	0.996835	0.996835	0.996835
	0.992103	0.992103	0.992103	0.992103	0.992103	0.992103	0.992103	0.992103	0.992103	0.992103	0.992103	0.992103	0.992103	0.992103	0.992103	0.992103	0.992103	0.992103	0.992103	0.992103	0.992103	0.992103	0.992103	0.992103	0.992103	0.992103	0.992103	0.992103	0.992103	0.992103	0.992103	0.992103	0.992103	0.992103	0.992103	0.992103	0.992103	0.992103	0.992103	0.992103	0.992103	0.992103	0.992103	0.992103	0.992103	0.992103	0.992103	0.992103	0.992103
	1	1	1	1	1	1	1	1	1	1	1	1	1	1	1	1	1	1	1	1	1	1	1	1	1	1	1	1	1	1	1	1	1	1	1	1	1	1	1	1	1	1	1	1	1	1	1	1	1
	1	1	1	1	1	1	1	1	1	1	1	1	1	1	1	1	1	1	1	1	1	1	1	1	1	1	1	1	1	1	1	1	1	1	1	1	1	1	1	1	1	1	1	1	1	1	1	1	1
	1	1	1	1	1	1	1	1	1	1	1	1	1	1	1	1	1	1	1	1	1	1	1	1	1	1	1	1	1	1	1	1	1	1	1	1	1	1	1	1	1	1	1	1	1	1	1	1	1
	1	1	1	1	1	1	1	1	1	1	1	1	1	1	1	1	1	1	1	1	1	1	1	1	1	1	1	1	1	1	1	1	1	1	1	1	1	1	1	1	1	1	1	1	1	1	1	1	1
	1	1	1	1	1	1	1	1	1	1	1	1	1	1	1	1	1	1	1	1	1	1	1	1	1	1	1	1	1	1	1	1	1	1	1	1	1	1	1	1	1	1	1	1	1	1	1	1	1
	1	1	1	1	1	1	1	1	1	1	1	1	1	1	1	1	1	1	1	1	1	1	1	1	1	1	1	1	1	1	1	1	1	1	1	1	1	1	1	1	1	1	1	1	1	1	1	1	1
	0.990819	0.990819	0.990819	0.990819	0.990819	0.990819	0.990819	0.990819	0.990819	0.990819	0.990819	0.990819	0.990819	0.990819	0.990819	0.990819	0.990819	0.990819	0.990819	0.990819	0.990819	0.990819	0.990054	0.990054	0.990054	0.990054	0.990054	0.990054	0.990054	0.990054	0.990054	0.990054	0.990054	0.990054	0.989288	0.989288	0.989288	0.960214	0.960214	0.960214	0.960214	0.960214	0.960214	0.960214	0.960214	0.960214	0.960214	0.960214	0.960214
	1	1	1	1	1	1	1	1	1	1	1	1	1	1	1	1	1	1	1	1	1	1	1	1	1	1	1	1	1	1	1	1	1	1	1	1	1	1	1	1	1	1	1	1	1	1	1	1	1
	1	1	1	1	1	1	1	1	1	1	1	1	1	1	1	1	1	1	1	1	1	1	1	1	1	1	1	1	1	1	1	1	1	1	1	1	1	1	1	1	1	1	1	1	1	1	1	1	1
	1	1	1	1	1	1	1	1	1	1	1	1	1	1	1	1	1	1	1	1	1	1	1	1	1	1	1	1	1	1	1	1	1	1	1	1	1	1	1	1	1	0.999198	0.999198	0.999198	0.999198	0.999198	0.998396	0.998396	0.998396
	1	1	1	1	1	1	1	1	1	1	1	1	1	1	1	1	1	1	1	1	1	1	1	1	1	1	1	1	1	1	1	1	1	1	1	1	1	1	1	1	1	1	1	1	1	1	1	1	1
	1	1	1	1	1	1	1	1	1	1	1	1	1	1	1	1	1	1	1	1	1	1	1	1	1	1	1	1	1	1	1	1	1	1	1	1	1	1	1	1	1	1	1	1	1	1	1	1	1
	1	1	1	1	1	1	1	1	1	1	1	1	1	1	1	1	1	1	1	1	1	1	1	1	1	1	1	1	1	1	1	1	1	1	1	1	1	1	1	1	1	1	1	1	1	1	1	1	1
	0.987256	0.987256	0.987256	0.987256	0.987256	0.987256	0.987256	0.987256	0.987256	0.987256	0.987256	0.987256	0.987256	0.987256	0.987256	0.987256	0.987256	0.987256	0.987256	0.987256	0.987256	0.987256	0.987256	0.987256	0.987256	0.987256	0.987256	0.987256	0.987256	0.987256	0.987256	0.987256	0.987256	0.987256	0.987256	0.987256	0.987256	0.987256	0.987256	0.987256	0.987256	0.987256	0.987256	0.987256	0.987256	0.987256	0.987256	0.987256	0.987256
[truncated: 951 more columns]

## Sheet: Minimal Anaerobic_degree
k	0	1	2	3	4	5	6	7	8	9	10	11	12	13	14	15	16	17	18	19	20	21	22	23	24	25	26	27	28	29	30	31	32	33	34	35	36	37	38	39	40	41	42	43	44	45	46	47	48
P(k)	1	0.877358	0.27044	0.157233	0.0943396	0.0628931	0.0503145	0.0440252	0.0377358	0.0345912	0.0314465	0.0314465	0.0314465	0.0314465	0.0283019	0.0283019	0.0251572	0.0251572	0.0251572	0.0251572	0.0251572	0.0188679	0.0188679	0.0188679	0.0157233	0.0157233	0.0125786	0.00943396	0.00943396	0.00628931	0.00628931	0.00628931	0.00628931	0.00628931	0.00628931	0.00628931	0.00628931	0.00628931	0.00628931	0.00628931	0.00628931	0.00628931	0.00628931	0.00628931	0.00628931	0.00628931	0.00628931	0.00628931	0.00314465
(each row is a MMN)	1	0.88535	0.289809	0.159236	0.10828	0.0605096	0.0541401	0.044586	0.0414013	0.0318471	0.0318471	0.0318471	0.0318471	0.0286624	0.0286624	0.0286624	0.0254777	0.0254777	0.0254777	0.022293	0.022293	0.0191083	0.0191083	0.0191083	0.0159236	0.0159236	0.0159236	0.00955414	0.00955414	0.00636943	0.00636943	0.00636943	0.00636943	0.00636943	0.00636943	0.00636943	0.00636943	0.00636943	0.00636943	0.00636943	0.00636943	0.00636943	0.00636943	0.00636943	0.00636943	0.00636943	0.00636943	0.00636943	0.00636943
	1	0.888218	0.265861	0.151057	0.0996979	0.0664653	0.0543807	0.0422961	0.0392749	0.0362538	0.0362538	0.0332326	0.0302115	0.0302115	0.0302115	0.0302115	0.0271903	0.0271903	0.0241692	0.021148	0.021148	0.0181269	0.0181269	0.0151057	0.0151057	0.0151057	0.0120846	0.00906344	0.00906344	0.0060423	0.0060423	0.0060423	0.0060423	0.0060423	0.0060423	0.0060423	0.0060423	0.0060423	0.0060423	0.0060423	0.0060423	0.0060423	0.0060423	0.0060423	0.0060423	0.0060423	0.0060423	0.0060423	0.00302115
	1	0.889552	0.265672	0.146269	0.104478	0.0626866	0.0537313	0.041791	0.038806	0.038806	0.0358209	0.0328358	0.0298507	0.0298507	0.0298507	0.0298507	0.0268657	0.0268657	0.0238806	0.0208955	0.0208955	0.0208955	0.0179104	0.0149254	0.0149254	0.0149254	0.0149254	0.00895522	0.00895522	0.00597015	0.00597015	0.00597015	0.00597015	0.00597015	0.00597015	0.00597015	0.00597015	0.00597015	0.00597015	0.00597015	0.00597015	0.00597015	0.00597015	0.00597015	0.00597015	0.00597015	0.00597015	0.00597015	0.00597015
	1	0.884956	0.253687	0.159292	0.103245	0.0589971	0.0442478	0.0383481	0.0383481	0.0353982	0.0324484	0.0324484	0.0294985	0.0294985	0.0294985	0.0265487	0.0265487	0.0265487	0.0265487	0.0265487	0.0235988	0.0176991	0.0176991	0.0176991	0.0147493	0.0147493	0.0117994	0.00884956	0.00884956	0.00589971	0.00589971	0.00589971	0.00589971	0.00589971	0.00589971	0.00589971	0.00589971	0.00589971	0.00589971	0.00589971	0.00589971	0.00589971	0.00589971	0.00589971	0.00589971	0.00589971	0.00589971	0.00589971	0.00294985
	1	0.884956	0.253687	0.159292	0.103245	0.0589971	0.0442478	0.0383481	0.0383481	0.0353982	0.0324484	0.0324484	0.0294985	0.0294985	0.0294985	0.0265487	0.0265487	0.0265487	0.0265487	0.0265487	0.0235988	0.0176991	0.0176991	0.0176991	0.0147493	0.0147493	0.0117994	0.00884956	0.00884956	0.00589971	0.00589971	0.00589971	0.00589971	0.00589971	0.00589971	0.00589971	0.00589971	0.00589971	0.00589971	0.00589971	0.00589971	0.00589971	0.00589971	0.00589971	0.00589971	0.00589971	0.00589971	0.00589971	0.00294985
	1	0.884956	0.253687	0.159292	0.103245	0.0589971	0.0442478	0.0383481	0.0383481	0.0353982	0.0324484	0.0324484	0.0294985	0.0294985	0.0294985	0.0265487	0.0265487	0.0265487	0.0265487	0.0265487	0.0235988	0.0176991	0.0176991	0.0176991	0.0147493	0.0147493	0.0117994	0.00884956	0.00884956	0.00589971	0.00589971	0.00589971	0.00589971	0.00589971	0.00589971	0.00589971	0.00589971	0.00589971	0.00589971	0.00589971	0.00589971	0.00589971	0.00589971	0.00589971	0.00589971	0.00589971	0.00589971	0.00589971	0.00294985
	1	0.893175	0.27003	0.154303	0.103858	0.0593472	0.0445104	0.041543	0.0385757	0.0356083	0.0326409	0.0326409	0.0296736	0.0296736	0.0296736	0.0267062	0.0267062	0.0237389	0.0207715	0.0207715	0.0207715	0.0178042	0.0178042	0.0178042	0.0148368	0.0148368	0.0148368	0.00890208	0.00890208	0.00593472	0.00593472	0.00593472	0.00593472	0.00593472	0.00593472	0.00593472	0.00593472	0.00593472	0.00593472	0.00593472	0.00593472	0.00593472	0.00593472	0.00593472	0.00593472	0.00593472	0.00593472	0.00593472	0.00593472
	1	0.892442	0.264535	0.151163	0.0988372	0.0697674	0.0552326	0.0465116	0.0406977	0.0406977	0.0348837	0.0348837	0.0348837	0.0290698	0.0290698	0.0261628	0.0261628	0.0261628	0.0261628	0.0261628	0.0261628	0.0261628	0.0232558	0.0232558	0.0203488	0.0174419	0.0145349	0.0116279	0.00581395	0.00581395	0.00581395	0.00581395	0.00581395	0.00581395	0.00581395	0.00581395	0.00581395	0.00581395	0.00581395	0.00581395	0.00581395	0.00581395	0.00581395	0.00581395	0.00581395	0.00581395	0.00581395	0.00581395	0.00581395
	1	0.890533	0.254438	0.162722	0.112426	0.0650888	0.0473373	0.0443787	0.0414201	0.0384615	0.035503	0.035503	0.035503	0.0295858	0.0295858	0.0266272	0.0266272	0.0266272	0.0266272	0.0266272	0.0266272	0.0236686	0.0236686	0.0207101	0.0177515	0.0177515	0.0177515	0.0118343	0.0118343	0.00591716	0.00591716	0.00591716	0.00591716	0.00591716	0.00591716	0.00591716	0.00591716	0.00591716	0.00591716	0.00591716	0.00591716	0.00591716	0.00591716	0.00591716	0.00591716	0.00591716	0.00591716	0.00591716	0.00591716
	1	0.891176	0.25	0.158824	0.114706	0.0647059	0.0529412	0.0470588	0.0411765	0.0411765	0.0382353	0.0352941	0.0352941	0.0294118	0.0294118	0.0294118	0.0264706	0.0264706	0.0264706	0.0264706	0.0264706	0.0264706	0.0235294	0.0176471	0.0176471	0.0176471	0.0176471	0.0117647	0.0117647	0.00882353	0.00588235	0.00588235	0.00588235	0.00588235	0.00588235	0.00588235	0.00588235	0.00588235	0.00588235	0.00588235	0.00588235	0.00588235	0.00588235	0.00588235	0.00588235	0.00588235	0.00588235	0.00588235	0.00588235
	1	0.889855	0.257971	0.15942	0.0985507	0.0666667	0.0521739	0.0463768	0.0405797	0.0405797	0.0347826	0.0347826	0.0347826	0.0289855	0.0289855	0.026087	0.026087	0.026087	0.026087	0.026087	0.026087	0.026087	0.0202899	0.0202899	0.0202899	0.0144928	0.0115942	0.00869565	0.00869565	0.0057971	0.0057971	0.0057971	0.0057971	0.0057971	0.0057971	0.0057971	0.0057971	0.0057971	0.0057971	0.0057971	0.0057971	0.0057971	0.0057971	0.0057971	0.0057971	0.0057971	0.0057971	0.0057971	0.0057971
	1	0.882716	0.280864	0.154321	0.0925926	0.058642	0.0524691	0.0432099	0.0401235	0.0308642	0.0308642	0.0308642	0.0308642	0.0277778	0.0277778	0.0277778	0.0246914	0.0246914	0.0246914	0.0246914	0.0216049	0.0216049	0.0185185	0.0154321	0.0154321	0.0154321	0.0123457	0.0123457	0.00617284	0.00617284	0.00617284	0.00617284	0.00617284	0.00617284	0.00617284	0.00617284	0.00617284	0.00617284	0.00617284	0.00617284	0.00617284	0.00617284	0.00617284	0.00617284	0.00617284	0.00617284	0.00617284	0.00617284	0.00617284
	1	0.882716	0.280864	0.154321	0.0925926	0.058642	0.0524691	0.0432099	0.0401235	0.0308642	0.0308642	0.0308642	0.0308642	0.0277778	0.0277778	0.0277778	0.0246914	0.0246914	0.0246914	0.0246914	0.0216049	0.0216049	0.0185185	0.0154321	0.0154321	0.0154321	0.0123457	0.0123457	0.00617284	0.00617284	0.00617284	0.00617284	0.00617284	0.00617284	0.00617284	0.00617284	0.00617284	0.00617284	0.00617284	0.00617284	0.00617284	0.00617284	0.00617284	0.00617284	0.00617284	0.00617284	0.00617284	0.00617284	0.00617284
	1	0.89049	0.259366	0.15562	0.100865	0.0662824	0.054755	0.0461095	0.0403458	0.037464	0.037464	0.0345821	0.0345821	0.0288184	0.0288184	0.0288184	0.0259366	0.0259366	0.0259366	0.0259366	0.0259366	0.0259366	0.0201729	0.0201729	0.0201729	0.0172911	0.0115274	0.00864553	0.00864553	0.00576369	0.00576369	0.00576369	0.00576369	0.00576369	0.00576369	0.00576369	0.00576369	0.00576369	0.00576369	0.00576369	0.00576369	0.00576369	0.00576369	0.00576369	0.00576369	0.00576369	0.00576369	0.00576369	0.00576369
	1	0.894286	0.257143	0.154286	0.108571	0.0657143	0.0485714	0.0457143	0.04	0.0371429	0.0342857	0.0342857	0.0342857	0.0285714	0.0285714	0.0257143	0.0257143	0.0257143	0.0257143	0.0257143	0.0228571	0.0228571	0.02	0.02	0.02	0.02	0.0171429	0.0114286	0.00857143	0.00571429	0.00571429	0.00571429	0.00571429	0.00571429	0.00571429	0.00571429	0.00571429	0.00571429	0.00571429	0.00571429	0.00571429	0.00571429	0.00571429	0.00571429	0.00571429	0.00571429	0.00571429	0.00571429	0.00571429
	1	0.897959	0.262391	0.16035	0.104956	0.0728863	0.058309	0.0524781	0.0437318	0.0408163	0.0379009	0.0349854	0.0349854	0.0291545	0.0291545	0.0291545	0.0262391	0.0262391	0.0262391	0.0262391	0.0262391	0.0233236	0.0204082	0.0204082	0.0204082	0.0204082	0.0204082	0.0145773	0.0145773	0.0116618	0.0058309	0.0058309	0.0058309	0.0058309	0.0058309	0.0058309	0.0058309	0.0058309	0.0058309	0.0058309	0.0058309	0.0058309	0.0058309	0.0058309	0.0058309	0.0058309	0.0058309	0.0058309	0.0058309
	1	0.896755	0.262537	0.150442	0.109145	0.0737463	0.0442478	0.0442478	0.0412979	0.0383481	0.0353982	0.0353982	0.0353982	0.0294985	0.0294985	0.0265487	0.0265487	0.0265487	0.0265487	0.0265487	0.0265487	0.0265487	0.0235988	0.020649	0.020649	0.0147493	0.0147493	0.00884956	0.00589971	0.00589971	0.00589971	0.00589971	0.00589971	0.00589971	0.00589971	0.00589971	0.00589971	0.00589971	0.00589971	0.00589971	0.00589971	0.00589971	0.00589971	0.00589971	0.00589971	0.00589971	0.00589971	0.00589971	0.00589971
	1	0.893983	0.260745	0.148997	0.0974212	0.0687679	0.0601719	0.0487106	0.0401146	0.0401146	0.0372493	0.034384	0.034384	0.0286533	0.0286533	0.0286533	0.025788	0.025788	0.025788	0.025788	0.025788	0.0229226	0.0200573	0.0200573	0.0200573	0.0200573	0.0143266	0.0114613	0.00859599	0.00573066	0.00573066	0.00573066	0.00573066	0.00573066	0.00573066	0.00573066	0.00573066	0.00573066	0.00573066	0.00573066	0.00573066	0.00573066	0.00573066	0.00573066	0.00573066	0.00573066	0.00573066	0.00573066	0.00573066
	1	0.88724	0.255193	0.163205	0.0949555	0.0652819	0.0504451	0.0474777	0.041543	0.041543	0.0356083	0.0356083	0.0356083	0.0296736	0.0296736	0.0267062	0.0267062	0.0267062	0.0267062	0.0267062	0.0267062	0.0237389	0.0237389	0.0207715	0.0178042	0.0148368	0.0148368	0.00890208	0.00890208	0.00593472	0.00593472	0.00593472	0.00593472	0.00593472	0.00593472	0.00593472	0.00593472	0.00593472	0.00593472	0.00593472	0.00593472	0.00593472	0.00593472	0.00593472	0.00593472	0.00593472	0.00593472	0.00593472	0.00593472
	1	0.893678	0.255747	0.152299	0.100575	0.0718391	0.0517241	0.0402299	0.0402299	0.0402299	0.0344828	0.0344828	0.0344828	0.0287356	0.0287356	0.0258621	0.0258621	0.0258621	0.0258621	0.0258621	0.0229885	0.0229885	0.0229885	0.0201149	0.0172414	0.0172414	0.0143678	0.0114943	0.00574713	0.00574713	0.00574713	0.00574713	0.00574713	0.00574713	0.00574713	0.00574713	0.00574713	0.00574713	0.00574713	0.00574713	0.00574713	0.00574713	0.00574713	0.00574713	0.00574713	0.00574713	0.00574713	0.00574713	0.00574713
	1	0.888563	0.266862	0.143695	0.0938416	0.058651	0.0498534	0.0410557	0.0410557	0.0351906	0.0351906	0.0322581	0.0293255	0.0293255	0.0293255	0.0293255	0.026393	0.026393	0.0234604	0.0205279	0.0205279	0.0205279	0.0175953	0.0175953	0.0146628	0.0146628	0.0117302	0.0117302	0.0058651	0.0058651	0.0058651	0.0058651	0.0058651	0.0058651	0.0058651	0.0058651	0.0058651	0.0058651	0.0058651	0.0058651	0.0058651	0.0058651	0.0058651	0.0058651	0.0058651	0.0058651	0.0058651	0.0058651	0.0058651
	1	0.895044	0.262391	0.154519	0.110787	0.0728863	0.058309	0.0466472	0.0437318	0.0379009	0.0379009	0.0349854	0.0349854	0.0291545	0.0291545	0.0291545	0.0262391	0.0262391	0.0262391	0.0262391	0.0262391	0.0233236	0.0233236	0.0204082	0.0204082	0.0204082	0.0174927	0.00874636	0.00874636	0.0058309	0.0058309	0.0058309	0.0058309	0.0058309	0.0058309	0.0058309	0.0058309	0.0058309	0.0058309	0.0058309	0.0058309	0.0058309	0.0058309	0.0058309	0.0058309	0.0058309	0.0058309	0.0058309	0.0058309
	1	0.890578	0.276596	0.167173	0.109422	0.0547112	0.0425532	0.0334347	0.0334347	0.0273556	0.0273556	0.0273556	0.0243161	0.0243161	0.0243161	0.0243161	0.0243161	0.0243161	0.0243161	0.0243161	0.0212766	0.0212766	0.0212766	0.0182371	0.0151976	0.0151976	0.0151976	0.0121581	0.00607903	0.00607903	0.00607903	0.00607903	0.00607903	0.00607903	0.00607903	0.00607903	0.00607903	0.00607903	0.00607903	0.00607903	0.00607903	0.00607903	0.00607903	0.00607903	0.00607903	0.00607903	0.00607903	0.00607903	0.00607903
	1	0.888563	0.255132	0.158358	0.108504	0.0674487	0.0557185	0.0469208	0.0410557	0.0381232	0.0381232	0.0351906	0.0351906	0.0293255	0.0293255	0.0293255	0.026393	0.026393	0.026393	0.026393	0.026393	0.026393	0.0234604	0.0205279	0.0205279	0.0175953	0.0117302	0.00879765	0.00879765	0.0058651	0.0058651	0.0058651	0.0058651	0.0058651	0.0058651	0.0058651	0.0058651	0.0058651	0.0058651	0.0058651	0.0058651	0.0058651	0.0058651	0.0058651	0.0058651	0.0058651	0.0058651	0.0058651	0.0058651
	1	0.891176	0.267647	0.15	0.1	0.0705882	0.0529412	0.0470588	0.0441176	0.0382353	0.0352941	0.0352941	0.0352941	0.0294118	0.0294118	0.0264706	0.0264706	0.0264706	0.0264706	0.0264706	0.0264706	0.0235294	0.0235294	0.0205882	0.0205882	0.0147059	0.0147059	0.00882353	0.00882353	0.00588235	0.00588235	0.00588235	0.00588235	0.00588235	0.00588235	0.00588235	0.00588235	0.00588235	0.00588235	0.00588235	0.00588235	0.00588235	0.00588235	0.00588235	0.00588235	0.00588235	0.00588235	0.00588235	0.00588235
	1	0.899425	0.261494	0.155172	0.114943	0.0775862	0.0545977	0.045977	0.0402299	0.0402299	0.0373563	0.0344828	0.0344828	0.0287356	0.0287356	0.0287356	0.0258621	0.0258621	0.0258621	0.0258621	0.0258621	0.0201149	0.0201149	0.0201149	0.0201149	0.0201149	0.0201149	0.0143678	0.0114943	0.00862069	0.00574713	0.00574713	0.00574713	0.00574713	0.00574713	0.00574713	0.00574713	0.00574713	0.00574713	0.00574713	0.00574713	0.00574713	0.00574713	0.00574713	0.00574713	0.00574713	0.00574713	0.00574713	0.00574713
	1	0.890756	0.268908	0.168067	0.109244	0.0644258	0.0504202	0.0364146	0.0336134	0.0280112	0.0252101	0.0252101	0.022409	0.022409	0.022409	0.022409	0.022409	0.022409	0.022409	0.022409	0.0196078	0.0196078	0.0196078	0.0140056	0.0140056	0.0140056	0.0140056	0.00840336	0.00840336	0.00840336	0.00560224	0.00560224	0.00560224	0.00560224	0.00560224	0.00560224	0.00560224	0.00560224	0.00560224	0.00560224	0.00560224	0.00560224	0.00560224	0.00560224	0.00560224	0.00560224	0.00560224	0.00560224	0.00560224
	1	0.896755	0.259587	0.153392	0.109145	0.0678466	0.0501475	0.0501475	0.0442478	0.0383481	0.0353982	0.0353982	0.0353982	0.0294985	0.0294985	0.0265487	0.0265487	0.0265487	0.0265487	0.0265487	0.0265487	0.0235988	0.020649	0.020649	0.020649	0.0176991	0.0176991	0.0117994	0.00884956	0.00884956	0.00589971	0.00589971	0.00589971	0.00589971	0.00589971	0.00589971	0.00589971	0.00589971	0.00589971	0.00589971	0.00589971	0.00589971	0.00589971	0.00589971	0.00589971	0.00589971	0.00589971	0.00589971	0.00589971
	1	0.894737	0.260234	0.149123	0.105263	0.0730994	0.0497076	0.0409357	0.0409357	0.0409357	0.0350877	0.0350877	0.0350877	0.0292398	0.0292398	0.0263158	0.0263158	0.0263158	0.0263158	0.0233918	0.0233918	0.0233918	0.0233918	0.0204678	0.0175439	0.0175439	0.0146199	0.00877193	0.00877193	0.00584795	0.00584795	0.00584795	0.00584795	0.00584795	0.00584795	0.00584795	0.00584795	0.00584795	0.00584795	0.00584795	0.00584795	0.00584795	0.00584795	0.00584795	0.00584795	0.00584795	0.00584795	0.00584795	0.00584795
	1	0.891429	0.265714	0.151429	0.102857	0.0628571	0.0514286	0.0457143	0.04	0.0371429	0.0371429	0.0342857	0.0342857	0.0285714	0.0285714	0.0285714	0.0257143	0.0257143	0.0257143	0.0257143	0.0257143	0.0257143	0.0228571	0.0228571	0.0228571	0.0171429	0.0114286	0.0114286	0.00571429	0.00571429	0.00571429	0.00571429	0.00571429	0.00571429	0.00571429	0.00571429	0.00571429	0.00571429	0.00571429	0.00571429	0.00571429	0.00571429	0.00571429	0.00571429	0.00571429	0.00571429	0.00571429	0.00571429	0.00571429
	1	0.894118	0.258824	0.152941	0.102941	0.0705882	0.0529412	0.0470588	0.0411765	0.0382353	0.0352941	0.0352941	0.0352941	0.0294118	0.0294118	0.0264706	0.0264706	0.0264706	0.0264706	0.0264706	0.0264706	0.0264706	0.0235294	0.0205882	0.0205882	0.0176471	0.0147059	0.00882353	0.00588235	0.00588235	0.00588235	0.00588235	0.00588235	0.00588235	0.00588235	0.00588235	0.00588235	0.00588235	0.00588235	0.00588235	0.00588235	0.00588235	0.00588235	0.00588235	0.00588235	0.00588235	0.00588235	0.00588235	0.00588235
	1	0.894118	0.258824	0.152941	0.102941	0.0705882	0.0529412	0.0470588	0.0411765	0.0382353	0.0352941	0.0352941	0.0352941	0.0294118	0.0294118	0.0264706	0.0264706	0.0264706	0.0264706	0.0264706	0.0264706	0.0264706	0.0235294	0.0205882	0.0205882	0.0176471	0.0147059	0.00882353	0.00588235	0.00588235	0.00588235	0.00588235	0.00588235	0.00588235	0.00588235	0.00588235	0.00588235	0.00588235	0.00588235	0.00588235	0.00588235	0.00588235	0.00588235	0.00588235	0.00588235	0.00588235	0.00588235	0.00588235	0.00588235
	1	0.890756	0.263305	0.165266	0.112045	0.0616246	0.047619	0.0392157	0.0364146	0.0308123	0.0252101	0.0252101	0.022409	0.022409	0.022409	0.022409	0.022409	0.022409	0.022409	0.022409	0.022409	0.022409	0.0168067	0.0140056	0.0140056	0.0140056	0.0140056	0.0112045	0.00840336	0.00560224	0.00560224	0.00560224	0.00560224	0.00560224	0.00560224	0.00560224	0.00560224	0.00560224	0.00560224	0.00560224	0.00560224	0.00560224	0.00560224	0.00560224	0.00560224	0.00560224	0.00560224	0.00560224	0.00560224
	1	0.898876	0.266854	0.176966	0.109551	0.0617978	0.0449438	0.0393258	0.0365169	0.0337079	0.0280899	0.0280899	0.0252809	0.0252809	0.0252809	0.0252809	0.0252809	0.0252809	0.0252809	0.0224719	0.0224719	0.0224719	0.0168539	0.0168539	0.0168539	0.0168539	0.0168539	0.00842697	0.00842697	0.00561798	0.00561798	0.00561798	0.00561798	0.00561798	0.00561798	0.00561798	0.00561798	0.00561798	0.00561798	0.00561798	0.00561798	0.00561798	0.00561798	0.00561798	0.00561798	0.00561798	0.00561798	0.00561798	0.00561798
	1	0.893557	0.260504	0.159664	0.117647	0.0728291	0.047619	0.0364146	0.0364146	0.0336134	0.0280112	0.0280112	0.0252101	0.0252101	0.0252101	0.0252101	0.0252101	0.0252101	0.0252101	0.022409	0.022409	0.022409	0.0168067	0.0168067	0.0168067	0.0168067	0.0168067	0.0112045	0.0112045	0.00840336	0.00560224	0.00560224	0.00560224	0.00560224	0.00560224	0.00560224	0.00560224	0.00560224	0.00560224	0.00560224	0.00560224	0.00560224	0.00560224	0.00560224	0.00560224	0.00560224	0.00560224	0.00560224	0.00560224
	1	0.896142	0.261128	0.160237	0.11276	0.074184	0.0563798	0.0474777	0.041543	0.041543	0.0385757	0.0356083	0.0356083	0.0296736	0.0296736	0.0296736	0.0267062	0.0267062	0.0267062	0.0267062	0.0267062	0.0237389	0.0207715	0.0207715	0.0207715	0.0207715	0.0178042	0.0118694	0.00890208	0.00593472	0.00593472	0.00593472	0.00593472	0.00593472	0.00593472	0.00593472	0.00593472	0.00593472	0.00593472	0.00593472	0.00593472	0.00593472	0.00593472	0.00593472	0.00593472	0.00593472	0.00593472	0.00593472	0.00593472
	1	0.891365	0.270195	0.172702	0.100279	0.0584958	0.0445682	0.0417827	0.0334262	0.0278552	0.0250696	0.0250696	0.0222841	0.0222841	0.0222841	0.0222841	0.0222841	0.0222841	0.0222841	0.0222841	0.0222841	0.0194986	0.0167131	0.0139276	0.0139276	0.0139276	0.0139276	0.00835655	0.00835655	0.00835655	0.00557103	0.00557103	0.00557103	0.00557103	0.00557103	0.00557103	0.00557103	0.00557103	0.00557103	0.00557103	0.00557103	0.00557103	0.00557103	0.00557103	0.00557103	0.00557103	0.00557103	0.00557103	0.00557103
	1	0.897222	0.266667	0.163889	0.1	0.0583333	0.0416667	0.0333333	0.0333333	0.0305556	0.0277778	0.0277778	0.025	0.025	0.0222222	0.0222222	0.0222222	0.0222222	0.0222222	0.0222222	0.0194444	0.0194444	0.0166667	0.0166667	0.0138889	0.0138889	0.0138889	0.0111111	0.00555556	0.00555556	0.00555556	0.00555556	0.00555556	0.00555556	0.00555556	0.00555556	0.00555556	0.00555556	0.00555556	0.00555556	0.00555556	0.00555556	0.00555556	0.00555556	0.00555556	0.00555556	0.00555556	0.00555556	0.00555556
	1	0.895184	0.260623	0.150142	0.0963173	0.0679887	0.0509915	0.0424929	0.0424929	0.0368272	0.0339943	0.0339943	0.0339943	0.0283286	0.0283286	0.0254958	0.0254958	0.0254958	0.0254958	0.0254958	0.0226629	0.0226629	0.0226629	0.01983	0.0169972	0.0169972	0.0141643	0.0113314	0.00566572	0.00566572	0.00566572	0.00566572	0.00566572	0.00566572	0.00566572	0.00566572	0.00566572	0.00566572	0.00566572	0.00566572	0.00566572	0.00566572	0.00566572	0.00566572	0.00566572	0.00566572	0.00566572	0.00566572	0.00566572
	1	0.890173	0.265896	0.16763	0.104046	0.0606936	0.0433526	0.0317919	0.0317919	0.0260116	0.0260116	0.0260116	0.0231214	0.0231214	0.0231214	0.0231214	0.0231214	0.0231214	0.0231214	0.0202312	0.0202312	0.0202312	0.0202312	0.017341	0.0144509	0.0144509	0.0144509	0.00867052	0.00867052	0.00867052	0.00578035	0.00578035	0.00578035	0.00578035	0.00578035	0.00578035	0.00578035	0.00578035	0.00578035	0.00578035	0.00578035	0.00578035	0.00578035	0.00578035	0.00578035	0.00578035	0.00578035	0.00578035	0.00578035
	1	0.895184	0.269122	0.164306	0.113314	0.0566572	0.0396601	0.0339943	0.0311615	0.0283286	0.0254958	0.0254958	0.0226629	0.0226629	0.0226629	0.0226629	0.0226629	0.0226629	0.0226629	0.0226629	0.01983	0.01983	0.0169972	0.0169972	0.0141643	0.0141643	0.0141643	0.0113314	0.00849858	0.00849858	0.00566572	0.00566572	0.00566572	0.00566572	0.00566572	0.00566572	0.00566572	0.00566572	0.00566572	0.00566572	0.00566572	0.00566572	0.00566572	0.00566572	0.00566572	0.00566572	0.00566572	0.00566572	0.00566572
	1	0.893064	0.268786	0.147399	0.0924855	0.0635838	0.0491329	0.0491329	0.0433526	0.0375723	0.0346821	0.0346821	0.0346821	0.0289017	0.0289017	0.0260116	0.0260116	0.0260116	0.0260116	0.0260116	0.0260116	0.0260116	0.0231214	0.0202312	0.0202312	0.0144509	0.0144509	0.0115607	0.00578035	0.00578035	0.00578035	0.00578035	0.00578035	0.00578035	0.00578035	0.00578035	0.00578035	0.00578035	0.00578035	0.00578035	0.00578035	0.00578035	0.00578035	0.00578035	0.00578035	0.00578035	0.00578035	0.00578035	0.00578035
	1	0.900262	0.262467	0.160105	0.112861	0.0577428	0.0446194	0.0341207	0.0341207	0.0314961	0.0314961	0.0314961	0.0288714	0.023622	0.023622	0.023622	0.023622	0.023622	0.023622	0.023622	0.023622	0.023622	0.0209974	0.015748	0.015748	0.015748	0.015748	0.0104987	0.00787402	0.00524934	0.00524934	0.00524934	0.00524934	0.00524934	0.00524934	0.00524934	0.00524934	0.00524934	0.00524934	0.00524934	0.00524934	0.00524934	0.00524934	0.00524934	0.00524934	0.00524934	0.00524934	0.00524934	0.00524934
	1	0.896254	0.268012	0.161383	0.106628	0.0662824	0.0461095	0.037464	0.0317003	0.0317003	0.0259366	0.0259366	0.0230548	0.0230548	0.0230548	0.0230548	0.0230548	0.0230548	0.0230548	0.0230548	0.0201729	0.0201729	0.0172911	0.0172911	0.0144092	0.0144092	0.0144092	0.0115274	0.00864553	0.00864553	0.00576369	0.00576369	0.00576369	0.00576369	0.00576369	0.00576369	0.00576369	0.00576369	0.00576369	0.00576369	0.00576369	0.00576369	0.00576369	0.00576369	0.00576369	0.00576369	0.00576369	0.00576369	0.00576369
	1	0.883234	0.275449	0.143713	0.0928144	0.0628743	0.0449102	0.0359281	0.0359281	0.0329341	0.0299401	0.0299401	0.0299401	0.0299401	0.0299401	0.0269461	0.0239521	0.0239521	0.0239521	0.0239521	0.0209581	0.0209581	0.0209581	0.0149701	0.0149701	0.0149701	0.011976	0.011976	0.00598802	0.00598802	0.00598802	0.00598802	0.00598802	0.00598802	0.00598802	0.00598802	0.00598802	0.00598802	0.00598802	0.00598802	0.00598802	0.00598802	0.00598802	0.00598802	0.00598802	0.00598802	0.00598802	0.00598802	0.00598802
	1	0.891061	0.265363	0.148045	0.103352	0.0642458	0.0558659	0.0446927	0.0418994	0.0363128	0.0307263	0.027933	0.027933	0.027933	0.027933	0.027933	0.0251397	0.0251397	0.0251397	0.0251397	0.0251397	0.0223464	0.0223464	0.0195531	0.0195531	0.0195531	0.0195531	0.0139665	0.00558659	0.00558659	0.00558659	0.00558659	0.00558659	0.00558659	0.00558659	0.00558659	0.00558659	0.00558659	0.00558659	0.00558659	0.00558659	0.00558659	0.00558659	0.00558659	0.00558659	0.00558659	0.00558659	0.00558659	0.00558659
	1	0.888563	0.249267	0.158358	0.102639	0.0645161	0.0527859	0.0469208	0.0410557	0.0381232	0.0381232	0.0351906	0.0351906	0.0293255	0.0293255	0.0293255	0.026393	0.026393	0.026393	0.026393	0.026393	0.026393	0.0234604	0.0175953	0.0175953	0.0175953	0.0146628	0.00879765	0.00879765	0.0058651	0.0058651	0.0058651	0.0058651	0.0058651	0.0058651	0.0058651	0.0058651	0.0058651	0.0058651	0.0058651	0.0058651	0.0058651	0.0058651	0.0058651	0.0058651	0.0058651	0.0058651	0.0058651	0.0058651
	1	0.885093	0.279503	0.158385	0.102484	0.0621118	0.052795	0.0403727	0.0372671	0.0310559	0.0310559	0.0310559	0.0310559	0.0279503	0.0279503	0.0248447	0.0248447	0.0248447	0.0248447	0.0217391	0.0217391	0.0217391	0.0186335	0.0186335	0.015528	0.015528	0.015528	0.00931677	0.00931677	0.00621118	0.00621118	0.00621118	0.00621118	0.00621118	0.00621118	0.00621118	0.00621118	0.00621118	0.00621118	0.00621118	0.00621118	0.00621118	0.00621118	0.00621118	0.00621118	0.00621118	0.00621118	0.00621118	0.00621118
	1	0.883436	0.269939	0.156442	0.110429	0.0736196	0.0521472	0.0398773	0.0368098	0.0306748	0.0306748	0.0306748	0.0306748	0.0306748	0.0276074	0.0276074	0.0276074	0.0245399	0.0245399	0.0245399	0.0245399	0.0184049	0.0184049	0.0153374	0.0153374	0.0153374	0.0122699	0.0122699	0.00613497	0.00613497	0.00613497	0.00613497	0.00613497	0.00613497	0.00613497	0.00613497	0.00613497	0.00613497	0.00613497	0.00613497	0.00613497	0.00613497	0.00613497	0.00613497	0.00613497	0.00613497	0.00613497	0.00613497	0.00613497
	1	0.89375	0.29375	0.16875	0.103125	0.065625	0.046875	0.0375	0.0375	0.034375	0.03125	0.03125	0.03125	0.03125	0.028125	0.028125	0.028125	0.025	0.025	0.025	0.021875	0.01875	0.01875	0.01875	0.01875	0.01875	0.015625	0.0125	0.00625	0.00625	0.00625	0.00625	0.00625	0.00625	0.00625	0.00625	0.00625	0.00625	0.00625	0.00625	0.00625	0.00625	0.00625	0.00625	0.00625	0.00625	0.00625	0.00625	0.00625
	1	0.90027	0.25876	0.161725	0.113208	0.06469	0.0458221	0.0377358	0.0377358	0.032345	0.032345	0.032345	0.0296496	0.0242588	0.0242588	0.0242588	0.0242588	0.0242588	0.0242588	0.0242588	0.0215633	0.0215633	0.0215633	0.0161725	0.0161725	0.0161725	0.0161725	0.0107817	0.00808625	0.00808625	0.00539084	0.00539084	0.00539084	0.00539084	0.00539084	0.00539084	0.00539084	0.00539084	0.00539084	0.00539084	0.00539084	0.00539084	0.00539084	0.00539084	0.00539084	0.00539084	0.00539084	0.00539084	0.00539084
	1	0.895349	0.261628	0.151163	0.104651	0.0697674	0.0465116	0.0436047	0.0406977	0.0377907	0.0348837	0.0348837	0.0348837	0.0290698	0.0290698	0.0261628	0.0261628	0.0261628	0.0261628	0.0261628	0.0261628	0.0261628	0.0232558	0.0232558	0.0203488	0.0174419	0.0145349	0.0116279	0.00581395	0.00581395	0.00581395	0.00581395	0.00581395	0.00581395	0.00581395	0.00581395	0.00581395	0.00581395	0.00581395	0.00581395	0.00581395	0.00581395	0.00581395	0.00581395	0.00581395	0.00581395	0.00581395	0.00581395	0.00581395
	1	0.895652	0.255072	0.15942	0.110145	0.0695652	0.0521739	0.0463768	0.0405797	0.0376812	0.0347826	0.0347826	0.0347826	0.0289855	0.0289855	0.026087	0.026087	0.026087	0.026087	0.026087	0.026087	0.026087	0.0202899	0.0202899	0.0173913	0.0173913	0.0173913	0.0115942	0.00869565	0.0057971	0.0057971	0.0057971	0.0057971	0.0057971	0.0057971	0.0057971	0.0057971	0.0057971	0.0057971	0.0057971	0.0057971	0.0057971	0.0057971	0.0057971	0.0057971	0.0057971	0.0057971	0.0057971	0.0057971
	1	0.892958	0.264789	0.166197	0.101408	0.0676056	0.0507042	0.0338028	0.0309859	0.0309859	0.0253521	0.0253521	0.0225352	0.0225352	0.0225352	0.0225352	0.0225352	0.0225352	0.0225352	0.0225352	0.0197183	0.0197183	0.0197183	0.0140845	0.0140845	0.0140845	0.0140845	0.0112676	0.0084507	0.0056338	0.0056338	0.0056338	0.0056338	0.0056338	0.0056338	0.0056338	0.0056338	0.0056338	0.0056338	0.0056338	0.0056338	0.0056338	0.0056338	0.0056338	0.0056338	0.0056338	0.0056338	0.0056338	0.0056338
	1	0.890208	0.25816	0.154303	0.0979228	0.0652819	0.0534125	0.0474777	0.041543	0.041543	0.0385757	0.0356083	0.0356083	0.0296736	0.0296736	0.0296736	0.0267062	0.0267062	0.0267062	0.0267062	0.0267062	0.0237389	0.0237389	0.0207715	0.0178042	0.0178042	0.0148368	0.00890208	0.00890208	0.00593472	0.00593472	0.00593472	0.00593472	0.00593472	0.00593472	0.00593472	0.00593472	0.00593472	0.00593472	0.00593472	0.00593472	0.00593472	0.00593472	0.00593472	0.00593472	0.00593472	0.00593472	0.00593472	0.00593472
	1	0.892655	0.254237	0.163842	0.10452	0.0677966	0.039548	0.0338983	0.0310734	0.0310734	0.0254237	0.0254237	0.0225989	0.0225989	0.0225989	0.0225989	0.0225989	0.0225989	0.0225989	0.0225989	0.0225989	0.019774	0.0169492	0.0141243	0.0141243	0.0141243	0.0141243	0.0112994	0.00847458	0.00564972	0.00564972	0.00564972	0.00564972	0.00564972	0.00564972	0.00564972	0.00564972	0.00564972	0.00564972	0.00564972	0.00564972	0.00564972	0.00564972	0.00564972	0.00564972	0.00564972	0.00564972	0.00564972	0.00564972
	1	0.895349	0.261628	0.151163	0.104651	0.0639535	0.0494186	0.0436047	0.0406977	0.0377907	0.0348837	0.0348837	0.0348837	0.0290698	0.0290698	0.0261628	0.0261628	0.0261628	0.0261628	0.0261628	0.0261628	0.0261628	0.0232558	0.0232558	0.0203488	0.0174419	0.0145349	0.0116279	0.00581395	0.00581395	0.00581395	0.00581395	0.00581395	0.00581395	0.00581395	0.00581395	0.00581395	0.00581395	0.00581395	0.00581395	0.00581395	0.00581395	0.00581395	0.00581395	0.00581395	0.00581395	0.00581395	0.00581395	0.00581395
	1	0.895349	0.261628	0.151163	0.104651	0.0639535	0.0494186	0.0436047	0.0406977	0.0377907	0.0348837	0.0348837	0.0348837	0.0290698	0.0290698	0.0261628	0.0261628	0.0261628	0.0261628	0.0261628	0.0261628	0.0261628	0.0232558	0.0232558	0.0203488	0.0174419	0.0145349	0.0116279	0.00581395	0.00581395	0.00581395	0.00581395	0.00581395	0.00581395	0.00581395	0.00581395	0.00581395	0.00581395	0.00581395	0.00581395	0.00581395	0.00581395	0.00581395	0.00581395	0.00581395	0.00581395	0.00581395	0.00581395	0.00581395
	1	0.901857	0.262599	0.153846	0.108753	0.0636605	0.0450928	0.0344828	0.0344828	0.0318302	0.0265252	0.0265252	0.0238727	0.0238727	0.0238727	0.0238727	0.0238727	0.0238727	0.0238727	0.0212202	0.0185676	0.0185676	0.0185676	0.0159151	0.0159151	0.0159151	0.0132626	0.0106101	0.0106101	0.00795756	0.00795756	0.00530504	0.00530504	0.00530504	0.00530504	0.00530504	0.00530504	0.00530504	0.00530504	0.00530504	0.00530504	0.00530504	0.00530504	0.00530504	0.00530504	0.00530504	0.00530504	0.00530504	0.00530504
	1	0.901907	0.277929	0.147139	0.0926431	0.0544959	0.0408719	0.0408719	0.0354223	0.0326975	0.0299728	0.0299728	0.0299728	0.0245232	0.0245232	0.0245232	0.0245232	0.0245232	0.0245232	0.0245232	0.0245232	0.0190736	0.0163488	0.0163488	0.0163488	0.0163488	0.0163488	0.013624	0.0108992	0.00817439	0.00817439	0.00817439	0.00544959	0.00544959	0.00544959	0.00544959	0.00544959	0.00544959	0.00544959	0.00544959	0.00544959	0.00544959	0.00544959	0.00544959	0.00544959	0.00544959	0.00544959	0.00544959	0.00544959
	1	0.891738	0.273504	0.150997	0.0968661	0.0655271	0.0569801	0.045584	0.039886	0.037037	0.031339	0.02849	0.02849	0.02849	0.02849	0.02849	0.025641	0.025641	0.025641	0.025641	0.025641	0.025641	0.022792	0.017094	0.017094	0.017094	0.017094	0.011396	0.00569801	0.00569801	0.00569801	0.00569801	0.00569801	0.00569801	0.00569801	0.00569801	0.00569801	0.00569801	0.00569801	0.00569801	0.00569801	0.00569801	0.00569801	0.00569801	0.00569801	0.00569801	0.00569801	0.00569801	0.00569801
	1	0.901554	0.264249	0.150259	0.0854922	0.0544041	0.0440415	0.0388601	0.0336788	0.0310881	0.0284974	0.0284974	0.0284974	0.0284974	0.0284974	0.0284974	0.0233161	0.0233161	0.0233161	0.0233161	0.0207254	0.0207254	0.0207254	0.0181347	0.0181347	0.0181347	0.0181347	0.0103627	0.00777202	0.00777202	0.00518135	0.00518135	0.00518135	0.00518135	0.00518135	0.00518135	0.00518135	0.00518135	0.00518135	0.00518135	0.00518135	0.00518135	0.00518135	0.00518135	0.00518135	0.00518135	0.00518135	0.00518135	0.00518135
	1	0.895833	0.27381	0.166667	0.110119	0.0654762	0.0505952	0.0327381	0.0327381	0.0267857	0.0267857	0.0267857	0.0238095	0.0238095	0.0238095	0.0238095	0.0238095	0.0238095	0.0238095	0.0208333	0.0208333	0.0208333	0.0178571	0.0178571	0.0178571	0.014881	0.014881	0.0119048	0.00892857	0.00595238	0.00595238	0.00595238	0.00595238	0.00595238	0.00595238	0.00595238	0.00595238	0.00595238	0.00595238	0.00595238	0.00595238	0.00595238	0.00595238	0.00595238	0.00595238	0.00595238	0.00595238	0.00595238	0.00595238
	1	0.901596	0.268617	0.162234	0.101064	0.0585106	0.0478723	0.0398936	0.037234	0.0319149	0.0319149	0.0319149	0.0292553	0.0239362	0.0239362	0.0239362	0.0239362	0.0239362	0.0239362	0.0239362	0.0239362	0.0239362	0.0212766	0.0159574	0.0132979	0.0132979	0.0132979	0.0132979	0.00797872	0.00531915	0.00531915	0.00531915	0.00531915	0.00531915	0.00531915	0.00531915	0.00531915	0.00531915	0.00531915	0.00531915	0.00531915	0.00531915	0.00531915	0.00531915	0.00531915	0.00531915	0.00531915	0.00531915	0.00531915
	1	0.891117	0.255014	0.154728	0.0974212	0.0687679	0.0544413	0.0458453	0.0429799	0.0401146	0.034384	0.034384	0.034384	0.0286533	0.0286533	0.025788	0.025788	0.025788	0.025788	0.025788	0.025788	0.0229226	0.0229226	0.017192	0.017192	0.0143266	0.0143266	0.00859599	0.00859599	0.00573066	0.00573066	0.00573066	0.00573066	0.00573066	0.00573066	0.00573066	0.00573066	0.00573066	0.00573066	0.00573066	0.00573066	0.00573066	0.00573066	0.00573066	0.00573066	0.00573066	0.00573066	0.00573066	0.00573066
	1	0.904255	0.265957	0.156915	0.109043	0.0691489	0.0425532	0.0398936	0.037234	0.0319149	0.0319149	0.0319149	0.0292553	0.0239362	0.0239362	0.0239362	0.0239362	0.0239362	0.0239362	0.0239362	0.0239362	0.0212766	0.018617	0.0159574	0.0159574	0.0159574	0.0159574	0.0132979	0.0106383	0.00797872	0.00797872	0.00531915	0.00531915	0.00531915	0.00531915	0.00531915	0.00531915	0.00531915	0.00531915	0.00531915	0.00531915	0.00531915	0.00531915	0.00531915	0.00531915	0.00531915	0.00531915	0.00531915	0.00531915
	1	0.891117	0.255014	0.154728	0.100287	0.0687679	0.0515759	0.0458453	0.0429799	0.0372493	0.034384	0.034384	0.034384	0.0286533	0.0286533	0.025788	0.025788	0.025788	0.025788	0.025788	0.025788	0.0229226	0.0229226	0.017192	0.017192	0.0143266	0.0143266	0.00859599	0.00859599	0.00573066	0.00573066	0.00573066	0.00573066	0.00573066	0.00573066	0.00573066	0.00573066	0.00573066	0.00573066	0.00573066	0.00573066	0.00573066	0.00573066	0.00573066	0.00573066	0.00573066	0.00573066	0.00573066	0.00573066
	1	0.899471	0.261905	0.156085	0.10582	0.0634921	0.0396825	0.037037	0.0343915	0.031746	0.031746	0.031746	0.0291005	0.0238095	0.0238095	0.0238095	0.0238095	0.0238095	0.0238095	0.0238095	0.0238095	0.0238095	0.0185185	0.0185185	0.0185185	0.015873	0.015873	0.0132275	0.00793651	0.00793651	0.00529101	0.00529101	0.00529101	0.00529101	0.00529101	0.00529101	0.00529101	0.00529101	0.00529101	0.00529101	0.00529101	0.00529101	0.00529101	0.00529101	0.00529101	0.00529101	0.00529101	0.00529101	0.00529101
	1	0.894737	0.260234	0.154971	0.111111	0.0730994	0.0555556	0.0438596	0.0438596	0.0380117	0.0350877	0.0321637	0.0292398	0.0292398	0.0292398	0.0292398	0.0292398	0.0263158	0.0233918	0.0233918	0.0233918	0.0204678	0.0204678	0.0175439	0.0175439	0.0146199	0.0146199	0.0116959	0.00877193	0.00584795	0.00584795	0.00584795	0.00584795	0.00584795	0.00584795	0.00584795	0.00584795	0.00584795	0.00584795	0.00584795	0.00584795	0.00584795	0.00584795	0.00584795	0.00584795	0.00584795	0.00584795	0.00584795	0.00584795
	1	0.894587	0.267806	0.162393	0.105413	0.0655271	0.0512821	0.045584	0.039886	0.037037	0.031339	0.02849	0.02849	0.02849	0.02849	0.02849	0.025641	0.025641	0.025641	0.025641	0.025641	0.022792	0.022792	0.019943	0.019943	0.019943	0.017094	0.014245	0.011396	0.00569801	0.00569801	0.00569801	0.00569801	0.00569801	0.00569801	0.00569801	0.00569801	0.00569801	0.00569801	0.00569801	0.00569801	0.00569801	0.00569801	0.00569801	0.00569801	0.00569801	0.00569801	0.00569801	0.00569801
	1	0.897222	0.261111	0.144444	0.108333	0.0666667	0.0555556	0.0444444	0.0416667	0.0361111	0.0361111	0.0333333	0.0333333	0.0277778	0.0277778	0.0277778	0.025	0.025	0.025	0.025	0.025	0.025	0.025	0.0194444	0.0194444	0.0194444	0.0194444	0.0138889	0.0111111	0.00833333	0.00555556	0.00555556	0.00555556	0.00555556	0.00555556	0.00555556	0.00555556	0.00555556	0.00555556	0.00555556	0.00555556	0.00555556	0.00555556	0.00555556	0.00555556	0.00555556	0.00555556	0.00555556	0.00555556
	1	0.893805	0.277286	0.156342	0.100295	0.0648968	0.0560472	0.0442478	0.0383481	0.0383481	0.0324484	0.0294985	0.0294985	0.0294985	0.0294985	0.0294985	0.0265487	0.0265487	0.0265487	0.0265487	0.0235988	0.0235988	0.0235988	0.020649	0.0176991	0.0176991	0.0147493	0.00884956	0.00589971	0.00589971	0.00589971	0.00589971	0.00589971	0.00589971	0.00589971	0.00589971	0.00589971	0.00589971	0.00589971	0.00589971	0.00589971	0.00589971	0.00589971	0.00589971	0.00589971	0.00589971	0.00589971	0.00589971	0.00589971
	1	0.882175	0.277946	0.1571	0.0996979	0.0694864	0.0513595	0.0332326	0.0332326	0.0302115	0.0302115	0.0302115	0.0302115	0.0302115	0.0271903	0.0271903	0.0271903	0.0241692	0.0241692	0.0241692	0.0241692	0.0241692	0.0181269	0.0181269	0.0181269	0.0181269	0.0151057	0.0120846	0.0120846	0.00906344	0.0060423	0.0060423	0.0060423	0.0060423	0.0060423	0.0060423	0.0060423	0.0060423	0.0060423	0.0060423	0.0060423	0.0060423	0.0060423	0.0060423	0.0060423	0.0060423	0.0060423	0.0060423	0.0060423
	1	0.877612	0.256716	0.161194	0.110448	0.0626866	0.0477612	0.041791	0.0358209	0.0328358	0.0298507	0.0298507	0.0298507	0.0298507	0.0268657	0.0268657	0.0238806	0.0238806	0.0238806	0.0238806	0.0208955	0.0208955	0.0208955	0.0179104	0.0149254	0.0149254	0.0119403	0.00895522	0.00895522	0.00895522	0.00597015	0.00597015	0.00597015	0.00597015	0.00597015	0.00597015	0.00597015	0.00597015	0.00597015	0.00597015	0.00597015	0.00597015	0.00597015	0.00597015	0.00597015	0.00597015	0.00597015	0.00597015	0.00597015
	1	0.895161	0.258065	0.145161	0.0967742	0.0698925	0.061828	0.0456989	0.0403226	0.0349462	0.0349462	0.0349462	0.0322581	0.0322581	0.0322581	0.0322581	0.0268817	0.0241935	0.0241935	0.0241935	0.0241935	0.0241935	0.0241935	0.0188172	0.0188172	0.0188172	0.0188172	0.0134409	0.00806452	0.00806452	0.00806452	0.00806452	0.00537634	0.00537634	0.00537634	0.00537634	0.00537634	0.00537634	0.00537634	0.00537634	0.00537634	0.00537634	0.00537634	0.00537634	0.00537634	0.00537634	0.00537634	0.00537634	0.00537634
	1	0.887931	0.25	0.158046	0.103448	0.0718391	0.0545977	0.0431034	0.0402299	0.0402299	0.0344828	0.0344828	0.0344828	0.0287356	0.0287356	0.0258621	0.0258621	0.0258621	0.0258621	0.0258621	0.0258621	0.0258621	0.0201149	0.0201149	0.0201149	0.0143678	0.0114943	0.00862069	0.00862069	0.00574713	0.00574713	0.00574713	0.00574713	0.00574713	0.00574713	0.00574713	0.00574713	0.00574713	0.00574713	0.00574713	0.00574713	0.00574713	0.00574713	0.00574713	0.00574713	0.00574713	0.00574713	0.00574713	0.00574713
	1	0.888889	0.254386	0.160819	0.102339	0.0730994	0.0555556	0.0438596	0.0409357	0.0380117	0.0380117	0.0350877	0.0350877	0.0292398	0.0292398	0.0292398	0.0263158	0.0263158	0.0263158	0.0263158	0.0263158	0.0263158	0.0233918	0.0204678	0.0204678	0.0175439	0.0116959	0.00877193	0.00877193	0.00584795	0.00584795	0.00584795	0.00584795	0.00584795	0.00584795	0.00584795	0.00584795	0.00584795	0.00584795	0.00584795	0.00584795	0.00584795	0.00584795	0.00584795	0.00584795	0.00584795	0.00584795	0.00584795	0.00584795
	1	0.888235	0.273529	0.158824	0.0941176	0.0617647	0.0470588	0.0441176	0.0382353	0.0352941	0.0352941	0.0352941	0.0352941	0.0264706	0.0264706	0.0264706	0.0264706	0.0264706	0.0264706	0.0264706	0.0264706	0.0264706	0.0205882	0.0176471	0.0176471	0.0176471	0.0147059	0.0117647	0.00588235	0.00588235	0.00588235	0.00588235	0.00588235	0.00588235	0.00588235	0.00588235	0.00588235	0.00588235	0.00588235	0.00588235	0.00588235	0.00588235	0.00588235	0.00588235	0.00588235	0.00588235	0.00588235	0.00588235	0.00588235
	1	0.894737	0.274854	0.154971	0.0994152	0.0730994	0.0526316	0.0438596	0.0380117	0.0380117	0.0321637	0.0292398	0.0292398	0.0292398	0.0292398	0.0292398	0.0292398	0.0263158	0.0263158	0.0263158	0.0263158	0.0233918	0.0233918	0.0175439	0.0175439	0.0175439	0.0175439	0.0116959	0.0116959	0.00877193	0.00584795	0.00584795	0.00584795	0.00584795	0.00584795	0.00584795	0.00584795	0.00584795	0.00584795	0.00584795	0.00584795	0.00584795	0.00584795	0.00584795	0.00584795	0.00584795	0.00584795	0.00584795	0.00584795
	1	0.881098	0.25	0.152439	0.112805	0.070122	0.0518293	0.0426829	0.0365854	0.0304878	0.0304878	0.027439	0.027439	0.027439	0.027439	0.027439	0.0243902	0.0243902	0.0243902	0.0243902	0.0243902	0.0182927	0.0182927	0.0182927	0.0152439	0.0152439	0.0152439	0.00914634	0.00914634	0.00914634	0.00609756	0.00609756	0.00609756	0.00609756	0.00609756	0.00609756	0.00609756	0.00609756	0.00609756	0.00609756	0.00609756	0.00609756	0.00609756	0.00609756	0.00609756	0.00609756	0.00609756	0.00609756	0.00609756
	1	0.885802	0.280864	0.160494	0.108025	0.0679012	0.0555556	0.0462963	0.037037	0.0308642	0.0308642	0.0308642	0.0308642	0.0308642	0.0308642	0.0277778	0.0277778	0.0246914	0.0246914	0.0246914	0.0216049	0.0216049	0.0185185	0.0185185	0.0154321	0.0154321	0.0123457	0.0123457	0.00617284	0.00617284	0.00617284	0.00617284	0.00617284	0.00617284	0.00617284	0.00617284	0.00617284	0.00617284	0.00617284	0.00617284	0.00617284	0.00617284	0.00617284	0.00617284	0.00617284	0.00617284	0.00617284	0.00617284	0.00617284
	1	0.893372	0.256484	0.15562	0.106628	0.0691643	0.0489914	0.0432277	0.0403458	0.037464	0.0345821	0.0345821	0.0345821	0.0288184	0.0288184	0.0259366	0.0259366	0.0259366	0.0259366	0.0259366	0.0259366	0.0230548	0.0230548	0.0201729	0.0201729	0.0201729	0.0201729	0.0115274	0.00864553	0.00576369	0.00576369	0.00576369	0.00576369	0.00576369	0.00576369	0.00576369	0.00576369	0.00576369	0.00576369	0.00576369	0.00576369	0.00576369	0.00576369	0.00576369	0.00576369	0.00576369	0.00576369	0.00576369	0.00576369
	1	0.899729	0.257453	0.157182	0.116531	0.0731707	0.0487805	0.0352304	0.0352304	0.0325203	0.0325203	0.0325203	0.0298103	0.0243902	0.0243902	0.0243902	0.0243902	0.0243902	0.0243902	0.0243902	0.0243902	0.0216802	0.0189702	0.0162602	0.0162602	0.0162602	0.0162602	0.0108401	0.0108401	0.00542005	0.00542005	0.00542005	0.00542005	0.00542005	0.00542005	0.00542005	0.00542005	0.00542005	0.00542005	0.00542005	0.00542005	0.00542005	0.00542005	0.00542005	0.00542005	0.00542005	0.00542005	0.00542005	0.00542005
	1	0.896552	0.261494	0.146552	0.103448	0.0689655	0.0545977	0.0431034	0.0402299	0.0373563	0.0373563	0.0344828	0.0344828	0.0287356	0.0287356	0.0287356	0.0258621	0.0258621	0.0258621	0.0258621	0.0258621	0.0258621	0.0229885	0.0229885	0.0201149	0.0201149	0.0143678	0.0114943	0.00862069	0.00574713	0.00574713	0.00574713	0.00574713	0.00574713	0.00574713	0.00574713	0.00574713	0.00574713	0.00574713	0.00574713	0.00574713	0.00574713	0.00574713	0.00574713	0.00574713	0.00574713	0.00574713	0.00574713	0.00574713
	1	0.896552	0.261494	0.146552	0.103448	0.0689655	0.0545977	0.0431034	0.0402299	0.0373563	0.0373563	0.0344828	0.0344828	0.0287356	0.0287356	0.0287356	0.0258621	0.0258621	0.0258621	0.0258621	0.0258621	0.0258621	0.0229885	0.0229885	0.0201149	0.0201149	0.0143678	0.0114943	0.00862069	0.00574713	0.00574713	0.00574713	0.00574713	0.00574713	0.00574713	0.00574713	0.00574713	0.00574713	0.00574713	0.00574713	0.00574713	0.00574713	0.00574713	0.00574713	0.00574713	0.00574713	0.00574713	0.00574713	0.00574713
	1	0.901596	0.287234	0.162234	0.0984043	0.0531915	0.0452128	0.0398936	0.037234	0.0319149	0.0265957	0.0265957	0.0239362	0.0239362	0.0212766	0.0212766	0.0212766	0.0212766	0.018617	0.018617	0.018617	0.018617	0.018617	0.0159574	0.0159574	0.0132979	0.0132979	0.0106383	0.00797872	0.00797872	0.00531915	0.00531915	0.00531915	0.00531915	0.00531915	0.00531915	0.00531915	0.00531915	0.00531915	0.00531915	0.00531915	0.00531915	0.00531915	0.00531915	0.00531915	0.00531915	0.00531915	0.00531915	0.00531915
	1	0.875389	0.274143	0.158879	0.102804	0.0654206	0.0560748	0.0404984	0.0373832	0.0311526	0.0311526	0.0280374	0.0280374	0.0280374	0.0280374	0.0249221	0.0249221	0.0249221	0.0249221	0.0249221	0.0249221	0.0218069	0.0218069	0.0186916	0.0155763	0.0155763	0.0155763	0.00934579	0.00934579	0.00934579	0.00623053	0.00623053	0.00623053	0.00623053	0.00623053	0.00623053	0.00623053	0.00623053	0.00623053	0.00623053	0.00623053	0.00623053	0.00623053	0.00623053	0.00623053	0.00623053	0.00623053	0.00623053	0.00623053
	1	0.875389	0.274143	0.158879	0.102804	0.0654206	0.0560748	0.0404984	0.0373832	0.0311526	0.0311526	0.0280374	0.0280374	0.0280374	0.0280374	0.0249221	0.0249221	0.0249221	0.0249221	0.0249221	0.0249221	0.0218069	0.0218069	0.0186916	0.0155763	0.0155763	0.0155763	0.00934579	0.00934579	0.00934579	0.00623053	0.00623053	0.00623053	0.00623053	0.00623053	0.00623053	0.00623053	0.00623053	0.00623053	0.00623053	0.00623053	0.00623053	0.00623053	0.00623053	0.00623053	0.00623053	0.00623053	0.00623053	0.00623053
	1	0.901333	0.274667	0.16	0.101333	0.0613333	0.04	0.04	0.0373333	0.032	0.032	0.032	0.0293333	0.024	0.024	0.024	0.024	0.024	0.024	0.024	0.024	0.0213333	0.0186667	0.016	0.016	0.016	0.016	0.0133333	0.0106667	0.0106667	0.008	0.00533333	0.00533333	0.00533333	0.00533333	0.00533333	0.00533333	0.00533333	0.00533333	0.00533333	0.00533333	0.00533333	0.00533333	0.00533333	0.00533333	0.00533333	0.00533333	0.00533333	0.00533333
	1	0.894737	0.265928	0.149584	0.0941828	0.0692521	0.0581717	0.0443213	0.0387812	0.0387812	0.0360111	0.033241	0.033241	0.0277008	0.0277008	0.0277008	0.0249307	0.0249307	0.0249307	0.0249307	0.0249307	0.0221607	0.0193906	0.0193906	0.0193906	0.0193906	0.0166205	0.0138504	0.0110803	0.00554017	0.00554017	0.00554017	0.00554017	0.00554017	0.00554017	0.00554017	0.00554017	0.00554017	0.00554017	0.00554017	0.00554017	0.00554017	0.00554017	0.00554017	0.00554017	0.00554017	0.00554017	0.00554017	0.00554017
	1	0.903896	0.27013	0.155844	0.103896	0.0649351	0.038961	0.038961	0.0363636	0.0311688	0.0311688	0.0311688	0.0285714	0.0285714	0.0285714	0.0285714	0.0233766	0.0233766	0.0233766	0.0233766	0.0233766	0.0207792	0.0207792	0.0181818	0.0181818	0.0155844	0.0155844	0.012987	0.0103896	0.0103896	0.00779221	0.00519481	0.00519481	0.00519481	0.00519481	0.00519481	0.00519481	0.00519481	0.00519481	0.00519481	0.00519481	0.00519481	0.00519481	0.00519481	0.00519481	0.00519481	0.00519481	0.00519481	0.00519481
	1	0.895604	0.269231	0.156593	0.101648	0.0604396	0.043956	0.0384615	0.032967	0.032967	0.0302198	0.0302198	0.0302198	0.0247253	0.0247253	0.0247253	0.0247253	0.0247253	0.0247253	0.0247253	0.0247253	0.0247253	0.0192308	0.0164835	0.0164835	0.0164835	0.0164835	0.010989	0.010989	0.00824176	0.00549451	0.00549451	0.00549451	0.00549451	0.00549451	0.00549451	0.00549451	0.00549451	0.00549451	0.00549451	0.00549451	0.00549451	0.00549451	0.00549451	0.00549451	0.00549451	0.00549451	0.00549451	0.00549451
	1	0.889213	0.25656	0.151603	0.102041	0.0699708	0.0466472	0.0437318	0.0408163	0.0379009	0.0349854	0.0349854	0.0349854	0.0291545	0.0291545	0.0262391	0.0262391	0.0262391	0.0262391	0.0262391	0.0262391	0.0262391	0.0233236	0.0204082	0.0204082	0.0145773	0.0145773	0.00874636	0.00874636	0.0058309	0.0058309	0.0058309	0.0058309	0.0058309	0.0058309	0.0058309	0.0058309	0.0058309	0.0058309	0.0058309	0.0058309	0.0058309	0.0058309	0.0058309	0.0058309	0.0058309	0.0058309	0.0058309	0.0058309
	1	0.89049	0.256484	0.146974	0.100865	0.0634006	0.054755	0.0432277	0.0403458	0.037464	0.037464	0.0345821	0.0345821	0.0288184	0.0288184	0.0288184	0.0259366	0.0259366	0.0259366	0.0259366	0.0259366	0.0259366	0.0230548	0.0201729	0.0201729	0.0172911	0.0144092	0.00864553	0.00864553	0.00576369	0.00576369	0.00576369	0.00576369	0.00576369	0.00576369	0.00576369	0.00576369	0.00576369	0.00576369	0.00576369	0.00576369	0.00576369	0.00576369	0.00576369	0.00576369	0.00576369	0.00576369	0.00576369	0.00576369
	1	0.895044	0.25656	0.16035	0.104956	0.0728863	0.0553936	0.0437318	0.0408163	0.0408163	0.0349854	0.0349854	0.0349854	0.0291545	0.0291545	0.0262391	0.0262391	0.0262391	0.0262391	0.0262391	0.0262391	0.0204082	0.0204082	0.0204082	0.0204082	0.0174927	0.0174927	0.0116618	0.00874636	0.0058309	0.0058309	0.0058309	0.0058309	0.0058309	0.0058309	0.0058309	0.0058309	0.0058309	0.0058309	0.0058309	0.0058309	0.0058309	0.0058309	0.0058309	0.0058309	0.0058309	0.0058309	0.0058309	0.0058309
	1	0.894737	0.269006	0.163743	0.108187	0.0730994	0.0497076	0.0438596	0.0409357	0.0350877	0.0292398	0.0292398	0.0292398	0.0292398	0.0292398	0.0292398	0.0263158	0.0263158	0.0263158	0.0263158	0.0263158	0.0233918	0.0204678	0.0175439	0.0175439	0.0175439	0.0175439	0.0116959	0.0116959	0.00877193	0.00584795	0.00584795	0.00584795	0.00584795	0.00584795	0.00584795	0.00584795	0.00584795	0.00584795	0.00584795	0.00584795	0.00584795	0.00584795	0.00584795	0.00584795	0.00584795	0.00584795	0.00584795	0.00584795
	1	0.888571	0.257143	0.165714	0.114286	0.08	0.0571429	0.0457143	0.0428571	0.0428571	0.0371429	0.0342857	0.0342857	0.0285714	0.0285714	0.0257143	0.0257143	0.0257143	0.0257143	0.0257143	0.0257143	0.0228571	0.02	0.02	0.02	0.02	0.02	0.0171429	0.0114286	0.00857143	0.00571429	0.00571429	0.00571429	0.00571429	0.00571429	0.00571429	0.00571429	0.00571429	0.00571429	0.00571429	0.00571429	0.00571429	0.00571429	0.00571429	0.00571429	0.00571429	0.00571429	0.00571429	0.00571429
	1	0.902703	0.267568	0.159459	0.124324	0.072973	0.0486486	0.0378378	0.0351351	0.0324324	0.027027	0.027027	0.0243243	0.0243243	0.0243243	0.0243243	0.0243243	0.0243243	0.0243243	0.0216216	0.0216216	0.0216216	0.0189189	0.0162162	0.0162162	0.0162162	0.0162162	0.0135135	0.0108108	0.00540541	0.00540541	0.00540541	0.00540541	0.00540541	0.00540541	0.00540541	0.00540541	0.00540541	0.00540541	0.00540541	0.00540541	0.00540541	0.00540541	0.00540541	0.00540541	0.00540541	0.00540541	0.00540541	0.00540541
	1	0.885965	0.25731	0.157895	0.108187	0.0643275	0.0497076	0.0438596	0.0350877	0.0321637	0.0263158	0.0263158	0.0263158	0.0263158	0.0263158	0.0263158	0.0233918	0.0233918	0.0204678	0.0204678	0.0175439	0.0175439	0.0175439	0.0146199	0.0146199	0.0116959	0.0116959	0.0116959	0.0116959	0.00584795	0.00584795	0.00584795	0.00584795	0.00584795	0.00584795	0.00584795	0.00584795	0.00584795	0.00584795	0.00584795	0.00584795	0.00584795	0.00584795	0.00584795	0.00584795	0.00584795	0.00584795	0.00584795	0.00584795
	1	0.896359	0.257703	0.168067	0.114846	0.070028	0.047619	0.0392157	0.0308123	0.0308123	0.0252101	0.0252101	0.022409	0.022409	0.022409	0.022409	0.022409	0.022409	0.022409	0.0196078	0.0196078	0.0196078	0.0168067	0.0168067	0.0168067	0.0140056	0.0140056	0.00840336	0.00840336	0.00840336	0.00560224	0.00560224	0.00560224	0.00560224	0.00560224	0.00560224	0.00560224	0.00560224	0.00560224	0.00560224	0.00560224	0.00560224	0.00560224	0.00560224	0.00560224	0.00560224	0.00560224	0.00560224	0.00560224
	1	0.893805	0.259587	0.159292	0.115044	0.079646	0.0648968	0.0471976	0.0442478	0.0383481	0.0383481	0.0353982	0.0353982	0.0294985	0.0294985	0.0294985	0.0265487	0.0265487	0.0265487	0.0265487	0.0265487	0.0265487	0.020649	0.020649	0.020649	0.0176991	0.0147493	0.0117994	0.00589971	0.00589971	0.00589971	0.00589971	0.00589971	0.00589971	0.00589971	0.00589971	0.00589971	0.00589971	0.00589971	0.00589971	0.00589971	0.00589971	0.00589971	0.00589971	0.00589971	0.00589971	0.00589971	0.00589971	0.00589971
	1	0.902703	0.278378	0.172973	0.0945946	0.0648649	0.0486486	0.0432432	0.0378378	0.0324324	0.027027	0.0243243	0.0243243	0.0243243	0.0243243	0.0243243	0.0243243	0.0243243	0.0243243	0.0216216	0.0216216	0.0189189	0.0189189	0.0162162	0.0162162	0.0162162	0.0162162	0.0135135	0.0108108	0.0108108	0.00810811	0.00540541	0.00540541	0.00540541	0.00540541	0.00540541	0.00540541	0.00540541	0.00540541	0.00540541	0.00540541	0.00540541	0.00540541	0.00540541	0.00540541	0.00540541	0.00540541	0.00540541	0.00540541
	1	0.879518	0.256024	0.153614	0.10241	0.0692771	0.0512048	0.0451807	0.0361446	0.0361446	0.0301205	0.0271084	0.0271084	0.0271084	0.0271084	0.0271084	0.0240964	0.0240964	0.0240964	0.0240964	0.0210843	0.0210843	0.0210843	0.0180723	0.0180723	0.0150602	0.0150602	0.00903614	0.00903614	0.00903614	0.0060241	0.0060241	0.0060241	0.0060241	0.0060241	0.0060241	0.0060241	0.0060241	0.0060241	0.0060241	0.0060241	0.0060241	0.0060241	0.0060241	0.0060241	0.0060241	0.0060241	0.0060241	0.0060241
	1	0.889197	0.252078	0.152355	0.113573	0.0581717	0.0526316	0.0415512	0.0387812	0.0360111	0.0360111	0.0304709	0.0277008	0.0277008	0.0277008	0.0277008	0.0249307	0.0249307	0.0249307	0.0221607	0.0221607	0.0221607	0.0193906	0.0166205	0.0166205	0.0138504	0.0138504	0.00831025	0.00831025	0.00831025	0.00554017	0.00554017	0.00554017	0.00554017	0.00554017	0.00554017	0.00554017	0.00554017	0.00554017	0.00554017	0.00554017	0.00554017	0.00554017	0.00554017	0.00554017	0.00554017	0.00554017	0.00554017	0.00554017
	1	0.886686	0.25779	0.155807	0.113314	0.0594901	0.0538244	0.0453258	0.0396601	0.0396601	0.0368272	0.0311615	0.0283286	0.0283286	0.0283286	0.0283286	0.0254958	0.0254958	0.0254958	0.0226629	0.0226629	0.0226629	0.01983	0.0169972	0.0169972	0.0141643	0.0141643	0.00849858	0.00849858	0.00849858	0.00566572	0.00566572	0.00566572	0.00566572	0.00566572	0.00566572	0.00566572	0.00566572	0.00566572	0.00566572	0.00566572	0.00566572	0.00566572	0.00566572	0.00566572	0.00566572	0.00566572	0.00566572	0.00566572
	1	0.891117	0.272206	0.146132	0.100287	0.0716332	0.0573066	0.0429799	0.0401146	0.0372493	0.0372493	0.034384	0.034384	0.0286533	0.0286533	0.0286533	0.025788	0.025788	0.025788	0.025788	0.025788	0.025788	0.0200573	0.0200573	0.0200573	0.0200573	0.017192	0.0114613	0.0114613	0.00859599	0.00573066	0.00573066	0.00573066	0.00573066	0.00573066	0.00573066	0.00573066	0.00573066	0.00573066	0.00573066	0.00573066	0.00573066	0.00573066	0.00573066	0.00573066	0.00573066	0.00573066	0.00573066	0.00573066
	1	0.884058	0.257971	0.153623	0.107246	0.0637681	0.0463768	0.0405797	0.0376812	0.0318841	0.026087	0.026087	0.026087	0.026087	0.026087	0.026087	0.0231884	0.0231884	0.0231884	0.0202899	0.0173913	0.0173913	0.0173913	0.0173913	0.0144928	0.0115942	0.0115942	0.0115942	0.0115942	0.0057971	0.0057971	0.0057971	0.0057971	0.0057971	0.0057971	0.0057971	0.0057971	0.0057971	0.0057971	0.0057971	0.0057971	0.0057971	0.0057971	0.0057971	0.0057971	0.0057971	0.0057971	0.0057971	0.0057971
	1	0.889205	0.255682	0.159091	0.113636	0.0795455	0.0625	0.0511364	0.0426136	0.0426136	0.0397727	0.0340909	0.0340909	0.0284091	0.0284091	0.0284091	0.0255682	0.0255682	0.0255682	0.0255682	0.0255682	0.0227273	0.0198864	0.0198864	0.0198864	0.0198864	0.0198864	0.0170455	0.0142045	0.0113636	0.00568182	0.00568182	0.00568182	0.00568182	0.00568182	0.00568182	0.00568182	0.00568182	0.00568182	0.00568182	0.00568182	0.00568182	0.00568182	0.00568182	0.00568182	0.00568182	0.00568182	0.00568182	0.00568182
	1	0.878788	0.257576	0.163636	0.112121	0.0666667	0.0454545	0.0393939	0.0363636	0.030303	0.030303	0.030303	0.030303	0.030303	0.0272727	0.0242424	0.0242424	0.0242424	0.0242424	0.0242424	0.0212121	0.0212121	0.0212121	0.0181818	0.0151515	0.0151515	0.0121212	0.00909091	0.00909091	0.00909091	0.00606061	0.00606061	0.00606061	0.00606061	0.00606061	0.00606061	0.00606061	0.00606061	0.00606061	0.00606061	0.00606061	0.00606061	0.00606061	0.00606061	0.00606061	0.00606061	0.00606061	0.00606061	0.00606061
	1	0.884058	0.278261	0.144928	0.104348	0.0724638	0.0550725	0.0405797	0.0318841	0.0318841	0.0318841	0.0289855	0.0289855	0.0289855	0.0289855	0.0289855	0.0289855	0.026087	0.026087	0.026087	0.0231884	0.0231884	0.0202899	0.0202899	0.0173913	0.0173913	0.0144928	0.0115942	0.0115942	0.0057971	0.0057971	0.0057971	0.0057971	0.0057971	0.0057971	0.0057971	0.0057971	0.0057971	0.0057971	0.0057971	0.0057971	0.0057971	0.0057971	0.0057971	0.0057971	0.0057971	0.0057971	0.0057971	0.0057971
	1	0.882006	0.262537	0.165192	0.109145	0.0560472	0.0471976	0.0442478	0.0353982	0.0324484	0.0294985	0.0294985	0.0294985	0.0294985	0.0294985	0.0265487	0.0235988	0.0235988	0.0235988	0.0235988	0.020649	0.020649	0.020649	0.0176991	0.0147493	0.0147493	0.0117994	0.00884956	0.00884956	0.00589971	0.00589971	0.00589971	0.00589971	0.00589971	0.00589971	0.00589971	0.00589971	0.00589971	0.00589971	0.00589971	0.00589971	0.00589971	0.00589971	0.00589971	0.00589971	0.00589971	0.00589971	0.00589971	0.00589971
	1	0.9	0.286111	0.169444	0.119444	0.0722222	0.05	0.0416667	0.0361111	0.0333333	0.025	0.025	0.025	0.0222222	0.0222222	0.0222222	0.0222222	0.0222222	0.0222222	0.0222222	0.0194444	0.0194444	0.0166667	0.0166667	0.0166667	0.0166667	0.0166667	0.0166667	0.0138889	0.00833333	0.00833333	0.00555556	0.00555556	0.00555556	0.00555556	0.00555556	0.00555556	0.00555556	0.00555556	0.00555556	0.00555556	0.00555556	0.00555556	0.00555556	0.00555556	0.00555556	0.00555556	0.00555556	0.00555556
	1	0.897727	0.255682	0.15625	0.102273	0.0625	0.0454545	0.0397727	0.0397727	0.0369318	0.03125	0.0284091	0.0284091	0.0284091	0.0284091	0.0255682	0.0227273	0.0227273	0.0227273	0.0227273	0.0227273	0.0198864	0.0170455	0.0142045	0.0142045	0.0142045	0.0142045	0.0113636	0.00852273	0.00568182	0.00568182	0.00568182	0.00568182	0.00568182	0.00568182	0.00568182	0.00568182	0.00568182	0.00568182	0.00568182	0.00568182	0.00568182	0.00568182	0.00568182	0.00568182	0.00568182	0.00568182	0.00568182	0.00568182
	1	0.883382	0.259475	0.163265	0.113703	0.058309	0.0495627	0.0437318	0.0408163	0.03207	0.03207	0.0291545	0.0291545	0.0291545	0.0291545	0.0291545	0.0262391	0.0233236	0.0233236	0.0233236	0.0204082	0.0204082	0.0174927	0.0174927	0.0174927	0.0145773	0.0145773	0.00874636	0.00874636	0.00874636	0.0058309	0.0058309	0.0058309	0.0058309	0.0058309	0.0058309	0.0058309	0.0058309	0.0058309	0.0058309	0.0058309	0.0058309	0.0058309	0.0058309	0.0058309	0.0058309	0.0058309	0.0058309	0.0058309
	1	0.890141	0.273239	0.160563	0.107042	0.0676056	0.0450704	0.0422535	0.0394366	0.028169	0.028169	0.028169	0.028169	0.028169	0.028169	0.0253521	0.0253521	0.0225352	0.0225352	0.0197183	0.0197183	0.0169014	0.0140845	0.0140845	0.0140845	0.0140845	0.0112676	0.0112676	0.0112676	0.0056338	0.0056338	0.0056338	0.0056338	0.0056338	0.0056338	0.0056338	0.0056338	0.0056338	0.0056338	0.0056338	0.0056338	0.0056338	0.0056338	0.0056338	0.0056338	0.0056338	0.0056338	0.0056338	0.0056338
	1	0.89415	0.250696	0.142061	0.108635	0.0612813	0.0417827	0.0389972	0.0389972	0.0362117	0.0306407	0.0306407	0.0278552	0.0278552	0.0278552	0.0250696	0.0250696	0.0222841	0.0222841	0.0222841	0.0222841	0.0167131	0.0167131	0.0167131	0.0139276	0.0139276	0.0111421	0.0111421	0.0111421	0.00557103	0.00557103	0.00557103	0.00557103	0.00557103	0.00557103	0.00557103	0.00557103	0.00557103	0.00557103	0.00557103	0.00557103	0.00557103	0.00557103	0.00557103	0.00557103	0.00557103	0.00557103	0.00557103	0.00557103
	1	0.893678	0.258621	0.158046	0.0977011	0.0632184	0.045977	0.045977	0.0402299	0.0373563	0.0344828	0.0344828	0.0344828	0.0287356	0.0287356	0.0258621	0.0258621	0.0258621	0.0258621	0.0258621	0.0258621	0.0258621	0.0229885	0.0201149	0.0201149	0.0172414	0.0114943	0.00862069	0.00574713	0.00574713	0.00574713	0.00574713	0.00574713	0.00574713	0.00574713	0.00574713	0.00574713	0.00574713	0.00574713	0.00574713	0.00574713	0.00574713	0.00574713	0.00574713	0.00574713	0.00574713	0.00574713	0.00574713	0.00574713
	1	0.901961	0.263305	0.162465	0.106443	0.0728291	0.0532213	0.0448179	0.0420168	0.0392157	0.0336134	0.0336134	0.0336134	0.0280112	0.0280112	0.0252101	0.0252101	0.0252101	0.0252101	0.0252101	0.0252101	0.0252101	0.0196078	0.0196078	0.0196078	0.0196078	0.0196078	0.0168067	0.0112045	0.00840336	0.00560224	0.00560224	0.00560224	0.00560224	0.00560224	0.00560224	0.00560224	0.00560224	0.00560224	0.00560224	0.00560224	0.00560224	0.00560224	0.00560224	0.00560224	0.00560224	0.00560224	0.00560224	0.00560224
	1	0.892754	0.26087	0.150725	0.110145	0.0695652	0.057971	0.0492754	0.0434783	0.0376812	0.0376812	0.0347826	0.0347826	0.0289855	0.0289855	0.0289855	0.026087	0.026087	0.026087	0.026087	0.026087	0.0231884	0.0202899	0.0202899	0.0202899	0.0202899	0.0173913	0.0144928	0.00869565	0.0057971	0.0057971	0.0057971	0.0057971	0.0057971	0.0057971	0.0057971	0.0057971	0.0057971	0.0057971	0.0057971	0.0057971	0.0057971	0.0057971	0.0057971	0.0057971	0.0057971	0.0057971	0.0057971	0.0057971
	1	0.898592	0.292958	0.177465	0.104225	0.0704225	0.0478873	0.0366197	0.0366197	0.028169	0.028169	0.0225352	0.0225352	0.0225352	0.0225352	0.0225352	0.0225352	0.0225352	0.0225352	0.0197183	0.0197183	0.0197183	0.0169014	0.0169014	0.0169014	0.0140845	0.0140845	0.0112676	0.0084507	0.0084507	0.0056338	0.0056338	0.0056338	0.0056338	0.0056338	0.0056338	0.0056338	0.0056338	0.0056338	0.0056338	0.0056338	0.0056338	0.0056338	0.0056338	0.0056338	0.0056338	0.0056338	0.0056338	0.0056338
	1	0.891429	0.257143	0.154286	0.0942857	0.0628571	0.0485714	0.0457143	0.04	0.0371429	0.0342857	0.0342857	0.0342857	0.0285714	0.0285714	0.0257143	0.0257143	0.0257143	0.0257143	0.0257143	0.0257143	0.0228571	0.0228571	0.02	0.02	0.0142857	0.0142857	0.00857143	0.00571429	0.00571429	0.00571429	0.00571429	0.00571429	0.00571429	0.00571429	0.00571429	0.00571429	0.00571429	0.00571429	0.00571429	0.00571429	0.00571429	0.00571429	0.00571429	0.00571429	0.00571429	0.00571429	0.00571429	0.00571429
	1	0.887931	0.258621	0.155172	0.109195	0.0747126	0.0574713	0.0488506	0.0431034	0.0373563	0.0373563	0.0344828	0.0344828	0.0287356	0.0287356	0.0287356	0.0258621	0.0258621	0.0258621	0.0258621	0.0258621	0.0258621	0.0229885	0.0201149	0.0201149	0.0201149	0.0143678	0.0114943	0.00862069	0.00574713	0.00574713	0.00574713	0.00574713	0.00574713	0.00574713	0.00574713	0.00574713	0.00574713	0.00574713	0.00574713	0.00574713	0.00574713	0.00574713	0.00574713	0.00574713	0.00574713	0.00574713	0.00574713	0.00574713
	1	0.886686	0.25779	0.15864	0.113314	0.0708215	0.0481586	0.0481586	0.0453258	0.0396601	0.0339943	0.0339943	0.0339943	0.0283286	0.0283286	0.0254958	0.0254958	0.0254958	0.0254958	0.0254958	0.0254958	0.0254958	0.0226629	0.01983	0.01983	0.0141643	0.0113314	0.00849858	0.00849858	0.00849858	0.00566572	0.00566572	0.00566572	0.00566572	0.00566572	0.00566572	0.00566572	0.00566572	0.00566572	0.00566572	0.00566572	0.00566572	0.00566572	0.00566572	0.00566572	0.00566572	0.00566572	0.00566572	0.00566572
	1	0.887608	0.256484	0.15562	0.10951	0.074928	0.0605187	0.0489914	0.0432277	0.037464	0.037464	0.0345821	0.0345821	0.0288184	0.0288184	0.0288184	0.0259366	0.0259366	0.0259366	0.0259366	0.0259366	0.0259366	0.0201729	0.0201729	0.0201729	0.0201729	0.0172911	0.0115274	0.00864553	0.00576369	0.00576369	0.00576369	0.00576369	0.00576369	0.00576369	0.00576369	0.00576369	0.00576369	0.00576369	0.00576369	0.00576369	0.00576369	0.00576369	0.00576369	0.00576369	0.00576369	0.00576369	0.00576369	0.00576369
	1	0.888889	0.291291	0.168168	0.102102	0.0600601	0.0510511	0.045045	0.042042	0.033033	0.03003	0.03003	0.03003	0.03003	0.03003	0.03003	0.027027	0.027027	0.024024	0.024024	0.021021	0.021021	0.021021	0.015015	0.015015	0.015015	0.015015	0.00900901	0.00900901	0.00600601	0.00600601	0.00600601	0.00600601	0.00600601	0.00600601	0.00600601	0.00600601	0.00600601	0.00600601	0.00600601	0.00600601	0.00600601	0.00600601	0.00600601	0.00600601	0.00600601	0.00600601	0.00600601	0.00600601
	1	0.899713	0.272206	0.157593	0.123209	0.0830946	0.0659026	0.0458453	0.034384	0.034384	0.0315186	0.0286533	0.0286533	0.0286533	0.0286533	0.0286533	0.0286533	0.025788	0.025788	0.025788	0.0200573	0.0200573	0.017192	0.017192	0.017192	0.017192	0.017192	0.0114613	0.0114613	0.00859599	0.00859599	0.00573066	0.00573066	0.00573066	0.00573066	0.00573066	0.00573066	0.00573066	0.00573066	0.00573066	0.00573066	0.00573066	0.00573066	0.00573066	0.00573066	0.00573066	0.00573066	0.00573066	0.00573066
	1	0.902941	0.276471	0.161765	0.123529	0.0764706	0.0676471	0.0470588	0.0352941	0.0323529	0.0323529	0.0294118	0.0294118	0.0294118	0.0294118	0.0294118	0.0294118	0.0264706	0.0264706	0.0264706	0.0205882	0.0176471	0.0176471	0.0176471	0.0176471	0.0176471	0.0176471	0.0117647	0.00882353	0.00882353	0.00882353	0.00588235	0.00588235	0.00588235	0.00588235	0.00588235	0.00588235	0.00588235	0.00588235	0.00588235	0.00588235	0.00588235	0.00588235	0.00588235	0.00588235	0.00588235	0.00588235	0.00588235	0.00588235
	1	0.884956	0.265487	0.144543	0.0943953	0.0589971	0.0501475	0.0471976	0.0412979	0.0324484	0.0294985	0.0294985	0.0265487	0.0265487	0.0265487	0.0265487	0.0265487	0.0235988	0.0235988	0.0235988	0.0235988	0.0235988	0.020649	0.0176991	0.0176991	0.0147493	0.0147493	0.0117994	0.00884956	0.00589971	0.00589971	0.00589971	0.00589971	0.00589971	0.00589971	0.00589971	0.00589971	0.00589971	0.00589971	0.00589971	0.00589971	0.00589971	0.00589971	0.00589971	0.00589971	0.00589971	0.00589971	0.00589971	0.00589971
	1	0.886567	0.265672	0.149254	0.0985075	0.0597015	0.0507463	0.0477612	0.038806	0.0328358	0.0298507	0.0298507	0.0268657	0.0268657	0.0268657	0.0268657	0.0268657	0.0238806	0.0238806	0.0238806	0.0238806	0.0238806	0.0179104	0.0179104	0.0179104	0.0149254	0.0149254	0.0119403	0.00895522	0.00597015	0.00597015	0.00597015	0.00597015	0.00597015	0.00597015	0.00597015	0.00597015	0.00597015	0.00597015	0.00597015	0.00597015	0.00597015	0.00597015	0.00597015	0.00597015	0.00597015	0.00597015	0.00597015	0.00597015
	1	0.890855	0.283186	0.159292	0.0973451	0.0619469	0.0501475	0.0442478	0.0383481	0.0353982	0.0294985	0.0294985	0.0294985	0.0294985	0.0265487	0.0265487	0.0265487	0.0265487	0.0265487	0.0265487	0.0235988	0.020649	0.0176991	0.0176991	0.0176991	0.0176991	0.0176991	0.0117994	0.0117994	0.00884956	0.00884956	0.00884956	0.00589971	0.00589971	0.00589971	0.00589971	0.00589971	0.00589971	0.00589971	0.00589971	0.00589971	0.00589971	0.00589971	0.00589971	0.00589971	0.00589971	0.00589971	0.00589971	0.00589971
	1	0.897727	0.267045	0.150568	0.09375	0.0653409	0.0482955	0.0397727	0.0397727	0.0369318	0.0284091	0.0284091	0.0284091	0.0284091	0.0284091	0.0227273	0.0227273	0.0227273	0.0227273	0.0227273	0.0198864	0.0198864	0.0198864	0.0142045	0.0142045	0.0142045	0.0142045	0.0113636	0.00852273	0.00568182	0.00568182	0.00568182	0.00568182	0.00568182	0.00568182	0.00568182	0.00568182	0.00568182	0.00568182	0.00568182	0.00568182	0.00568182	0.00568182	0.00568182	0.00568182	0.00568182	0.00568182	0.00568182	0.00568182
	1	0.888571	0.26	0.16	0.105714	0.0685714	0.0542857	0.0428571	0.0342857	0.0314286	0.0285714	0.0285714	0.0285714	0.0285714	0.0257143	0.0257143	0.0228571	0.0228571	0.02	0.02	0.0171429	0.0171429	0.0171429	0.0142857	0.0142857	0.0114286	0.0114286	0.0114286	0.0114286	0.00571429	0.00571429	0.00571429	0.00571429	0.00571429	0.00571429	0.00571429	0.00571429	0.00571429	0.00571429	0.00571429	0.00571429	0.00571429	0.00571429	0.00571429	0.00571429	0.00571429	0.00571429	0.00571429	0.00571429
	1	0.888199	0.273292	0.161491	0.10559	0.068323	0.0559006	0.0465839	0.0403727	0.0341615	0.0310559	0.0310559	0.0310559	0.0279503	0.0279503	0.0248447	0.0248447	0.0248447	0.0248447	0.0248447	0.0248447	0.0217391	0.0186335	0.0186335	0.0186335	0.015528	0.0124224	0.0124224	0.00621118	0.00621118	0.00621118	0.00621118	0.00621118	0.00621118	0.00621118	0.00621118	0.00621118	0.00621118	0.00621118	0.00621118	0.00621118	0.00621118	0.00621118	0.00621118	0.00621118	0.00621118	0.00621118	0.00621118	0.00621118
	1	0.895954	0.263006	0.150289	0.106936	0.0722543	0.0491329	0.0433526	0.0404624	0.0375723	0.0346821	0.0346821	0.0346821	0.0289017	0.0289017	0.0260116	0.0260116	0.0260116	0.0260116	0.0260116	0.0260116	0.0231214	0.0231214	0.0202312	0.0202312	0.017341	0.017341	0.0115607	0.00867052	0.00867052	0.00578035	0.00578035	0.00578035	0.00578035	0.00578035	0.00578035	0.00578035	0.00578035	0.00578035	0.00578035	0.00578035	0.00578035	0.00578035	0.00578035	0.00578035	0.00578035	0.00578035	0.00578035	0.00578035
	1	0.901163	0.273256	0.159884	0.110465	0.0784884	0.0494186	0.0465116	0.0436047	0.0377907	0.0348837	0.0348837	0.0348837	0.0290698	0.0290698	0.0261628	0.0261628	0.0261628	0.0261628	0.0261628	0.0261628	0.0232558	0.0203488	0.0203488	0.0203488	0.0203488	0.0174419	0.0174419	0.00872093	0.00581395	0.00581395	0.00581395	0.00581395	0.00581395	0.00581395	0.00581395	0.00581395	0.00581395	0.00581395	0.00581395	0.00581395	0.00581395	0.00581395	0.00581395	0.00581395	0.00581395	0.00581395	0.00581395	0.00581395
	1	0.884726	0.253602	0.158501	0.10951	0.074928	0.054755	0.0489914	0.0432277	0.0432277	0.0345821	0.0345821	0.0345821	0.0288184	0.0288184	0.0259366	0.0259366	0.0259366	0.0259366	0.0259366	0.0259366	0.0259366	0.0259366	0.0201729	0.0201729	0.0172911	0.0144092	0.0115274	0.00864553	0.00576369	0.00576369	0.00576369	0.00576369	0.00576369	0.00576369	0.00576369	0.00576369	0.00576369	0.00576369	0.00576369	0.00576369	0.00576369	0.00576369	0.00576369	0.00576369	0.00576369	0.00576369	0.00576369	0.00576369
	1	0.898305	0.257062	0.152542	0.112994	0.0677966	0.0480226	0.0451977	0.039548	0.0367232	0.0338983	0.0338983	0.0338983	0.0282486	0.0282486	0.0254237	0.0254237	0.0254237	0.0254237	0.0254237	0.0254237	0.0254237	0.0254237	0.019774	0.019774	0.019774	0.019774	0.0141243	0.0112994	0.00564972	0.00564972	0.00564972	0.00564972	0.00564972	0.00564972	0.00564972	0.00564972	0.00564972	0.00564972	0.00564972	0.00564972	0.00564972	0.00564972	0.00564972	0.00564972	0.00564972	0.00564972	0.00564972	0.00564972
	1	0.893064	0.271676	0.16763	0.109827	0.0693642	0.0491329	0.0375723	0.0317919	0.0260116	0.0260116	0.0260116	0.0231214	0.0231214	0.0231214	0.0231214	0.0231214	0.0231214	0.0231214	0.0202312	0.0202312	0.0202312	0.0202312	0.017341	0.017341	0.0144509	0.0144509	0.00867052	0.00867052	0.00867052	0.00578035	0.00578035	0.00578035	0.00578035	0.00578035	0.00578035	0.00578035	0.00578035	0.00578035	0.00578035	0.00578035	0.00578035	0.00578035	0.00578035	0.00578035	0.00578035	0.00578035	0.00578035	0.00578035
	1	0.897361	0.252199	0.167155	0.120235	0.0791789	0.058651	0.0527859	0.0439883	0.0381232	0.0351906	0.0351906	0.0351906	0.0293255	0.0293255	0.026393	0.026393	0.026393	0.026393	0.026393	0.026393	0.0234604	0.0205279	0.0205279	0.0205279	0.0205279	0.0175953	0.0146628	0.00879765	0.0058651	0.0058651	0.0058651	0.0058651	0.0058651	0.0058651	0.0058651	0.0058651	0.0058651	0.0058651	0.0058651	0.0058651	0.0058651	0.0058651	0.0058651	0.0058651	0.0058651	0.0058651	0.0058651	0.0058651
	1	0.897361	0.252199	0.167155	0.120235	0.0791789	0.058651	0.0527859	0.0439883	0.0381232	0.0351906	0.0351906	0.0351906	0.0293255	0.0293255	0.026393	0.026393	0.026393	0.026393	0.026393	0.026393	0.0234604	0.0205279	0.0205279	0.0205279	0.0205279	0.0175953	0.0146628	0.00879765	0.0058651	0.0058651	0.0058651	0.0058651	0.0058651	0.0058651	0.0058651	0.0058651	0.0058651	0.0058651	0.0058651	0.0058651	0.0058651	0.0058651	0.0058651	0.0058651	0.0058651	0.0058651	0.0058651	0.0058651
	1	0.895775	0.264789	0.169014	0.11831	0.0788732	0.0507042	0.0478873	0.0338028	0.0338028	0.0253521	0.0253521	0.0225352	0.0225352	0.0225352	0.0225352	0.0225352	0.0225352	0.0225352	0.0197183	0.0197183	0.0197183	0.0169014	0.0169014	0.0169014	0.0140845	0.0140845	0.0084507	0.0084507	0.0084507	0.0056338	0.0056338	0.0056338	0.0056338	0.0056338	0.0056338	0.0056338	0.0056338	0.0056338	0.0056338	0.0056338	0.0056338	0.0056338	0.0056338	0.0056338	0.0056338	0.0056338	0.0056338	0.0056338
	1	0.900783	0.261097	0.151436	0.10705	0.0600522	0.0496084	0.0391645	0.0339426	0.0313316	0.0313316	0.0313316	0.0287206	0.0234987	0.0234987	0.0234987	0.0234987	0.0234987	0.0234987	0.0234987	0.0208877	0.0208877	0.0208877	0.0156658	0.0156658	0.0156658	0.0156658	0.0130548	0.0104439	0.00522193	0.00522193	0.00522193	0.00522193	0.00522193	0.00522193	0.00522193	0.00522193	0.00522193	0.00522193	0.00522193	0.00522193	0.00522193	0.00522193	0.00522193	0.00522193	0.00522193	0.00522193	0.00522193	0.00522193
	1	0.892442	0.258721	0.156977	0.101744	0.0610465	0.0494186	0.0406977	0.0377907	0.0348837	0.0348837	0.0319767	0.0290698	0.0290698	0.0290698	0.0290698	0.0261628	0.0261628	0.0232558	0.0232558	0.0203488	0.0203488	0.0174419	0.0174419	0.0145349	0.0145349	0.0116279	0.0116279	0.00581395	0.00581395	0.00581395	0.00581395	0.00581395	0.00581395	0.00581395	0.00581395	0.00581395	0.00581395	0.00581395	0.00581395	0.00581395	0.00581395	0.00581395	0.00581395	0.00581395	0.00581395	0.00581395	0.00581395	0.00581395
	1	0.888889	0.252778	0.155556	0.105556	0.0694444	0.05	0.0472222	0.0444444	0.0416667	0.0333333	0.0333333	0.0333333	0.0277778	0.0277778	0.025	0.025	0.025	0.025	0.025	0.025	0.0222222	0.0222222	0.0194444	0.0194444	0.0166667	0.0138889	0.0138889	0.00833333	0.00555556	0.00555556	0.00555556	0.00555556	0.00555556	0.00555556	0.00555556	0.00555556	0.00555556	0.00555556	0.00555556	0.00555556	0.00555556	0.00555556	0.00555556	0.00555556	0.00555556	0.00555556	0.00555556	0.00555556
	1	0.89589	0.263014	0.167123	0.106849	0.060274	0.0465753	0.0356164	0.0356164	0.0328767	0.0328767	0.0328767	0.030137	0.0246575	0.0246575	0.0246575	0.0246575	0.0246575	0.0246575	0.0246575	0.0246575	0.0246575	0.0219178	0.0164384	0.0164384	0.0164384	0.0164384	0.0136986	0.00821918	0.00547945	0.00547945	0.00547945	0.00547945	0.00547945	0.00547945	0.00547945	0.00547945	0.00547945	0.00547945	0.00547945	0.00547945	0.00547945	0.00547945	0.00547945	0.00547945	0.00547945	0.00547945	0.00547945	0.00547945
	1	0.904	0.272	0.170667	0.114667	0.0746667	0.048	0.0426667	0.04	0.0346667	0.0293333	0.0266667	0.0266667	0.024	0.024	0.024	0.024	0.024	0.024	0.0213333	0.0213333	0.0186667	0.0186667	0.016	0.016	0.016	0.016	0.016	0.0106667	0.0106667	0.0106667	0.00533333	0.00533333	0.00533333	0.00533333	0.00533333	0.00533333	0.00533333	0.00533333	0.00533333	0.00533333	0.00533333	0.00533333	0.00533333	0.00533333	0.00533333	0.00533333	0.00533333	0.00533333
	1	0.898123	0.265416	0.152815	0.107239	0.0643432	0.0509383	0.0375335	0.0348525	0.0321716	0.0321716	0.0321716	0.0294906	0.0241287	0.0241287	0.0241287	0.0241287	0.0241287	0.0241287	0.0241287	0.0241287	0.0241287	0.0187668	0.0187668	0.0187668	0.0160858	0.0160858	0.0107239	0.0080429	0.0080429	0.00536193	0.00536193	0.00536193	0.00536193	0.00536193	0.00536193	0.00536193	0.00536193	0.00536193	0.00536193	0.00536193	0.00536193	0.00536193	0.00536193	0.00536193	0.00536193	0.00536193	0.00536193	0.00536193
	1	0.892562	0.264463	0.165289	0.118457	0.0661157	0.046832	0.0385675	0.030303	0.0275482	0.0247934	0.0247934	0.0220386	0.0220386	0.0220386	0.0220386	0.0220386	0.0220386	0.0220386	0.0192837	0.0192837	0.0192837	0.0192837	0.0165289	0.0137741	0.0137741	0.0137741	0.0137741	0.0110193	0.00826446	0.00550964	0.00550964	0.00550964	0.00550964	0.00550964	0.00550964	0.00550964	0.00550964	0.00550964	0.00550964	0.00550964	0.00550964	0.00550964	0.00550964	0.00550964	0.00550964	0.00550964	0.00550964	0.00550964
	1	0.892857	0.263736	0.167582	0.112637	0.0714286	0.0467033	0.0384615	0.0302198	0.0274725	0.0247253	0.0247253	0.021978	0.021978	0.021978	0.021978	0.021978	0.021978	0.021978	0.0192308	0.0192308	0.0192308	0.0192308	0.0164835	0.0137363	0.0137363	0.0137363	0.0137363	0.010989	0.00824176	0.00549451	0.00549451	0.00549451	0.00549451	0.00549451	0.00549451	0.00549451	0.00549451	0.00549451	0.00549451	0.00549451	0.00549451	0.00549451	0.00549451	0.00549451	0.00549451	0.00549451	0.00549451	0.00549451
	1	0.899749	0.240602	0.155388	0.115288	0.0701754	0.0401003	0.037594	0.0325815	0.0300752	0.0300752	0.0250627	0.0225564	0.0225564	0.0225564	0.0200501	0.0200501	0.0200501	0.0200501	0.0175439	0.0175439	0.0175439	0.0150376	0.0150376	0.0150376	0.0150376	0.0125313	0.0100251	0.0075188	0.0075188	0.0075188	0.00501253	0.00501253	0.00501253	0.00501253	0.00501253	0.00501253	0.00501253	0.00501253	0.00501253	0.00501253	0.00501253	0.00501253	0.00501253	0.00501253	0.00501253	0.00501253	0.00501253	0.00501253
	1	0.907859	0.260163	0.162602	0.127371	0.0840108	0.0487805	0.0406504	0.0352304	0.0325203	0.0271003	0.0271003	0.0243902	0.0243902	0.0243902	0.0243902	0.0243902	0.0243902	0.0243902	0.0216802	0.0189702	0.0162602	0.0162602	0.0162602	0.0162602	0.0162602	0.0162602	0.0135501	0.0108401	0.00813008	0.00813008	0.00813008	0.00813008	0.00813008	0.00542005	0.00542005	0.00542005	0.00542005	0.00542005	0.00542005	0.00542005	0.00542005	0.00542005	0.00542005	0.00542005	0.00542005	0.00542005	0.00542005	0.00542005
	1	0.894587	0.267806	0.168091	0.111111	0.0655271	0.048433	0.034188	0.034188	0.025641	0.025641	0.025641	0.022792	0.022792	0.022792	0.022792	0.022792	0.022792	0.022792	0.019943	0.019943	0.019943	0.019943	0.017094	0.017094	0.014245	0.014245	0.011396	0.00854701	0.00854701	0.00569801	0.00569801	0.00569801	0.00569801	0.00569801	0.00569801	0.00569801	0.00569801	0.00569801	0.00569801	0.00569801	0.00569801	0.00569801	0.00569801	0.00569801	0.00569801	0.00569801	0.00569801	0.00569801
	1	0.902564	0.274359	0.166667	0.112821	0.0666667	0.0538462	0.0461538	0.0358974	0.0307692	0.0307692	0.0307692	0.0282051	0.0230769	0.0230769	0.0230769	0.0230769	0.0230769	0.0230769	0.0230769	0.0230769	0.0205128	0.0179487	0.0153846	0.0153846	0.0153846	0.0153846	0.0128205	0.0102564	0.00769231	0.00769231	0.00512821	0.00512821	0.00512821	0.00512821	0.00512821	0.00512821	0.00512821	0.00512821	0.00512821	0.00512821	0.00512821	0.00512821	0.00512821	0.00512821	0.00512821	0.00512821	0.00512821	0.00512821
	1	0.901333	0.261333	0.162667	0.106667	0.064	0.048	0.0346667	0.0346667	0.032	0.0266667	0.0266667	0.024	0.024	0.024	0.024	0.024	0.024	0.024	0.024	0.0213333	0.0186667	0.016	0.016	0.016	0.016	0.016	0.0133333	0.0106667	0.0106667	0.00533333	0.00533333	0.00533333	0.00533333	0.00533333	0.00533333	0.00533333	0.00533333	0.00533333	0.00533333	0.00533333	0.00533333	0.00533333	0.00533333	0.00533333	0.00533333	0.00533333	0.00533333	0.00533333
	1	0.897959	0.262391	0.154519	0.110787	0.0816327	0.0612245	0.0524781	0.0437318	0.0408163	0.0349854	0.0349854	0.0349854	0.0291545	0.0291545	0.0262391	0.0262391	0.0262391	0.0262391	0.0262391	0.0262391	0.0204082	0.0204082	0.0204082	0.0204082	0.0204082	0.0204082	0.0174927	0.00874636	0.0058309	0.0058309	0.0058309	0.0058309	0.0058309	0.0058309	0.0058309	0.0058309	0.0058309	0.0058309	0.0058309	0.0058309	0.0058309	0.0058309	0.0058309	0.0058309	0.0058309	0.0058309	0.0058309	0.0058309
	1	0.885802	0.280864	0.160494	0.108025	0.0709877	0.0524691	0.0462963	0.0339506	0.0339506	0.0308642	0.0308642	0.0308642	0.0308642	0.0277778	0.0277778	0.0246914	0.0246914	0.0246914	0.0246914	0.0216049	0.0216049	0.0216049	0.0185185	0.0154321	0.0154321	0.0123457	0.0123457	0.00617284	0.00617284	0.00617284	0.00617284	0.00617284	0.00617284	0.00617284	0.00617284	0.00617284	0.00617284	0.00617284	0.00617284	0.00617284	0.00617284	0.00617284	0.00617284	0.00617284	0.00617284	0.00617284	0.00617284	0.00617284
	1	0.887538	0.267477	0.151976	0.103343	0.0668693	0.0547112	0.0455927	0.0303951	0.0303951	0.0303951	0.0273556	0.0273556	0.0273556	0.0273556	0.0273556	0.0273556	0.0243161	0.0243161	0.0243161	0.0243161	0.0243161	0.0212766	0.0151976	0.0151976	0.0151976	0.00911854	0.00911854	0.00607903	0.00607903	0.00607903	0.00607903	0.00607903	0.00607903	0.00607903	0.00607903	0.00607903	0.00607903	0.00607903	0.00607903	0.00607903	0.00607903	0.00607903	0.00607903	0.00607903	0.00607903	0.00607903	0.00303951	0.00303951
	1	0.903896	0.264935	0.150649	0.111688	0.0649351	0.0441558	0.038961	0.0363636	0.0337662	0.0311688	0.0311688	0.0285714	0.0233766	0.0233766	0.0233766	0.0233766	0.0233766	0.0233766	0.0233766	0.0207792	0.0207792	0.0181818	0.0155844	0.0155844	0.0155844	0.0155844	0.012987	0.012987	0.00779221	0.00519481	0.00519481	0.00519481	0.00519481	0.00519481	0.00519481	0.00519481	0.00519481	0.00519481	0.00519481	0.00519481	0.00519481	0.00519481	0.00519481	0.00519481	0.00519481	0.00519481	0.00519481	0.00519481
	1	0.897574	0.261456	0.148248	0.107817	0.06469	0.0566038	0.0458221	0.0431267	0.0350404	0.0350404	0.032345	0.032345	0.032345	0.032345	0.032345	0.0242588	0.0242588	0.0242588	0.0242588	0.0242588	0.0215633	0.0215633	0.0188679	0.0188679	0.0188679	0.0188679	0.0161725	0.0134771	0.0107817	0.0107817	0.00808625	0.00808625	0.00539084	0.00539084	0.00539084	0.00539084	0.00539084	0.00539084	0.00539084	0.00539084	0.00539084	0.00539084	0.00539084	0.00539084	0.00539084	0.00539084	0.00539084	0.00539084
	1	0.893557	0.260504	0.145658	0.10084	0.0616246	0.0504202	0.047619	0.0392157	0.0392157	0.0364146	0.0336134	0.0280112	0.0280112	0.0280112	0.0280112	0.0252101	0.0252101	0.0196078	0.0196078	0.0196078	0.0196078	0.0168067	0.0140056	0.0140056	0.0140056	0.0140056	0.0112045	0.0112045	0.00560224	0.00560224	0.00560224	0.00560224	0.00560224	0.00560224	0.00560224	0.00560224	0.00560224	0.00560224	0.00560224	0.00560224	0.00560224	0.00560224	0.00560224	0.00560224	0.00560224	0.00560224	0.00560224	0.00560224
	1	0.891061	0.25419	0.145251	0.0977654	0.0698324	0.0558659	0.047486	0.0418994	0.0418994	0.0363128	0.0335196	0.0335196	0.027933	0.027933	0.027933	0.0251397	0.0251397	0.0251397	0.0251397	0.0251397	0.0251397	0.0195531	0.0195531	0.0195531	0.0167598	0.0111732	0.00837989	0.00837989	0.00558659	0.00558659	0.00558659	0.00558659	0.00558659	0.00558659	0.00558659	0.00558659	0.00558659	0.00558659	0.00558659	0.00558659	0.00558659	0.00558659	0.00558659	0.00558659	0.00558659	0.00558659	0.00558659	0.00558659
	1	0.884013	0.278997	0.169279	0.109718	0.0564263	0.0501567	0.0438871	0.0344828	0.031348	0.031348	0.031348	0.0282132	0.0282132	0.0282132	0.0250784	0.0250784	0.0250784	0.0250784	0.0250784	0.0219436	0.0219436	0.0188088	0.0188088	0.0188088	0.015674	0.015674	0.00940439	0.00940439	0.00626959	0.00626959	0.00626959	0.00626959	0.00626959	0.00626959	0.00626959	0.00626959	0.00626959	0.00626959	0.00626959	0.00626959	0.00626959	0.00626959	0.00626959	0.00626959	0.00626959	0.00626959	0.00626959	0.00626959
	1	0.893372	0.285303	0.178674	0.115274	0.0691643	0.0489914	0.037464	0.0317003	0.0259366	0.0259366	0.0259366	0.0230548	0.0230548	0.0230548	0.0230548	0.0230548	0.0230548	0.0230548	0.0201729	0.0201729	0.0201729	0.0201729	0.0201729	0.0144092	0.0144092	0.0144092	0.00864553	0.00864553	0.00864553	0.00576369	0.00576369	0.00576369	0.00576369	0.00576369	0.00576369	0.00576369	0.00576369	0.00576369	0.00576369	0.00576369	0.00576369	0.00576369	0.00576369	0.00576369	0.00576369	0.00576369	0.00576369	0.00576369
	1	0.883582	0.262687	0.161194	0.110448	0.0656716	0.0507463	0.041791	0.0358209	0.0328358	0.0268657	0.0268657	0.0268657	0.0268657	0.0268657	0.0268657	0.0238806	0.0238806	0.0238806	0.0179104	0.0179104	0.0179104	0.0179104	0.0149254	0.0149254	0.0119403	0.0119403	0.0119403	0.0119403	0.00597015	0.00597015	0.00597015	0.00597015	0.00597015	0.00597015	0.00597015	0.00597015	0.00597015	0.00597015	0.00597015	0.00597015	0.00597015	0.00597015	0.00597015	0.00597015	0.00597015	0.00597015	0.00597015	0.00597015
	1	0.883041	0.269006	0.152047	0.0964912	0.0701754	0.0438596	0.0409357	0.0350877	0.0321637	0.0292398	0.0292398	0.0292398	0.0292398	0.0263158	0.0263158	0.0233918	0.0233918	0.0233918	0.0233918	0.0204678	0.0175439	0.0175439	0.0175439	0.0175439	0.0175439	0.0146199	0.00877193	0.00877193	0.00877193	0.00584795	0.00584795	0.00584795	0.00584795	0.00584795	0.00584795	0.00584795	0.00584795	0.00584795	0.00584795	0.00584795	0.00584795	0.00584795	0.00584795	0.00584795	0.00584795	0.00584795	0.00584795	0.00584795
	1	0.883041	0.27193	0.163743	0.114035	0.0730994	0.0467836	0.0380117	0.0350877	0.0321637	0.0292398	0.0292398	0.0292398	0.0292398	0.0263158	0.0233918	0.0233918	0.0233918	0.0233918	0.0204678	0.0204678	0.0175439	0.0175439	0.0146199	0.0146199	0.0146199	0.0116959	0.0116959	0.0116959	0.00584795	0.00584795	0.00584795	0.00584795	0.00584795	0.00584795	0.00584795	0.00584795	0.00584795	0.00584795	0.00584795	0.00584795	0.00584795	0.00584795	0.00584795	0.00584795	0.00584795	0.00584795	0.00584795	0.00584795
	1	0.878613	0.251445	0.147399	0.101156	0.0606936	0.0462428	0.0433526	0.0375723	0.0317919	0.0260116	0.0260116	0.0260116	0.0260116	0.0260116	0.0231214	0.0231214	0.0231214	0.0231214	0.0231214	0.0231214	0.0231214	0.017341	0.017341	0.017341	0.0144509	0.0115607	0.0115607	0.0115607	0.00578035	0.00578035	0.00578035	0.00578035	0.00578035	0.00578035	0.00578035	0.00578035	0.00578035	0.00578035	0.00578035	0.00578035	0.00578035	0.00578035	0.00578035	0.00578035	0.00578035	0.00578035	0.00578035	0.00578035
	1	0.883041	0.269006	0.152047	0.0964912	0.0701754	0.0438596	0.0409357	0.0350877	0.0321637	0.0292398	0.0292398	0.0292398	0.0292398	0.0263158	0.0263158	0.0233918	0.0233918	0.0233918	0.0233918	0.0204678	0.0175439	0.0175439	0.0175439	0.0175439	0.0175439	0.0146199	0.00877193	0.00877193	0.00877193	0.00584795	0.00584795	0.00584795	0.00584795	0.00584795	0.00584795	0.00584795	0.00584795	0.00584795	0.00584795	0.00584795	0.00584795	0.00584795	0.00584795	0.00584795	0.00584795	0.00584795	0.00584795	0.00584795
	1	0.904372	0.273224	0.163934	0.125683	0.0819672	0.0491803	0.0437158	0.0409836	0.0382514	0.0273224	0.0273224	0.0273224	0.0245902	0.0245902	0.0245902	0.0245902	0.0245902	0.0245902	0.0218579	0.0218579	0.0191257	0.0163934	0.0163934	0.0163934	0.0163934	0.0163934	0.0163934	0.0136612	0.010929	0.010929	0.00819672	0.00819672	0.00546448	0.00546448	0.00546448	0.00546448	0.00546448	0.00546448	0.00546448	0.00546448	0.00546448	0.00546448	0.00546448	0.00546448	0.00546448	0.00546448	0.00546448	0.00546448
	1	0.884956	0.262537	0.168142	0.109145	0.0619469	0.0501475	0.0442478	0.0383481	0.0324484	0.0294985	0.0294985	0.0294985	0.0294985	0.0294985	0.0294985	0.0265487	0.0235988	0.0235988	0.0235988	0.020649	0.020649	0.0176991	0.0176991	0.0176991	0.0147493	0.0147493	0.00884956	0.00884956	0.00884956	0.00589971	0.00589971	0.00589971	0.00589971	0.00589971	0.00589971	0.00589971	0.00589971	0.00589971	0.00589971	0.00589971	0.00589971	0.00589971	0.00589971	0.00589971	0.00589971	0.00589971	0.00589971	0.00589971
	1	0.901099	0.266484	0.159341	0.0989011	0.0659341	0.0521978	0.043956	0.0412088	0.0412088	0.032967	0.032967	0.032967	0.0274725	0.0274725	0.0247253	0.0247253	0.0247253	0.0247253	0.0247253	0.0247253	0.0247253	0.021978	0.0192308	0.0192308	0.0192308	0.0192308	0.0164835	0.010989	0.00824176	0.00549451	0.00549451	0.00549451	0.00549451	0.00549451	0.00549451	0.00549451	0.00549451	0.00549451	0.00549451	0.00549451	0.00549451	0.00549451	0.00549451	0.00549451	0.00549451	0.00549451	0.00549451	0.00549451
	1	0.884058	0.266667	0.162319	0.110145	0.0695652	0.0521739	0.0376812	0.0347826	0.0289855	0.0289855	0.0289855	0.0289855	0.026087	0.026087	0.026087	0.0231884	0.0231884	0.0231884	0.0231884	0.0231884	0.0202899	0.0202899	0.0173913	0.0144928	0.0144928	0.0115942	0.0115942	0.00869565	0.00869565	0.0057971	0.0057971	0.0057971	0.0057971	0.0057971	0.0057971	0.0057971	0.0057971	0.0057971	0.0057971	0.0057971	0.0057971	0.0057971	0.0057971	0.0057971	0.0057971	0.0057971	0.0057971	0.0057971
	1	0.89589	0.260274	0.150685	0.115068	0.0712329	0.0547945	0.0438356	0.0410959	0.0356164	0.0356164	0.0328767	0.0328767	0.0273973	0.0273973	0.0273973	0.0246575	0.0246575	0.0246575	0.0246575	0.0246575	0.0246575	0.0246575	0.0219178	0.0191781	0.0191781	0.0164384	0.0164384	0.0109589	0.00821918	0.00547945	0.00547945	0.00547945	0.00547945	0.00547945	0.00547945	0.00547945	0.00547945	0.00547945	0.00547945	0.00547945	0.00547945	0.00547945	0.00547945	0.00547945	0.00547945	0.00547945	0.00547945	0.00547945
	1	0.888563	0.26393	0.16129	0.102639	0.0674487	0.0498534	0.0439883	0.0381232	0.0293255	0.0293255	0.0293255	0.0293255	0.026393	0.026393	0.0234604	0.0234604	0.0234604	0.0234604	0.0234604	0.0205279	0.0175953	0.0175953	0.0175953	0.0146628	0.0146628	0.0117302	0.0117302	0.00879765	0.00879765	0.0058651	0.0058651	0.0058651	0.0058651	0.0058651	0.0058651	0.0058651	0.0058651	0.0058651	0.0058651	0.0058651	0.0058651	0.0058651	0.0058651	0.0058651	0.0058651	0.0058651	0.0058651	0.0058651
	1	0.889205	0.258523	0.159091	0.102273	0.0681818	0.0539773	0.0426136	0.0340909	0.0340909	0.0284091	0.0284091	0.0284091	0.0284091	0.0255682	0.0227273	0.0227273	0.0227273	0.0198864	0.0198864	0.0170455	0.0170455	0.0170455	0.0142045	0.0142045	0.0113636	0.0113636	0.0113636	0.0113636	0.00568182	0.00568182	0.00568182	0.00568182	0.00568182	0.00568182	0.00568182	0.00568182	0.00568182	0.00568182	0.00568182	0.00568182	0.00568182	0.00568182	0.00568182	0.00568182	0.00568182	0.00568182	0.00568182	0.00568182
	1	0.901449	0.263768	0.156522	0.104348	0.0782609	0.0521739	0.0463768	0.0463768	0.0376812	0.0347826	0.0347826	0.0347826	0.0289855	0.0289855	0.026087	0.026087	0.026087	0.026087	0.026087	0.026087	0.0202899	0.0202899	0.0202899	0.0173913	0.0173913	0.0144928	0.0144928	0.00869565	0.00869565	0.0057971	0.0057971	0.0057971	0.0057971	0.0057971	0.0057971	0.0057971	0.0057971	0.0057971	0.0057971	0.0057971	0.0057971	0.0057971	0.0057971	0.0057971	0.0057971	0.0057971	0.0057971	0.0057971
	1	0.885196	0.268882	0.163142	0.102719	0.060423	0.0483384	0.0453172	0.0332326	0.0302115	0.0302115	0.0302115	0.0271903	0.0271903	0.0271903	0.0241692	0.0241692	0.0241692	0.0241692	0.0241692	0.021148	0.0181269	0.0181269	0.0181269	0.0181269	0.0151057	0.0151057	0.00906344	0.00906344	0.0060423	0.0060423	0.0060423	0.0060423	0.0060423	0.0060423	0.0060423	0.0060423	0.0060423	0.0060423	0.0060423	0.0060423	0.0060423	0.0060423	0.0060423	0.0060423	0.0060423	0.0060423	0.0060423	0.0060423
	1	0.902017	0.26513	0.15562	0.103746	0.0778098	0.0518732	0.0489914	0.0461095	0.037464	0.0345821	0.0345821	0.0345821	0.0288184	0.0288184	0.0259366	0.0259366	0.0259366	0.0259366	0.0259366	0.0259366	0.0230548	0.0201729	0.0201729	0.0201729	0.0172911	0.0144092	0.0144092	0.00864553	0.00576369	0.00576369	0.00576369	0.00576369	0.00576369	0.00576369	0.00576369	0.00576369	0.00576369	0.00576369	0.00576369	0.00576369	0.00576369	0.00576369	0.00576369	0.00576369	0.00576369	0.00576369	0.00576369	0.00576369
	1	0.895954	0.254335	0.150289	0.109827	0.0780347	0.0578035	0.0491329	0.0462428	0.0404624	0.0375723	0.0346821	0.0346821	0.0289017	0.0289017	0.0289017	0.0260116	0.0260116	0.0260116	0.0260116	0.0260116	0.0231214	0.0202312	0.0202312	0.0202312	0.0202312	0.017341	0.0144509	0.00578035	0.00578035	0.00578035	0.00578035	0.00578035	0.00578035	0.00578035	0.00578035	0.00578035	0.00578035	0.00578035	0.00578035	0.00578035	0.00578035	0.00578035	0.00578035	0.00578035	0.00578035	0.00578035	0.00578035	0.00578035
	1	0.898017	0.260623	0.155807	0.113314	0.0793201	0.0509915	0.0481586	0.0453258	0.0396601	0.0339943	0.0339943	0.0339943	0.0283286	0.0283286	0.0283286	0.0254958	0.0254958	0.0254958	0.0254958	0.0254958	0.0254958	0.0226629	0.01983	0.01983	0.0169972	0.0169972	0.0169972	0.0141643	0.00566572	0.00566572	0.00566572	0.00566572	0.00566572	0.00566572	0.00566572	0.00566572	0.00566572	0.00566572	0.00566572	0.00566572	0.00566572	0.00566572	0.00566572	0.00566572	0.00566572	0.00566572	0.00566572	0.00566572
	1	0.876923	0.270769	0.156923	0.0892308	0.0553846	0.0523077	0.0430769	0.0369231	0.0307692	0.0307692	0.0307692	0.0276923	0.0276923	0.0276923	0.0276923	0.0246154	0.0246154	0.0246154	0.0246154	0.0246154	0.0246154	0.0215385	0.0153846	0.0153846	0.0153846	0.0123077	0.0123077	0.00615385	0.00615385	0.00615385	0.00615385	0.00615385	0.00615385	0.00615385	0.00615385	0.00615385	0.00615385	0.00615385	0.00615385	0.00615385	0.00615385	0.00615385	0.00615385	0.00615385	0.00615385	0.00615385	0.00615385	0.00615385
	1	0.887931	0.264368	0.163793	0.109195	0.0603448	0.0488506	0.0431034	0.0373563	0.0287356	0.0287356	0.0287356	0.0258621	0.0258621	0.0258621	0.0229885	0.0229885	0.0229885	0.0229885	0.0201149	0.0172414	0.0172414	0.0172414	0.0143678	0.0143678	0.0114943	0.0114943	0.0114943	0.0114943	0.00862069	0.00574713	0.00574713	0.00574713	0.00574713	0.00574713	0.00574713	0.00574713	0.00574713	0.00574713	0.00574713	0.00574713	0.00574713	0.00574713	0.00574713	0.00574713	0.00574713	0.00574713	0.00574713	0.00574713
	1	0.885294	0.252941	0.161765	0.111765	0.0705882	0.0529412	0.0441176	0.0382353	0.0294118	0.0294118	0.0294118	0.0264706	0.0264706	0.0264706	0.0235294	0.0235294	0.0235294	0.0235294	0.0235294	0.0235294	0.0205882	0.0176471	0.0147059	0.0147059	0.0147059	0.0117647	0.0117647	0.0117647	0.00588235	0.00588235	0.00588235	0.00588235	0.00588235	0.00588235	0.00588235	0.00588235	0.00588235	0.00588235	0.00588235	0.00588235	0.00588235	0.00588235	0.00588235	0.00588235	0.00588235	0.00588235	0.00588235	0.00588235
	1	0.898017	0.260623	0.152975	0.107649	0.0793201	0.0566572	0.0481586	0.0368272	0.0368272	0.0368272	0.0339943	0.0339943	0.0283286	0.0283286	0.0283286	0.0254958	0.0254958	0.0254958	0.0254958	0.0254958	0.0226629	0.0226629	0.01983	0.01983	0.01983	0.0141643	0.0113314	0.00849858	0.00849858	0.00849858	0.00849858	0.00566572	0.00566572	0.00566572	0.00566572	0.00566572	0.00566572	0.00566572	0.00566572	0.00566572	0.00566572	0.00566572	0.00566572	0.00566572	0.00566572	0.00566572	0.00566572	0.00566572
	1	0.88685	0.269113	0.171254	0.116208	0.058104	0.0519878	0.0428135	0.0366972	0.030581	0.030581	0.030581	0.030581	0.030581	0.030581	0.030581	0.0244648	0.0244648	0.0244648	0.0244648	0.0214067	0.0183486	0.0183486	0.0183486	0.0183486	0.0152905	0.0152905	0.00917431	0.00917431	0.00611621	0.00611621	0.00611621	0.00611621	0.00611621	0.00611621	0.00611621	0.00611621	0.00611621	0.00611621	0.00611621	0.00611621	0.00611621	0.00611621	0.00611621	0.00611621	0.00611621	0.00611621	0.00611621	0.00611621
	1	0.885093	0.273292	0.158385	0.0962733	0.0621118	0.0496894	0.0434783	0.0310559	0.0310559	0.0279503	0.0279503	0.0279503	0.0279503	0.0279503	0.0248447	0.0248447	0.0248447	0.0248447	0.0248447	0.0248447	0.0248447	0.0217391	0.015528	0.015528	0.015528	0.00931677	0.00931677	0.00931677	0.00621118	0.00621118	0.00621118	0.00621118	0.00621118	0.00621118	0.00621118	0.00621118	0.00621118	0.00621118	0.00621118	0.00621118	0.00621118	0.00621118	0.00621118	0.00621118	0.00621118	0.00621118	0.00310559	0.00310559
	1	0.896458	0.256131	0.147139	0.0980926	0.0626703	0.0544959	0.0490463	0.0435967	0.0354223	0.0354223	0.0326975	0.0326975	0.027248	0.027248	0.027248	0.0245232	0.0245232	0.0245232	0.0245232	0.0245232	0.0217984	0.0217984	0.0217984	0.0190736	0.0163488	0.013624	0.013624	0.00817439	0.00817439	0.00544959	0.00544959	0.00544959	0.00544959	0.00544959	0.00544959	0.00544959	0.00544959	0.00544959	0.00544959	0.00544959	0.00544959	0.00544959	0.00544959	0.00544959	0.00544959	0.00544959	0.00544959	0.00544959
	1	0.881844	0.259366	0.144092	0.0951009	0.0605187	0.0489914	0.0432277	0.037464	0.0345821	0.0259366	0.0259366	0.0259366	0.0259366	0.0259366	0.0259366	0.0230548	0.0230548	0.0230548	0.0201729	0.0201729	0.0172911	0.0172911	0.0172911	0.0172911	0.0115274	0.0115274	0.0115274	0.00864553	0.00864553	0.00576369	0.00576369	0.00576369	0.00576369	0.00576369	0.00576369	0.00576369	0.00576369	0.00576369	0.00576369	0.00576369	0.00576369	0.00576369	0.00576369	0.00576369	0.00576369	0.00576369	0.00576369	0.00576369
	1	0.899721	0.270195	0.153203	0.103064	0.0696379	0.0557103	0.0473538	0.0417827	0.0362117	0.0362117	0.0334262	0.0334262	0.0278552	0.0278552	0.0278552	0.0250696	0.0250696	0.0250696	0.0250696	0.0250696	0.0222841	0.0222841	0.0194986	0.0194986	0.0194986	0.0139276	0.0139276	0.0111421	0.00557103	0.00557103	0.00557103	0.00557103	0.00557103	0.00557103	0.00557103	0.00557103	0.00557103	0.00557103	0.00557103	0.00557103	0.00557103	0.00557103	0.00557103	0.00557103	0.00557103	0.00557103	0.00557103	0.00557103
	1	0.901639	0.26776	0.169399	0.114754	0.0765027	0.0491803	0.0382514	0.0355191	0.0327869	0.0273224	0.0273224	0.0245902	0.0245902	0.0245902	0.0245902	0.0245902	0.0245902	0.0245902	0.0218579	0.0218579	0.0191257	0.0163934	0.0163934	0.0163934	0.0163934	0.0163934	0.0163934	0.010929	0.00546448	0.00546448	0.00546448	0.00546448	0.00546448	0.00546448	0.00546448	0.00546448	0.00546448	0.00546448	0.00546448	0.00546448	0.00546448	0.00546448	0.00546448	0.00546448	0.00546448	0.00546448	0.00546448	0.00546448
	1	0.894737	0.249307	0.152355	0.102493	0.0637119	0.0526316	0.0498615	0.0415512	0.0387812	0.033241	0.033241	0.033241	0.0277008	0.0277008	0.0249307	0.0249307	0.0249307	0.0249307	0.0249307	0.0249307	0.0221607	0.0221607	0.0221607	0.0193906	0.0138504	0.0138504	0.0138504	0.00831025	0.00831025	0.00554017	0.00554017	0.00554017	0.00554017	0.00554017	0.00554017	0.00554017	0.00554017	0.00554017	0.00554017	0.00554017	0.00554017	0.00554017	0.00554017	0.00554017	0.00554017	0.00554017	0.00554017	0.00554017
	1	0.895317	0.269972	0.15978	0.115702	0.0633609	0.0440771	0.0385675	0.0330579	0.0275482	0.0247934	0.0247934	0.0220386	0.0220386	0.0220386	0.0220386	0.0220386	0.0220386	0.0220386	0.0220386	0.0220386	0.0192837	0.0165289	0.0165289	0.0137741	0.0137741	0.0137741	0.0110193	0.00826446	0.00550964	0.00550964	0.00550964	0.00550964	0.00550964	0.00550964	0.00550964	0.00550964	0.00550964	0.00550964	0.00550964	0.00550964	0.00550964	0.00550964	0.00550964	0.00550964	0.00550964	0.00550964	0.00550964	0.00550964
	1	0.893293	0.286585	0.164634	0.112805	0.0792683	0.054878	0.0396341	0.0365854	0.0365854	0.0304878	0.0304878	0.0304878	0.0304878	0.0304878	0.027439	0.027439	0.0243902	0.0243902	0.0243902	0.0213415	0.0213415	0.0213415	0.0182927	0.0182927	0.0182927	0.0182927	0.0182927	0.0121951	0.0121951	0.00914634	0.00609756	0.00609756	0.00609756	0.00609756	0.00609756	0.00609756	0.00609756	0.00609756	0.00609756	0.00609756	0.00609756	0.00609756	0.00609756	0.00609756	0.00609756	0.00609756	0.00609756	0.00609756
	1	0.908854	0.276042	0.164062	0.117188	0.0729167	0.0546875	0.0416667	0.0390625	0.0364583	0.03125	0.03125	0.03125	0.0234375	0.0234375	0.0234375	0.0234375	0.0234375	0.0234375	0.0234375	0.0234375	0.0208333	0.0182292	0.015625	0.015625	0.015625	0.015625	0.015625	0.0130208	0.0104167	0.0104167	0.0078125	0.00520833	0.00520833	0.00520833	0.00520833	0.00520833	0.00520833	0.00520833	0.00520833	0.00520833	0.00520833	0.00520833	0.00520833	0.00520833	0.00520833	0.00520833	0.00520833	0.00520833
	1	0.88024	0.284431	0.167665	0.10479	0.0748503	0.0479042	0.0389222	0.0359281	0.0299401	0.0299401	0.0299401	0.0299401	0.0299401	0.0269461	0.0239521	0.0239521	0.0239521	0.0239521	0.0239521	0.0209581	0.0149701	0.0149701	0.0149701	0.0149701	0.0149701	0.011976	0.011976	0.011976	0.00598802	0.00598802	0.00598802	0.00598802	0.00598802	0.00598802	0.00598802	0.00598802	0.00598802	0.00598802	0.00598802	0.00598802	0.00598802	0.00598802	0.00598802	0.00598802	0.00598802	0.00598802	0.00598802	0.00598802
	1	0.902507	0.253482	0.158774	0.111421	0.0779944	0.0557103	0.0473538	0.0473538	0.0417827	0.0334262	0.0334262	0.0334262	0.0278552	0.0278552	0.0250696	0.0250696	0.0250696	0.0250696	0.0250696	0.0250696	0.0194986	0.0194986	0.0194986	0.0167131	0.0167131	0.0139276	0.0139276	0.0111421	0.00835655	0.00557103	0.00557103	0.00557103	0.00557103	0.00557103	0.00557103	0.00557103	0.00557103	0.00557103	0.00557103	0.00557103	0.00557103	0.00557103	0.00557103	0.00557103	0.00557103	0.00557103	0.00557103	0.00557103
	1	0.896254	0.26513	0.15562	0.10951	0.0778098	0.054755	0.0432277	0.0432277	0.037464	0.037464	0.0345821	0.0345821	0.0288184	0.0288184	0.0259366	0.0259366	0.0259366	0.0259366	0.0259366	0.0259366	0.0230548	0.0230548	0.0201729	0.0172911	0.0172911	0.0172911	0.0144092	0.0115274	0.0115274	0.00864553	0.00864553	0.00864553	0.00576369	0.00576369	0.00576369	0.00576369	0.00576369	0.00576369	0.00576369	0.00576369	0.00576369	0.00576369	0.00576369	0.00576369	0.00576369	0.00576369	0.00576369	0.00576369
	1	0.892655	0.259887	0.161017	0.118644	0.0847458	0.0564972	0.0480226	0.0451977	0.0423729	0.0367232	0.0338983	0.0338983	0.0282486	0.0282486	0.0282486	0.0254237	0.0254237	0.0254237	0.0254237	0.0254237	0.0254237	0.019774	0.019774	0.019774	0.0169492	0.0141243	0.0141243	0.0141243	0.00847458	0.00847458	0.00564972	0.00564972	0.00564972	0.00564972	0.00564972	0.00564972	0.00564972	0.00564972	0.00564972	0.00564972	0.00564972	0.00564972	0.00564972	0.00564972	0.00564972	0.00564972	0.00564972	0.00564972
	1	0.884298	0.267218	0.14876	0.0964187	0.0661157	0.0495868	0.0330579	0.030303	0.030303	0.0275482	0.0275482	0.0275482	0.0275482	0.0275482	0.0275482	0.0247934	0.0247934	0.0220386	0.0220386	0.0220386	0.0220386	0.0192837	0.0165289	0.0165289	0.0137741	0.0137741	0.0110193	0.0110193	0.0110193	0.00550964	0.00550964	0.00550964	0.00550964	0.00550964	0.00550964	0.00550964	0.00550964	0.00550964	0.00550964	0.00550964	0.00550964	0.00550964	0.00550964	0.00550964	0.00550964	0.00550964	0.00550964	0.00550964
	1	0.898438	0.273438	0.153646	0.0911458	0.0546875	0.0442708	0.0390625	0.0338542	0.03125	0.0234375	0.0234375	0.0234375	0.0234375	0.0234375	0.0234375	0.0234375	0.0234375	0.0234375	0.0234375	0.0208333	0.0182292	0.0182292	0.0182292	0.0182292	0.015625	0.0130208	0.0130208	0.0078125	0.00520833	0.00520833	0.00520833	0.00520833	0.00520833	0.00520833	0.00520833	0.00520833	0.00520833	0.00520833	0.00520833	0.00520833	0.00520833	0.00520833	0.00520833	0.00520833	0.00520833	0.00520833	0.00520833	0.00520833
	1	0.902743	0.244389	0.162095	0.119701	0.0623441	0.0448878	0.0374065	0.0374065	0.0299252	0.0299252	0.0299252	0.0274314	0.0224439	0.0224439	0.0224439	0.0224439	0.0224439	0.0224439	0.0224439	0.0224439	0.0224439	0.0199501	0.0149626	0.0149626	0.0124688	0.0124688	0.0124688	0.0074813	0.0074813	0.00498753	0.00498753	0.00498753	0.00498753	0.00498753	0.00498753	0.00498753	0.00498753	0.00498753	0.00498753	0.00498753	0.00498753	0.00498753	0.00498753	0.00498753	0.00498753	0.00498753	0.00498753	0.00498753
	1	0.906667	0.258667	0.165333	0.12	0.072	0.0453333	0.04	0.04	0.0346667	0.0346667	0.032	0.0293333	0.024	0.024	0.024	0.024	0.024	0.024	0.0213333	0.0213333	0.0186667	0.0186667	0.016	0.016	0.016	0.016	0.0133333	0.0133333	0.0133333	0.008	0.00533333	0.00533333	0.00533333	0.00533333	0.00533333	0.00533333	0.00533333	0.00533333	0.00533333	0.00533333	0.00533333	0.00533333	0.00533333	0.00533333	0.00533333	0.00533333	0.00533333	0.00533333
	1	0.889189	0.254054	0.159459	0.118919	0.0756757	0.0540541	0.0459459	0.0432432	0.0378378	0.0324324	0.0324324	0.0324324	0.027027	0.027027	0.0243243	0.0243243	0.0243243	0.0243243	0.0243243	0.0243243	0.0243243	0.0189189	0.0189189	0.0162162	0.0135135	0.0108108	0.0108108	0.00810811	0.00810811	0.00540541	0.00540541	0.00540541	0.00540541	0.00540541	0.00540541	0.00540541	0.00540541	0.00540541	0.00540541	0.00540541	0.00540541	0.00540541	0.00540541	0.00540541	0.00540541	0.00540541	0.00540541	0.00540541
	1	0.875	0.265244	0.164634	0.10061	0.0579268	0.0457317	0.0457317	0.0457317	0.0304878	0.0304878	0.0304878	0.0304878	0.027439	0.027439	0.0243902	0.0243902	0.0243902	0.0243902	0.0243902	0.0243902	0.0213415	0.0213415	0.0152439	0.0152439	0.0152439	0.0121951	0.0121951	0.00914634	0.00609756	0.00609756	0.00609756	0.00609756	0.00609756	0.00609756	0.00609756	0.00609756	0.00609756	0.00609756	0.00609756	0.00609756	0.00609756	0.00609756	0.00609756	0.00609756	0.00609756	0.00609756	0.00609756	0.00609756
	1	0.897727	0.267045	0.167614	0.125	0.0823864	0.0539773	0.0454545	0.0426136	0.0369318	0.0369318	0.0340909	0.0340909	0.0284091	0.0284091	0.0284091	0.0284091	0.0255682	0.0255682	0.0255682	0.0227273	0.0227273	0.0198864	0.0198864	0.0198864	0.0198864	0.0170455	0.0113636	0.0113636	0.00852273	0.00852273	0.00852273	0.00568182	0.00568182	0.00568182	0.00568182	0.00568182	0.00568182	0.00568182	0.00568182	0.00568182	0.00568182	0.00568182	0.00568182	0.00568182	0.00568182	0.00568182	0.00568182	0.00568182
	1	0.905237	0.256858	0.167082	0.114713	0.0673317	0.0523691	0.0374065	0.0374065	0.0299252	0.0299252	0.0299252	0.0274314	0.0224439	0.0224439	0.0224439	0.0224439	0.0224439	0.0224439	0.0224439	0.0199501	0.0199501	0.0199501	0.0149626	0.0149626	0.0149626	0.00997506	0.00997506	0.0074813	0.0074813	0.00498753	0.00498753	0.00498753	0.00498753	0.00498753	0.00498753	0.00498753	0.00498753	0.00498753	0.00498753	0.00498753	0.00498753	0.00498753	0.00498753	0.00498753	0.00498753	0.00498753	0.00498753	0.00498753
	1	0.903896	0.257143	0.166234	0.116883	0.0675325	0.0441558	0.0363636	0.0363636	0.0311688	0.0311688	0.0311688	0.0285714	0.0233766	0.0233766	0.0233766	0.0233766	0.0233766	0.0233766	0.0233766	0.0233766	0.0181818	0.0181818	0.0155844	0.0155844	0.0155844	0.0155844	0.012987	0.00779221	0.00779221	0.00779221	0.00519481	0.00519481	0.00519481	0.00519481	0.00519481	0.00519481	0.00519481	0.00519481	0.00519481	0.00519481	0.00519481	0.00519481	0.00519481	0.00519481	0.00519481	0.00519481	0.00519481	0.00519481
	1	0.897361	0.266862	0.16129	0.108504	0.0821114	0.058651	0.0469208	0.0439883	0.0381232	0.0381232	0.0351906	0.0351906	0.0293255	0.0293255	0.026393	0.026393	0.026393	0.026393	0.026393	0.026393	0.0234604	0.0205279	0.0205279	0.0175953	0.0175953	0.0175953	0.0175953	0.0117302	0.0117302	0.00879765	0.0058651	0.0058651	0.0058651	0.0058651	0.0058651	0.0058651	0.0058651	0.0058651	0.0058651	0.0058651	0.0058651	0.0058651	0.0058651	0.0058651	0.0058651	0.0058651	0.0058651	0.0058651
	1	0.893617	0.260638	0.146277	0.101064	0.0718085	0.0505319	0.0398936	0.037234	0.0345745	0.0292553	0.0265957	0.0265957	0.0265957	0.0265957	0.0265957	0.0265957	0.0239362	0.0239362	0.0239362	0.0239362	0.0212766	0.018617	0.018617	0.0159574	0.0159574	0.0132979	0.0106383	0.0106383	0.00531915	0.00531915	0.00531915	0.00531915	0.00531915	0.00531915	0.00531915	0.00531915	0.00531915	0.00531915	0.00531915	0.00531915	0.00531915	0.00531915	0.00531915	0.00531915	0.00531915	0.00531915	0.00531915	0.00531915
	1	0.89548	0.262712	0.152542	0.101695	0.0706215	0.0536723	0.0423729	0.0423729	0.0367232	0.0367232	0.0367232	0.0338983	0.0282486	0.0282486	0.0254237	0.0254237	0.0254237	0.0254237	0.0254237	0.0254237	0.0254237	0.019774	0.019774	0.0169492	0.0169492	0.0169492	0.0169492	0.0141243	0.00847458	0.00847458	0.00564972	0.00564972	0.00564972	0.00564972	0.00564972	0.00564972	0.00564972	0.00564972	0.00564972	0.00564972	0.00564972	0.00564972	0.00564972	0.00564972	0.00564972	0.00564972	0.00564972	0.00564972
	1	0.886427	0.271468	0.157895	0.105263	0.0609418	0.0443213	0.0360111	0.033241	0.0277008	0.0249307	0.0249307	0.0221607	0.0221607	0.0221607	0.0221607	0.0221607	0.0221607	0.0221607	0.0221607	0.0221607	0.0221607	0.0193906	0.0193906	0.0138504	0.0138504	0.0138504	0.0110803	0.00831025	0.00554017	0.00554017	0.00554017	0.00554017	0.00554017	0.00554017	0.00554017	0.00554017	0.00554017	0.00554017	0.00554017	0.00554017	0.00554017	0.00554017	0.00554017	0.00554017	0.00554017	0.00554017	0.00554017	0.00554017
	1	0.893983	0.266476	0.146132	0.0945559	0.0544413	0.0515759	0.0401146	0.0401146	0.0372493	0.034384	0.0315186	0.0286533	0.0286533	0.0286533	0.0286533	0.025788	0.025788	0.0229226	0.0229226	0.0200573	0.0200573	0.0200573	0.0143266	0.0143266	0.0143266	0.0114613	0.00859599	0.00573066	0.00573066	0.00573066	0.00573066	0.00573066	0.00573066	0.00573066	0.00573066	0.00573066	0.00573066	0.00573066	0.00573066	0.00573066	0.00573066	0.00573066	0.00573066	0.00573066	0.00573066	0.00573066	0.00573066	0.00573066
	1	0.8875	0.26875	0.1625	0.125	0.078125	0.053125	0.040625	0.03125	0.03125	0.03125	0.03125	0.03125	0.03125	0.028125	0.028125	0.025	0.025	0.025	0.025	0.025	0.021875	0.01875	0.01875	0.01875	0.015625	0.0125	0.009375	0.009375	0.009375	0.00625	0.00625	0.00625	0.00625	0.00625	0.00625	0.00625	0.00625	0.00625	0.00625	0.00625	0.00625	0.00625	0.00625	0.00625	0.00625	0.00625	0.00625	0.00625
	1	0.88746	0.286174	0.167203	0.115756	0.0675241	0.0482315	0.0385852	0.0353698	0.0321543	0.0321543	0.0321543	0.0321543	0.0321543	0.0289389	0.0257235	0.0257235	0.0257235	0.0257235	0.0257235	0.022508	0.022508	0.0192926	0.0192926	0.0160772	0.0160772	0.0160772	0.0096463	0.0096463	0.00643087	0.00643087	0.00643087	0.00643087	0.00643087	0.00643087	0.00643087	0.00643087	0.00643087	0.00643087	0.00643087	0.00643087	0.00643087	0.00643087	0.00643087	0.00643087	0.00643087	0.00643087	0.00643087	0.00643087
	1	0.892958	0.264789	0.149296	0.109859	0.0732394	0.0535211	0.0478873	0.0450704	0.0422535	0.0366197	0.0338028	0.0338028	0.028169	0.028169	0.028169	0.0253521	0.0253521	0.0253521	0.0253521	0.0253521	0.0225352	0.0197183	0.0197183	0.0197183	0.0197183	0.0169014	0.0084507	0.0084507	0.0056338	0.0056338	0.0056338	0.0056338	0.0056338	0.0056338	0.0056338	0.0056338	0.0056338	0.0056338	0.0056338	0.0056338	0.0056338	0.0056338	0.0056338	0.0056338	0.0056338	0.0056338	0.0056338	0.0056338
	1	0.901596	0.279255	0.167553	0.111702	0.0691489	0.0452128	0.037234	0.0319149	0.0292553	0.0265957	0.0265957	0.0239362	0.0239362	0.0212766	0.0212766	0.0212766	0.0212766	0.018617	0.018617	0.018617	0.018617	0.018617	0.018617	0.0132979	0.0132979	0.0132979	0.00797872	0.00797872	0.00797872	0.00531915	0.00531915	0.00531915	0.00531915	0.00531915	0.00531915	0.00531915	0.00531915	0.00531915	0.00531915	0.00531915	0.00531915	0.00531915	0.00531915	0.00531915	0.00531915	0.00531915	0.00531915	0.00531915
	1	0.902256	0.245614	0.165414	0.117794	0.0651629	0.0426065	0.0401003	0.037594	0.0300752	0.0250627	0.0250627	0.0225564	0.0225564	0.0225564	0.0225564	0.0225564	0.0225564	0.0225564	0.0200501	0.0200501	0.0200501	0.0200501	0.0175439	0.0175439	0.0150376	0.0125313	0.0125313	0.0100251	0.00501253	0.00501253	0.00501253	0.00501253	0.00501253	0.00501253	0.00501253	0.00501253	0.00501253	0.00501253	0.00501253	0.00501253	0.00501253	0.00501253	0.00501253	0.00501253	0.00501253	0.00501253	0.00501253	0.00501253
	1	0.893983	0.25788	0.157593	0.114613	0.0716332	0.0458453	0.0458453	0.0372493	0.0372493	0.034384	0.0315186	0.0286533	0.0286533	0.0286533	0.025788	0.025788	0.0229226	0.0200573	0.0200573	0.0200573	0.0200573	0.0200573	0.0143266	0.0143266	0.0143266	0.0143266	0.0114613	0.0114613	0.00573066	0.00573066	0.00573066	0.00573066	0.00573066	0.00573066	0.00573066	0.00573066	0.00573066	0.00573066	0.00573066	0.00573066	0.00573066	0.00573066	0.00573066	0.00573066	0.00573066	0.00573066	0.00573066	0.00573066
	1	0.884956	0.277286	0.162242	0.112094	0.0737463	0.0471976	0.0412979	0.0324484	0.0324484	0.0294985	0.0294985	0.0294985	0.0294985	0.0265487	0.0265487	0.0235988	0.0235988	0.0235988	0.020649	0.020649	0.0176991	0.0176991	0.0147493	0.0147493	0.0147493	0.0117994	0.0117994	0.0117994	0.00589971	0.00589971	0.00589971	0.00589971	0.00589971	0.00589971	0.00589971	0.00589971	0.00589971	0.00589971	0.00589971	0.00589971	0.00589971	0.00589971	0.00589971	0.00589971	0.00589971	0.00589971	0.00589971	0.00589971
	1	0.889518	0.252125	0.155807	0.110482	0.0764873	0.0566572	0.0481586	0.0424929	0.0424929	0.0368272	0.0339943	0.0339943	0.0283286	0.0283286	0.0254958	0.0254958	0.0254958	0.0254958	0.0254958	0.0254958	0.0226629	0.01983	0.01983	0.01983	0.0169972	0.0169972	0.00849858	0.00849858	0.00849858	0.00566572	0.00566572	0.00566572	0.00566572	0.00566572	0.00566572	0.00566572	0.00566572	0.00566572	0.00566572	0.00566572	0.00566572	0.00566572	0.00566572	0.00566572	0.00566572	0.00566572	0.00566572	0.00566572
	1	0.889205	0.252841	0.150568	0.113636	0.0767045	0.0539773	0.0482955	0.0426136	0.0397727	0.0369318	0.0340909	0.0340909	0.0284091	0.0284091	0.0255682	0.0255682	0.0255682	0.0255682	0.0255682	0.0255682	0.0227273	0.0198864	0.0198864	0.0198864	0.0170455	0.0142045	0.0113636	0.00852273	0.00852273	0.00568182	0.00568182	0.00568182	0.00568182	0.00568182	0.00568182	0.00568182	0.00568182	0.00568182	0.00568182	0.00568182	0.00568182	0.00568182	0.00568182	0.00568182	0.00568182	0.00568182	0.00568182	0.00568182
	1	0.894587	0.264957	0.165242	0.102564	0.0712251	0.0541311	0.045584	0.045584	0.037037	0.034188	0.031339	0.02849	0.02849	0.02849	0.02849	0.025641	0.025641	0.025641	0.025641	0.022792	0.022792	0.019943	0.017094	0.017094	0.017094	0.017094	0.014245	0.011396	0.00854701	0.00569801	0.00569801	0.00569801	0.00569801	0.00569801	0.00569801	0.00569801	0.00569801	0.00569801	0.00569801	0.00569801	0.00569801	0.00569801	0.00569801	0.00569801	0.00569801	0.00569801	0.00569801	0.00569801
	1	0.892045	0.258523	0.15625	0.113636	0.0710227	0.0454545	0.0454545	0.0397727	0.0369318	0.03125	0.03125	0.0284091	0.0284091	0.0284091	0.0255682	0.0255682	0.0227273	0.0198864	0.0198864	0.0198864	0.0198864	0.0198864	0.0170455	0.0142045	0.0142045	0.0142045	0.0113636	0.0113636	0.00568182	0.00568182	0.00568182	0.00568182	0.00568182	0.00568182	0.00568182	0.00568182	0.00568182	0.00568182	0.00568182	0.00568182	0.00568182	0.00568182	0.00568182	0.00568182	0.00568182	0.00568182	0.00568182	0.00568182
	1	0.901042	0.265625	0.164062	0.104167	0.0651042	0.046875	0.0416667	0.0390625	0.03125	0.03125	0.03125	0.03125	0.0234375	0.0234375	0.0234375	0.0234375	0.0234375	0.0234375	0.0234375	0.0234375	0.0208333	0.0182292	0.015625	0.015625	0.015625	0.015625	0.0130208	0.0104167	0.0104167	0.0078125	0.0078125	0.00520833	0.00520833	0.00520833	0.00520833	0.00520833	0.00520833	0.00520833	0.00520833	0.00520833	0.00520833	0.00520833	0.00520833	0.00520833	0.00520833	0.00520833	0.00520833	0.00520833
	1	0.884735	0.274143	0.165109	0.0996885	0.05919	0.0529595	0.0436137	0.0404984	0.0311526	0.0311526	0.0311526	0.0311526	0.0280374	0.0280374	0.0280374	0.0249221	0.0249221	0.0249221	0.0249221	0.0249221	0.0218069	0.0186916	0.0155763	0.0155763	0.0155763	0.0124611	0.0124611	0.00934579	0.00623053	0.00623053	0.00623053	0.00623053	0.00623053	0.00623053	0.00623053	0.00623053	0.00623053	0.00623053	0.00623053	0.00623053	0.00623053	0.00623053	0.00623053	0.00623053	0.00623053	0.00623053	0.00623053	0.00623053
	1	0.892351	0.280453	0.144476	0.0849858	0.0679887	0.0538244	0.0453258	0.0368272	0.0339943	0.0339943	0.0311615	0.0283286	0.0283286	0.0283286	0.0254958	0.0254958	0.0226629	0.0226629	0.0226629	0.0226629	0.01983	0.0169972	0.0169972	0.0169972	0.0169972	0.0169972	0.0113314	0.0113314	0.00566572	0.00566572	0.00566572	0.00566572	0.00566572	0.00566572	0.00566572	0.00566572	0.00566572	0.00566572	0.00566572	0.00566572	0.00566572	0.00566572	0.00566572	0.00566572	0.00566572	0.00566572	0.00566572	0.00566572
	1	0.890805	0.258621	0.155172	0.0890805	0.0632184	0.0488506	0.0488506	0.0431034	0.0373563	0.0344828	0.0344828	0.0344828	0.0287356	0.0287356	0.0258621	0.0258621	0.0258621	0.0258621	0.0258621	0.0258621	0.0229885	0.0229885	0.0172414	0.0172414	0.0143678	0.0143678	0.00862069	0.00862069	0.00574713	0.00574713	0.00574713	0.00574713	0.00574713	0.00574713	0.00574713	0.00574713	0.00574713	0.00574713	0.00574713	0.00574713	0.00574713	0.00574713	0.00574713	0.00574713	0.00574713	0.00574713	0.00574713	0.00574713
	1	0.896175	0.256831	0.153005	0.117486	0.0765027	0.0546448	0.0464481	0.0437158	0.0382514	0.0355191	0.0327869	0.0327869	0.0273224	0.0273224	0.0273224	0.0245902	0.0245902	0.0245902	0.0245902	0.0218579	0.0218579	0.0191257	0.0163934	0.0163934	0.0163934	0.010929	0.010929	0.00819672	0.00546448	0.00546448	0.00546448	0.00546448	0.00546448	0.00546448	0.00546448	0.00546448	0.00546448	0.00546448	0.00546448	0.00546448	0.00546448	0.00546448	0.00546448	0.00546448	0.00546448	0.00546448	0.00546448	0.00546448
	1	0.891496	0.258065	0.155425	0.108504	0.0791789	0.0498534	0.0469208	0.0410557	0.0381232	0.0351906	0.0351906	0.0351906	0.0293255	0.0293255	0.026393	0.026393	0.026393	0.026393	0.026393	0.0234604	0.0234604	0.0234604	0.0205279	0.0205279	0.0175953	0.0175953	0.0146628	0.0117302	0.00879765	0.0058651	0.0058651	0.0058651	0.0058651	0.0058651	0.0058651	0.0058651	0.0058651	0.0058651	0.0058651	0.0058651	0.0058651	0.0058651	0.0058651	0.0058651	0.0058651	0.0058651	0.0058651	0.0058651
	1	0.888571	0.26	0.16	0.114286	0.0714286	0.0485714	0.0485714	0.0457143	0.0371429	0.0342857	0.0342857	0.0342857	0.0285714	0.0285714	0.0257143	0.0257143	0.0257143	0.0257143	0.0257143	0.0257143	0.0257143	0.0228571	0.02	0.02	0.0142857	0.0114286	0.0114286	0.00857143	0.00857143	0.00571429	0.00571429	0.00571429	0.00571429	0.00571429	0.00571429	0.00571429	0.00571429	0.00571429	0.00571429	0.00571429	0.00571429	0.00571429	0.00571429	0.00571429	0.00571429	0.00571429	0.00571429	0.00571429
	1	0.888283	0.258856	0.152589	0.0980926	0.0681199	0.0544959	0.0463215	0.0435967	0.0408719	0.0326975	0.0326975	0.0326975	0.027248	0.027248	0.0245232	0.0245232	0.0245232	0.0245232	0.0245232	0.0245232	0.0217984	0.0217984	0.0190736	0.0190736	0.0190736	0.013624	0.013624	0.0108992	0.00544959	0.00544959	0.00544959	0.00544959	0.00544959	0.00544959	0.00544959	0.00544959	0.00544959	0.00544959	0.00544959	0.00544959	0.00544959	0.00544959	0.00544959	0.00544959	0.00544959	0.00544959	0.00544959	0.00544959
	1	0.886486	0.264865	0.148649	0.0972973	0.0648649	0.0486486	0.0405405	0.0351351	0.0351351	0.027027	0.027027	0.027027	0.027027	0.027027	0.027027	0.0243243	0.0243243	0.0243243	0.0243243	0.0243243	0.0243243	0.0189189	0.0162162	0.0162162	0.0135135	0.0135135	0.0108108	0.0108108	0.0108108	0.00540541	0.00540541	0.00540541	0.00540541	0.00540541	0.00540541	0.00540541	0.00540541	0.00540541	0.00540541	0.00540541	0.00540541	0.00540541	0.00540541	0.00540541	0.00540541	0.00540541	0.00540541	0.00540541
	1	0.901408	0.264789	0.157746	0.104225	0.0704225	0.0507042	0.0478873	0.0422535	0.0394366	0.0338028	0.0338028	0.0338028	0.028169	0.028169	0.0253521	0.0253521	0.0253521	0.0253521	0.0253521	0.0253521	0.0225352	0.0225352	0.0197183	0.0197183	0.0169014	0.0169014	0.0112676	0.0084507	0.0084507	0.0056338	0.0056338	0.0056338	0.0056338	0.0056338	0.0056338	0.0056338	0.0056338	0.0056338	0.0056338	0.0056338	0.0056338	0.0056338	0.0056338	0.0056338	0.0056338	0.0056338	0.0056338	0.0056338
	1	0.884058	0.257971	0.150725	0.104348	0.0637681	0.0492754	0.0434783	0.0347826	0.0318841	0.026087	0.026087	0.026087	0.026087	0.026087	0.026087	0.0231884	0.0231884	0.0231884	0.0231884	0.0202899	0.0173913	0.0173913	0.0144928	0.0144928	0.0115942	0.0115942	0.0115942	0.00869565	0.00869565	0.0057971	0.0057971	0.0057971	0.0057971	0.0057971	0.0057971	0.0057971	0.0057971	0.0057971	0.0057971	0.0057971	0.0057971	0.0057971	0.0057971	0.0057971	0.0057971	0.0057971	0.0057971	0.0057971
	1	0.898123	0.270777	0.144772	0.104558	0.0723861	0.0509383	0.0455764	0.0428954	0.0375335	0.0348525	0.0348525	0.0321716	0.0268097	0.0268097	0.0268097	0.0268097	0.0241287	0.0241287	0.0241287	0.0214477	0.0214477	0.0187668	0.0187668	0.0187668	0.0187668	0.0160858	0.0134048	0.0107239	0.0107239	0.0080429	0.0080429	0.0080429	0.00536193	0.00536193	0.00536193	0.00536193	0.00536193	0.00536193	0.00536193	0.00536193	0.00536193	0.00536193	0.00536193	0.00536193	0.00536193	0.00536193	0.00536193	0.00536193
	1	0.904509	0.265252	0.177719	0.127321	0.0742706	0.0530504	0.0424403	0.0344828	0.0318302	0.0265252	0.0265252	0.0238727	0.0238727	0.0238727	0.0238727	0.0238727	0.0238727	0.0238727	0.0212202	0.0185676	0.0185676	0.0185676	0.0159151	0.0159151	0.0159151	0.0159151	0.0132626	0.0106101	0.0106101	0.00530504	0.00530504	0.00530504	0.00530504	0.00530504	0.00530504	0.00530504	0.00530504	0.00530504	0.00530504	0.00530504	0.00530504	0.00530504	0.00530504	0.00530504	0.00530504	0.00530504	0.00530504	0.00530504
	1	0.889807	0.275482	0.15427	0.0964187	0.0661157	0.0495868	0.0358127	0.0330579	0.030303	0.0275482	0.0275482	0.0275482	0.0275482	0.0275482	0.0275482	0.0247934	0.0247934	0.0247934	0.0220386	0.0192837	0.0192837	0.0192837	0.0192837	0.0137741	0.0137741	0.0137741	0.0110193	0.0110193	0.00826446	0.00550964	0.00550964	0.00550964	0.00550964	0.00550964	0.00550964	0.00550964	0.00550964	0.00550964	0.00550964	0.00550964	0.00550964	0.00550964	0.00550964	0.00550964	0.00550964	0.00550964	0.00550964	0.00550964
	1	0.892183	0.256065	0.167116	0.113208	0.0754717	0.0566038	0.0485175	0.0404313	0.0377358	0.0350404	0.032345	0.032345	0.0269542	0.0269542	0.0269542	0.0242588	0.0242588	0.0242588	0.0242588	0.0242588	0.0242588	0.0188679	0.0161725	0.0161725	0.0134771	0.0134771	0.0134771	0.0107817	0.0107817	0.00539084	0.00539084	0.00539084	0.00539084	0.00539084	0.00539084	0.00539084	0.00539084	0.00539084	0.00539084	0.00539084	0.00539084	0.00539084	0.00539084	0.00539084	0.00539084	0.00539084	0.00539084	0.00539084
	1	0.883382	0.268222	0.148688	0.0991254	0.0641399	0.0495627	0.0437318	0.0408163	0.03207	0.0291545	0.0291545	0.0291545	0.0262391	0.0262391	0.0262391	0.0262391	0.0233236	0.0233236	0.0174927	0.0174927	0.0174927	0.0174927	0.0145773	0.0145773	0.0116618	0.0116618	0.0116618	0.0116618	0.0058309	0.0058309	0.0058309	0.0058309	0.0058309	0.0058309	0.0058309	0.0058309	0.0058309	0.0058309	0.0058309	0.0058309	0.0058309	0.0058309	0.0058309	0.0058309	0.0058309	0.0058309	0.0058309	0.0058309
	1	0.890855	0.268437	0.156342	0.0943953	0.0678466	0.0560472	0.0471976	0.0412979	0.0324484	0.0324484	0.0294985	0.0265487	0.0265487	0.0265487	0.0235988	0.0235988	0.0235988	0.0235988	0.0235988	0.0235988	0.0235988	0.0176991	0.0176991	0.0176991	0.0176991	0.0176991	0.0117994	0.0117994	0.00589971	0.00589971	0.00589971	0.00589971	0.00589971	0.00589971	0.00589971	0.00589971	0.00589971	0.00589971	0.00589971	0.00589971	0.00589971	0.00589971	0.00589971	0.00589971	0.00589971	0.00589971	0.00589971	0.00589971
	1	0.896648	0.251397	0.170391	0.120112	0.0726257	0.0418994	0.0363128	0.0307263	0.0307263	0.0251397	0.0251397	0.0223464	0.0223464	0.0223464	0.0223464	0.0223464	0.0223464	0.0223464	0.0223464	0.0223464	0.0167598	0.0167598	0.0167598	0.0167598	0.0167598	0.0139665	0.0111732	0.0111732	0.00558659	0.00558659	0.00558659	0.00558659	0.00558659	0.00558659	0.00558659	0.00558659	0.00558659	0.00558659	0.00558659	0.00558659	0.00558659	0.00558659	0.00558659	0.00558659	0.00558659	0.00558659	0.00558659	0.00558659
	1	0.89548	0.268362	0.152542	0.0960452	0.0706215	0.0536723	0.0423729	0.0423729	0.0367232	0.0367232	0.0367232	0.0338983	0.0282486	0.0282486	0.0254237	0.0254237	0.0254237	0.0254237	0.0254237	0.0254237	0.0254237	0.019774	0.019774	0.0169492	0.0169492	0.0169492	0.0169492	0.0141243	0.00847458	0.00847458	0.00564972	0.00564972	0.00564972	0.00564972	0.00564972	0.00564972	0.00564972	0.00564972	0.00564972	0.00564972	0.00564972	0.00564972	0.00564972	0.00564972	0.00564972	0.00564972	0.00564972	0.00564972
	1	0.888283	0.264305	0.160763	0.122616	0.0790191	0.0490463	0.0435967	0.0408719	0.0354223	0.0326975	0.0326975	0.0326975	0.027248	0.027248	0.027248	0.0245232	0.0245232	0.0245232	0.0245232	0.0245232	0.0217984	0.0217984	0.0217984	0.0163488	0.013624	0.013624	0.0108992	0.0108992	0.00544959	0.00544959	0.00544959	0.00544959	0.00544959	0.00544959	0.00544959	0.00544959	0.00544959	0.00544959	0.00544959	0.00544959	0.00544959	0.00544959	0.00544959	0.00544959	0.00544959	0.00544959	0.00544959	0.00544959
	1	0.8875	0.275	0.15625	0.11875	0.065625	0.046875	0.0375	0.03125	0.03125	0.03125	0.03125	0.03125	0.03125	0.028125	0.025	0.025	0.025	0.025	0.025	0.021875	0.021875	0.01875	0.01875	0.015625	0.015625	0.015625	0.009375	0.009375	0.00625	0.00625	0.00625	0.00625	0.00625	0.00625	0.00625	0.00625	0.00625	0.00625	0.00625	0.00625	0.00625	0.00625	0.00625	0.00625	0.00625	0.00625	0.00625	0.00625
	1	0.8875	0.275	0.15625	0.11875	0.065625	0.046875	0.0375	0.03125	0.03125	0.03125	0.03125	0.03125	0.03125	0.028125	0.025	0.025	0.025	0.025	0.025	0.021875	0.021875	0.01875	0.01875	0.015625	0.015625	0.015625	0.009375	0.009375	0.00625	0.00625	0.00625	0.00625	0.00625	0.00625	0.00625	0.00625	0.00625	0.00625	0.00625	0.00625	0.00625	0.00625	0.00625	0.00625	0.00625	0.00625	0.00625	0.00625
	1	0.908356	0.264151	0.175202	0.115903	0.0727763	0.0512129	0.0431267	0.0377358	0.0350404	0.0296496	0.0269542	0.0242588	0.0242588	0.0242588	0.0242588	0.0242588	0.0242588	0.0242588	0.0242588	0.0215633	0.0161725	0.0161725	0.0161725	0.0161725	0.0161725	0.0161725	0.0161725	0.0161725	0.0107817	0.00539084	0.00539084	0.00539084	0.00539084	0.00539084	0.00539084	0.00539084	0.00539084	0.00539084	0.00539084	0.00539084	0.00539084	0.00539084	0.00539084	0.00539084	0.00539084	0.00539084	0.00539084	0.00539084
	1	0.896458	0.264305	0.155313	0.108992	0.0735695	0.0599455	0.0435967	0.0408719	0.0354223	0.0354223	0.0326975	0.0326975	0.027248	0.027248	0.027248	0.0245232	0.0245232	0.0245232	0.0245232	0.0245232	0.0245232	0.0217984	0.0190736	0.0190736	0.0190736	0.0190736	0.0163488	0.013624	0.0108992	0.0108992	0.00817439	0.00817439	0.00544959	0.00544959	0.00544959	0.00544959	0.00544959	0.00544959	0.00544959	0.00544959	0.00544959	0.00544959	0.00544959	0.00544959	0.00544959	0.00544959	0.00544959	0.00544959
	1	0.894886	0.255682	0.147727	0.0994318	0.0681818	0.0511364	0.0454545	0.0426136	0.0397727	0.0340909	0.0340909	0.0340909	0.0284091	0.0284091	0.0255682	0.0255682	0.0255682	0.0255682	0.0255682	0.0255682	0.0255682	0.0227273	0.0198864	0.0170455	0.0170455	0.0113636	0.0113636	0.00568182	0.00568182	0.00568182	0.00568182	0.00568182	0.00568182	0.00568182	0.00568182	0.00568182	0.00568182	0.00568182	0.00568182	0.00568182	0.00568182	0.00568182	0.00568182	0.00568182	0.00568182	0.00568182	0.00568182	0.00568182
	1	0.894886	0.255682	0.147727	0.0994318	0.0681818	0.0511364	0.0454545	0.0426136	0.0397727	0.0340909	0.0340909	0.0340909	0.0284091	0.0284091	0.0255682	0.0255682	0.0255682	0.0255682	0.0255682	0.0255682	0.0255682	0.0227273	0.0198864	0.0170455	0.0170455	0.0113636	0.0113636	0.00568182	0.00568182	0.00568182	0.00568182	0.00568182	0.00568182	0.00568182	0.00568182	0.00568182	0.00568182	0.00568182	0.00568182	0.00568182	0.00568182	0.00568182	0.00568182	0.00568182	0.00568182	0.00568182	0.00568182	0.00568182
	1	0.900875	0.259475	0.16035	0.116618	0.0845481	0.058309	0.0466472	0.0437318	0.0379009	0.0349854	0.0349854	0.0349854	0.0291545	0.0291545	0.0262391	0.0262391	0.0262391	0.0262391	0.0262391	0.0233236	0.0204082	0.0204082	0.0204082	0.0174927	0.0174927	0.0174927	0.0116618	0.0116618	0.00874636	0.0058309	0.0058309	0.0058309	0.0058309	0.0058309	0.0058309	0.0058309	0.0058309	0.0058309	0.0058309	0.0058309	0.0058309	0.0058309	0.0058309	0.0058309	0.0058309	0.0058309	0.0058309	0.0058309
	1	0.892958	0.250704	0.157746	0.11831	0.0873239	0.056338	0.0450704	0.0450704	0.0394366	0.0338028	0.0338028	0.0338028	0.028169	0.028169	0.0253521	0.0253521	0.0253521	0.0253521	0.0253521	0.0225352	0.0225352	0.0197183	0.0197183	0.0169014	0.0169014	0.0169014	0.0140845	0.0112676	0.0084507	0.0056338	0.0056338	0.0056338	0.0056338	0.0056338	0.0056338	0.0056338	0.0056338	0.0056338	0.0056338	0.0056338	0.0056338	0.0056338	0.0056338	0.0056338	0.0056338	0.0056338	0.0056338	0.0056338
	1	0.887671	0.254795	0.153425	0.106849	0.0739726	0.0547945	0.0465753	0.0438356	0.0356164	0.0328767	0.0328767	0.0328767	0.0273973	0.0273973	0.0246575	0.0246575	0.0246575	0.0246575	0.0246575	0.0246575	0.0219178	0.0219178	0.0191781	0.0191781	0.0191781	0.0136986	0.0136986	0.0109589	0.00547945	0.00547945	0.00547945	0.00547945	0.00547945	0.00547945	0.00547945	0.00547945	0.00547945	0.00547945	0.00547945	0.00547945	0.00547945	0.00547945	0.00547945	0.00547945	0.00547945	0.00547945	0.00547945	0.00547945
	1	0.897959	0.265306	0.155612	0.109694	0.0612245	0.0459184	0.0382653	0.0357143	0.0306122	0.0280612	0.0255102	0.0229592	0.0229592	0.0229592	0.0204082	0.0204082	0.0204082	0.0178571	0.0178571	0.0178571	0.0153061	0.0153061	0.0127551	0.0127551	0.0127551	0.0102041	0.0102041	0.0102041	0.00765306	0.00510204	0.00510204	0.00510204	0.00510204	0.00510204	0.00510204	0.00510204	0.00510204	0.00510204	0.00510204	0.00510204	0.00510204	0.00510204	0.00510204	0.00510204	0.00510204	0.00510204	0.00510204	0.00510204
	1	0.894286	0.28	0.171429	0.117143	0.0742857	0.0542857	0.0428571	0.0342857	0.0285714	0.0257143	0.0257143	0.0228571	0.0228571	0.0228571	0.0228571	0.0228571	0.0228571	0.0228571	0.02	0.02	0.02	0.0171429	0.0171429	0.0171429	0.0171429	0.0171429	0.0114286	0.00857143	0.00857143	0.00571429	0.00571429	0.00571429	0.00571429	0.00571429	0.00571429	0.00571429	0.00571429	0.00571429	0.00571429	0.00571429	0.00571429	0.00571429	0.00571429	0.00571429	0.00571429	0.00571429	0.00571429	0.00571429
	1	0.894286	0.28	0.171429	0.117143	0.0742857	0.0542857	0.0428571	0.0342857	0.0285714	0.0257143	0.0257143	0.0228571	0.0228571	0.0228571	0.0228571	0.0228571	0.0228571	0.0228571	0.02	0.02	0.02	0.0171429	0.0171429	0.0171429	0.0171429	0.0171429	0.0114286	0.00857143	0.00857143	0.00571429	0.00571429	0.00571429	0.00571429	0.00571429	0.00571429	0.00571429	0.00571429	0.00571429	0.00571429	0.00571429	0.00571429	0.00571429	0.00571429	0.00571429	0.00571429	0.00571429	0.00571429	0.00571429
	1	0.892045	0.252841	0.153409	0.110795	0.0710227	0.0539773	0.0454545	0.0454545	0.0397727	0.0340909	0.0340909	0.0340909	0.0284091	0.0284091	0.0255682	0.0255682	0.0255682	0.0255682	0.0255682	0.0255682	0.0255682	0.0227273	0.0198864	0.0170455	0.0170455	0.0170455	0.0113636	0.0113636	0.00852273	0.00568182	0.00568182	0.00568182	0.00568182	0.00568182	0.00568182	0.00568182	0.00568182	0.00568182	0.00568182	0.00568182	0.00568182	0.00568182	0.00568182	0.00568182	0.00568182	0.00568182	0.00568182	0.00568182
	1	0.905128	0.258974	0.164103	0.1	0.0589744	0.0512821	0.0384615	0.0358974	0.0333333	0.0282051	0.025641	0.0230769	0.0230769	0.0230769	0.0230769	0.0230769	0.0230769	0.0230769	0.0230769	0.0205128	0.0179487	0.0179487	0.0153846	0.0153846	0.0153846	0.0153846	0.00769231	0.00769231	0.00769231	0.00512821	0.00512821	0.00512821	0.00512821	0.00512821	0.00512821	0.00512821	0.00512821	0.00512821	0.00512821	0.00512821	0.00512821	0.00512821	0.00512821	0.00512821	0.00512821	0.00512821	0.00512821	0.00512821
	1	0.89899	0.265152	0.164141	0.116162	0.0606061	0.0429293	0.0378788	0.0353535	0.0353535	0.0277778	0.0252525	0.0227273	0.0227273	0.0227273	0.020202	0.020202	0.020202	0.0176768	0.0176768	0.0176768	0.0151515	0.0151515	0.0126263	0.0126263	0.0126263	0.010101	0.010101	0.010101	0.00757576	0.00505051	0.00505051	0.00505051	0.00505051	0.00505051	0.00505051	0.00505051	0.00505051	0.00505051	0.00505051	0.00505051	0.00505051	0.00505051	0.00505051	0.00505051	0.00505051	0.00505051	0.00505051	0.00505051
	1	0.900256	0.253197	0.161125	0.12532	0.0690537	0.0460358	0.0383632	0.0358056	0.0332481	0.028133	0.0255754	0.0230179	0.0230179	0.0230179	0.0230179	0.0230179	0.0230179	0.0230179	0.0204604	0.0204604	0.0179028	0.0179028	0.0153453	0.0153453	0.0127877	0.0127877	0.0127877	0.0102302	0.00767263	0.00511509	0.00511509	0.00511509	0.00511509	0.00511509	0.00511509	0.00511509	0.00511509	0.00511509	0.00511509	0.00511509	0.00511509	0.00511509	0.00511509	0.00511509	0.00511509	0.00511509	0.00511509	0.00511509
	1	0.903308	0.262087	0.16285	0.109415	0.0636132	0.043257	0.0407125	0.0356234	0.0305344	0.0305344	0.0305344	0.0279898	0.0229008	0.0229008	0.0229008	0.0229008	0.0229008	0.0229008	0.0229008	0.0229008	0.0229008	0.0178117	0.0152672	0.0152672	0.0152672	0.0152672	0.0101781	0.0101781	0.00763359	0.00508906	0.00508906	0.00508906	0.00508906	0.00508906	0.00508906	0.00508906	0.00508906	0.00508906	0.00508906	0.00508906	0.00508906	0.00508906	0.00508906	0.00508906	0.00508906	0.00508906	0.00508906	0.00508906
	1	0.904393	0.263566	0.165375	0.121447	0.0775194	0.0490956	0.0439276	0.0387597	0.0361757	0.0361757	0.0335917	0.0310078	0.0232558	0.0232558	0.0232558	0.0232558	0.0232558	0.0232558	0.0232558	0.0232558	0.0206718	0.0155039	0.0155039	0.0155039	0.0155039	0.0155039	0.0155039	0.0103359	0.0103359	0.0103359	0.00516796	0.00516796	0.00516796	0.00516796	0.00516796	0.00516796	0.00516796	0.00516796	0.00516796	0.00516796	0.00516796	0.00516796	0.00516796	0.00516796	0.00516796	0.00516796	0.00516796	0.00516796
	1	0.9	0.263158	0.155263	0.105263	0.0631579	0.0421053	0.0394737	0.0368421	0.0315789	0.0315789	0.0315789	0.0315789	0.0263158	0.0263158	0.0263158	0.0263158	0.0263158	0.0236842	0.0236842	0.0236842	0.0210526	0.0184211	0.0157895	0.0157895	0.0157895	0.0157895	0.0131579	0.0105263	0.0105263	0.00789474	0.00789474	0.00789474	0.00526316	0.00526316	0.00526316	0.00526316	0.00526316	0.00526316	0.00526316	0.00526316	0.00526316	0.00526316	0.00526316	0.00526316	0.00526316	0.00526316	0.00526316	0.00526316
	1	0.906863	0.264706	0.164216	0.0931373	0.0686275	0.0539216	0.0441176	0.0367647	0.0294118	0.0294118	0.0294118	0.0269608	0.0220588	0.0220588	0.0220588	0.0220588	0.0220588	0.0220588	0.0220588	0.0220588	0.0220588	0.0196078	0.0196078	0.0171569	0.0147059	0.0122549	0.0122549	0.00980392	0.00490196	0.00490196	0.00490196	0.00490196	0.00490196	0.00490196	0.00490196	0.00490196	0.00490196	0.00490196	0.00490196	0.00490196	0.00490196	0.00490196	0.00490196	0.00490196	0.00490196	0.00490196	0.00490196	0.00490196
	1	0.891008	0.269755	0.144414	0.111717	0.0708447	0.0517711	0.0435967	0.0381471	0.0381471	0.0299728	0.027248	0.027248	0.027248	0.027248	0.027248	0.0245232	0.0245232	0.0245232	0.0245232	0.0245232	0.0190736	0.0163488	0.0163488	0.0163488	0.0163488	0.013624	0.013624	0.0108992	0.00544959	0.00544959	0.00544959	0.00544959	0.00544959	0.00544959	0.00544959	0.00544959	0.00544959	0.00544959	0.00544959	0.00544959	0.00544959	0.00544959	0.00544959	0.00544959	0.00544959	0.00544959	0.00544959	0.00544959
	1	0.890547	0.258706	0.171642	0.114428	0.0597015	0.039801	0.0348259	0.0323383	0.0298507	0.0248756	0.0248756	0.0223881	0.0223881	0.0199005	0.0199005	0.0199005	0.0199005	0.0199005	0.0174129	0.0149254	0.0149254	0.0149254	0.0149254	0.0149254	0.0149254	0.00995025	0.00995025	0.00995025	0.00497512	0.00497512	0.00497512	0.00497512	0.00497512	0.00497512	0.00497512	0.00497512	0.00497512	0.00497512	0.00497512	0.00497512	0.00497512	0.00497512	0.00497512	0.00497512	0.00497512	0.00497512	0.00497512	0.00497512
	1	0.891304	0.274457	0.171196	0.119565	0.0706522	0.0407609	0.0353261	0.0326087	0.0244565	0.0244565	0.0244565	0.0217391	0.0217391	0.0217391	0.0217391	0.0217391	0.0217391	0.0217391	0.0190217	0.0163043	0.0163043	0.0163043	0.0163043	0.013587	0.013587	0.0108696	0.0108696	0.0108696	0.00815217	0.00543478	0.00543478	0.00543478	0.00543478	0.00543478	0.00543478	0.00543478	0.00543478	0.00543478	0.00543478	0.00543478	0.00543478	0.00543478	0.00543478	0.00543478	0.00543478	0.00543478	0.00543478	0.00543478
	1	0.890578	0.270517	0.161094	0.109422	0.0547112	0.0516717	0.0455927	0.0395137	0.0303951	0.0303951	0.0303951	0.0303951	0.0303951	0.0303951	0.0303951	0.0243161	0.0243161	0.0243161	0.0243161	0.0243161	0.0212766	0.0182371	0.0151976	0.0151976	0.0151976	0.0121581	0.00911854	0.00911854	0.00607903	0.00607903	0.00607903	0.00607903	0.00607903	0.00607903	0.00607903	0.00607903	0.00607903	0.00607903	0.00607903	0.00607903	0.00607903	0.00607903	0.00607903	0.00607903	0.00607903	0.00607903	0.00607903	0.00607903
	1	0.897436	0.25641	0.159544	0.111111	0.0797721	0.0598291	0.0541311	0.042735	0.039886	0.034188	0.034188	0.034188	0.02849	0.02849	0.025641	0.025641	0.025641	0.025641	0.022792	0.022792	0.019943	0.019943	0.019943	0.019943	0.017094	0.017094	0.011396	0.011396	0.00569801	0.00569801	0.00569801	0.00569801	0.00569801	0.00569801	0.00569801	0.00569801	0.00569801	0.00569801	0.00569801	0.00569801	0.00569801	0.00569801	0.00569801	0.00569801	0.00569801	0.00569801	0.00569801	0.00569801
	1	0.887574	0.245562	0.156805	0.109467	0.0650888	0.0473373	0.0414201	0.0384615	0.035503	0.0325444	0.0295858	0.0295858	0.0295858	0.0295858	0.0266272	0.0236686	0.0236686	0.0236686	0.0236686	0.0236686	0.0207101	0.0207101	0.0177515	0.0147929	0.0147929	0.0118343	0.00887574	0.00591716	0.00591716	0.00591716	0.00591716	0.00591716	0.00591716	0.00591716	0.00591716	0.00591716	0.00591716	0.00591716	0.00591716	0.00591716	0.00591716	0.00591716	0.00591716	0.00591716	0.00591716	0.00591716	0.00591716	0.00295858
	1	0.888252	0.266476	0.160458	0.103152	0.0687679	0.0515759	0.0458453	0.0401146	0.0372493	0.034384	0.034384	0.034384	0.0286533	0.0286533	0.025788	0.025788	0.025788	0.025788	0.025788	0.025788	0.025788	0.0229226	0.0200573	0.0200573	0.0143266	0.0143266	0.0114613	0.00859599	0.00573066	0.00573066	0.00573066	0.00573066	0.00573066	0.00573066	0.00573066	0.00573066	0.00573066	0.00573066	0.00573066	0.00573066	0.00573066	0.00573066	0.00573066	0.00573066	0.00573066	0.00573066	0.00573066	0.00573066
	1	0.896254	0.26513	0.152738	0.0979827	0.0662824	0.0489914	0.0489914	0.0461095	0.0403458	0.0345821	0.0345821	0.0345821	0.0288184	0.0288184	0.0259366	0.0259366	0.0259366	0.0259366	0.0259366	0.0259366	0.0230548	0.0230548	0.0230548	0.0230548	0.0201729	0.0144092	0.0115274	0.0115274	0.00864553	0.00576369	0.00576369	0.00576369	0.00576369	0.00576369	0.00576369	0.00576369	0.00576369	0.00576369	0.00576369	0.00576369	0.00576369	0.00576369	0.00576369	0.00576369	0.00576369	0.00576369	0.00576369	0.00576369
	1	0.896458	0.258856	0.160763	0.117166	0.0708447	0.0599455	0.0490463	0.0381471	0.0354223	0.0354223	0.0326975	0.0326975	0.027248	0.027248	0.027248	0.0245232	0.0245232	0.0245232	0.0245232	0.0245232	0.0217984	0.0190736	0.0163488	0.0163488	0.0163488	0.013624	0.013624	0.0108992	0.0108992	0.00544959	0.00544959	0.00544959	0.00544959	0.00544959	0.00544959	0.00544959	0.00544959	0.00544959	0.00544959	0.00544959	0.00544959	0.00544959	0.00544959	0.00544959	0.00544959	0.00544959	0.00544959	0.00544959
	1	0.899225	0.271318	0.170543	0.0956072	0.0516796	0.0439276	0.0361757	0.0335917	0.0310078	0.0258398	0.0258398	0.0232558	0.0232558	0.0206718	0.0206718	0.0206718	0.0206718	0.0206718	0.0206718	0.0206718	0.0180879	0.0155039	0.0155039	0.0129199	0.0129199	0.0129199	0.0103359	0.00775194	0.00516796	0.00516796	0.00516796	0.00516796	0.00516796	0.00516796	0.00516796	0.00516796	0.00516796	0.00516796	0.00516796	0.00516796	0.00516796	0.00516796	0.00516796	0.00516796	0.00516796	0.00516796	0.00516796	0.00516796
	1	0.892537	0.289552	0.170149	0.0955224	0.0597015	0.0507463	0.0447761	0.041791	0.0328358	0.0298507	0.0298507	0.0298507	0.0298507	0.0298507	0.0268657	0.0268657	0.0238806	0.0238806	0.0238806	0.0238806	0.0179104	0.0179104	0.0179104	0.0179104	0.0149254	0.0149254	0.00895522	0.00895522	0.00597015	0.00597015	0.00597015	0.00597015	0.00597015	0.00597015	0.00597015	0.00597015	0.00597015	0.00597015	0.00597015	0.00597015	0.00597015	0.00597015	0.00597015	0.00597015	0.00597015	0.00597015	0.00597015	0.00597015
	1	0.892857	0.265306	0.15051	0.109694	0.0714286	0.0433673	0.0382653	0.0357143	0.0357143	0.0306122	0.0306122	0.0280612	0.0229592	0.0229592	0.0229592	0.0229592	0.0229592	0.0229592	0.0229592	0.0204082	0.0204082	0.0204082	0.0204082	0.0178571	0.0178571	0.0127551	0.0127551	0.0102041	0.00765306	0.00510204	0.00510204	0.00510204	0.00510204	0.00510204	0.00510204	0.00510204	0.00510204	0.00510204	0.00510204	0.00510204	0.00510204	0.00510204	0.00510204	0.00510204	0.00510204	0.00510204	0.00510204	0.00510204
	1	0.884498	0.267477	0.158055	0.100304	0.0638298	0.0516717	0.0425532	0.0395137	0.0334347	0.0303951	0.0303951	0.0303951	0.0273556	0.0273556	0.0273556	0.0243161	0.0243161	0.0243161	0.0243161	0.0243161	0.0243161	0.0182371	0.0182371	0.0151976	0.0151976	0.0151976	0.0151976	0.00911854	0.00911854	0.00607903	0.00607903	0.00607903	0.00607903	0.00607903	0.00607903	0.00607903	0.00607903	0.00607903	0.00607903	0.00607903	0.00607903	0.00607903	0.00607903	0.00607903	0.00607903	0.00607903	0.00607903	0.00607903
	1	0.891667	0.255556	0.144444	0.102778	0.0722222	0.0555556	0.05	0.0388889	0.0361111	0.0361111	0.0333333	0.0333333	0.0277778	0.0277778	0.0277778	0.025	0.025	0.025	0.025	0.025	0.025	0.025	0.0222222	0.0194444	0.0194444	0.0138889	0.0111111	0.00833333	0.00555556	0.00555556	0.00555556	0.00555556	0.00555556	0.00555556	0.00555556	0.00555556	0.00555556	0.00555556	0.00555556	0.00555556	0.00555556	0.00555556	0.00555556	0.00555556	0.00555556	0.00555556	0.00555556	0.00555556
	1	0.885057	0.25	0.172414	0.114943	0.0632184	0.0488506	0.0402299	0.0373563	0.0316092	0.0287356	0.0287356	0.0258621	0.0258621	0.0258621	0.0258621	0.0229885	0.0229885	0.0229885	0.0229885	0.0229885	0.0201149	0.0201149	0.0143678	0.0143678	0.0143678	0.0114943	0.0114943	0.0114943	0.00574713	0.00574713	0.00574713	0.00574713	0.00574713	0.00574713	0.00574713	0.00574713	0.00574713	0.00574713	0.00574713	0.00574713	0.00574713	0.00574713	0.00574713	0.00574713	0.00574713	0.00574713	0.00574713	0.00574713
	1	0.878049	0.265244	0.158537	0.10061	0.0640244	0.0518293	0.0396341	0.0365854	0.0304878	0.0304878	0.027439	0.027439	0.027439	0.0243902	0.0243902	0.0243902	0.0243902	0.0243902	0.0243902	0.0213415	0.0213415	0.0213415	0.0182927	0.0182927	0.0152439	0.0152439	0.00914634	0.00914634	0.00914634	0.00609756	0.00609756	0.00609756	0.00609756	0.00609756	0.00609756	0.00609756	0.00609756	0.00609756	0.00609756	0.00609756	0.00609756	0.00609756	0.00609756	0.00609756	0.00609756	0.00609756	0.00609756	0.00609756
	1	0.90625	0.268229	0.166667	0.122396	0.0677083	0.0520833	0.046875	0.0416667	0.0338542	0.03125	0.03125	0.03125	0.0234375	0.0234375	0.0234375	0.0234375	0.0234375	0.0234375	0.0234375	0.0234375	0.0208333	0.0182292	0.015625	0.015625	0.015625	0.015625	0.015625	0.0130208	0.0104167	0.0104167	0.0078125	0.00520833	0.00520833	0.00520833	0.00520833	0.00520833	0.00520833	0.00520833	0.00520833	0.00520833	0.00520833	0.00520833	0.00520833	0.00520833	0.00520833	0.00520833	0.00520833	0.00520833
	1	0.89779	0.256906	0.157459	0.110497	0.0801105	0.0497238	0.0469613	0.0414365	0.0359116	0.0331492	0.0331492	0.0331492	0.0276243	0.0276243	0.0248619	0.0248619	0.0248619	0.0248619	0.0248619	0.0248619	0.0220994	0.0165746	0.0165746	0.0165746	0.0138122	0.0110497	0.0110497	0.0110497	0.00828729	0.00552486	0.00552486	0.00552486	0.00552486	0.00552486	0.00552486	0.00552486	0.00552486	0.00552486	0.00552486	0.00552486	0.00552486	0.00552486	0.00552486	0.00552486	0.00552486	0.00552486	0.00552486	0.00552486
	1	0.890578	0.297872	0.158055	0.106383	0.0699088	0.0516717	0.0455927	0.0425532	0.0334347	0.0303951	0.0303951	0.0303951	0.0273556	0.0273556	0.0243161	0.0243161	0.0243161	0.0243161	0.0243161	0.0243161	0.0212766	0.0182371	0.0182371	0.0151976	0.0151976	0.0151976	0.00911854	0.00911854	0.00911854	0.00607903	0.00607903	0.00607903	0.00607903	0.00607903	0.00607903	0.00607903	0.00607903	0.00607903	0.00607903	0.00607903	0.00607903	0.00607903	0.00607903	0.00607903	0.00607903	0.00607903	0.00303951	0.00303951
	1	0.902579	0.26361	0.157593	0.106017	0.0716332	0.0515759	0.0458453	0.0458453	0.0429799	0.034384	0.034384	0.034384	0.0286533	0.0286533	0.025788	0.025788	0.025788	0.025788	0.025788	0.0229226	0.0229226	0.0200573	0.0200573	0.017192	0.017192	0.017192	0.0143266	0.0114613	0.00859599	0.00859599	0.00859599	0.00859599	0.00859599	0.00573066	0.00573066	0.00573066	0.00573066	0.00573066	0.00573066	0.00573066	0.00573066	0.00573066	0.00573066	0.00573066	0.00573066	0.00573066	0.00573066	0.00573066
	1	0.893064	0.263006	0.150289	0.104046	0.0722543	0.0520231	0.0491329	0.0462428	0.0375723	0.0346821	0.0346821	0.0346821	0.0289017	0.0289017	0.0260116	0.0260116	0.0260116	0.0260116	0.0260116	0.0260116	0.0231214	0.0231214	0.0231214	0.0231214	0.0202312	0.0144509	0.0144509	0.0115607	0.00867052	0.00578035	0.00578035	0.00578035	0.00578035	0.00578035	0.00578035	0.00578035	0.00578035	0.00578035	0.00578035	0.00578035	0.00578035	0.00578035	0.00578035	0.00578035	0.00578035	0.00578035	0.00578035	0.00578035
	1	0.893151	0.254795	0.145205	0.0958904	0.0739726	0.0575342	0.0493151	0.0410959	0.0383562	0.0356164	0.0356164	0.0328767	0.0273973	0.0273973	0.0273973	0.0273973	0.0246575	0.0246575	0.0246575	0.0246575	0.0219178	0.0219178	0.0191781	0.0191781	0.0191781	0.0191781	0.0136986	0.0109589	0.00821918	0.00821918	0.00547945	0.00547945	0.00547945	0.00547945	0.00547945	0.00547945	0.00547945	0.00547945	0.00547945	0.00547945	0.00547945	0.00547945	0.00547945	0.00547945	0.00547945	0.00547945	0.00547945	0.00547945
	1	0.898964	0.259067	0.173575	0.111399	0.0725389	0.0518135	0.0362694	0.0336788	0.0284974	0.0284974	0.0259067	0.0233161	0.0233161	0.0233161	0.0207254	0.0207254	0.0207254	0.0207254	0.0207254	0.0181347	0.0181347	0.015544	0.015544	0.015544	0.0129534	0.0129534	0.0103627	0.0103627	0.00777202	0.00518135	0.00518135	0.00518135	0.00518135	0.00518135	0.00518135	0.00518135	0.00518135	0.00518135	0.00518135	0.00518135	0.00518135	0.00518135	0.00518135	0.00518135	0.00518135	0.00518135	0.00518135	0.00518135
	1	0.889855	0.281159	0.165217	0.110145	0.0695652	0.057971	0.0463768	0.0463768	0.0347826	0.0318841	0.0289855	0.0289855	0.0289855	0.0289855	0.0289855	0.0289855	0.0231884	0.0231884	0.0231884	0.0202899	0.0173913	0.0173913	0.0173913	0.0173913	0.0173913	0.0173913	0.0173913	0.0115942	0.0115942	0.0057971	0.0057971	0.0057971	0.0057971	0.0057971	0.0057971	0.0057971	0.0057971	0.0057971	0.0057971	0.0057971	0.0057971	0.0057971	0.0057971	0.0057971	0.0057971	0.0057971	0.0057971	0.0057971
	1	0.885475	0.268156	0.153631	0.0977654	0.0558659	0.0446927	0.0391061	0.0363128	0.0307263	0.027933	0.027933	0.027933	0.027933	0.027933	0.0251397	0.0251397	0.0223464	0.0223464	0.0223464	0.0223464	0.0167598	0.0167598	0.0167598	0.0139665	0.0111732	0.0111732	0.0111732	0.00837989	0.00837989	0.00558659	0.00558659	0.00558659	0.00558659	0.00558659	0.00558659	0.00558659	0.00558659	0.00558659	0.00558659	0.00558659	0.00558659	0.00558659	0.00558659	0.00558659	0.00558659	0.00558659	0.00558659	0.00558659
	1	0.888041	0.264631	0.160305	0.111959	0.0636132	0.0407125	0.0356234	0.0330789	0.0305344	0.0254453	0.0254453	0.0229008	0.0229008	0.0203562	0.0203562	0.0203562	0.0203562	0.0203562	0.0178117	0.0152672	0.0152672	0.0152672	0.0152672	0.0152672	0.0152672	0.0101781	0.0101781	0.0101781	0.00508906	0.00508906	0.00508906	0.00508906	0.00508906	0.00508906	0.00508906	0.00508906	0.00508906	0.00508906	0.00508906	0.00508906	0.00508906	0.00508906	0.00508906	0.00508906	0.00508906	0.00508906	0.00508906	0.00508906
	1	0.901299	0.257143	0.163636	0.101299	0.0675325	0.0415584	0.0363636	0.0311688	0.0285714	0.0285714	0.025974	0.0233766	0.0233766	0.0233766	0.0207792	0.0207792	0.0207792	0.0181818	0.0181818	0.0181818	0.0155844	0.012987	0.012987	0.012987	0.012987	0.0103896	0.0103896	0.0103896	0.00779221	0.00519481	0.00519481	0.00519481	0.00519481	0.00519481	0.00519481	0.00519481	0.00519481	0.00519481	0.00519481	0.00519481	0.00519481	0.00519481	0.00519481	0.00519481	0.00519481	0.00519481	0.00519481	0.00519481
	1	0.89916	0.268908	0.148459	0.10084	0.070028	0.0504202	0.0448179	0.0420168	0.0392157	0.0336134	0.0336134	0.0336134	0.0280112	0.0280112	0.0252101	0.0252101	0.0252101	0.0252101	0.0252101	0.022409	0.0196078	0.0196078	0.0196078	0.0168067	0.0168067	0.0168067	0.0140056	0.0112045	0.00560224	0.00560224	0.00560224	0.00560224	0.00560224	0.00560224	0.00560224	0.00560224	0.00560224	0.00560224	0.00560224	0.00560224	0.00560224	0.00560224	0.00560224	0.00560224	0.00560224	0.00560224	0.00560224	0.00560224
	1	0.901015	0.271574	0.154822	0.111675	0.0659898	0.0456853	0.0406091	0.0380711	0.0329949	0.0279188	0.0253807	0.0228426	0.0228426	0.0228426	0.0228426	0.0228426	0.0228426	0.0228426	0.0203046	0.0203046	0.0177665	0.0177665	0.0152284	0.0152284	0.0152284	0.0126904	0.0101523	0.0101523	0.00761421	0.00507614	0.00507614	0.00507614	0.00507614	0.00507614	0.00507614	0.00507614	0.00507614	0.00507614	0.00507614	0.00507614	0.00507614	0.00507614	0.00507614	0.00507614	0.00507614	0.00507614	0.00507614	0.00507614
	1	0.89916	0.268908	0.148459	0.0980392	0.070028	0.0532213	0.0448179	0.0420168	0.0420168	0.0336134	0.0336134	0.0336134	0.0280112	0.0280112	0.0252101	0.0252101	0.0252101	0.0252101	0.0252101	0.022409	0.0196078	0.0196078	0.0196078	0.0168067	0.0168067	0.0168067	0.0140056	0.0112045	0.00560224	0.00560224	0.00560224	0.00560224	0.00560224	0.00560224	0.00560224	0.00560224	0.00560224	0.00560224	0.00560224	0.00560224	0.00560224	0.00560224	0.00560224	0.00560224	0.00560224	0.00560224	0.00560224	0.00560224
	1	0.902174	0.252717	0.163043	0.105978	0.0652174	0.0461957	0.0434783	0.0380435	0.0326087	0.0271739	0.0271739	0.0244565	0.0244565	0.0244565	0.0244565	0.0244565	0.0244565	0.0244565	0.0217391	0.0217391	0.0217391	0.0163043	0.0163043	0.013587	0.013587	0.013587	0.0108696	0.00815217	0.00543478	0.00543478	0.00543478	0.00543478	0.00543478	0.00543478	0.00543478	0.00543478	0.00543478	0.00543478	0.00543478	0.00543478	0.00543478	0.00543478	0.00543478	0.00543478	0.00543478	0.00543478	0.00543478	0.00543478
	1	0.90107	0.275401	0.165775	0.106952	0.0668449	0.0534759	0.0374332	0.0374332	0.0347594	0.0294118	0.026738	0.0240642	0.0240642	0.0240642	0.0240642	0.0240642	0.0240642	0.0240642	0.0240642	0.0213904	0.0213904	0.0160428	0.0160428	0.0160428	0.0160428	0.0160428	0.0160428	0.0160428	0.0106952	0.00802139	0.00802139	0.00534759	0.00534759	0.00534759	0.00534759	0.00534759	0.00534759	0.00534759	0.00534759	0.00534759	0.00534759	0.00534759	0.00534759	0.00534759	0.00534759	0.00534759	0.00534759	0.00534759
	1	0.908108	0.281081	0.172973	0.102703	0.0648649	0.0459459	0.0405405	0.0351351	0.0324324	0.027027	0.027027	0.0243243	0.0243243	0.0216216	0.0216216	0.0216216	0.0216216	0.0216216	0.0216216	0.0162162	0.0162162	0.0162162	0.0162162	0.0162162	0.0162162	0.0162162	0.0162162	0.0135135	0.0108108	0.00540541	0.00540541	0.00540541	0.00540541	0.00540541	0.00540541	0.00540541	0.00540541	0.00540541	0.00540541	0.00540541	0.00540541	0.00540541	0.00540541	0.00540541	0.00540541	0.00540541	0.00540541	0.00540541
	1	0.906977	0.260982	0.155039	0.126615	0.0775194	0.0439276	0.0413437	0.0361757	0.0335917	0.0335917	0.0310078	0.0284238	0.0284238	0.0284238	0.0284238	0.0232558	0.0232558	0.0232558	0.0232558	0.0232558	0.0206718	0.0180879	0.0180879	0.0180879	0.0180879	0.0180879	0.0129199	0.0103359	0.00516796	0.00516796	0.00516796	0.00516796	0.00516796	0.00516796	0.00516796	0.00516796	0.00516796	0.00516796	0.00516796	0.00516796	0.00516796	0.00516796	0.00516796	0.00516796	0.00516796	0.00516796	0.00516796	0.00516796
	1	0.897507	0.260388	0.146814	0.105263	0.0775623	0.0609418	0.0581717	0.0387812	0.0387812	0.0360111	0.0360111	0.033241	0.0277008	0.0277008	0.0277008	0.0277008	0.0249307	0.0249307	0.0249307	0.0249307	0.0249307	0.0193906	0.0193906	0.0193906	0.0193906	0.0193906	0.0166205	0.0110803	0.00554017	0.00554017	0.00554017	0.00554017	0.00554017	0.00554017	0.00554017	0.00554017	0.00554017	0.00554017	0.00554017	0.00554017	0.00554017	0.00554017	0.00554017	0.00554017	0.00554017	0.00554017	0.00554017	0.00554017
	1	0.895604	0.269231	0.167582	0.112637	0.0741758	0.0494505	0.0412088	0.0412088	0.032967	0.0274725	0.0274725	0.0274725	0.0274725	0.0274725	0.0274725	0.0274725	0.021978	0.021978	0.0192308	0.0192308	0.0137363	0.0137363	0.0137363	0.0137363	0.0137363	0.010989	0.010989	0.010989	0.00549451	0.00549451	0.00549451	0.00549451	0.00549451	0.00549451	0.00549451	0.00549451	0.00549451	0.00549451	0.00549451	0.00549451	0.00549451	0.00549451	0.00549451	0.00549451	0.00549451	0.00549451	0.00549451	0.00549451
	1	0.905405	0.272973	0.159459	0.105405	0.0756757	0.0432432	0.0351351	0.0324324	0.0297297	0.027027	0.027027	0.0243243	0.0243243	0.0216216	0.0216216	0.0216216	0.0216216	0.0216216	0.0189189	0.0189189	0.0162162	0.0162162	0.0162162	0.0162162	0.0162162	0.0162162	0.0135135	0.0108108	0.00540541	0.00540541	0.00540541	0.00540541	0.00540541	0.00540541	0.00540541	0.00540541	0.00540541	0.00540541	0.00540541	0.00540541	0.00540541	0.00540541	0.00540541	0.00540541	0.00540541	0.00540541	0.00540541	0.00540541
	1	0.887955	0.280112	0.170868	0.0952381	0.0616246	0.047619	0.0420168	0.0336134	0.0280112	0.0252101	0.0252101	0.0252101	0.022409	0.022409	0.022409	0.022409	0.022409	0.022409	0.022409	0.022409	0.0196078	0.0168067	0.0140056	0.0140056	0.0140056	0.0140056	0.00840336	0.00840336	0.00840336	0.00840336	0.00560224	0.00560224	0.00560224	0.00560224	0.00560224	0.00560224	0.00560224	0.00560224	0.00560224	0.00560224	0.00560224	0.00560224	0.00560224	0.00560224	0.00560224	0.00560224	0.00560224	0.00560224
	1	0.902632	0.271053	0.171053	0.102632	0.0684211	0.0526316	0.0447368	0.0368421	0.0263158	0.0263158	0.0236842	0.0210526	0.0210526	0.0210526	0.0210526	0.0210526	0.0210526	0.0210526	0.0210526	0.0210526	0.0157895	0.0157895	0.0131579	0.0131579	0.0131579	0.0131579	0.0105263	0.0105263	0.00789474	0.00789474	0.00526316	0.00526316	0.00526316	0.00526316	0.00526316	0.00526316	0.00526316	0.00526316	0.00526316	0.00526316	0.00526316	0.00526316	0.00526316	0.00526316	0.00526316	0.00526316	0.00526316	0.00526316
	1	0.884848	0.266667	0.160606	0.115152	0.0727273	0.0515152	0.0454545	0.0393939	0.0333333	0.030303	0.030303	0.0272727	0.0272727	0.0272727	0.0242424	0.0242424	0.0242424	0.0242424	0.0242424	0.0212121	0.0212121	0.0212121	0.0181818	0.0181818	0.0181818	0.0151515	0.00909091	0.00909091	0.00606061	0.00606061	0.00606061	0.00606061	0.00606061	0.00606061	0.00606061	0.00606061	0.00606061	0.00606061	0.00606061	0.00606061	0.00606061	0.00606061	0.00606061	0.00606061	0.00606061	0.00606061	0.00606061	0.00606061
	1	0.889503	0.287293	0.162983	0.10221	0.0662983	0.0497238	0.0331492	0.0303867	0.0303867	0.0276243	0.0276243	0.0276243	0.0276243	0.0276243	0.0276243	0.0248619	0.0248619	0.0220994	0.0220994	0.0220994	0.019337	0.019337	0.019337	0.0138122	0.0138122	0.0110497	0.0110497	0.0110497	0.00552486	0.00552486	0.00552486	0.00552486	0.00552486	0.00552486	0.00552486	0.00552486	0.00552486	0.00552486	0.00552486	0.00552486	0.00552486	0.00552486	0.00552486	0.00552486	0.00552486	0.00552486	0.00552486	0.00552486
	1	0.883382	0.262391	0.142857	0.104956	0.0758017	0.0466472	0.0379009	0.0349854	0.03207	0.0291545	0.0262391	0.0262391	0.0262391	0.0262391	0.0233236	0.0233236	0.0233236	0.0233236	0.0233236	0.0233236	0.0204082	0.0174927	0.0174927	0.0174927	0.0145773	0.0145773	0.00874636	0.00874636	0.00874636	0.0058309	0.0058309	0.0058309	0.0058309	0.0058309	0.0058309	0.0058309	0.0058309	0.0058309	0.0058309	0.0058309	0.0058309	0.0058309	0.0058309	0.0058309	0.0058309	0.0058309	0.0058309	0.0058309
	1	0.888	0.256	0.144	0.101333	0.0666667	0.0506667	0.0426667	0.032	0.032	0.032	0.032	0.0293333	0.0293333	0.0266667	0.0266667	0.0266667	0.024	0.0213333	0.0186667	0.0186667	0.016	0.016	0.016	0.0133333	0.0106667	0.0106667	0.0106667	0.0106667	0.00533333	0.00533333	0.00533333	0.00533333	0.00533333	0.00533333	0.00533333	0.00533333	0.00533333	0.00533333	0.00533333	0.00533333	0.00533333	0.00533333	0.00533333	0.00533333	0.00533333	0.00533333	0.00533333	0.00533333
	1	0.898936	0.25266	0.154255	0.114362	0.0691489	0.0452128	0.0345745	0.0345745	0.0319149	0.0265957	0.0265957	0.0239362	0.0239362	0.0239362	0.0239362	0.0239362	0.0239362	0.0239362	0.0239362	0.0212766	0.0212766	0.018617	0.018617	0.0159574	0.0159574	0.0159574	0.0132979	0.0106383	0.0106383	0.00797872	0.00797872	0.00797872	0.00531915	0.00531915	0.00531915	0.00531915	0.00531915	0.00531915	0.00531915	0.00531915	0.00531915	0.00531915	0.00531915	0.00531915	0.00531915	0.00531915	0.00531915	0.00531915
	1	0.907859	0.287263	0.162602	0.097561	0.0704607	0.0542005	0.0406504	0.0379404	0.0325203	0.0298103	0.0243902	0.0243902	0.0243902	0.0216802	0.0216802	0.0216802	0.0216802	0.0216802	0.0216802	0.0189702	0.0162602	0.0162602	0.0162602	0.0162602	0.0162602	0.0162602	0.0162602	0.0135501	0.0108401	0.00542005	0.00542005	0.00542005	0.00542005	0.00542005	0.00542005	0.00542005	0.00542005	0.00542005	0.00542005	0.00542005	0.00542005	0.00542005	0.00542005	0.00542005	0.00542005	0.00542005	0.00542005	0.00542005
	1	0.90051	0.265306	0.160714	0.114796	0.0561224	0.0459184	0.0408163	0.0357143	0.0331633	0.0280612	0.0255102	0.0229592	0.0229592	0.0229592	0.0229592	0.0229592	0.0229592	0.0229592	0.0204082	0.0204082	0.0178571	0.0178571	0.0153061	0.0153061	0.0127551	0.0127551	0.0127551	0.0102041	0.00765306	0.00510204	0.00510204	0.00510204	0.00510204	0.00510204	0.00510204	0.00510204	0.00510204	0.00510204	0.00510204	0.00510204	0.00510204	0.00510204	0.00510204	0.00510204	0.00510204	0.00510204	0.00510204	0.00510204
	1	0.892857	0.25	0.164835	0.10989	0.0769231	0.0549451	0.0467033	0.0412088	0.0384615	0.032967	0.032967	0.032967	0.0274725	0.0274725	0.0247253	0.0247253	0.0247253	0.0247253	0.0247253	0.0247253	0.021978	0.0192308	0.0164835	0.0164835	0.0137363	0.010989	0.010989	0.00824176	0.00824176	0.00549451	0.00549451	0.00549451	0.00549451	0.00549451	0.00549451	0.00549451	0.00549451	0.00549451	0.00549451	0.00549451	0.00549451	0.00549451	0.00549451	0.00549451	0.00549451	0.00549451	0.00549451	0.00549451
	1	0.895561	0.279373	0.169713	0.117493	0.0704961	0.0522193	0.0417755	0.0417755	0.0339426	0.0261097	0.0261097	0.0261097	0.0261097	0.0261097	0.0261097	0.0234987	0.0234987	0.0234987	0.0234987	0.0234987	0.0208877	0.0208877	0.0182768	0.0130548	0.0104439	0.0104439	0.0078329	0.0078329	0.0078329	0.00522193	0.00522193	0.00522193	0.00522193	0.00522193	0.00522193	0.00522193	0.00522193	0.00522193	0.00522193	0.00522193	0.00522193	0.00522193	0.00522193	0.00522193	0.00522193	0.00522193	0.00522193	0.00522193
	1	0.895561	0.279373	0.169713	0.117493	0.0704961	0.0522193	0.0417755	0.0417755	0.0339426	0.0261097	0.0261097	0.0261097	0.0261097	0.0261097	0.0261097	0.0234987	0.0234987	0.0234987	0.0234987	0.0234987	0.0208877	0.0208877	0.0182768	0.0130548	0.0104439	0.0104439	0.0078329	0.0078329	0.0078329	0.00522193	0.00522193	0.00522193	0.00522193	0.00522193	0.00522193	0.00522193	0.00522193	0.00522193	0.00522193	0.00522193	0.00522193	0.00522193	0.00522193	0.00522193	0.00522193	0.00522193	0.00522193	0.00522193
	1	0.895561	0.279373	0.169713	0.117493	0.0704961	0.0522193	0.0417755	0.0417755	0.0339426	0.0261097	0.0261097	0.0261097	0.0261097	0.0261097	0.0261097	0.0234987	0.0234987	0.0234987	0.0234987	0.0234987	0.0208877	0.0208877	0.0182768	0.0130548	0.0104439	0.0104439	0.0078329	0.0078329	0.0078329	0.00522193	0.00522193	0.00522193	0.00522193	0.00522193	0.00522193	0.00522193	0.00522193	0.00522193	0.00522193	0.00522193	0.00522193	0.00522193	0.00522193	0.00522193	0.00522193	0.00522193	0.00522193	0.00522193
	1	0.900243	0.250608	0.150852	0.121655	0.0729927	0.0510949	0.0389294	0.0364964	0.0340633	0.0316302	0.0316302	0.026764	0.026764	0.026764	0.026764	0.0218978	0.0218978	0.0218978	0.0218978	0.0218978	0.0194647	0.0194647	0.0170316	0.0170316	0.0145985	0.0121655	0.00973236	0.00973236	0.00729927	0.00486618	0.00486618	0.00486618	0.00486618	0.00486618	0.00486618	0.00486618	0.00486618	0.00486618	0.00486618	0.00486618	0.00486618	0.00486618	0.00486618	0.00486618	0.00486618	0.00486618	0.00486618	0.00486618
	1	0.897098	0.255937	0.166227	0.116095	0.0686016	0.0422164	0.0395778	0.0369393	0.0316623	0.0316623	0.0316623	0.0290237	0.0237467	0.0237467	0.0237467	0.0237467	0.0237467	0.0237467	0.0237467	0.0237467	0.0211082	0.0184697	0.0184697	0.0184697	0.0184697	0.0184697	0.0131926	0.0105541	0.0105541	0.00791557	0.00527704	0.00527704	0.00527704	0.00527704	0.00527704	0.00527704	0.00527704	0.00527704	0.00527704	0.00527704	0.00527704	0.00527704	0.00527704	0.00527704	0.00527704	0.00527704	0.00527704	0.00527704
	1	0.897638	0.257218	0.154856	0.0971129	0.0682415	0.0472441	0.0393701	0.0367454	0.0314961	0.0314961	0.0288714	0.0288714	0.0288714	0.0262467	0.0262467	0.023622	0.023622	0.023622	0.0183727	0.0183727	0.0183727	0.015748	0.015748	0.0131234	0.0104987	0.0104987	0.0104987	0.0104987	0.00787402	0.00524934	0.00524934	0.00524934	0.00524934	0.00524934	0.00524934	0.00524934	0.00524934	0.00524934	0.00524934	0.00524934	0.00524934	0.00524934	0.00524934	0.00524934	0.00524934	0.00524934	0.00524934	0.00524934
	1	0.901099	0.25	0.153846	0.107143	0.0714286	0.0549451	0.0412088	0.0412088	0.0412088	0.032967	0.032967	0.032967	0.0274725	0.0274725	0.0247253	0.0247253	0.0247253	0.0247253	0.0247253	0.0247253	0.021978	0.0192308	0.0192308	0.0164835	0.0164835	0.0164835	0.010989	0.00549451	0.00549451	0.00549451	0.00549451	0.00549451	0.00549451	0.00549451	0.00549451	0.00549451	0.00549451	0.00549451	0.00549451	0.00549451	0.00549451	0.00549451	0.00549451	0.00549451	0.00549451	0.00549451	0.00549451	0.00549451
	1	0.899135	0.282421	0.161383	0.103746	0.0634006	0.054755	0.0461095	0.0403458	0.0317003	0.0288184	0.0288184	0.0288184	0.0288184	0.0288184	0.0288184	0.0230548	0.0230548	0.0230548	0.0230548	0.0230548	0.0201729	0.0172911	0.0172911	0.0172911	0.0172911	0.0144092	0.0115274	0.00576369	0.00576369	0.00576369	0.00576369	0.00576369	0.00576369	0.00576369	0.00576369	0.00576369	0.00576369	0.00576369	0.00576369	0.00576369	0.00576369	0.00576369	0.00576369	0.00576369	0.00576369	0.00576369	0.00576369	0.00576369
	1	0.904255	0.271277	0.140957	0.106383	0.0611702	0.0452128	0.0425532	0.037234	0.0319149	0.0319149	0.0319149	0.0292553	0.0239362	0.0239362	0.0239362	0.0239362	0.0239362	0.0239362	0.0239362	0.0239362	0.0239362	0.0159574	0.0159574	0.0159574	0.0159574	0.0132979	0.0132979	0.00797872	0.00531915	0.00531915	0.00531915	0.00531915	0.00531915	0.00531915	0.00531915	0.00531915	0.00531915	0.00531915	0.00531915	0.00531915	0.00531915	0.00531915	0.00531915	0.00531915	0.00531915	0.00531915	0.00531915	0.00531915
	1	0.894587	0.262108	0.17094	0.11396	0.0740741	0.0541311	0.037037	0.034188	0.02849	0.02849	0.02849	0.025641	0.025641	0.025641	0.025641	0.022792	0.022792	0.022792	0.022792	0.022792	0.022792	0.019943	0.019943	0.019943	0.014245	0.014245	0.011396	0.00854701	0.00854701	0.00854701	0.00569801	0.00569801	0.00569801	0.00569801	0.00569801	0.00569801	0.00569801	0.00569801	0.00569801	0.00569801	0.00569801	0.00569801	0.00569801	0.00569801	0.00569801	0.00569801	0.00569801	0.00569801
	1	0.89916	0.294118	0.156863	0.123249	0.0756303	0.0588235	0.0448179	0.0420168	0.0392157	0.0364146	0.0336134	0.0336134	0.0280112	0.0280112	0.0280112	0.0252101	0.0252101	0.0252101	0.0252101	0.022409	0.0196078	0.0196078	0.0196078	0.0196078	0.0196078	0.0196078	0.0168067	0.0112045	0.00840336	0.00840336	0.00560224	0.00560224	0.00560224	0.00560224	0.00560224	0.00560224	0.00560224	0.00560224	0.00560224	0.00560224	0.00560224	0.00560224	0.00560224	0.00560224	0.00560224	0.00560224	0.00560224	0.00560224
	1	0.895288	0.253927	0.141361	0.10733	0.0732984	0.052356	0.0418848	0.0366492	0.0340314	0.0340314	0.0340314	0.0314136	0.026178	0.026178	0.026178	0.026178	0.0235602	0.0235602	0.0235602	0.0235602	0.0209424	0.0209424	0.0209424	0.0157068	0.0157068	0.013089	0.013089	0.0104712	0.0104712	0.0078534	0.0078534	0.0052356	0.0052356	0.0052356	0.0052356	0.0052356	0.0052356	0.0052356	0.0052356	0.0052356	0.0052356	0.0052356	0.0052356	0.0052356	0.0052356	0.0052356	0.0052356	0.0052356
	1	0.898795	0.260241	0.144578	0.113253	0.0626506	0.0385542	0.0337349	0.0313253	0.0289157	0.0289157	0.0289157	0.026506	0.0216867	0.0216867	0.0216867	0.0216867	0.0216867	0.0216867	0.0216867	0.0216867	0.0192771	0.0192771	0.0168675	0.0144578	0.0144578	0.0144578	0.00963855	0.00963855	0.00722892	0.00481928	0.00481928	0.00481928	0.00481928	0.00481928	0.00481928	0.00481928	0.00481928	0.00481928	0.00481928	0.00481928	0.00481928	0.00481928	0.00481928	0.00481928	0.00481928	0.00481928	0.00481928	0.00481928
	1	0.906736	0.266839	0.168394	0.11658	0.0569948	0.0440415	0.0388601	0.0362694	0.0336788	0.0259067	0.0259067	0.0233161	0.0233161	0.0233161	0.0233161	0.0233161	0.0233161	0.0233161	0.0207254	0.0207254	0.0181347	0.015544	0.015544	0.015544	0.015544	0.015544	0.0103627	0.0103627	0.00777202	0.00518135	0.00518135	0.00518135	0.00518135	0.00518135	0.00518135	0.00518135	0.00518135	0.00518135	0.00518135	0.00518135	0.00518135	0.00518135	0.00518135	0.00518135	0.00518135	0.00518135	0.00518135	0.00518135
	1	0.891821	0.258575	0.16095	0.100264	0.060686	0.0448549	0.0316623	0.0316623	0.0263852	0.0237467	0.0237467	0.0211082	0.0211082	0.0211082	0.0211082	0.0211082	0.0211082	0.0211082	0.0211082	0.0211082	0.0158311	0.0158311	0.0131926	0.0131926	0.0131926	0.0105541	0.0105541	0.0105541	0.00791557	0.00527704	0.00527704	0.00527704	0.00527704	0.00527704	0.00527704	0.00527704	0.00527704	0.00527704	0.00527704	0.00527704	0.00527704	0.00527704	0.00527704	0.00527704	0.00527704	0.00527704	0.00527704	0.00527704
	1	0.89589	0.265753	0.156164	0.106849	0.0739726	0.060274	0.0410959	0.0383562	0.0383562	0.0356164	0.0328767	0.0273973	0.0273973	0.0273973	0.0273973	0.0273973	0.0246575	0.0246575	0.0246575	0.0246575	0.0219178	0.0164384	0.0164384	0.0164384	0.0164384	0.0136986	0.0136986	0.0109589	0.0109589	0.00547945	0.00547945	0.00547945	0.00547945	0.00547945	0.00547945	0.00547945	0.00547945	0.00547945	0.00547945	0.00547945	0.00547945	0.00547945	0.00547945	0.00547945	0.00547945	0.00547945	0.00547945	0.00547945
	1	0.897959	0.27551	0.170918	0.104592	0.0663265	0.0510204	0.0433673	0.0331633	0.0280612	0.0229592	0.0229592	0.0229592	0.0229592	0.0229592	0.0229592	0.0204082	0.0204082	0.0204082	0.0204082	0.0178571	0.0178571	0.0178571	0.0178571	0.0127551	0.0127551	0.0127551	0.0102041	0.0102041	0.00765306	0.00510204	0.00510204	0.00510204	0.00510204	0.00510204	0.00510204	0.00510204	0.00510204	0.00510204	0.00510204	0.00510204	0.00510204	0.00510204	0.00510204	0.00510204	0.00510204	0.00510204	0.00510204	0.00510204
	1	0.89916	0.263305	0.159664	0.103641	0.0588235	0.0448179	0.0336134	0.0336134	0.0252101	0.0252101	0.0252101	0.022409	0.022409	0.022409	0.022409	0.022409	0.022409	0.022409	0.022409	0.022409	0.0196078	0.0168067	0.0168067	0.0168067	0.0168067	0.0168067	0.0140056	0.00840336	0.00560224	0.00560224	0.00560224	0.00560224	0.00560224	0.00560224	0.00560224	0.00560224	0.00560224	0.00560224	0.00560224	0.00560224	0.00560224	0.00560224	0.00560224	0.00560224	0.00560224	0.00560224	0.00560224	0.00560224
	1	0.893491	0.260355	0.162722	0.115385	0.0739645	0.0532544	0.0473373	0.035503	0.0295858	0.0295858	0.0295858	0.0266272	0.0266272	0.0266272	0.0266272	0.0236686	0.0236686	0.0236686	0.0236686	0.0236686	0.0177515	0.0177515	0.0177515	0.0177515	0.0177515	0.0147929	0.0118343	0.00887574	0.00887574	0.00887574	0.00591716	0.00591716	0.00591716	0.00591716	0.00591716	0.00591716	0.00591716	0.00591716	0.00591716	0.00591716	0.00591716	0.00591716	0.00591716	0.00591716	0.00591716	0.00591716	0.00591716	0.00591716
	1	0.896458	0.258856	0.160763	0.117166	0.0708447	0.0599455	0.0490463	0.0381471	0.0354223	0.0354223	0.0326975	0.0326975	0.027248	0.027248	0.027248	0.0245232	0.0245232	0.0245232	0.0245232	0.0245232	0.0217984	0.0190736	0.0163488	0.0163488	0.0163488	0.013624	0.013624	0.0108992	0.0108992	0.00544959	0.00544959	0.00544959	0.00544959	0.00544959	0.00544959	0.00544959	0.00544959	0.00544959	0.00544959	0.00544959	0.00544959	0.00544959	0.00544959	0.00544959	0.00544959	0.00544959	0.00544959	0.00544959
	1	0.901554	0.26943	0.176166	0.11658	0.0647668	0.0492228	0.0440415	0.0388601	0.0336788	0.0310881	0.0310881	0.0284974	0.0233161	0.0233161	0.0233161	0.0233161	0.0233161	0.0233161	0.0233161	0.0233161	0.0207254	0.0207254	0.0181347	0.015544	0.0129534	0.0129534	0.0103627	0.00777202	0.00777202	0.00518135	0.00518135	0.00518135	0.00518135	0.00518135	0.00518135	0.00518135	0.00518135	0.00518135	0.00518135	0.00518135	0.00518135	0.00518135	0.00518135	0.00518135	0.00518135	0.00518135	0.00518135	0.00518135
	1	0.887955	0.268908	0.154062	0.0980392	0.0672269	0.0504202	0.0420168	0.0364146	0.0364146	0.0280112	0.0280112	0.0280112	0.0280112	0.0280112	0.0280112	0.0252101	0.0252101	0.0252101	0.0252101	0.0252101	0.022409	0.0196078	0.0196078	0.0168067	0.0140056	0.0112045	0.0112045	0.00840336	0.00840336	0.00840336	0.00560224	0.00560224	0.00560224	0.00560224	0.00560224	0.00560224	0.00560224	0.00560224	0.00560224	0.00560224	0.00560224	0.00560224	0.00560224	0.00560224	0.00560224	0.00560224	0.00560224	0.00560224
	1	0.891008	0.26158	0.152589	0.106267	0.0708447	0.0517711	0.0435967	0.0381471	0.0354223	0.0299728	0.027248	0.027248	0.027248	0.027248	0.027248	0.0245232	0.0245232	0.0245232	0.0245232	0.0245232	0.0217984	0.0190736	0.0163488	0.0163488	0.013624	0.0108992	0.0108992	0.00817439	0.00817439	0.00817439	0.00544959	0.00544959	0.00544959	0.00544959	0.00544959	0.00544959	0.00544959	0.00544959	0.00544959	0.00544959	0.00544959	0.00544959	0.00544959	0.00544959	0.00544959	0.00544959	0.00544959	0.00544959
	1	0.893175	0.272997	0.15727	0.109792	0.0682493	0.0534125	0.0504451	0.0356083	0.0296736	0.0296736	0.0296736	0.0296736	0.0296736	0.0296736	0.0296736	0.0267062	0.0237389	0.0237389	0.0237389	0.0207715	0.0207715	0.0178042	0.0178042	0.0178042	0.0148368	0.0118694	0.0118694	0.00593472	0.00593472	0.00593472	0.00593472	0.00593472	0.00593472	0.00593472	0.00593472	0.00593472	0.00593472	0.00593472	0.00593472	0.00593472	0.00593472	0.00593472	0.00593472	0.00593472	0.00593472	0.00593472	0.00593472	0.00593472
	1	0.883582	0.274627	0.170149	0.0955224	0.0567164	0.0507463	0.0447761	0.038806	0.0298507	0.0298507	0.0298507	0.0298507	0.0268657	0.0268657	0.0268657	0.0238806	0.0238806	0.0238806	0.0238806	0.0238806	0.0208955	0.0179104	0.0179104	0.0149254	0.0149254	0.0119403	0.0119403	0.00895522	0.00597015	0.00597015	0.00597015	0.00597015	0.00597015	0.00597015	0.00597015	0.00597015	0.00597015	0.00597015	0.00597015	0.00597015	0.00597015	0.00597015	0.00597015	0.00597015	0.00597015	0.00597015	0.00597015	0.00597015
	1	0.89589	0.254795	0.150685	0.112329	0.0657534	0.0438356	0.0438356	0.0410959	0.0356164	0.0328767	0.0328767	0.0328767	0.0273973	0.0273973	0.0246575	0.0246575	0.0246575	0.0246575	0.0246575	0.0246575	0.0219178	0.0191781	0.0164384	0.0164384	0.0136986	0.0109589	0.0109589	0.00821918	0.00821918	0.00547945	0.00547945	0.00547945	0.00547945	0.00547945	0.00547945	0.00547945	0.00547945	0.00547945	0.00547945	0.00547945	0.00547945	0.00547945	0.00547945	0.00547945	0.00547945	0.00547945	0.00547945	0.00547945
	1	0.891599	0.268293	0.157182	0.116531	0.0704607	0.0514905	0.0460705	0.0406504	0.0325203	0.0271003	0.0271003	0.0271003	0.0271003	0.0271003	0.0271003	0.0271003	0.0243902	0.0243902	0.0243902	0.0216802	0.0216802	0.0216802	0.0162602	0.0162602	0.0108401	0.0108401	0.0108401	0.0108401	0.00542005	0.00542005	0.00542005	0.00542005	0.00542005	0.00542005	0.00542005	0.00542005	0.00542005	0.00542005	0.00542005	0.00542005	0.00542005	0.00542005	0.00542005	0.00542005	0.00542005	0.00542005	0.00542005	0.00542005
	1	0.87988	0.27027	0.159159	0.0900901	0.0630631	0.045045	0.039039	0.036036	0.033033	0.03003	0.03003	0.03003	0.03003	0.027027	0.027027	0.024024	0.024024	0.024024	0.024024	0.021021	0.018018	0.018018	0.018018	0.018018	0.018018	0.015015	0.00900901	0.00900901	0.00900901	0.00900901	0.00600601	0.00600601	0.00600601	0.00600601	0.00600601	0.00600601	0.00600601	0.00600601	0.00600601	0.00600601	0.00600601	0.00600601	0.00600601	0.00600601	0.00600601	0.00600601	0.00600601	0.00600601
	1	0.891365	0.264624	0.155989	0.103064	0.0612813	0.0473538	0.0417827	0.0417827	0.0334262	0.0306407	0.0306407	0.0306407	0.0278552	0.0278552	0.0278552	0.0278552	0.0222841	0.0222841	0.0222841	0.0222841	0.0194986	0.0167131	0.0139276	0.0139276	0.0111421	0.0111421	0.0111421	0.00557103	0.00557103	0.00557103	0.00557103	0.00557103	0.00557103	0.00557103	0.00557103	0.00557103	0.00557103	0.00557103	0.00557103	0.00557103	0.00557103	0.00557103	0.00557103	0.00557103	0.00557103	0.00557103	0.00557103	0.00557103
	1	0.894444	0.247222	0.155556	0.111111	0.0666667	0.05	0.0472222	0.0416667	0.0361111	0.0333333	0.0333333	0.0333333	0.0277778	0.0277778	0.025	0.025	0.025	0.025	0.025	0.025	0.025	0.0194444	0.0166667	0.0166667	0.0138889	0.0111111	0.00833333	0.00833333	0.00833333	0.00555556	0.00555556	0.00555556	0.00555556	0.00555556	0.00555556	0.00555556	0.00555556	0.00555556	0.00555556	0.00555556	0.00555556	0.00555556	0.00555556	0.00555556	0.00555556	0.00555556	0.00555556	0.00555556
	1	0.901266	0.260759	0.15443	0.113924	0.0683544	0.043038	0.035443	0.035443	0.035443	0.0303797	0.0303797	0.0278481	0.0227848	0.0227848	0.0227848	0.0227848	0.0227848	0.0227848	0.0227848	0.0202532	0.0202532	0.0202532	0.0177215	0.0177215	0.0177215	0.0151899	0.0151899	0.0101266	0.00759494	0.00506329	0.00506329	0.00506329	0.00506329	0.00506329	0.00506329	0.00506329	0.00506329	0.00506329	0.00506329	0.00506329	0.00506329	0.00506329	0.00506329	0.00506329	0.00506329	0.00506329	0.00506329	0.00506329
	1	0.891365	0.259053	0.153203	0.097493	0.0640669	0.0501393	0.0445682	0.0417827	0.0362117	0.0334262	0.0334262	0.0334262	0.0278552	0.0278552	0.0250696	0.0250696	0.0250696	0.0250696	0.0250696	0.0222841	0.0222841	0.0222841	0.0222841	0.0167131	0.0139276	0.0139276	0.0111421	0.00835655	0.00835655	0.00557103	0.00557103	0.00557103	0.00557103	0.00557103	0.00557103	0.00557103	0.00557103	0.00557103	0.00557103	0.00557103	0.00557103	0.00557103	0.00557103	0.00557103	0.00557103	0.00557103	0.00557103	0.00557103
	1	0.897507	0.268698	0.152355	0.105263	0.0720222	0.0609418	0.0470914	0.0443213	0.0387812	0.0387812	0.0360111	0.033241	0.0277008	0.0277008	0.0277008	0.0277008	0.0249307	0.0249307	0.0249307	0.0249307	0.0193906	0.0193906	0.0193906	0.0193906	0.0193906	0.0193906	0.0138504	0.0138504	0.0110803	0.00831025	0.00554017	0.00554017	0.00554017	0.00554017	0.00554017	0.00554017	0.00554017	0.00554017	0.00554017	0.00554017	0.00554017	0.00554017	0.00554017	0.00554017	0.00554017	0.00554017	0.00554017	0.00554017
	1	0.893333	0.258667	0.146667	0.109333	0.072	0.048	0.0453333	0.0346667	0.0346667	0.0266667	0.0266667	0.0266667	0.0266667	0.0266667	0.0266667	0.024	0.024	0.024	0.024	0.024	0.0213333	0.0213333	0.0213333	0.0186667	0.0133333	0.0106667	0.0106667	0.008	0.008	0.00533333	0.00533333	0.00533333	0.00533333	0.00533333	0.00533333	0.00533333	0.00533333	0.00533333	0.00533333	0.00533333	0.00533333	0.00533333	0.00533333	0.00533333	0.00533333	0.00533333	0.00533333	0.00533333
	1	0.882834	0.26158	0.152589	0.103542	0.0653951	0.0490463	0.0381471	0.0354223	0.0354223	0.0299728	0.027248	0.027248	0.027248	0.027248	0.0245232	0.0245232	0.0245232	0.0245232	0.0245232	0.0245232	0.0217984	0.0190736	0.0190736	0.0163488	0.013624	0.013624	0.013624	0.0108992	0.0108992	0.00544959	0.00544959	0.00544959	0.00544959	0.00544959	0.00544959	0.00544959	0.00544959	0.00544959	0.00544959	0.00544959	0.00544959	0.00544959	0.00544959	0.00544959	0.00544959	0.00544959	0.00544959	0.00544959
	1	0.908397	0.256997	0.167939	0.104326	0.0763359	0.0508906	0.0407125	0.0356234	0.0330789	0.0330789	0.0305344	0.0279898	0.0229008	0.0229008	0.0229008	0.0229008	0.0229008	0.0229008	0.0229008	0.0229008	0.0229008	0.0178117	0.0152672	0.0152672	0.0152672	0.0152672	0.0127226	0.0127226	0.0101781	0.00763359	0.00508906	0.00508906	0.00508906	0.00508906	0.00508906	0.00508906	0.00508906	0.00508906	0.00508906	0.00508906	0.00508906	0.00508906	0.00508906	0.00508906	0.00508906	0.00508906	0.00508906	0.00508906
	1	0.899183	0.26158	0.149864	0.100817	0.0653951	0.0517711	0.0435967	0.0381471	0.0381471	0.0354223	0.0299728	0.027248	0.027248	0.027248	0.027248	0.0245232	0.0245232	0.0217984	0.0217984	0.0217984	0.0217984	0.013624	0.013624	0.013624	0.013624	0.0108992	0.0108992	0.0108992	0.00544959	0.00544959	0.00544959	0.00544959	0.00544959	0.00544959	0.00544959	0.00544959	0.00544959	0.00544959	0.00544959	0.00544959	0.00544959	0.00544959	0.00544959	0.00544959	0.00544959	0.00544959	0.00544959	0.00544959
	1	0.897019	0.265583	0.151762	0.0921409	0.0596206	0.0460705	0.0433604	0.0406504	0.0379404	0.0325203	0.0325203	0.0325203	0.0271003	0.0271003	0.0243902	0.0243902	0.0243902	0.0243902	0.0243902	0.0216802	0.0216802	0.0189702	0.0189702	0.0162602	0.0108401	0.0108401	0.0108401	0.0108401	0.00813008	0.00542005	0.00542005	0.00542005	0.00542005	0.00542005	0.00542005	0.00542005	0.00542005	0.00542005	0.00542005	0.00542005	0.00542005	0.00542005	0.00542005	0.00542005	0.00542005	0.00542005	0.00542005	0.00542005
	1	0.905512	0.259843	0.15748	0.112861	0.0656168	0.0498688	0.0472441	0.0419948	0.0314961	0.0262467	0.0262467	0.023622	0.023622	0.023622	0.023622	0.023622	0.023622	0.023622	0.0209974	0.0183727	0.0183727	0.0183727	0.015748	0.015748	0.015748	0.015748	0.0131234	0.00787402	0.00787402	0.00524934	0.00524934	0.00524934	0.00524934	0.00524934	0.00524934	0.00524934	0.00524934	0.00524934	0.00524934	0.00524934	0.00524934	0.00524934	0.00524934	0.00524934	0.00524934	0.00524934	0.00524934	0.00524934
	1	0.897172	0.269923	0.161954	0.0976864	0.059126	0.0462725	0.0411311	0.033419	0.0257069	0.0231362	0.0231362	0.0231362	0.0205656	0.0205656	0.0205656	0.0205656	0.0205656	0.0205656	0.0205656	0.0179949	0.0179949	0.0154242	0.0128535	0.0128535	0.0128535	0.0102828	0.0102828	0.0102828	0.00771208	0.00514139	0.00514139	0.00514139	0.00514139	0.00514139	0.00514139	0.00514139	0.00514139	0.00514139	0.00514139	0.00514139	0.00514139	0.00514139	0.00514139	0.00514139	0.00514139	0.00514139	0.00514139	0.00514139
	1	0.890449	0.27809	0.148876	0.109551	0.0617978	0.0505618	0.0365169	0.0337079	0.0308989	0.0280899	0.0280899	0.0280899	0.0280899	0.0280899	0.0280899	0.0252809	0.0252809	0.0252809	0.0196629	0.0196629	0.0196629	0.0196629	0.0168539	0.0168539	0.0168539	0.011236	0.011236	0.011236	0.00561798	0.00561798	0.00561798	0.00561798	0.00561798	0.00561798	0.00561798	0.00561798	0.00561798	0.00561798	0.00561798	0.00561798	0.00561798	0.00561798	0.00561798	0.00561798	0.00561798	0.00561798	0.00561798	0.00561798
	1	0.899705	0.262537	0.156342	0.117994	0.0855457	0.0530973	0.0501475	0.0442478	0.0412979	0.0383481	0.0383481	0.0353982	0.0294985	0.0294985	0.0265487	0.0265487	0.0265487	0.0265487	0.0265487	0.0235988	0.020649	0.020649	0.020649	0.020649	0.0176991	0.0147493	0.0147493	0.00884956	0.00589971	0.00589971	0.00589971	0.00589971	0.00589971	0.00589971	0.00589971	0.00589971	0.00589971	0.00589971	0.00589971	0.00589971	0.00589971	0.00589971	0.00589971	0.00589971	0.00589971	0.00589971	0.00589971	0.00589971
	1	0.894595	0.272973	0.156757	0.113514	0.0675676	0.0513514	0.0432432	0.0432432	0.0351351	0.027027	0.027027	0.027027	0.027027	0.027027	0.027027	0.027027	0.0243243	0.0243243	0.0243243	0.0243243	0.0243243	0.0216216	0.0189189	0.0189189	0.0189189	0.0162162	0.0135135	0.00540541	0.00540541	0.00540541	0.00540541	0.00540541	0.00540541	0.00540541	0.00540541	0.00540541	0.00540541	0.00540541	0.00540541	0.00540541	0.00540541	0.00540541	0.00540541	0.00540541	0.00540541	0.00540541	0.00540541	0.00540541
	1	0.900285	0.267806	0.153846	0.111111	0.0740741	0.0512821	0.048433	0.048433	0.037037	0.034188	0.034188	0.034188	0.02849	0.02849	0.025641	0.025641	0.025641	0.025641	0.025641	0.025641	0.022792	0.019943	0.019943	0.017094	0.017094	0.014245	0.011396	0.011396	0.00854701	0.00569801	0.00569801	0.00569801	0.00569801	0.00569801	0.00569801	0.00569801	0.00569801	0.00569801	0.00569801	0.00569801	0.00569801	0.00569801	0.00569801	0.00569801	0.00569801	0.00569801	0.00569801	0.00569801
	1	0.883978	0.267956	0.154696	0.0939227	0.0690608	0.0552486	0.0359116	0.0303867	0.0303867	0.0276243	0.0276243	0.0276243	0.0276243	0.0276243	0.0276243	0.0248619	0.0248619	0.0248619	0.0248619	0.0220994	0.0220994	0.019337	0.019337	0.0165746	0.0110497	0.0110497	0.0110497	0.00828729	0.00828729	0.00552486	0.00552486	0.00552486	0.00552486	0.00552486	0.00552486	0.00552486	0.00552486	0.00552486	0.00552486	0.00552486	0.00552486	0.00552486	0.00552486	0.00552486	0.00552486	0.00552486	0.00552486	0.00552486
	1	0.893151	0.254795	0.156164	0.0986301	0.0684932	0.0520548	0.0438356	0.0410959	0.0356164	0.0328767	0.0328767	0.0328767	0.0273973	0.0273973	0.0246575	0.0246575	0.0246575	0.0246575	0.0246575	0.0246575	0.0246575	0.0219178	0.0164384	0.0164384	0.0109589	0.0109589	0.0109589	0.00821918	0.00821918	0.00547945	0.00547945	0.00547945	0.00547945	0.00547945	0.00547945	0.00547945	0.00547945	0.00547945	0.00547945	0.00547945	0.00547945	0.00547945	0.00547945	0.00547945	0.00547945	0.00547945	0.00547945	0.00547945
	1	0.906849	0.282192	0.158904	0.109589	0.0712329	0.060274	0.0493151	0.0410959	0.0356164	0.030137	0.0246575	0.0246575	0.0246575	0.0246575	0.0246575	0.0246575	0.0246575	0.0246575	0.0219178	0.0219178	0.0219178	0.0164384	0.0164384	0.0164384	0.0164384	0.0164384	0.0164384	0.0136986	0.0109589	0.00821918	0.00547945	0.00547945	0.00547945	0.00547945	0.00547945	0.00547945	0.00547945	0.00547945	0.00547945	0.00547945	0.00547945	0.00547945	0.00547945	0.00547945	0.00547945	0.00547945	0.00547945	0.00547945
	1	0.898204	0.263473	0.158683	0.11976	0.0808383	0.0568862	0.0508982	0.0449102	0.0419162	0.0389222	0.0389222	0.0359281	0.0299401	0.0299401	0.0269461	0.0269461	0.0269461	0.0269461	0.0269461	0.0239521	0.0209581	0.0209581	0.0209581	0.0209581	0.0179641	0.0149701	0.0149701	0.00898204	0.00598802	0.00598802	0.00598802	0.00598802	0.00598802	0.00598802	0.00598802	0.00598802	0.00598802	0.00598802	0.00598802	0.00598802	0.00598802	0.00598802	0.00598802	0.00598802	0.00598802	0.00598802	0.00598802	0.00598802
	1	0.89589	0.249315	0.156164	0.10411	0.0794521	0.060274	0.0547945	0.0438356	0.0410959	0.0328767	0.0328767	0.0328767	0.0273973	0.0273973	0.0246575	0.0246575	0.0246575	0.0246575	0.0246575	0.0246575	0.0219178	0.0191781	0.0164384	0.0164384	0.0109589	0.0109589	0.0109589	0.0109589	0.00547945	0.00547945	0.00547945	0.00547945	0.00547945	0.00547945	0.00547945	0.00547945	0.00547945	0.00547945	0.00547945	0.00547945	0.00547945	0.00547945	0.00547945	0.00547945	0.00547945	0.00547945	0.00547945	0.00547945
	1	0.896175	0.254098	0.166667	0.10929	0.0710383	0.0519126	0.0382514	0.0355191	0.0273224	0.0245902	0.0245902	0.0218579	0.0218579	0.0218579	0.0218579	0.0218579	0.0218579	0.0218579	0.0218579	0.0218579	0.0218579	0.0191257	0.0163934	0.0163934	0.0163934	0.0163934	0.0136612	0.0136612	0.010929	0.00819672	0.00546448	0.00546448	0.00546448	0.00546448	0.00546448	0.00546448	0.00546448	0.00546448	0.00546448	0.00546448	0.00546448	0.00546448	0.00546448	0.00546448	0.00546448	0.00546448	0.00546448	0.00546448
	1	0.891534	0.261905	0.148148	0.108466	0.0687831	0.0449735	0.0396825	0.0396825	0.037037	0.031746	0.031746	0.031746	0.026455	0.026455	0.0238095	0.0238095	0.0238095	0.0238095	0.0238095	0.021164	0.021164	0.021164	0.021164	0.0185185	0.015873	0.010582	0.010582	0.00793651	0.00793651	0.00529101	0.00529101	0.00529101	0.00529101	0.00529101	0.00529101	0.00529101	0.00529101	0.00529101	0.00529101	0.00529101	0.00529101	0.00529101	0.00529101	0.00529101	0.00529101	0.00529101	0.00529101	0.00529101
	1	0.892351	0.263456	0.15864	0.116147	0.0736544	0.0566572	0.0481586	0.0453258	0.0453258	0.0368272	0.0339943	0.0339943	0.0283286	0.0283286	0.0254958	0.0254958	0.0254958	0.0254958	0.0254958	0.0254958	0.0226629	0.0226629	0.01983	0.01983	0.0141643	0.0141643	0.0141643	0.0113314	0.00849858	0.00849858	0.00849858	0.00849858	0.00566572	0.00566572	0.00566572	0.00566572	0.00566572	0.00566572	0.00566572	0.00566572	0.00566572	0.00566572	0.00566572	0.00566572	0.00566572	0.00566572	0.00566572	0.00566572
	1	0.909561	0.281654	0.175711	0.105943	0.0594315	0.0542636	0.0413437	0.0387597	0.0335917	0.0258398	0.0232558	0.0232558	0.0232558	0.0232558	0.0232558	0.0232558	0.0232558	0.0232558	0.0232558	0.0232558	0.0206718	0.0155039	0.0155039	0.0155039	0.0155039	0.0155039	0.0103359	0.0103359	0.00516796	0.00516796	0.00516796	0.00516796	0.00516796	0.00516796	0.00516796	0.00516796	0.00516796	0.00516796	0.00516796	0.00516796	0.00516796	0.00516796	0.00516796	0.00516796	0.00516796	0.00516796	0.00516796	0.00516796
	1	0.904255	0.255319	0.167553	0.119681	0.0664894	0.0505319	0.0452128	0.037234	0.0319149	0.0265957	0.0265957	0.0239362	0.0239362	0.0239362	0.0239362	0.0239362	0.0239362	0.0239362	0.0212766	0.0212766	0.018617	0.0159574	0.0159574	0.0159574	0.0159574	0.0159574	0.0132979	0.0106383	0.00797872	0.00797872	0.00531915	0.00531915	0.00531915	0.00531915	0.00531915	0.00531915	0.00531915	0.00531915	0.00531915	0.00531915	0.00531915	0.00531915	0.00531915	0.00531915	0.00531915	0.00531915	0.00531915	0.00531915
	1	0.899135	0.29683	0.172911	0.103746	0.0720461	0.054755	0.0403458	0.037464	0.0317003	0.0259366	0.0259366	0.0259366	0.0230548	0.0230548	0.0230548	0.0230548	0.0230548	0.0230548	0.0230548	0.0230548	0.0201729	0.0172911	0.0172911	0.0172911	0.0172911	0.0172911	0.0172911	0.00864553	0.00576369	0.00576369	0.00576369	0.00576369	0.00576369	0.00576369	0.00576369	0.00576369	0.00576369	0.00576369	0.00576369	0.00576369	0.00576369	0.00576369	0.00576369	0.00576369	0.00576369	0.00576369	0.00576369	0.00576369
	1	0.902778	0.277778	0.169444	0.113889	0.0611111	0.0527778	0.0416667	0.0416667	0.0361111	0.0305556	0.0277778	0.0277778	0.0277778	0.0277778	0.0277778	0.0277778	0.025	0.025	0.025	0.025	0.025	0.0194444	0.0194444	0.0194444	0.0194444	0.0138889	0.0111111	0.00555556	0.00555556	0.00555556	0.00555556	0.00555556	0.00555556	0.00555556	0.00555556	0.00555556	0.00555556	0.00555556	0.00555556	0.00555556	0.00555556	0.00555556	0.00555556	0.00555556	0.00555556	0.00555556	0.00555556	0.00555556
	1	0.892761	0.260054	0.155496	0.101877	0.0723861	0.0589812	0.0509383	0.0428954	0.0402145	0.0348525	0.0321716	0.0321716	0.0268097	0.0268097	0.0268097	0.0241287	0.0241287	0.0241287	0.0241287	0.0241287	0.0214477	0.0187668	0.0187668	0.0160858	0.0134048	0.0107239	0.0107239	0.0080429	0.0080429	0.00536193	0.00536193	0.00536193	0.00536193	0.00536193	0.00536193	0.00536193	0.00536193	0.00536193	0.00536193	0.00536193	0.00536193	0.00536193	0.00536193	0.00536193	0.00536193	0.00536193	0.00536193	0.00536193
	1	0.904282	0.261965	0.166247	0.118388	0.070529	0.0478589	0.0377834	0.0352645	0.0302267	0.0302267	0.0302267	0.0277078	0.02267	0.02267	0.02267	0.02267	0.02267	0.02267	0.02267	0.02267	0.0201511	0.0176322	0.0151134	0.0151134	0.0151134	0.0125945	0.0100756	0.0100756	0.00755668	0.00755668	0.00503778	0.00503778	0.00503778	0.00503778	0.00503778	0.00503778	0.00503778	0.00503778	0.00503778	0.00503778	0.00503778	0.00503778	0.00503778	0.00503778	0.00503778	0.00503778	0.00503778	0.00503778
	1	0.902813	0.265985	0.15601	0.122762	0.0716113	0.0511509	0.0409207	0.0409207	0.0332481	0.0306905	0.0306905	0.028133	0.0230179	0.0230179	0.0230179	0.0230179	0.0230179	0.0230179	0.0230179	0.0230179	0.0204604	0.0204604	0.0153453	0.0153453	0.0153453	0.0153453	0.0127877	0.0102302	0.00511509	0.00511509	0.00511509	0.00511509	0.00511509	0.00511509	0.00511509	0.00511509	0.00511509	0.00511509	0.00511509	0.00511509	0.00511509	0.00511509	0.00511509	0.00511509	0.00511509	0.00511509	0.00511509	0.00511509
	1	0.898396	0.264706	0.157754	0.117647	0.0828877	0.0561497	0.0454545	0.040107	0.0347594	0.0320856	0.0320856	0.0320856	0.026738	0.026738	0.026738	0.026738	0.026738	0.0240642	0.0240642	0.0213904	0.0213904	0.0187166	0.0187166	0.0187166	0.0187166	0.013369	0.0106952	0.0106952	0.00534759	0.00534759	0.00534759	0.00534759	0.00534759	0.00534759	0.00534759	0.00534759	0.00534759	0.00534759	0.00534759	0.00534759	0.00534759	0.00534759	0.00534759	0.00534759	0.00534759	0.00534759	0.00534759	0.00534759
	1	0.89779	0.262431	0.149171	0.110497	0.0828729	0.0552486	0.0441989	0.0414365	0.0359116	0.0359116	0.0331492	0.0331492	0.0276243	0.0276243	0.0276243	0.0248619	0.0248619	0.0248619	0.0220994	0.0220994	0.0220994	0.019337	0.019337	0.019337	0.0165746	0.0110497	0.0110497	0.00828729	0.00552486	0.00552486	0.00552486	0.00552486	0.00552486	0.00552486	0.00552486	0.00552486	0.00552486	0.00552486	0.00552486	0.00552486	0.00552486	0.00552486	0.00552486	0.00552486	0.00552486	0.00552486	0.00552486	0.00552486
	1	0.899457	0.271739	0.160326	0.103261	0.0543478	0.0461957	0.0407609	0.0353261	0.0298913	0.0271739	0.0271739	0.0244565	0.0244565	0.0217391	0.0217391	0.0217391	0.0217391	0.0217391	0.0217391	0.0217391	0.0217391	0.0190217	0.0163043	0.0163043	0.0163043	0.013587	0.0108696	0.0108696	0.00543478	0.00543478	0.00543478	0.00543478	0.00543478	0.00543478	0.00543478	0.00543478	0.00543478	0.00543478	0.00543478	0.00543478	0.00543478	0.00543478	0.00543478	0.00543478	0.00543478	0.00543478	0.00543478	0.00543478
	1	0.901515	0.270202	0.146465	0.0934343	0.0656566	0.0530303	0.0479798	0.0378788	0.030303	0.030303	0.030303	0.030303	0.0227273	0.0227273	0.0227273	0.0227273	0.0227273	0.0227273	0.0227273	0.020202	0.020202	0.0176768	0.0151515	0.0151515	0.0126263	0.010101	0.010101	0.010101	0.00757576	0.00505051	0.00505051	0.00505051	0.00505051	0.00505051	0.00505051	0.00505051	0.00505051	0.00505051	0.00505051	0.00505051	0.00505051	0.00505051	0.00505051	0.00505051	0.00505051	0.00505051	0.00505051	0.00505051
	1	0.901596	0.287234	0.151596	0.103723	0.0638298	0.0478723	0.0452128	0.0425532	0.0345745	0.0265957	0.0265957	0.0239362	0.0239362	0.0239362	0.0239362	0.0239362	0.0239362	0.0239362	0.0212766	0.0212766	0.018617	0.018617	0.018617	0.018617	0.0159574	0.0159574	0.0132979	0.0132979	0.00797872	0.00797872	0.00797872	0.00531915	0.00531915	0.00531915	0.00531915	0.00531915	0.00531915	0.00531915	0.00531915	0.00531915	0.00531915	0.00531915	0.00531915	0.00531915	0.00531915	0.00531915	0.00531915	0.00531915
	1	0.898352	0.247253	0.153846	0.10989	0.0741758	0.0549451	0.0467033	0.0412088	0.0384615	0.032967	0.032967	0.032967	0.0274725	0.0274725	0.0247253	0.0247253	0.0247253	0.0247253	0.0247253	0.0247253	0.0247253	0.0192308	0.0192308	0.0164835	0.0164835	0.0164835	0.0137363	0.00824176	0.00549451	0.00549451	0.00549451	0.00549451	0.00549451	0.00549451	0.00549451	0.00549451	0.00549451	0.00549451	0.00549451	0.00549451	0.00549451	0.00549451	0.00549451	0.00549451	0.00549451	0.00549451	0.00549451	0.00549451
	1	0.9	0.269444	0.144444	0.108333	0.0777778	0.0527778	0.0416667	0.0416667	0.0361111	0.0305556	0.0277778	0.0277778	0.0277778	0.0277778	0.0277778	0.025	0.025	0.025	0.025	0.025	0.0222222	0.0194444	0.0194444	0.0166667	0.0166667	0.0166667	0.0138889	0.0111111	0.0111111	0.00555556	0.00555556	0.00555556	0.00555556	0.00555556	0.00555556	0.00555556	0.00555556	0.00555556	0.00555556	0.00555556	0.00555556	0.00555556	0.00555556	0.00555556	0.00555556	0.00555556	0.00555556	0.00555556
	1	0.896825	0.269841	0.156085	0.111111	0.0714286	0.0449735	0.0396825	0.0396825	0.0343915	0.031746	0.031746	0.031746	0.026455	0.026455	0.026455	0.026455	0.0238095	0.0238095	0.0238095	0.0238095	0.021164	0.021164	0.0185185	0.015873	0.015873	0.010582	0.010582	0.00793651	0.00793651	0.00529101	0.00529101	0.00529101	0.00529101	0.00529101	0.00529101	0.00529101	0.00529101	0.00529101	0.00529101	0.00529101	0.00529101	0.00529101	0.00529101	0.00529101	0.00529101	0.00529101	0.00529101	0.00529101
	1	0.892265	0.270718	0.154696	0.10221	0.0745856	0.0552486	0.0497238	0.0441989	0.038674	0.0331492	0.0331492	0.0331492	0.0276243	0.0276243	0.0248619	0.0248619	0.0248619	0.0248619	0.0248619	0.0220994	0.0220994	0.0220994	0.0220994	0.019337	0.0110497	0.0110497	0.0110497	0.0110497	0.00552486	0.00552486	0.00552486	0.00552486	0.00552486	0.00552486	0.00552486	0.00552486	0.00552486	0.00552486	0.00552486	0.00552486	0.00552486	0.00552486	0.00552486	0.00552486	0.00552486	0.00552486	0.00552486	0.00552486
	1	0.897507	0.268698	0.152355	0.0969529	0.0637119	0.0470914	0.0415512	0.0387812	0.0387812	0.0304709	0.0277008	0.0277008	0.0277008	0.0277008	0.0277008	0.0249307	0.0221607	0.0221607	0.0221607	0.0221607	0.0166205	0.0166205	0.0166205	0.0166205	0.0138504	0.0138504	0.0110803	0.00831025	0.00554017	0.00554017	0.00554017	0.00554017	0.00554017	0.00554017	0.00554017	0.00554017	0.00554017	0.00554017	0.00554017	0.00554017	0.00554017	0.00554017	0.00554017	0.00554017	0.00554017	0.00554017	0.00554017	0.00554017
	1	0.891008	0.277929	0.158038	0.0844687	0.0599455	0.0517711	0.0435967	0.0435967	0.0354223	0.027248	0.027248	0.027248	0.027248	0.027248	0.0245232	0.0245232	0.0245232	0.0245232	0.0245232	0.0245232	0.0245232	0.0217984	0.013624	0.013624	0.013624	0.013624	0.0108992	0.00817439	0.00817439	0.00544959	0.00544959	0.00544959	0.00544959	0.00544959	0.00544959	0.00544959	0.00544959	0.00544959	0.00544959	0.00544959	0.00544959	0.00544959	0.00544959	0.00544959	0.00544959	0.00544959	0.00544959	0.00544959
	1	0.892128	0.271137	0.157434	0.107872	0.0699708	0.0553936	0.0466472	0.0437318	0.0291545	0.0291545	0.0291545	0.0291545	0.0262391	0.0262391	0.0262391	0.0233236	0.0233236	0.0233236	0.0233236	0.0233236	0.0204082	0.0174927	0.0174927	0.0145773	0.0145773	0.0145773	0.0116618	0.0116618	0.00874636	0.0058309	0.0058309	0.0058309	0.0058309	0.0058309	0.0058309	0.0058309	0.0058309	0.0058309	0.0058309	0.0058309	0.0058309	0.0058309	0.0058309	0.0058309	0.0058309	0.0058309	0.0058309	0.0058309
	1	0.901554	0.253886	0.145078	0.101036	0.0621762	0.0544041	0.0466321	0.0362694	0.0362694	0.0336788	0.0310881	0.0310881	0.0259067	0.0259067	0.0259067	0.0233161	0.0233161	0.0233161	0.0207254	0.0207254	0.0207254	0.0181347	0.0181347	0.015544	0.015544	0.015544	0.0129534	0.0129534	0.0129534	0.00777202	0.00777202	0.00518135	0.00518135	0.00518135	0.00518135	0.00518135	0.00518135	0.00518135	0.00518135	0.00518135	0.00518135	0.00518135	0.00518135	0.00518135	0.00518135	0.00518135	0.00518135	0.00518135
	1	0.895288	0.269634	0.172775	0.0890052	0.0575916	0.0471204	0.039267	0.0340314	0.0340314	0.0235602	0.0235602	0.0235602	0.0235602	0.0235602	0.0235602	0.0235602	0.0209424	0.0209424	0.0209424	0.0209424	0.0209424	0.0183246	0.0157068	0.0157068	0.0157068	0.0157068	0.013089	0.0104712	0.0104712	0.0078534	0.0052356	0.0052356	0.0052356	0.0052356	0.0052356	0.0052356	0.0052356	0.0052356	0.0052356	0.0052356	0.0052356	0.0052356	0.0052356	0.0052356	0.0052356	0.0052356	0.0052356	0.0052356
	1	0.894737	0.260388	0.152355	0.110803	0.0831025	0.0498615	0.0443213	0.0415512	0.0360111	0.033241	0.033241	0.033241	0.0277008	0.0277008	0.0249307	0.0249307	0.0249307	0.0249307	0.0221607	0.0221607	0.0221607	0.0193906	0.0193906	0.0193906	0.0138504	0.0110803	0.0110803	0.00831025	0.00831025	0.00554017	0.00554017	0.00554017	0.00554017	0.00554017	0.00554017	0.00554017	0.00554017	0.00554017	0.00554017	0.00554017	0.00554017	0.00554017	0.00554017	0.00554017	0.00554017	0.00554017	0.00554017	0.00554017
	1	0.895722	0.262032	0.168449	0.117647	0.0721925	0.0454545	0.0374332	0.0374332	0.0320856	0.0320856	0.0320856	0.0294118	0.0240642	0.0240642	0.0240642	0.0240642	0.0240642	0.0240642	0.0240642	0.0240642	0.0213904	0.0187166	0.0160428	0.0160428	0.0160428	0.0160428	0.0106952	0.0106952	0.0106952	0.00802139	0.00534759	0.00534759	0.00534759	0.00534759	0.00534759	0.00534759	0.00534759	0.00534759	0.00534759	0.00534759	0.00534759	0.00534759	0.00534759	0.00534759	0.00534759	0.00534759	0.00534759	0.00534759
	1	0.896104	0.251948	0.163636	0.119481	0.0623377	0.0441558	0.038961	0.0363636	0.0337662	0.0311688	0.0311688	0.0285714	0.0233766	0.0233766	0.0233766	0.0233766	0.0233766	0.0233766	0.0233766	0.0233766	0.0233766	0.0207792	0.0155844	0.0155844	0.012987	0.012987	0.012987	0.00779221	0.00779221	0.00519481	0.00519481	0.00519481	0.00519481	0.00519481	0.00519481	0.00519481	0.00519481	0.00519481	0.00519481	0.00519481	0.00519481	0.00519481	0.00519481	0.00519481	0.00519481	0.00519481	0.00519481	0.00519481
	1	0.88253	0.274096	0.171687	0.0933735	0.0572289	0.0512048	0.0451807	0.0391566	0.0301205	0.0301205	0.0301205	0.0301205	0.0271084	0.0271084	0.0240964	0.0240964	0.0240964	0.0240964	0.0240964	0.0240964	0.0180723	0.0180723	0.0180723	0.0150602	0.0150602	0.0120482	0.00903614	0.00903614	0.00903614	0.0060241	0.0060241	0.0060241	0.0060241	0.0060241	0.0060241	0.0060241	0.0060241	0.0060241	0.0060241	0.0060241	0.0060241	0.0060241	0.0060241	0.0060241	0.0060241	0.0060241	0.0060241	0.0060241
	1	0.905512	0.254593	0.154856	0.102362	0.0734908	0.0524934	0.0472441	0.0419948	0.0393701	0.0341207	0.0314961	0.0314961	0.0262467	0.0262467	0.0262467	0.023622	0.023622	0.023622	0.023622	0.023622	0.0183727	0.015748	0.015748	0.015748	0.015748	0.0131234	0.0104987	0.0104987	0.00787402	0.00524934	0.00524934	0.00524934	0.00524934	0.00524934	0.00524934	0.00524934	0.00524934	0.00524934	0.00524934	0.00524934	0.00524934	0.00524934	0.00524934	0.00524934	0.00524934	0.00524934	0.00524934	0.00524934
	1	0.886628	0.270349	0.171512	0.104651	0.0610465	0.0523256	0.0465116	0.0406977	0.0348837	0.0290698	0.0290698	0.0290698	0.0261628	0.0261628	0.0261628	0.0261628	0.0232558	0.0232558	0.0232558	0.0232558	0.0203488	0.0174419	0.0174419	0.0174419	0.0145349	0.0145349	0.0116279	0.00872093	0.00872093	0.00581395	0.00581395	0.00581395	0.00581395	0.00581395	0.00581395	0.00581395	0.00581395	0.00581395	0.00581395	0.00581395	0.00581395	0.00581395	0.00581395	0.00581395	0.00581395	0.00581395	0.00581395	0.00581395
	1	0.891667	0.252778	0.161111	0.102778	0.0611111	0.0444444	0.0416667	0.0388889	0.0361111	0.0305556	0.0305556	0.0277778	0.0277778	0.0277778	0.025	0.025	0.0222222	0.0222222	0.0222222	0.0222222	0.0194444	0.0138889	0.0138889	0.0138889	0.0138889	0.0111111	0.0111111	0.0111111	0.00833333	0.00555556	0.00555556	0.00555556	0.00555556	0.00555556	0.00555556	0.00555556	0.00555556	0.00555556	0.00555556	0.00555556	0.00555556	0.00555556	0.00555556	0.00555556	0.00555556	0.00555556	0.00555556	0.00555556
	1	0.897727	0.295455	0.15625	0.102273	0.0710227	0.0539773	0.0539773	0.0454545	0.0369318	0.0284091	0.0284091	0.0284091	0.0284091	0.0284091	0.0255682	0.0255682	0.0255682	0.0255682	0.0255682	0.0255682	0.0255682	0.0170455	0.0170455	0.0170455	0.0170455	0.0170455	0.0142045	0.0113636	0.0113636	0.00852273	0.00852273	0.00852273	0.00568182	0.00568182	0.00568182	0.00568182	0.00568182	0.00568182	0.00568182	0.00568182	0.00568182	0.00568182	0.00568182	0.00568182	0.00568182	0.00568182	0.00568182	0.00568182
	1	0.882682	0.273743	0.159218	0.100559	0.0642458	0.0502793	0.0446927	0.0363128	0.0335196	0.027933	0.027933	0.027933	0.027933	0.027933	0.027933	0.0251397	0.0251397	0.0251397	0.0251397	0.0251397	0.0223464	0.0195531	0.0195531	0.0167598	0.0111732	0.0111732	0.0111732	0.0111732	0.00558659	0.00558659	0.00558659	0.00558659	0.00558659	0.00558659	0.00558659	0.00558659	0.00558659	0.00558659	0.00558659	0.00558659	0.00558659	0.00558659	0.00558659	0.00558659	0.00558659	0.00558659	0.00558659	0.00558659
	1	0.891599	0.262873	0.157182	0.102981	0.0704607	0.0542005	0.0487805	0.0406504	0.0406504	0.0352304	0.0325203	0.0325203	0.0271003	0.0271003	0.0271003	0.0243902	0.0243902	0.0243902	0.0243902	0.0243902	0.0243902	0.0216802	0.0162602	0.0162602	0.0162602	0.0108401	0.0108401	0.0108401	0.00542005	0.00542005	0.00542005	0.00542005	0.00542005	0.00542005	0.00542005	0.00542005	0.00542005	0.00542005	0.00542005	0.00542005	0.00542005	0.00542005	0.00542005	0.00542005	0.00542005	0.00542005	0.00542005	0.00542005
	1	0.91029	0.279683	0.153034	0.100264	0.0659631	0.0501319	0.0369393	0.0343008	0.0316623	0.0316623	0.0316623	0.0290237	0.0290237	0.0290237	0.0290237	0.0237467	0.0237467	0.0237467	0.0237467	0.0237467	0.0211082	0.0184697	0.0184697	0.0184697	0.0184697	0.0158311	0.0158311	0.0158311	0.00791557	0.00791557	0.00791557	0.00791557	0.00791557	0.00527704	0.00527704	0.00527704	0.00527704	0.00527704	0.00527704	0.00527704	0.00527704	0.00527704	0.00527704	0.00527704	0.00527704	0.00527704	0.00527704	0.00527704
	1	0.895561	0.263708	0.154047	0.10705	0.0704961	0.0548303	0.0469974	0.0417755	0.0365535	0.0339426	0.0339426	0.0313316	0.0261097	0.0261097	0.0261097	0.0261097	0.0234987	0.0234987	0.0234987	0.0234987	0.0234987	0.0208877	0.0208877	0.0182768	0.0156658	0.0156658	0.0156658	0.0104439	0.0078329	0.00522193	0.00522193	0.00522193	0.00522193	0.00522193	0.00522193	0.00522193	0.00522193	0.00522193	0.00522193	0.00522193	0.00522193	0.00522193	0.00522193	0.00522193	0.00522193	0.00522193	0.00522193	0.00522193
	1	0.897638	0.272966	0.154856	0.0997375	0.0629921	0.0498688	0.0446194	0.0393701	0.0367454	0.0341207	0.0314961	0.0314961	0.0262467	0.0262467	0.0262467	0.023622	0.023622	0.023622	0.023622	0.0209974	0.0209974	0.0209974	0.0183727	0.0183727	0.015748	0.015748	0.015748	0.0104987	0.00787402	0.00524934	0.00524934	0.00524934	0.00524934	0.00524934	0.00524934	0.00524934	0.00524934	0.00524934	0.00524934	0.00524934	0.00524934	0.00524934	0.00524934	0.00524934	0.00524934	0.00524934	0.00524934	0.00524934
	1	0.892265	0.267956	0.162983	0.10221	0.058011	0.0469613	0.0331492	0.0303867	0.0248619	0.0248619	0.0248619	0.0220994	0.0220994	0.0220994	0.0220994	0.0220994	0.0220994	0.0220994	0.0220994	0.0220994	0.019337	0.019337	0.0138122	0.0138122	0.0138122	0.0138122	0.0110497	0.00828729	0.00552486	0.00552486	0.00552486	0.00552486	0.00552486	0.00552486	0.00552486	0.00552486	0.00552486	0.00552486	0.00552486	0.00552486	0.00552486	0.00552486	0.00552486	0.00552486	0.00552486	0.00552486	0.00552486	0.00552486
	1	0.895028	0.254144	0.154696	0.104972	0.0745856	0.0524862	0.0469613	0.038674	0.0359116	0.0331492	0.0331492	0.0331492	0.0276243	0.0276243	0.0248619	0.0248619	0.0248619	0.0248619	0.0248619	0.0248619	0.0220994	0.0220994	0.0165746	0.0165746	0.0110497	0.0110497	0.0110497	0.00828729	0.00552486	0.00552486	0.00552486	0.00552486	0.00552486	0.00552486	0.00552486	0.00552486	0.00552486	0.00552486	0.00552486	0.00552486	0.00552486	0.00552486	0.00552486	0.00552486	0.00552486	0.00552486	0.00552486	0.00552486
	1	0.897849	0.263441	0.169355	0.107527	0.0591398	0.0483871	0.0403226	0.0349462	0.0295699	0.0268817	0.0268817	0.0241935	0.0241935	0.0215054	0.0215054	0.0215054	0.0215054	0.0215054	0.0215054	0.0215054	0.0215054	0.0188172	0.016129	0.016129	0.016129	0.016129	0.0134409	0.0107527	0.00537634	0.00537634	0.00537634	0.00537634	0.00537634	0.00537634	0.00537634	0.00537634	0.00537634	0.00537634	0.00537634	0.00537634	0.00537634	0.00537634	0.00537634	0.00537634	0.00537634	0.00537634	0.00537634	0.00537634
	1	0.892351	0.274788	0.147309	0.0963173	0.0708215	0.0509915	0.0453258	0.0424929	0.0396601	0.0311615	0.0283286	0.0283286	0.0283286	0.0283286	0.0283286	0.0283286	0.0254958	0.0254958	0.0254958	0.0254958	0.0226629	0.0226629	0.0226629	0.0226629	0.01983	0.0169972	0.0141643	0.0141643	0.00566572	0.00566572	0.00566572	0.00566572	0.00566572	0.00566572	0.00566572	0.00566572	0.00566572	0.00566572	0.00566572	0.00566572	0.00566572	0.00566572	0.00566572	0.00566572	0.00566572	0.00566572	0.00566572	0.00566572
	1	0.890173	0.277457	0.150289	0.0982659	0.0722543	0.0520231	0.0462428	0.0433526	0.0375723	0.0317919	0.0289017	0.0289017	0.0289017	0.0289017	0.0289017	0.0289017	0.0260116	0.0260116	0.0260116	0.0260116	0.0231214	0.0231214	0.0231214	0.0231214	0.0202312	0.017341	0.0144509	0.0144509	0.00578035	0.00578035	0.00578035	0.00578035	0.00578035	0.00578035	0.00578035	0.00578035	0.00578035	0.00578035	0.00578035	0.00578035	0.00578035	0.00578035	0.00578035	0.00578035	0.00578035	0.00578035	0.00578035	0.00578035
	1	0.895161	0.260753	0.153226	0.107527	0.0725806	0.0537634	0.0537634	0.0430108	0.0349462	0.0322581	0.0322581	0.0322581	0.0268817	0.0268817	0.0241935	0.0241935	0.0241935	0.0241935	0.0241935	0.0241935	0.0215054	0.0188172	0.0188172	0.016129	0.0107527	0.0107527	0.0107527	0.00806452	0.00806452	0.00537634	0.00537634	0.00537634	0.00537634	0.00537634	0.00537634	0.00537634	0.00537634	0.00537634	0.00537634	0.00537634	0.00537634	0.00537634	0.00537634	0.00537634	0.00537634	0.00537634	0.00537634	0.00537634
	1	0.89589	0.252055	0.156164	0.109589	0.0684932	0.0520548	0.0493151	0.0438356	0.0410959	0.0356164	0.0328767	0.0328767	0.0273973	0.0273973	0.0246575	0.0246575	0.0246575	0.0246575	0.0246575	0.0219178	0.0219178	0.0191781	0.0191781	0.0191781	0.0164384	0.0164384	0.0109589	0.00821918	0.00821918	0.00547945	0.00547945	0.00547945	0.00547945	0.00547945	0.00547945	0.00547945	0.00547945	0.00547945	0.00547945	0.00547945	0.00547945	0.00547945	0.00547945	0.00547945	0.00547945	0.00547945	0.00547945	0.00547945
	1	0.893617	0.263298	0.156915	0.103723	0.0691489	0.0531915	0.0452128	0.0398936	0.037234	0.0345745	0.0319149	0.0319149	0.0265957	0.0265957	0.0265957	0.0239362	0.0239362	0.0239362	0.0239362	0.0239362	0.0212766	0.0212766	0.018617	0.0159574	0.0132979	0.0106383	0.0106383	0.0106383	0.00531915	0.00531915	0.00531915	0.00531915	0.00531915	0.00531915	0.00531915	0.00531915	0.00531915	0.00531915	0.00531915	0.00531915	0.00531915	0.00531915	0.00531915	0.00531915	0.00531915	0.00531915	0.00531915	0.00531915
	1	0.897019	0.257453	0.170732	0.113821	0.0650407	0.0487805	0.0352304	0.0352304	0.0298103	0.0271003	0.0271003	0.0243902	0.0243902	0.0216802	0.0216802	0.0216802	0.0216802	0.0216802	0.0216802	0.0216802	0.0216802	0.0162602	0.0162602	0.0162602	0.0162602	0.0162602	0.0135501	0.0108401	0.00542005	0.00542005	0.00542005	0.00542005	0.00542005	0.00542005	0.00542005	0.00542005	0.00542005	0.00542005	0.00542005	0.00542005	0.00542005	0.00542005	0.00542005	0.00542005	0.00542005	0.00542005	0.00542005	0.00542005
	1	0.900763	0.259542	0.155216	0.111959	0.0661578	0.0508906	0.0458015	0.0330789	0.0279898	0.0229008	0.0229008	0.0203562	0.0203562	0.0203562	0.0203562	0.0203562	0.0203562	0.0203562	0.0203562	0.0178117	0.0178117	0.0127226	0.0127226	0.0127226	0.0127226	0.0101781	0.0101781	0.0101781	0.00763359	0.00763359	0.00508906	0.00508906	0.00508906	0.00508906	0.00508906	0.00508906	0.00508906	0.00508906	0.00508906	0.00508906	0.00508906	0.00508906	0.00508906	0.00508906	0.00508906	0.00508906	0.00508906	0.00508906
	1	0.891599	0.257453	0.170732	0.127371	0.0704607	0.0542005	0.0406504	0.0379404	0.0325203	0.0325203	0.0325203	0.0298103	0.0243902	0.0243902	0.0243902	0.0243902	0.0243902	0.0243902	0.0243902	0.0216802	0.0216802	0.0189702	0.0189702	0.0162602	0.0162602	0.0135501	0.0108401	0.00813008	0.00813008	0.00813008	0.00542005	0.00542005	0.00542005	0.00542005	0.00542005	0.00542005	0.00542005	0.00542005	0.00542005	0.00542005	0.00542005	0.00542005	0.00542005	0.00542005	0.00542005	0.00542005	0.00542005	0.00542005
	1	0.904891	0.277174	0.163043	0.108696	0.0679348	0.0570652	0.0434783	0.0407609	0.0326087	0.0326087	0.0298913	0.0298913	0.0244565	0.0244565	0.0244565	0.0244565	0.0244565	0.0244565	0.0217391	0.0217391	0.0217391	0.0190217	0.0163043	0.0163043	0.0163043	0.0163043	0.013587	0.013587	0.00543478	0.00543478	0.00543478	0.00543478	0.00543478	0.00543478	0.00543478	0.00543478	0.00543478	0.00543478	0.00543478	0.00543478	0.00543478	0.00543478	0.00543478	0.00543478	0.00543478	0.00543478	0.00543478	0.00543478
	1	0.889518	0.266289	0.175637	0.0991501	0.0594901	0.0481586	0.0339943	0.0339943	0.0283286	0.0254958	0.0254958	0.0226629	0.0226629	0.0226629	0.0226629	0.0226629	0.0226629	0.0226629	0.0226629	0.0226629	0.01983	0.01983	0.01983	0.0141643	0.0141643	0.0141643	0.00849858	0.00849858	0.00849858	0.00566572	0.00566572	0.00566572	0.00566572	0.00566572	0.00566572	0.00566572	0.00566572	0.00566572	0.00566572	0.00566572	0.00566572	0.00566572	0.00566572	0.00566572	0.00566572	0.00566572	0.00566572	0.00566572
	1	0.892351	0.283286	0.15864	0.110482	0.0623229	0.0481586	0.0368272	0.0339943	0.0283286	0.0283286	0.0254958	0.0226629	0.0226629	0.0226629	0.0226629	0.0226629	0.0226629	0.0226629	0.0226629	0.0226629	0.0226629	0.01983	0.0169972	0.0141643	0.0141643	0.0141643	0.0113314	0.00849858	0.00566572	0.00566572	0.00566572	0.00566572	0.00566572	0.00566572	0.00566572	0.00566572	0.00566572	0.00566572	0.00566572	0.00566572	0.00566572	0.00566572	0.00566572	0.00566572	0.00566572	0.00566572	0.00566572	0.00566572
	1	0.898667	0.28	0.152	0.109333	0.064	0.0506667	0.0453333	0.0426667	0.032	0.0266667	0.0266667	0.0266667	0.0266667	0.0266667	0.0266667	0.024	0.024	0.024	0.024	0.024	0.0213333	0.0186667	0.016	0.0133333	0.0133333	0.0106667	0.008	0.008	0.008	0.00533333	0.00533333	0.00533333	0.00533333	0.00533333	0.00533333	0.00533333	0.00533333	0.00533333	0.00533333	0.00533333	0.00533333	0.00533333	0.00533333	0.00533333	0.00533333	0.00533333	0.00533333	0.00533333
	1	0.892761	0.260054	0.142091	0.101877	0.0670241	0.0509383	0.0482574	0.0402145	0.0375335	0.0375335	0.0321716	0.0321716	0.0268097	0.0268097	0.0268097	0.0241287	0.0241287	0.0241287	0.0241287	0.0214477	0.0214477	0.0187668	0.0160858	0.0160858	0.0134048	0.0107239	0.0107239	0.0107239	0.00536193	0.00536193	0.00536193	0.00536193	0.00536193	0.00536193	0.00536193	0.00536193	0.00536193	0.00536193	0.00536193	0.00536193	0.00536193	0.00536193	0.00536193	0.00536193	0.00536193	0.00536193	0.00536193	0.00536193
	1	0.900262	0.272966	0.160105	0.12336	0.0734908	0.0551181	0.0393701	0.0393701	0.0367454	0.0288714	0.0262467	0.023622	0.023622	0.023622	0.023622	0.023622	0.023622	0.023622	0.023622	0.0209974	0.0183727	0.0183727	0.015748	0.015748	0.015748	0.015748	0.0131234	0.0104987	0.00787402	0.00787402	0.00787402	0.00787402	0.00524934	0.00524934	0.00524934	0.00524934	0.00524934	0.00524934	0.00524934	0.00524934	0.00524934	0.00524934	0.00524934	0.00524934	0.00524934	0.00524934	0.00524934	0.00524934
	1	0.899756	0.251834	0.154034	0.124694	0.0733496	0.0464548	0.0391198	0.0366748	0.0366748	0.0317848	0.0317848	0.0268949	0.0220049	0.0220049	0.0220049	0.0220049	0.0220049	0.0220049	0.0220049	0.0220049	0.0195599	0.0171149	0.0146699	0.0146699	0.0146699	0.0122249	0.00977995	0.00977995	0.00733496	0.00488998	0.00488998	0.00488998	0.00488998	0.00488998	0.00488998	0.00488998	0.00488998	0.00488998	0.00488998	0.00488998	0.00488998	0.00488998	0.00488998	0.00488998	0.00488998	0.00488998	0.00488998	0.00488998
	1	0.90107	0.262032	0.147059	0.109626	0.0695187	0.0534759	0.0481283	0.0427807	0.0374332	0.0347594	0.0320856	0.0320856	0.026738	0.026738	0.026738	0.0240642	0.0240642	0.0240642	0.0213904	0.0213904	0.0213904	0.0187166	0.0187166	0.0187166	0.0160428	0.013369	0.013369	0.013369	0.0106952	0.00534759	0.00534759	0.00534759	0.00534759	0.00534759	0.00534759	0.00534759	0.00534759	0.00534759	0.00534759	0.00534759	0.00534759	0.00534759	0.00534759	0.00534759	0.00534759	0.00534759	0.00534759	0.00534759
	1	0.902778	0.263889	0.166667	0.127778	0.0777778	0.0555556	0.0472222	0.0361111	0.0305556	0.0277778	0.0277778	0.0222222	0.0222222	0.0222222	0.0222222	0.0222222	0.0222222	0.0222222	0.0222222	0.0166667	0.0166667	0.0166667	0.0166667	0.0166667	0.0166667	0.0166667	0.0166667	0.00833333	0.00833333	0.00555556	0.00555556	0.00555556	0.00555556	0.00555556	0.00555556	0.00555556	0.00555556	0.00555556	0.00555556	0.00555556	0.00555556	0.00555556	0.00555556	0.00555556	0.00555556	0.00555556	0.00555556	0.00555556
	1	0.902965	0.269542	0.15903	0.102426	0.0700809	0.0485175	0.0458221	0.0431267	0.0350404	0.0296496	0.0296496	0.0269542	0.0269542	0.0269542	0.0269542	0.0242588	0.0242588	0.0242588	0.0242588	0.0242588	0.0242588	0.0188679	0.0188679	0.0161725	0.0161725	0.0161725	0.0161725	0.0134771	0.0134771	0.00808625	0.00539084	0.00539084	0.00539084	0.00539084	0.00539084	0.00539084	0.00539084	0.00539084	0.00539084	0.00539084	0.00539084	0.00539084	0.00539084	0.00539084	0.00539084	0.00539084	0.00539084	0.00539084
	1	0.88674	0.270718	0.165746	0.107735	0.0662983	0.0524862	0.0414365	0.038674	0.0303867	0.0276243	0.0276243	0.0276243	0.0276243	0.0276243	0.0248619	0.0248619	0.0220994	0.0220994	0.019337	0.0165746	0.0165746	0.0165746	0.0138122	0.0138122	0.0110497	0.0110497	0.0110497	0.0110497	0.00552486	0.00552486	0.00552486	0.00552486	0.00552486	0.00552486	0.00552486	0.00552486	0.00552486	0.00552486	0.00552486	0.00552486	0.00552486	0.00552486	0.00552486	0.00552486	0.00552486	0.00552486	0.00552486	0.00552486
	1	0.903141	0.267016	0.15445	0.0994764	0.0602094	0.0445026	0.0445026	0.0340314	0.0340314	0.0340314	0.0287958	0.0287958	0.0287958	0.0287958	0.0287958	0.0235602	0.0235602	0.0235602	0.0235602	0.0235602	0.0209424	0.0209424	0.0183246	0.0183246	0.0157068	0.0157068	0.0157068	0.013089	0.0104712	0.0078534	0.0052356	0.0052356	0.0052356	0.0052356	0.0052356	0.0052356	0.0052356	0.0052356	0.0052356	0.0052356	0.0052356	0.0052356	0.0052356	0.0052356	0.0052356	0.0052356	0.0052356	0.0052356
	1	0.90625	0.260417	0.166667	0.122396	0.0729167	0.0520833	0.0442708	0.0338542	0.03125	0.03125	0.03125	0.0286458	0.0234375	0.0234375	0.0234375	0.0234375	0.0234375	0.0234375	0.0234375	0.0234375	0.0208333	0.015625	0.015625	0.015625	0.015625	0.015625	0.0104167	0.0104167	0.0104167	0.0078125	0.00520833	0.00520833	0.00520833	0.00520833	0.00520833	0.00520833	0.00520833	0.00520833	0.00520833	0.00520833	0.00520833	0.00520833	0.00520833	0.00520833	0.00520833	0.00520833	0.00520833	0.00520833
	1	0.896373	0.259067	0.137306	0.0958549	0.0751295	0.0569948	0.0492228	0.0388601	0.0362694	0.0336788	0.0336788	0.0310881	0.0259067	0.0259067	0.0259067	0.0259067	0.0233161	0.0233161	0.0233161	0.0233161	0.0233161	0.0207254	0.0207254	0.0181347	0.015544	0.0129534	0.0129534	0.00777202	0.00777202	0.00518135	0.00518135	0.00518135	0.00518135	0.00518135	0.00518135	0.00518135	0.00518135	0.00518135	0.00518135	0.00518135	0.00518135	0.00518135	0.00518135	0.00518135	0.00518135	0.00518135	0.00518135	0.00518135
	1	0.891738	0.279202	0.168091	0.0997151	0.0626781	0.048433	0.045584	0.034188	0.031339	0.031339	0.02849	0.025641	0.025641	0.025641	0.025641	0.022792	0.022792	0.022792	0.022792	0.019943	0.019943	0.019943	0.014245	0.014245	0.014245	0.011396	0.00854701	0.00854701	0.00569801	0.00569801	0.00569801	0.00569801	0.00569801	0.00569801	0.00569801	0.00569801	0.00569801	0.00569801	0.00569801	0.00569801	0.00569801	0.00569801	0.00569801	0.00569801	0.00569801	0.00569801	0.00569801	0.002849
	1	0.891738	0.279202	0.168091	0.0997151	0.0626781	0.048433	0.045584	0.034188	0.031339	0.031339	0.02849	0.025641	0.025641	0.025641	0.025641	0.022792	0.022792	0.022792	0.022792	0.019943	0.019943	0.019943	0.014245	0.014245	0.014245	0.011396	0.00854701	0.00854701	0.00569801	0.00569801	0.00569801	0.00569801	0.00569801	0.00569801	0.00569801	0.00569801	0.00569801	0.00569801	0.00569801	0.00569801	0.00569801	0.00569801	0.00569801	0.00569801	0.00569801	0.00569801	0.00569801	0.002849
	1	0.892655	0.276836	0.169492	0.0932203	0.0621469	0.0536723	0.0451977	0.0338983	0.0310734	0.0310734	0.0282486	0.0254237	0.0254237	0.0254237	0.0254237	0.0225989	0.0225989	0.0225989	0.0225989	0.019774	0.019774	0.019774	0.0141243	0.0141243	0.0141243	0.0112994	0.00847458	0.00847458	0.00564972	0.00564972	0.00564972	0.00564972	0.00564972	0.00564972	0.00564972	0.00564972	0.00564972	0.00564972	0.00564972	0.00564972	0.00564972	0.00564972	0.00564972	0.00564972	0.00564972	0.00564972	0.00564972	0.00282486
	1	0.892655	0.276836	0.169492	0.0932203	0.0621469	0.0536723	0.0451977	0.0338983	0.0310734	0.0310734	0.0282486	0.0254237	0.0254237	0.0254237	0.0254237	0.0225989	0.0225989	0.0225989	0.0225989	0.019774	0.019774	0.019774	0.0141243	0.0141243	0.0141243	0.0112994	0.00847458	0.00847458	0.00564972	0.00564972	0.00564972	0.00564972	0.00564972	0.00564972	0.00564972	0.00564972	0.00564972	0.00564972	0.00564972	0.00564972	0.00564972	0.00564972	0.00564972	0.00564972	0.00564972	0.00564972	0.00564972	0.00282486
	1	0.886628	0.270349	0.171512	0.0988372	0.0581395	0.0494186	0.0465116	0.0406977	0.0348837	0.0290698	0.0290698	0.0290698	0.0261628	0.0261628	0.0261628	0.0232558	0.0232558	0.0232558	0.0232558	0.0232558	0.0203488	0.0174419	0.0174419	0.0174419	0.0145349	0.0145349	0.0116279	0.00872093	0.00872093	0.00581395	0.00581395	0.00581395	0.00581395	0.00581395	0.00581395	0.00581395	0.00581395	0.00581395	0.00581395	0.00581395	0.00581395	0.00581395	0.00581395	0.00581395	0.00581395	0.00581395	0.00581395	0.00581395
	1	0.898219	0.254453	0.147583	0.111959	0.0585242	0.043257	0.0356234	0.0330789	0.0305344	0.0305344	0.0305344	0.0279898	0.0229008	0.0229008	0.0229008	0.0229008	0.0229008	0.0229008	0.0229008	0.0203562	0.0203562	0.0203562	0.0152672	0.0152672	0.0127226	0.0101781	0.0101781	0.0101781	0.00763359	0.00508906	0.00508906	0.00508906	0.00508906	0.00508906	0.00508906	0.00508906	0.00508906	0.00508906	0.00508906	0.00508906	0.00508906	0.00508906	0.00508906	0.00508906	0.00508906	0.00508906	0.00508906	0.00508906
	1	0.898477	0.269036	0.152284	0.114213	0.0609137	0.0431472	0.0406091	0.0380711	0.0329949	0.0253807	0.0253807	0.0228426	0.0228426	0.0228426	0.0228426	0.0228426	0.0228426	0.0228426	0.0203046	0.0203046	0.0203046	0.0177665	0.0152284	0.0126904	0.0126904	0.0126904	0.0101523	0.0101523	0.00761421	0.00507614	0.00507614	0.00507614	0.00507614	0.00507614	0.00507614	0.00507614	0.00507614	0.00507614	0.00507614	0.00507614	0.00507614	0.00507614	0.00507614	0.00507614	0.00507614	0.00507614	0.00507614	0.00507614
	1	0.899183	0.258856	0.160763	0.108992	0.0681199	0.0544959	0.0490463	0.0463215	0.0381471	0.0326975	0.0326975	0.0326975	0.027248	0.027248	0.0245232	0.0245232	0.0245232	0.0245232	0.0245232	0.0217984	0.0217984	0.0217984	0.0190736	0.0190736	0.0163488	0.0163488	0.013624	0.0108992	0.00817439	0.00544959	0.00544959	0.00544959	0.00544959	0.00544959	0.00544959	0.00544959	0.00544959	0.00544959	0.00544959	0.00544959	0.00544959	0.00544959	0.00544959	0.00544959	0.00544959	0.00544959	0.00544959	0.00544959
	1	0.897959	0.257653	0.147959	0.109694	0.0637755	0.0433673	0.0382653	0.0331633	0.0306122	0.0255102	0.0255102	0.0229592	0.0229592	0.0229592	0.0229592	0.0229592	0.0229592	0.0229592	0.0229592	0.0178571	0.0178571	0.0178571	0.0153061	0.0153061	0.0127551	0.0102041	0.0102041	0.0102041	0.00765306	0.00510204	0.00510204	0.00510204	0.00510204	0.00510204	0.00510204	0.00510204	0.00510204	0.00510204	0.00510204	0.00510204	0.00510204	0.00510204	0.00510204	0.00510204	0.00510204	0.00510204	0.00510204	0.00510204
	1	0.898477	0.258883	0.177665	0.116751	0.0685279	0.0456853	0.035533	0.0329949	0.0304569	0.0304569	0.0304569	0.0279188	0.0228426	0.0228426	0.0228426	0.0228426	0.0228426	0.0228426	0.0228426	0.0228426	0.0203046	0.0177665	0.0152284	0.0126904	0.0126904	0.0126904	0.0101523	0.0101523	0.00761421	0.00507614	0.00507614	0.00507614	0.00507614	0.00507614	0.00507614	0.00507614	0.00507614	0.00507614	0.00507614	0.00507614	0.00507614	0.00507614	0.00507614	0.00507614	0.00507614	0.00507614	0.00507614	0.00507614
	1	0.888889	0.264957	0.153846	0.105413	0.0626781	0.048433	0.042735	0.042735	0.034188	0.031339	0.02849	0.02849	0.025641	0.025641	0.022792	0.022792	0.022792	0.022792	0.019943	0.017094	0.017094	0.014245	0.014245	0.014245	0.011396	0.011396	0.011396	0.011396	0.00854701	0.00569801	0.00569801	0.00569801	0.00569801	0.00569801	0.00569801	0.00569801	0.00569801	0.00569801	0.00569801	0.00569801	0.00569801	0.00569801	0.00569801	0.00569801	0.00569801	0.00569801	0.00569801	0.00569801
	1	0.896848	0.26361	0.169054	0.126074	0.0659026	0.0515759	0.0372493	0.034384	0.0286533	0.025788	0.025788	0.0229226	0.0229226	0.0229226	0.0229226	0.0229226	0.0229226	0.0229226	0.0229226	0.0229226	0.0200573	0.017192	0.017192	0.017192	0.017192	0.0143266	0.0143266	0.00859599	0.00859599	0.00573066	0.00573066	0.00573066	0.00573066	0.00573066	0.00573066	0.00573066	0.00573066	0.00573066	0.00573066	0.00573066	0.00573066	0.00573066	0.00573066	0.00573066	0.00573066	0.00573066	0.00573066	0.00573066
	1	0.893805	0.262537	0.153392	0.112094	0.0678466	0.0501475	0.0471976	0.0383481	0.0353982	0.0265487	0.0265487	0.0265487	0.0265487	0.0265487	0.0265487	0.0235988	0.0235988	0.0235988	0.0235988	0.0235988	0.020649	0.0176991	0.0176991	0.0147493	0.0147493	0.0147493	0.0117994	0.0117994	0.00589971	0.00589971	0.00589971	0.00589971	0.00589971	0.00589971	0.00589971	0.00589971	0.00589971	0.00589971	0.00589971	0.00589971	0.00589971	0.00589971	0.00589971	0.00589971	0.00589971	0.00589971	0.00589971	0.00589971
	1	0.891813	0.25731	0.154971	0.116959	0.0672515	0.0467836	0.0438596	0.0409357	0.0321637	0.0263158	0.0263158	0.0263158	0.0263158	0.0263158	0.0233918	0.0233918	0.0233918	0.0233918	0.0233918	0.0233918	0.0204678	0.0175439	0.0175439	0.0146199	0.0146199	0.0146199	0.0116959	0.0116959	0.00584795	0.00584795	0.00584795	0.00584795	0.00584795	0.00584795	0.00584795	0.00584795	0.00584795	0.00584795	0.00584795	0.00584795	0.00584795	0.00584795	0.00584795	0.00584795	0.00584795	0.00584795	0.00584795	0.00584795
	1	0.903394	0.258486	0.159269	0.114883	0.0626632	0.0443864	0.0391645	0.0391645	0.0313316	0.0261097	0.0261097	0.0234987	0.0234987	0.0234987	0.0234987	0.0234987	0.0234987	0.0234987	0.0234987	0.0208877	0.0182768	0.0182768	0.0156658	0.0156658	0.0156658	0.0156658	0.0156658	0.0104439	0.0078329	0.0078329	0.00522193	0.00522193	0.00522193	0.00522193	0.00522193	0.00522193	0.00522193	0.00522193	0.00522193	0.00522193	0.00522193	0.00522193	0.00522193	0.00522193	0.00522193	0.00522193	0.00522193	0.00522193
	1	0.895775	0.256338	0.166197	0.109859	0.0760563	0.0591549	0.0478873	0.0422535	0.0394366	0.0338028	0.0338028	0.0338028	0.028169	0.028169	0.0253521	0.0253521	0.0253521	0.0253521	0.0253521	0.0253521	0.0253521	0.0225352	0.0197183	0.0197183	0.0169014	0.0169014	0.0169014	0.0140845	0.0112676	0.0056338	0.0056338	0.0056338	0.0056338	0.0056338	0.0056338	0.0056338	0.0056338	0.0056338	0.0056338	0.0056338	0.0056338	0.0056338	0.0056338	0.0056338	0.0056338	0.0056338	0.0056338	0.0056338
	1	0.89645	0.266272	0.162722	0.112426	0.0680473	0.056213	0.0502959	0.0384615	0.0325444	0.0295858	0.0295858	0.0295858	0.0295858	0.0266272	0.0266272	0.0266272	0.0236686	0.0236686	0.0236686	0.0207101	0.0207101	0.0207101	0.0207101	0.0177515	0.0177515	0.0147929	0.0147929	0.0118343	0.00887574	0.00887574	0.00591716	0.00591716	0.00591716	0.00591716	0.00591716	0.00591716	0.00591716	0.00591716	0.00591716	0.00591716	0.00591716	0.00591716	0.00591716	0.00591716	0.00591716	0.00591716	0.00591716	0.00591716
	1	0.885196	0.268882	0.175227	0.111782	0.060423	0.0513595	0.0422961	0.0392749	0.0332326	0.0302115	0.0302115	0.0302115	0.0302115	0.0302115	0.0302115	0.0271903	0.0241692	0.0241692	0.0241692	0.0241692	0.0241692	0.0181269	0.0181269	0.0181269	0.0181269	0.0151057	0.0120846	0.00906344	0.00906344	0.0060423	0.0060423	0.0060423	0.0060423	0.0060423	0.0060423	0.0060423	0.0060423	0.0060423	0.0060423	0.0060423	0.0060423	0.0060423	0.0060423	0.0060423	0.0060423	0.0060423	0.0060423	0.0060423
	1	0.897098	0.269129	0.155673	0.110818	0.0817942	0.0474934	0.0422164	0.0395778	0.0343008	0.0343008	0.0316623	0.0316623	0.0263852	0.0263852	0.0263852	0.0263852	0.0237467	0.0237467	0.0237467	0.0237467	0.0237467	0.0184697	0.0184697	0.0184697	0.0158311	0.0131926	0.00791557	0.00791557	0.00791557	0.00527704	0.00527704	0.00527704	0.00527704	0.00527704	0.00527704	0.00527704	0.00527704	0.00527704	0.00527704	0.00527704	0.00527704	0.00527704	0.00527704	0.00527704	0.00527704	0.00527704	0.00527704	0.00527704
	1	0.900285	0.264957	0.153846	0.102564	0.0683761	0.0541311	0.048433	0.048433	0.039886	0.037037	0.031339	0.02849	0.02849	0.02849	0.02849	0.02849	0.025641	0.022792	0.022792	0.019943	0.019943	0.017094	0.017094	0.017094	0.017094	0.017094	0.017094	0.014245	0.00854701	0.00569801	0.00569801	0.00569801	0.00569801	0.00569801	0.00569801	0.00569801	0.00569801	0.00569801	0.00569801	0.00569801	0.00569801	0.00569801	0.00569801	0.00569801	0.00569801	0.00569801	0.00569801	0.00569801
	1	0.89071	0.275956	0.172131	0.0983607	0.057377	0.0464481	0.0382514	0.0355191	0.0273224	0.0245902	0.0245902	0.0218579	0.0218579	0.0218579	0.0218579	0.0218579	0.0218579	0.0218579	0.0218579	0.0218579	0.0218579	0.0163934	0.0163934	0.0136612	0.0136612	0.0136612	0.010929	0.00819672	0.00819672	0.00546448	0.00546448	0.00546448	0.00546448	0.00546448	0.00546448	0.00546448	0.00546448	0.00546448	0.00546448	0.00546448	0.00546448	0.00546448	0.00546448	0.00546448	0.00546448	0.00546448	0.00546448	0.00546448
	1	0.893899	0.259947	0.159151	0.108753	0.071618	0.0503979	0.0450928	0.0424403	0.0371353	0.0318302	0.0318302	0.0318302	0.0265252	0.0265252	0.0238727	0.0238727	0.0238727	0.0238727	0.0238727	0.0238727	0.0212202	0.0212202	0.0185676	0.0159151	0.0106101	0.0106101	0.0106101	0.0106101	0.00530504	0.00530504	0.00530504	0.00530504	0.00530504	0.00530504	0.00530504	0.00530504	0.00530504	0.00530504	0.00530504	0.00530504	0.00530504	0.00530504	0.00530504	0.00530504	0.00530504	0.00530504	0.00530504	0.00530504
	1	0.900568	0.255682	0.15625	0.102273	0.0738636	0.0568182	0.0454545	0.0397727	0.0369318	0.0369318	0.0340909	0.0340909	0.0284091	0.0284091	0.0284091	0.0255682	0.0255682	0.0255682	0.0255682	0.0255682	0.0198864	0.0198864	0.0198864	0.0198864	0.0198864	0.0198864	0.0170455	0.00852273	0.00568182	0.00568182	0.00568182	0.00568182	0.00568182	0.00568182	0.00568182	0.00568182	0.00568182	0.00568182	0.00568182	0.00568182	0.00568182	0.00568182	0.00568182	0.00568182	0.00568182	0.00568182	0.00568182	0.00568182
	1	0.884956	0.268437	0.165192	0.112094	0.0619469	0.0501475	0.0442478	0.0412979	0.0324484	0.0294985	0.0294985	0.0294985	0.0294985	0.0294985	0.0294985	0.0265487	0.0235988	0.0235988	0.0235988	0.0235988	0.0235988	0.0235988	0.0176991	0.0176991	0.0147493	0.0147493	0.0117994	0.00884956	0.00884956	0.00589971	0.00589971	0.00589971	0.00589971	0.00589971	0.00589971	0.00589971	0.00589971	0.00589971	0.00589971	0.00589971	0.00589971	0.00589971	0.00589971	0.00589971	0.00589971	0.00589971	0.00589971	0.00589971
	1	0.89267	0.274869	0.157068	0.115183	0.0706806	0.0549738	0.039267	0.0366492	0.0340314	0.0287958	0.026178	0.026178	0.026178	0.026178	0.026178	0.026178	0.0235602	0.0235602	0.0235602	0.0235602	0.0235602	0.0209424	0.0209424	0.0209424	0.0157068	0.013089	0.0104712	0.0104712	0.0078534	0.0052356	0.0052356	0.0052356	0.0052356	0.0052356	0.0052356	0.0052356	0.0052356	0.0052356	0.0052356	0.0052356	0.0052356	0.0052356	0.0052356	0.0052356	0.0052356	0.0052356	0.0052356	0.0052356
	1	0.896373	0.261658	0.158031	0.103627	0.0647668	0.0388601	0.0388601	0.0362694	0.0310881	0.0310881	0.0310881	0.0284974	0.0233161	0.0233161	0.0233161	0.0233161	0.0233161	0.0233161	0.0233161	0.0233161	0.0233161	0.0181347	0.015544	0.015544	0.015544	0.015544	0.0129534	0.0103627	0.0103627	0.00777202	0.00777202	0.00518135	0.00518135	0.00518135	0.00518135	0.00518135	0.00518135	0.00518135	0.00518135	0.00518135	0.00518135	0.00518135	0.00518135	0.00518135	0.00518135	0.00518135	0.00518135	0.00518135
	1	0.907162	0.262599	0.169761	0.119363	0.071618	0.0557029	0.0424403	0.0344828	0.0318302	0.0318302	0.0318302	0.0291777	0.0238727	0.0238727	0.0238727	0.0238727	0.0238727	0.0238727	0.0238727	0.0238727	0.0212202	0.0185676	0.0159151	0.0159151	0.0159151	0.0159151	0.0132626	0.0106101	0.0106101	0.00530504	0.00530504	0.00530504	0.00530504	0.00530504	0.00530504	0.00530504	0.00530504	0.00530504	0.00530504	0.00530504	0.00530504	0.00530504	0.00530504	0.00530504	0.00530504	0.00530504	0.00530504	0.00530504
	1	0.891008	0.253406	0.149864	0.103542	0.0708447	0.0490463	0.0408719	0.0354223	0.0354223	0.027248	0.027248	0.027248	0.027248	0.027248	0.027248	0.0245232	0.0245232	0.0245232	0.0245232	0.0245232	0.0190736	0.0190736	0.0190736	0.013624	0.013624	0.0108992	0.0108992	0.00817439	0.00544959	0.00544959	0.00544959	0.00544959	0.00544959	0.00544959	0.00544959	0.00544959	0.00544959	0.00544959	0.00544959	0.00544959	0.00544959	0.00544959	0.00544959	0.00544959	0.00544959	0.00544959	0.00544959	0.00544959
	1	0.89295	0.284595	0.174935	0.125326	0.0626632	0.0469974	0.0391645	0.0391645	0.0313316	0.0261097	0.0261097	0.0234987	0.0234987	0.0208877	0.0208877	0.0208877	0.0208877	0.0208877	0.0182768	0.0182768	0.0182768	0.0156658	0.0156658	0.0130548	0.0130548	0.0130548	0.0104439	0.0104439	0.0078329	0.00522193	0.00522193	0.00522193	0.00522193	0.00522193	0.00522193	0.00522193	0.00522193	0.00522193	0.00522193	0.00522193	0.00522193	0.00522193	0.00522193	0.00522193	0.00522193	0.00522193	0.00522193	0.00522193
	1	0.905707	0.263027	0.163772	0.121588	0.0669975	0.0545906	0.0471464	0.0397022	0.0347395	0.0322581	0.0297767	0.0272953	0.0223325	0.0223325	0.0223325	0.0223325	0.0223325	0.0223325	0.0223325	0.0198511	0.0198511	0.0173697	0.0173697	0.0148883	0.0148883	0.0148883	0.0124069	0.00992556	0.00992556	0.00744417	0.00496278	0.00496278	0.00496278	0.00496278	0.00496278	0.00496278	0.00496278	0.00496278	0.00496278	0.00496278	0.00496278	0.00496278	0.00496278	0.00496278	0.00496278	0.00496278	0.00496278	0.00496278
	1	0.891304	0.282609	0.18323	0.111801	0.0745342	0.052795	0.0465839	0.0372671	0.0341615	0.0341615	0.0310559	0.0279503	0.0279503	0.0279503	0.0279503	0.0248447	0.0248447	0.0248447	0.0248447	0.0217391	0.0217391	0.0217391	0.0186335	0.0186335	0.0186335	0.0186335	0.015528	0.0124224	0.00931677	0.00621118	0.00621118	0.00621118	0.00621118	0.00621118	0.00621118	0.00621118	0.00621118	0.00621118	0.00621118	0.00621118	0.00621118	0.00621118	0.00621118	0.00621118	0.00621118	0.00621118	0.00621118	0.00621118
	1	0.895722	0.256684	0.15508	0.106952	0.0641711	0.0427807	0.0374332	0.0347594	0.0320856	0.026738	0.026738	0.0240642	0.0240642	0.0240642	0.0240642	0.0240642	0.0240642	0.0240642	0.0240642	0.0213904	0.0213904	0.0160428	0.0160428	0.0160428	0.0160428	0.013369	0.013369	0.00802139	0.00534759	0.00534759	0.00534759	0.00534759	0.00534759	0.00534759	0.00534759	0.00534759	0.00534759	0.00534759	0.00534759	0.00534759	0.00534759	0.00534759	0.00534759	0.00534759	0.00534759	0.00534759	0.00534759	0.00534759
	1	0.907767	0.25	0.143204	0.0946602	0.0606796	0.0436893	0.038835	0.038835	0.0339806	0.0315534	0.0291262	0.026699	0.0218447	0.0218447	0.0218447	0.0218447	0.0218447	0.0218447	0.0218447	0.0194175	0.0194175	0.0194175	0.0169903	0.0145631	0.0121359	0.0121359	0.0121359	0.00728155	0.00485437	0.00485437	0.00485437	0.00485437	0.00485437	0.00485437	0.00485437	0.00485437	0.00485437	0.00485437	0.00485437	0.00485437	0.00485437	0.00485437	0.00485437	0.00485437	0.00485437	0.00485437	0.00485437	0.00485437
	1	0.901235	0.266667	0.158025	0.106173	0.0641975	0.0493827	0.0444444	0.0395062	0.0345679	0.0320988	0.0296296	0.0271605	0.0222222	0.0222222	0.0222222	0.0222222	0.0222222	0.0222222	0.0222222	0.0222222	0.0222222	0.017284	0.0148148	0.0123457	0.0123457	0.0123457	0.00987654	0.00987654	0.00740741	0.00493827	0.00493827	0.00493827	0.00493827	0.00493827	0.00493827	0.00493827	0.00493827	0.00493827	0.00493827	0.00493827	0.00493827	0.00493827	0.00493827	0.00493827	0.00493827	0.00493827	0.00493827	0.00493827
	1	0.898734	0.260759	0.15443	0.124051	0.078481	0.043038	0.0405063	0.035443	0.0329114	0.0278481	0.0253165	0.0227848	0.0227848	0.0227848	0.0227848	0.0227848	0.0227848	0.0227848	0.0202532	0.0202532	0.0202532	0.0177215	0.0177215	0.0151899	0.0151899	0.0151899	0.0126582	0.0101266	0.00759494	0.00506329	0.00506329	0.00506329	0.00506329	0.00506329	0.00506329	0.00506329	0.00506329	0.00506329	0.00506329	0.00506329	0.00506329	0.00506329	0.00506329	0.00506329	0.00506329	0.00506329	0.00506329	0.00506329
	1	0.897436	0.261538	0.15641	0.115385	0.0666667	0.0410256	0.0384615	0.0384615	0.0333333	0.0307692	0.0307692	0.0282051	0.0230769	0.0230769	0.0230769	0.0230769	0.0230769	0.0230769	0.0230769	0.0230769	0.0230769	0.0205128	0.0153846	0.0153846	0.0153846	0.0128205	0.0128205	0.00769231	0.00769231	0.00512821	0.00512821	0.00512821	0.00512821	0.00512821	0.00512821	0.00512821	0.00512821	0.00512821	0.00512821	0.00512821	0.00512821	0.00512821	0.00512821	0.00512821	0.00512821	0.00512821	0.00512821	0.00512821
	1	0.899204	0.267905	0.172414	0.106101	0.066313	0.0477454	0.0397878	0.0344828	0.0238727	0.0238727	0.0238727	0.0212202	0.0212202	0.0212202	0.0212202	0.0212202	0.0212202	0.0212202	0.0185676	0.0185676	0.0159151	0.0159151	0.0132626	0.0132626	0.0132626	0.0106101	0.0106101	0.0106101	0.00530504	0.00530504	0.00530504	0.00530504	0.00530504	0.00530504	0.00530504	0.00530504	0.00530504	0.00530504	0.00530504	0.00530504	0.00530504	0.00530504	0.00530504	0.00530504	0.00530504	0.00530504	0.00530504	0.00530504
	1	0.906494	0.262338	0.153247	0.116883	0.0727273	0.0519481	0.0441558	0.0415584	0.0311688	0.0311688	0.0311688	0.0285714	0.0233766	0.0233766	0.0233766	0.0233766	0.0233766	0.0233766	0.0233766	0.0233766	0.0207792	0.0155844	0.0155844	0.0155844	0.0155844	0.0155844	0.012987	0.0103896	0.0103896	0.00519481	0.00519481	0.00519481	0.00519481	0.00519481	0.00519481	0.00519481	0.00519481	0.00519481	0.00519481	0.00519481	0.00519481	0.00519481	0.00519481	0.00519481	0.00519481	0.00519481	0.00519481	0.00519481
	1	0.904523	0.271357	0.150754	0.105528	0.0577889	0.040201	0.040201	0.0351759	0.0301508	0.0276382	0.0276382	0.0276382	0.0226131	0.0226131	0.0226131	0.0226131	0.0226131	0.0226131	0.0226131	0.0201005	0.0201005	0.0150754	0.0150754	0.0125628	0.0125628	0.0125628	0.0100503	0.0100503	0.00753769	0.00502513	0.00502513	0.00502513	0.00502513	0.00502513	0.00502513	0.00502513	0.00502513	0.00502513	0.00502513	0.00502513	0.00502513	0.00502513	0.00502513	0.00502513	0.00502513	0.00502513	0.00502513	0.00502513
	1	0.901333	0.256	0.16	0.101333	0.0746667	0.0533333	0.0453333	0.0426667	0.04	0.0346667	0.0346667	0.032	0.0266667	0.0266667	0.024	0.024	0.024	0.024	0.024	0.024	0.024	0.0213333	0.0186667	0.016	0.016	0.016	0.0106667	0.0106667	0.00533333	0.00533333	0.00533333	0.00533333	0.00533333	0.00533333	0.00533333	0.00533333	0.00533333	0.00533333	0.00533333	0.00533333	0.00533333	0.00533333	0.00533333	0.00533333	0.00533333	0.00533333	0.00533333	0.00533333
	1	0.901099	0.260989	0.173077	0.10989	0.0686813	0.0467033	0.043956	0.0384615	0.032967	0.0247253	0.0247253	0.021978	0.021978	0.021978	0.021978	0.021978	0.021978	0.021978	0.021978	0.0192308	0.0192308	0.0164835	0.0164835	0.0164835	0.0164835	0.0164835	0.010989	0.00824176	0.00824176	0.00549451	0.00549451	0.00549451	0.00549451	0.00549451	0.00549451	0.00549451	0.00549451	0.00549451	0.00549451	0.00549451	0.00549451	0.00549451	0.00549451	0.00549451	0.00549451	0.00549451	0.00549451	0.00549451
	1	0.89418	0.267196	0.15873	0.10582	0.0687831	0.0529101	0.0449735	0.0396825	0.037037	0.026455	0.026455	0.026455	0.026455	0.026455	0.026455	0.0238095	0.0238095	0.0238095	0.0238095	0.0238095	0.0238095	0.021164	0.021164	0.0185185	0.015873	0.0132275	0.010582	0.00793651	0.00793651	0.00793651	0.00793651	0.00529101	0.00529101	0.00529101	0.00529101	0.00529101	0.00529101	0.00529101	0.00529101	0.00529101	0.00529101	0.00529101	0.00529101	0.00529101	0.00529101	0.00529101	0.00529101	0.00529101
	1	0.9022	0.271394	0.146699	0.0831296	0.0537897	0.0488998	0.0440098	0.0415648	0.0293399	0.0244499	0.0244499	0.0244499	0.0244499	0.0244499	0.0244499	0.0244499	0.0220049	0.0220049	0.0220049	0.0195599	0.0171149	0.0171149	0.0171149	0.0171149	0.0146699	0.0146699	0.00977995	0.00733496	0.00733496	0.00488998	0.00488998	0.00488998	0.00488998	0.00488998	0.00488998	0.00488998	0.00488998	0.00488998	0.00488998	0.00488998	0.00488998	0.00488998	0.00488998	0.00488998	0.00488998	0.00488998	0.00488998	0.00488998
	1	0.901299	0.264935	0.163636	0.109091	0.0623377	0.0467532	0.0415584	0.038961	0.0337662	0.0311688	0.0311688	0.0285714	0.0233766	0.0233766	0.0233766	0.0233766	0.0233766	0.0233766	0.0233766	0.0233766	0.0207792	0.0181818	0.0181818	0.0181818	0.0181818	0.0155844	0.012987	0.012987	0.00779221	0.00779221	0.00779221	0.00779221	0.00519481	0.00519481	0.00519481	0.00519481	0.00519481	0.00519481	0.00519481	0.00519481	0.00519481	0.00519481	0.00519481	0.00519481	0.00519481	0.00519481	0.00519481	0.00519481
	1	0.901299	0.264935	0.163636	0.109091	0.0623377	0.0467532	0.0415584	0.038961	0.0337662	0.0311688	0.0311688	0.0285714	0.0233766	0.0233766	0.0233766	0.0233766	0.0233766	0.0233766	0.0233766	0.0233766	0.0207792	0.0181818	0.0181818	0.0181818	0.0181818	0.0155844	0.012987	0.012987	0.00779221	0.00779221	0.00779221	0.00779221	0.00519481	0.00519481	0.00519481	0.00519481	0.00519481	0.00519481	0.00519481	0.00519481	0.00519481	0.00519481	0.00519481	0.00519481	0.00519481	0.00519481	0.00519481	0.00519481
	1	0.903315	0.267956	0.151934	0.116022	0.0883978	0.058011	0.0469613	0.0441989	0.038674	0.0359116	0.0331492	0.0331492	0.0276243	0.0276243	0.0276243	0.0248619	0.0248619	0.0248619	0.0248619	0.0248619	0.0220994	0.019337	0.019337	0.019337	0.019337	0.0165746	0.0138122	0.00828729	0.00828729	0.00552486	0.00552486	0.00552486	0.00552486	0.00552486	0.00552486	0.00552486	0.00552486	0.00552486	0.00552486	0.00552486	0.00552486	0.00552486	0.00552486	0.00552486	0.00552486	0.00552486	0.00552486	0.00552486
	1	0.900524	0.259162	0.143979	0.0968586	0.0628272	0.052356	0.0471204	0.0366492	0.0340314	0.0287958	0.026178	0.026178	0.026178	0.026178	0.026178	0.0235602	0.0235602	0.0235602	0.0209424	0.0209424	0.0209424	0.0183246	0.0183246	0.0157068	0.0157068	0.0157068	0.013089	0.0104712	0.0104712	0.0052356	0.0052356	0.0052356	0.0052356	0.0052356	0.0052356	0.0052356	0.0052356	0.0052356	0.0052356	0.0052356	0.0052356	0.0052356	0.0052356	0.0052356	0.0052356	0.0052356	0.0052356	0.0052356
	1	0.899729	0.260163	0.159892	0.119241	0.0785908	0.0487805	0.0487805	0.0433604	0.0406504	0.0325203	0.0325203	0.0325203	0.0271003	0.0271003	0.0243902	0.0243902	0.0243902	0.0243902	0.0243902	0.0216802	0.0189702	0.0189702	0.0189702	0.0189702	0.0162602	0.0135501	0.0135501	0.0135501	0.00813008	0.00542005	0.00542005	0.00542005	0.00542005	0.00542005	0.00542005	0.00542005	0.00542005	0.00542005	0.00542005	0.00542005	0.00542005	0.00542005	0.00542005	0.00542005	0.00542005	0.00542005	0.00542005	0.00542005
	1	0.902703	0.267568	0.156757	0.110811	0.0648649	0.0459459	0.0405405	0.0378378	0.0351351	0.027027	0.027027	0.0243243	0.0243243	0.0243243	0.0243243	0.0243243	0.0243243	0.0243243	0.0216216	0.0189189	0.0189189	0.0189189	0.0189189	0.0162162	0.0162162	0.0162162	0.0162162	0.0108108	0.0108108	0.00810811	0.00810811	0.00810811	0.00810811	0.00540541	0.00540541	0.00540541	0.00540541	0.00540541	0.00540541	0.00540541	0.00540541	0.00540541	0.00540541	0.00540541	0.00540541	0.00540541	0.00540541	0.00540541
	1	0.893417	0.282132	0.166144	0.109718	0.0721003	0.0626959	0.0438871	0.0376176	0.031348	0.031348	0.031348	0.031348	0.0282132	0.0282132	0.0282132	0.0250784	0.0250784	0.0250784	0.0250784	0.0219436	0.0188088	0.0188088	0.0188088	0.0188088	0.0188088	0.0125392	0.0125392	0.00626959	0.00626959	0.00626959	0.00626959	0.00626959	0.00626959	0.00626959	0.00626959	0.00626959	0.00626959	0.00626959	0.00626959	0.00626959	0.00626959	0.00626959	0.00626959	0.00626959	0.00626959	0.00626959	0.00626959	0.00626959
	1	0.894428	0.27566	0.158358	0.0967742	0.0645161	0.0527859	0.0469208	0.0351906	0.0322581	0.0293255	0.0293255	0.026393	0.026393	0.026393	0.0234604	0.0234604	0.0234604	0.0234604	0.0234604	0.0205279	0.0175953	0.0175953	0.0175953	0.0175953	0.0175953	0.0146628	0.0146628	0.0117302	0.0058651	0.0058651	0.0058651	0.0058651	0.0058651	0.0058651	0.0058651	0.0058651	0.0058651	0.0058651	0.0058651	0.0058651	0.0058651	0.0058651	0.0058651	0.0058651	0.0058651	0.0058651	0.0058651	0.0058651
	1	0.880117	0.27193	0.160819	0.111111	0.0584795	0.0526316	0.0467836	0.0409357	0.0292398	0.0292398	0.0292398	0.0263158	0.0263158	0.0263158	0.0263158	0.0233918	0.0233918	0.0233918	0.0233918	0.0233918	0.0233918	0.0204678	0.0204678	0.0175439	0.0175439	0.0146199	0.0146199	0.0116959	0.00877193	0.00877193	0.00584795	0.00584795	0.00584795	0.00584795	0.00584795	0.00584795	0.00584795	0.00584795	0.00584795	0.00584795	0.00584795	0.00584795	0.00584795	0.00584795	0.00584795	0.00584795	0.00584795	0.00584795
	1	0.886628	0.258721	0.162791	0.110465	0.0610465	0.0494186	0.0436047	0.0406977	0.0348837	0.0290698	0.0290698	0.0290698	0.0290698	0.0290698	0.0290698	0.0261628	0.0232558	0.0232558	0.0232558	0.0232558	0.0232558	0.0203488	0.0174419	0.0174419	0.0174419	0.0145349	0.0116279	0.00872093	0.00872093	0.00581395	0.00581395	0.00581395	0.00581395	0.00581395	0.00581395	0.00581395	0.00581395	0.00581395	0.00581395	0.00581395	0.00581395	0.00581395	0.00581395	0.00581395	0.00581395	0.00581395	0.00581395	0.00581395
	1	0.90404	0.272727	0.169192	0.0934343	0.0631313	0.0530303	0.0429293	0.0378788	0.0328283	0.0277778	0.0252525	0.0227273	0.0227273	0.0227273	0.0227273	0.0227273	0.0227273	0.0227273	0.0227273	0.0227273	0.0176768	0.0176768	0.0176768	0.0151515	0.0126263	0.0126263	0.010101	0.00757576	0.00757576	0.00505051	0.00505051	0.00505051	0.00505051	0.00505051	0.00505051	0.00505051	0.00505051	0.00505051	0.00505051	0.00505051	0.00505051	0.00505051	0.00505051	0.00505051	0.00505051	0.00505051	0.00505051	0.00505051
	1	0.903226	0.274194	0.166667	0.115591	0.0591398	0.0430108	0.0403226	0.0403226	0.0322581	0.0322581	0.0322581	0.0295699	0.0241935	0.0241935	0.0241935	0.0241935	0.0241935	0.0241935	0.0215054	0.0215054	0.0215054	0.0188172	0.016129	0.016129	0.016129	0.016129	0.0134409	0.00806452	0.00806452	0.00537634	0.00537634	0.00537634	0.00537634	0.00537634	0.00537634	0.00537634	0.00537634	0.00537634	0.00537634	0.00537634	0.00537634	0.00537634	0.00537634	0.00537634	0.00537634	0.00537634	0.00537634	0.00537634
	1	0.898172	0.27154	0.151436	0.109661	0.0652742	0.0496084	0.0417755	0.0339426	0.0339426	0.0313316	0.0313316	0.0313316	0.0261097	0.0261097	0.0261097	0.0234987	0.0234987	0.0234987	0.0234987	0.0234987	0.0208877	0.0208877	0.0208877	0.0182768	0.0182768	0.0104439	0.0104439	0.0104439	0.0078329	0.00522193	0.00522193	0.00522193	0.00522193	0.00522193	0.00522193	0.00522193	0.00522193	0.00522193	0.00522193	0.00522193	0.00522193	0.00522193	0.00522193	0.00522193	0.00522193	0.00522193	0.00522193	0.00522193
	1	0.898734	0.260759	0.159494	0.124051	0.0734177	0.043038	0.0405063	0.035443	0.0329114	0.0278481	0.0253165	0.0227848	0.0227848	0.0227848	0.0227848	0.0227848	0.0227848	0.0227848	0.0202532	0.0202532	0.0202532	0.0202532	0.0177215	0.0151899	0.0151899	0.0151899	0.0126582	0.0126582	0.00506329	0.00506329	0.00506329	0.00506329	0.00506329	0.00506329	0.00506329	0.00506329	0.00506329	0.00506329	0.00506329	0.00506329	0.00506329	0.00506329	0.00506329	0.00506329	0.00506329	0.00506329	0.00506329	0.00506329
	1	0.895954	0.283237	0.16763	0.104046	0.0693642	0.0433526	0.0404624	0.0404624	0.0404624	0.0317919	0.0260116	0.0260116	0.0260116	0.0260116	0.0260116	0.0231214	0.0231214	0.0231214	0.0231214	0.0202312	0.0202312	0.017341	0.017341	0.017341	0.017341	0.017341	0.017341	0.00867052	0.00867052	0.00867052	0.00578035	0.00578035	0.00578035	0.00578035	0.00578035	0.00578035	0.00578035	0.00578035	0.00578035	0.00578035	0.00578035	0.00578035	0.00578035	0.00578035	0.00578035	0.00578035	0.00578035	0.00578035
	1	0.895954	0.286127	0.16763	0.104046	0.0693642	0.0433526	0.0404624	0.0404624	0.0404624	0.0317919	0.0260116	0.0260116	0.0260116	0.0260116	0.0260116	0.0231214	0.0231214	0.0231214	0.0231214	0.0202312	0.0202312	0.017341	0.017341	0.017341	0.017341	0.017341	0.017341	0.00867052	0.00867052	0.00867052	0.00578035	0.00578035	0.00578035	0.00578035	0.00578035	0.00578035	0.00578035	0.00578035	0.00578035	0.00578035	0.00578035	0.00578035	0.00578035	0.00578035	0.00578035	0.00578035	0.00578035	0.00578035
	1	0.894459	0.255937	0.150396	0.110818	0.0791557	0.060686	0.0474934	0.0369393	0.0343008	0.0343008	0.0316623	0.0316623	0.0263852	0.0263852	0.0263852	0.0237467	0.0237467	0.0237467	0.0237467	0.0237467	0.0211082	0.0211082	0.0211082	0.0184697	0.0131926	0.0131926	0.0131926	0.0105541	0.0105541	0.00527704	0.00527704	0.00527704	0.00527704	0.00527704	0.00527704	0.00527704	0.00527704	0.00527704	0.00527704	0.00527704	0.00527704	0.00527704	0.00527704	0.00527704	0.00527704	0.00527704	0.00527704	0.00527704
	1	0.898876	0.272472	0.160112	0.117978	0.0898876	0.0646067	0.0477528	0.0449438	0.0393258	0.0337079	0.0337079	0.0337079	0.0280899	0.0280899	0.0252809	0.0252809	0.0252809	0.0252809	0.0252809	0.0252809	0.0196629	0.0196629	0.0196629	0.0168539	0.0168539	0.0168539	0.0140449	0.011236	0.00842697	0.00842697	0.00842697	0.00561798	0.00561798	0.00561798	0.00561798	0.00561798	0.00561798	0.00561798	0.00561798	0.00561798	0.00561798	0.00561798	0.00561798	0.00561798	0.00561798	0.00561798	0.00561798	0.00561798
	1	0.905707	0.277916	0.156328	0.0992556	0.0645161	0.044665	0.0421836	0.0421836	0.0297767	0.0297767	0.0297767	0.0297767	0.0248139	0.0248139	0.0248139	0.0223325	0.0223325	0.0223325	0.0223325	0.0198511	0.0198511	0.0198511	0.0148883	0.0148883	0.0148883	0.0148883	0.0124069	0.00744417	0.00744417	0.00496278	0.00496278	0.00496278	0.00496278	0.00496278	0.00496278	0.00496278	0.00496278	0.00496278	0.00496278	0.00496278	0.00496278	0.00496278	0.00496278	0.00496278	0.00496278	0.00496278	0.00496278	0.00496278
	1	0.903315	0.279006	0.149171	0.11326	0.0773481	0.0552486	0.0469613	0.0441989	0.038674	0.0359116	0.0331492	0.0331492	0.0276243	0.0276243	0.0276243	0.0248619	0.0248619	0.0248619	0.0248619	0.0248619	0.0220994	0.0220994	0.019337	0.019337	0.019337	0.0165746	0.0138122	0.00828729	0.00828729	0.00552486	0.00552486	0.00552486	0.00552486	0.00552486	0.00552486	0.00552486	0.00552486	0.00552486	0.00552486	0.00552486	0.00552486	0.00552486	0.00552486	0.00552486	0.00552486	0.00552486	0.00552486	0.00552486
	1	0.900826	0.256198	0.146006	0.101928	0.0688705	0.0578512	0.0495868	0.046832	0.0413223	0.0358127	0.0330579	0.0330579	0.0275482	0.0275482	0.0275482	0.0247934	0.0247934	0.0247934	0.0247934	0.0220386	0.0220386	0.0220386	0.0220386	0.0220386	0.0192837	0.0165289	0.0137741	0.0110193	0.00826446	0.00550964	0.00550964	0.00550964	0.00550964	0.00550964	0.00550964	0.00550964	0.00550964	0.00550964	0.00550964	0.00550964	0.00550964	0.00550964	0.00550964	0.00550964	0.00550964	0.00550964	0.00550964	0.00550964
	1	0.908416	0.277228	0.173267	0.116337	0.0816832	0.0569307	0.0420792	0.039604	0.0371287	0.0247525	0.0247525	0.0222772	0.0222772	0.0222772	0.0222772	0.0222772	0.0222772	0.0222772	0.019802	0.0173267	0.0148515	0.0148515	0.0148515	0.0148515	0.0148515	0.0148515	0.0123762	0.00990099	0.00990099	0.00742574	0.00742574	0.0049505	0.0049505	0.0049505	0.0049505	0.0049505	0.0049505	0.0049505	0.0049505	0.0049505	0.0049505	0.0049505	0.0049505	0.0049505	0.0049505	0.0049505	0.0049505	0.0049505
	1	0.895775	0.264789	0.152113	0.109859	0.0732394	0.056338	0.0478873	0.0394366	0.0394366	0.0366197	0.0338028	0.0338028	0.028169	0.028169	0.028169	0.0253521	0.0253521	0.0253521	0.0253521	0.0253521	0.0225352	0.0225352	0.0225352	0.0197183	0.0197183	0.0169014	0.0169014	0.0112676	0.0112676	0.0084507	0.0084507	0.0056338	0.0056338	0.0056338	0.0056338	0.0056338	0.0056338	0.0056338	0.0056338	0.0056338	0.0056338	0.0056338	0.0056338	0.0056338	0.0056338	0.0056338	0.0056338	0.0056338
	1	0.90085	0.27762	0.161473	0.116147	0.0736544	0.0453258	0.0424929	0.0424929	0.0396601	0.0339943	0.0339943	0.0339943	0.0283286	0.0283286	0.0254958	0.0254958	0.0254958	0.0254958	0.0254958	0.0226629	0.0226629	0.0226629	0.01983	0.0169972	0.0169972	0.0169972	0.0141643	0.0113314	0.00849858	0.00849858	0.00849858	0.00566572	0.00566572	0.00566572	0.00566572	0.00566572	0.00566572	0.00566572	0.00566572	0.00566572	0.00566572	0.00566572	0.00566572	0.00566572	0.00566572	0.00566572	0.00566572	0.00566572
	1	0.90085	0.27762	0.161473	0.116147	0.0736544	0.0453258	0.0424929	0.0424929	0.0396601	0.0339943	0.0339943	0.0339943	0.0283286	0.0283286	0.0254958	0.0254958	0.0254958	0.0254958	0.0254958	0.0226629	0.0226629	0.0226629	0.01983	0.0169972	0.0169972	0.0169972	0.0141643	0.0113314	0.00849858	0.00849858	0.00849858	0.00566572	0.00566572	0.00566572	0.00566572	0.00566572	0.00566572	0.00566572	0.00566572	0.00566572	0.00566572	0.00566572	0.00566572	0.00566572	0.00566572	0.00566572	0.00566572	0.00566572
	1	0.874302	0.26257	0.167598	0.0977654	0.0670391	0.0502793	0.0418994	0.0418994	0.0391061	0.0307263	0.027933	0.027933	0.027933	0.027933	0.027933	0.0223464	0.0223464	0.0223464	0.0223464	0.0223464	0.0195531	0.0195531	0.0195531	0.0167598	0.0167598	0.0167598	0.0139665	0.0111732	0.0111732	0.00558659	0.00558659	0.00558659	0.00558659	0.00558659	0.00558659	0.00558659	0.00558659	0.00558659	0.00558659	0.00558659	0.00558659	0.00558659	0.00558659	0.00558659	0.00558659	0.00558659	0.00558659	0.00558659
	1	0.874302	0.26257	0.167598	0.0977654	0.0670391	0.0502793	0.0418994	0.0418994	0.0391061	0.0307263	0.027933	0.027933	0.027933	0.027933	0.027933	0.0223464	0.0223464	0.0223464	0.0223464	0.0223464	0.0195531	0.0195531	0.0195531	0.0167598	0.0167598	0.0167598	0.0139665	0.0111732	0.0111732	0.00558659	0.00558659	0.00558659	0.00558659	0.00558659	0.00558659	0.00558659	0.00558659	0.00558659	0.00558659	0.00558659	0.00558659	0.00558659	0.00558659	0.00558659	0.00558659	0.00558659	0.00558659	0.00558659
	1	0.893733	0.275204	0.141689	0.106267	0.0653951	0.0544959	0.0435967	0.0408719	0.0354223	0.0299728	0.027248	0.027248	0.027248	0.0245232	0.0245232	0.0217984	0.0217984	0.0217984	0.0190736	0.0190736	0.0190736	0.0163488	0.013624	0.013624	0.013624	0.0108992	0.0108992	0.0108992	0.00817439	0.00544959	0.00544959	0.00544959	0.00544959	0.00544959	0.00544959	0.00544959	0.00544959	0.00544959	0.00544959	0.00544959	0.00544959	0.00544959	0.00544959	0.00544959	0.00544959	0.00544959	0.00544959	0.00544959
	1	0.898352	0.263736	0.159341	0.118132	0.0769231	0.0604396	0.0494505	0.043956	0.043956	0.0412088	0.0357143	0.0357143	0.0274725	0.0274725	0.0274725	0.0274725	0.0247253	0.0247253	0.0247253	0.0247253	0.021978	0.0192308	0.0192308	0.0192308	0.0192308	0.0137363	0.0137363	0.0137363	0.010989	0.00824176	0.00824176	0.00824176	0.00549451	0.00549451	0.00549451	0.00549451	0.00549451	0.00549451	0.00549451	0.00549451	0.00549451	0.00549451	0.00549451	0.00549451	0.00549451	0.00549451	0.00549451	0.00549451
	1	0.90137	0.263014	0.175342	0.123288	0.0767123	0.0547945	0.0465753	0.0383562	0.0273973	0.0273973	0.0246575	0.0219178	0.0219178	0.0219178	0.0219178	0.0219178	0.0219178	0.0219178	0.0219178	0.0191781	0.0164384	0.0164384	0.0164384	0.0164384	0.0164384	0.0164384	0.0136986	0.0109589	0.00821918	0.00547945	0.00547945	0.00547945	0.00547945	0.00547945	0.00547945	0.00547945	0.00547945	0.00547945	0.00547945	0.00547945	0.00547945	0.00547945	0.00547945	0.00547945	0.00547945	0.00547945	0.00547945	0.00547945
	1	0.898017	0.263456	0.152975	0.110482	0.0764873	0.0566572	0.0453258	0.0424929	0.0368272	0.0368272	0.0311615	0.0283286	0.0283286	0.0283286	0.0283286	0.0254958	0.0254958	0.0226629	0.0226629	0.01983	0.01983	0.0169972	0.0169972	0.0141643	0.0141643	0.0113314	0.0113314	0.00566572	0.00566572	0.00566572	0.00566572	0.00566572	0.00566572	0.00566572	0.00566572	0.00566572	0.00566572	0.00566572	0.00566572	0.00566572	0.00566572	0.00566572	0.00566572	0.00566572	0.00566572	0.00566572	0.00566572	0.00566572
	1	0.904878	0.263415	0.160976	0.121951	0.0682927	0.0487805	0.0365854	0.0365854	0.0317073	0.0292683	0.0292683	0.0268293	0.0219512	0.0219512	0.0219512	0.0219512	0.0219512	0.0219512	0.0219512	0.0195122	0.0195122	0.0195122	0.0170732	0.0146341	0.0146341	0.0146341	0.0146341	0.0097561	0.00731707	0.00731707	0.00487805	0.00487805	0.00487805	0.00487805	0.00487805	0.00487805	0.00487805	0.00487805	0.00487805	0.00487805	0.00487805	0.00487805	0.00487805	0.00487805	0.00487805	0.00487805	0.00487805	0.00487805
	1	0.897311	0.276284	0.154034	0.102689	0.0635697	0.0440098	0.0391198	0.0366748	0.0317848	0.0244499	0.0244499	0.0244499	0.0244499	0.0244499	0.0244499	0.0220049	0.0220049	0.0220049	0.0220049	0.0195599	0.0171149	0.0171149	0.0146699	0.0146699	0.0146699	0.00977995	0.00977995	0.00977995	0.00733496	0.00488998	0.00488998	0.00488998	0.00488998	0.00488998	0.00488998	0.00488998	0.00488998	0.00488998	0.00488998	0.00488998	0.00488998	0.00488998	0.00488998	0.00488998	0.00488998	0.00488998	0.00488998	0.00488998
	1	0.896739	0.255435	0.165761	0.11413	0.0652174	0.0434783	0.0407609	0.0353261	0.0298913	0.0244565	0.0244565	0.0217391	0.0217391	0.0217391	0.0217391	0.0217391	0.0217391	0.0217391	0.0217391	0.0217391	0.0217391	0.0217391	0.0190217	0.0190217	0.013587	0.013587	0.0108696	0.0108696	0.00815217	0.00543478	0.00543478	0.00543478	0.00543478	0.00543478	0.00543478	0.00543478	0.00543478	0.00543478	0.00543478	0.00543478	0.00543478	0.00543478	0.00543478	0.00543478	0.00543478	0.00543478	0.00543478	0.00543478
	1	0.891304	0.279891	0.165761	0.100543	0.0679348	0.048913	0.0434783	0.0353261	0.0298913	0.0298913	0.0271739	0.0244565	0.0244565	0.0244565	0.0244565	0.0217391	0.0217391	0.0217391	0.0217391	0.0190217	0.0190217	0.0163043	0.0163043	0.0163043	0.0163043	0.013587	0.0108696	0.00815217	0.00815217	0.00815217	0.00543478	0.00543478	0.00543478	0.00543478	0.00543478	0.00543478	0.00543478	0.00543478	0.00543478	0.00543478	0.00543478	0.00543478	0.00543478	0.00543478	0.00543478	0.00543478	0.00543478	0.00543478
	1	0.904282	0.267003	0.156171	0.123426	0.0730479	0.0453401	0.0403023	0.0377834	0.0302267	0.0302267	0.0302267	0.0277078	0.02267	0.02267	0.02267	0.02267	0.02267	0.02267	0.02267	0.02267	0.02267	0.0201511	0.0176322	0.0176322	0.0176322	0.0176322	0.0151134	0.0100756	0.0100756	0.0100756	0.00755668	0.00503778	0.00503778	0.00503778	0.00503778	0.00503778	0.00503778	0.00503778	0.00503778	0.00503778	0.00503778	0.00503778	0.00503778	0.00503778	0.00503778	0.00503778	0.00503778	0.00503778
	1	0.916442	0.266846	0.167116	0.123989	0.0700809	0.0566038	0.0431267	0.0377358	0.0350404	0.032345	0.032345	0.0296496	0.0242588	0.0242588	0.0242588	0.0242588	0.0242588	0.0242588	0.0215633	0.0215633	0.0215633	0.0215633	0.0161725	0.0161725	0.0161725	0.0161725	0.0134771	0.0107817	0.0107817	0.00808625	0.00808625	0.00808625	0.00539084	0.00539084	0.00539084	0.00539084	0.00539084	0.00539084	0.00539084	0.00539084	0.00539084	0.00539084	0.00539084	0.00539084	0.00539084	0.00539084	0.00539084	0.00539084
	1	0.897959	0.280612	0.163265	0.125	0.0816327	0.0510204	0.0408163	0.0382653	0.0331633	0.0306122	0.0280612	0.0255102	0.0229592	0.0204082	0.0204082	0.0204082	0.0204082	0.0204082	0.0178571	0.0178571	0.0153061	0.0153061	0.0153061	0.0153061	0.0153061	0.0153061	0.0153061	0.0127551	0.0102041	0.00765306	0.00765306	0.00510204	0.00510204	0.00510204	0.00510204	0.00510204	0.00510204	0.00510204	0.00510204	0.00510204	0.00510204	0.00510204	0.00510204	0.00510204	0.00510204	0.00510204	0.00510204	0.00510204
	1	0.904412	0.276961	0.147059	0.0931373	0.0588235	0.0514706	0.0441176	0.0367647	0.0343137	0.0269608	0.0245098	0.0245098	0.0220588	0.0220588	0.0220588	0.0220588	0.0220588	0.0220588	0.0220588	0.0196078	0.0171569	0.0147059	0.0147059	0.0147059	0.0147059	0.0147059	0.0122549	0.00980392	0.00980392	0.00735294	0.00490196	0.00490196	0.00490196	0.00490196	0.00490196	0.00490196	0.00490196	0.00490196	0.00490196	0.00490196	0.00490196	0.00490196	0.00490196	0.00490196	0.00490196	0.00490196	0.00490196	0.00490196
	1	0.897906	0.274869	0.146597	0.115183	0.0732984	0.052356	0.0445026	0.0366492	0.0366492	0.0287958	0.026178	0.026178	0.026178	0.026178	0.026178	0.026178	0.0235602	0.0235602	0.0235602	0.0235602	0.0235602	0.0183246	0.0183246	0.0183246	0.0157068	0.0157068	0.0104712	0.0104712	0.0104712	0.0052356	0.0052356	0.0052356	0.0052356	0.0052356	0.0052356	0.0052356	0.0052356	0.0052356	0.0052356	0.0052356	0.0052356	0.0052356	0.0052356	0.0052356	0.0052356	0.0052356	0.0052356	0.0052356
	1	0.897906	0.274869	0.146597	0.115183	0.0732984	0.052356	0.0445026	0.0366492	0.0366492	0.0287958	0.026178	0.026178	0.026178	0.026178	0.026178	0.026178	0.0235602	0.0235602	0.0235602	0.0235602	0.0235602	0.0183246	0.0183246	0.0183246	0.0157068	0.0157068	0.0104712	0.0104712	0.0104712	0.0052356	0.0052356	0.0052356	0.0052356	0.0052356	0.0052356	0.0052356	0.0052356	0.0052356	0.0052356	0.0052356	0.0052356	0.0052356	0.0052356	0.0052356	0.0052356	0.0052356	0.0052356	0.0052356
	1	0.90085	0.271955	0.161473	0.110482	0.0708215	0.0453258	0.0424929	0.0424929	0.0396601	0.0339943	0.0339943	0.0339943	0.0283286	0.0283286	0.0254958	0.0254958	0.0254958	0.0254958	0.0254958	0.0254958	0.0226629	0.0226629	0.01983	0.0169972	0.0169972	0.0169972	0.0141643	0.0113314	0.00849858	0.00849858	0.00849858	0.00849858	0.00566572	0.00566572	0.00566572	0.00566572	0.00566572	0.00566572	0.00566572	0.00566572	0.00566572	0.00566572	0.00566572	0.00566572	0.00566572	0.00566572	0.00566572	0.00566572
	1	0.893443	0.251366	0.153005	0.112022	0.0601093	0.0546448	0.0464481	0.0437158	0.0437158	0.0382514	0.0327869	0.0273224	0.0273224	0.0273224	0.0273224	0.0245902	0.0245902	0.0218579	0.0218579	0.0218579	0.0191257	0.0191257	0.0163934	0.0136612	0.0136612	0.0136612	0.010929	0.010929	0.00819672	0.00546448	0.00546448	0.00546448	0.00546448	0.00546448	0.00546448	0.00546448	0.00546448	0.00546448	0.00546448	0.00546448	0.00546448	0.00546448	0.00546448	0.00546448	0.00546448	0.00546448	0.00546448	0.00546448
	1	0.904145	0.277202	0.137306	0.0984456	0.0699482	0.0569948	0.0414508	0.0388601	0.0388601	0.0336788	0.0284974	0.0259067	0.0259067	0.0259067	0.0259067	0.0259067	0.0233161	0.0233161	0.0233161	0.0233161	0.0233161	0.0207254	0.0207254	0.0181347	0.0181347	0.0129534	0.00777202	0.00777202	0.00518135	0.00518135	0.00518135	0.00518135	0.00518135	0.00518135	0.00518135	0.00518135	0.00518135	0.00518135	0.00518135	0.00518135	0.00518135	0.00518135	0.00518135	0.00518135	0.00518135	0.00518135	0.00518135	0.00518135
	1	0.9	0.255556	0.161111	0.108333	0.0555556	0.05	0.0388889	0.0388889	0.0361111	0.0361111	0.0305556	0.0277778	0.0277778	0.0277778	0.0277778	0.025	0.025	0.025	0.025	0.0222222	0.0222222	0.0138889	0.0138889	0.0138889	0.0111111	0.0111111	0.00833333	0.00555556	0.00555556	0.00555556	0.00555556	0.00555556	0.00555556	0.00555556	0.00555556	0.00555556	0.00555556	0.00555556	0.00555556	0.00555556	0.00555556	0.00555556	0.00555556	0.00555556	0.00555556	0.00555556	0.00555556	0.00277778
	1	0.902439	0.246612	0.151762	0.105691	0.0650407	0.0514905	0.0460705	0.0433604	0.0433604	0.0379404	0.0325203	0.0271003	0.0271003	0.0271003	0.0271003	0.0243902	0.0243902	0.0216802	0.0216802	0.0189702	0.0189702	0.0189702	0.0162602	0.0162602	0.0162602	0.0162602	0.0108401	0.00813008	0.00813008	0.00813008	0.00542005	0.00542005	0.00542005	0.00542005	0.00542005	0.00542005	0.00542005	0.00542005	0.00542005	0.00542005	0.00542005	0.00542005	0.00542005	0.00542005	0.00542005	0.00542005	0.00542005	0.00542005
	1	0.889807	0.267218	0.146006	0.101928	0.0661157	0.0495868	0.0440771	0.0358127	0.0358127	0.0275482	0.0275482	0.0275482	0.0275482	0.0275482	0.0275482	0.0247934	0.0247934	0.0247934	0.0247934	0.0220386	0.0192837	0.0192837	0.0192837	0.0165289	0.0137741	0.0110193	0.0110193	0.0110193	0.00550964	0.00550964	0.00550964	0.00550964	0.00550964	0.00550964	0.00550964	0.00550964	0.00550964	0.00550964	0.00550964	0.00550964	0.00550964	0.00550964	0.00550964	0.00550964	0.00550964	0.00550964	0.00550964	0.00550964
	1	0.896848	0.260745	0.160458	0.111748	0.0659026	0.0573066	0.0429799	0.0401146	0.0372493	0.034384	0.0315186	0.0286533	0.0286533	0.0286533	0.0286533	0.025788	0.025788	0.0229226	0.0200573	0.0200573	0.0200573	0.0200573	0.017192	0.017192	0.017192	0.0143266	0.00859599	0.00859599	0.00859599	0.00573066	0.00573066	0.00573066	0.00573066	0.00573066	0.00573066	0.00573066	0.00573066	0.00573066	0.00573066	0.00573066	0.00573066	0.00573066	0.00573066	0.00573066	0.00573066	0.00573066	0.00573066	0.00573066
	1	0.891599	0.265583	0.140921	0.105691	0.0650407	0.0487805	0.0433604	0.0352304	0.0352304	0.0325203	0.0325203	0.0325203	0.0271003	0.0271003	0.0271003	0.0243902	0.0243902	0.0243902	0.0243902	0.0216802	0.0216802	0.0216802	0.0216802	0.0162602	0.0135501	0.0108401	0.0108401	0.0108401	0.00542005	0.00542005	0.00542005	0.00542005	0.00542005	0.00542005	0.00542005	0.00542005	0.00542005	0.00542005	0.00542005	0.00542005	0.00542005	0.00542005	0.00542005	0.00542005	0.00542005	0.00542005	0.00542005	0.00542005
	1	0.892857	0.274725	0.167582	0.107143	0.0604396	0.0467033	0.0384615	0.0384615	0.0357143	0.0357143	0.0302198	0.0274725	0.0274725	0.0274725	0.0274725	0.0274725	0.021978	0.021978	0.021978	0.021978	0.0192308	0.0192308	0.0164835	0.0164835	0.0137363	0.0137363	0.00824176	0.00824176	0.00824176	0.00549451	0.00549451	0.00549451	0.00549451	0.00549451	0.00549451	0.00549451	0.00549451	0.00549451	0.00549451	0.00549451	0.00549451	0.00549451	0.00549451	0.00549451	0.00549451	0.00549451	0.00549451	0.00274725
	1	0.890533	0.266272	0.159763	0.106509	0.0591716	0.0502959	0.0443787	0.0384615	0.035503	0.0266272	0.0266272	0.0266272	0.0266272	0.0266272	0.0266272	0.0236686	0.0236686	0.0236686	0.0236686	0.0207101	0.0177515	0.0177515	0.0177515	0.0177515	0.0177515	0.0147929	0.00887574	0.00887574	0.00887574	0.00591716	0.00591716	0.00591716	0.00591716	0.00591716	0.00591716	0.00591716	0.00591716	0.00591716	0.00591716	0.00591716	0.00591716	0.00591716	0.00591716	0.00591716	0.00591716	0.00591716	0.00591716	0.00591716
	1	0.89863	0.271233	0.164384	0.10411	0.0657534	0.0520548	0.0438356	0.0383562	0.0356164	0.030137	0.030137	0.030137	0.0246575	0.0246575	0.0246575	0.0246575	0.0219178	0.0219178	0.0219178	0.0219178	0.0219178	0.0219178	0.0191781	0.0164384	0.0109589	0.0109589	0.0109589	0.00821918	0.00821918	0.00821918	0.00547945	0.00547945	0.00547945	0.00547945	0.00547945	0.00547945	0.00547945	0.00547945	0.00547945	0.00547945	0.00547945	0.00547945	0.00547945	0.00547945	0.00547945	0.00547945	0.00547945	0.00547945
	1	0.894057	0.25323	0.144703	0.111111	0.0775194	0.0594315	0.0465116	0.0387597	0.0335917	0.0335917	0.0310078	0.0310078	0.0258398	0.0258398	0.0258398	0.0232558	0.0232558	0.0232558	0.0232558	0.0232558	0.0206718	0.0206718	0.0206718	0.0180879	0.0155039	0.0129199	0.0129199	0.0129199	0.0103359	0.00775194	0.00516796	0.00516796	0.00516796	0.00516796	0.00516796	0.00516796	0.00516796	0.00516796	0.00516796	0.00516796	0.00516796	0.00516796	0.00516796	0.00516796	0.00516796	0.00516796	0.00516796	0.00516796
	1	0.89779	0.251381	0.157459	0.118785	0.0883978	0.0607735	0.0469613	0.0441989	0.0441989	0.038674	0.0331492	0.0331492	0.0276243	0.0276243	0.0248619	0.0248619	0.0248619	0.0248619	0.0248619	0.0248619	0.0220994	0.019337	0.019337	0.019337	0.0165746	0.0138122	0.0138122	0.0138122	0.00828729	0.00828729	0.00828729	0.00828729	0.00828729	0.00552486	0.00552486	0.00552486	0.00552486	0.00552486	0.00552486	0.00552486	0.00552486	0.00552486	0.00552486	0.00552486	0.00552486	0.00552486	0.00552486	0.00552486
	1	0.894428	0.269795	0.16129	0.102639	0.0645161	0.0498534	0.0439883	0.0351906	0.0322581	0.0293255	0.0293255	0.026393	0.026393	0.026393	0.0234604	0.0234604	0.0234604	0.0234604	0.0234604	0.0205279	0.0175953	0.0175953	0.0175953	0.0175953	0.0175953	0.0146628	0.0146628	0.0117302	0.0058651	0.0058651	0.0058651	0.0058651	0.0058651	0.0058651	0.0058651	0.0058651	0.0058651	0.0058651	0.0058651	0.0058651	0.0058651	0.0058651	0.0058651	0.0058651	0.0058651	0.0058651	0.0058651	0.0058651
	1	0.891667	0.275	0.158333	0.0833333	0.0611111	0.05	0.0388889	0.0361111	0.0361111	0.0305556	0.0277778	0.0277778	0.025	0.0222222	0.0222222	0.0222222	0.0222222	0.0222222	0.0222222	0.0222222	0.0194444	0.0194444	0.0166667	0.0138889	0.0138889	0.0111111	0.0111111	0.0111111	0.00555556	0.00555556	0.00555556	0.00555556	0.00555556	0.00555556	0.00555556	0.00555556	0.00555556	0.00555556	0.00555556	0.00555556	0.00555556	0.00555556	0.00555556	0.00555556	0.00555556	0.00555556	0.00555556	0.00555556
	1	0.894595	0.251351	0.159459	0.108108	0.0594595	0.0513514	0.0486486	0.0432432	0.0351351	0.0324324	0.0324324	0.0324324	0.0297297	0.0243243	0.0216216	0.0216216	0.0216216	0.0216216	0.0216216	0.0216216	0.0189189	0.0189189	0.0135135	0.0135135	0.0135135	0.0108108	0.0108108	0.0108108	0.00540541	0.00540541	0.00540541	0.00540541	0.00540541	0.00540541	0.00540541	0.00540541	0.00540541	0.00540541	0.00540541	0.00540541	0.00540541	0.00540541	0.00540541	0.00540541	0.00540541	0.00540541	0.00540541	0.00540541
	1	0.881159	0.275362	0.150725	0.0956522	0.0608696	0.0463768	0.0405797	0.0347826	0.0347826	0.0289855	0.0289855	0.0289855	0.026087	0.0231884	0.0231884	0.0231884	0.0231884	0.0231884	0.0231884	0.0202899	0.0173913	0.0173913	0.0173913	0.0173913	0.0115942	0.0115942	0.0115942	0.0115942	0.0057971	0.0057971	0.0057971	0.0057971	0.0057971	0.0057971	0.0057971	0.0057971	0.0057971	0.0057971	0.0057971	0.0057971	0.0057971	0.0057971	0.0057971	0.0057971	0.0057971	0.0057971	0.0057971	0.0057971
	1	0.895604	0.255495	0.153846	0.0961538	0.0686813	0.0521978	0.0467033	0.043956	0.0384615	0.0357143	0.032967	0.032967	0.0274725	0.0274725	0.0274725	0.0247253	0.0247253	0.0247253	0.0247253	0.0247253	0.021978	0.021978	0.021978	0.021978	0.0192308	0.0137363	0.0137363	0.010989	0.00824176	0.00549451	0.00549451	0.00549451	0.00549451	0.00549451	0.00549451	0.00549451	0.00549451	0.00549451	0.00549451	0.00549451	0.00549451	0.00549451	0.00549451	0.00549451	0.00549451	0.00549451	0.00549451	0.00549451
	1	0.901099	0.271978	0.156593	0.107143	0.0796703	0.0494505	0.043956	0.0412088	0.0384615	0.032967	0.032967	0.032967	0.0274725	0.0274725	0.0247253	0.0247253	0.0247253	0.0247253	0.0247253	0.0247253	0.021978	0.0192308	0.0192308	0.0164835	0.0164835	0.0164835	0.0137363	0.010989	0.00824176	0.00824176	0.00824176	0.00824176	0.00549451	0.00549451	0.00549451	0.00549451	0.00549451	0.00549451	0.00549451	0.00549451	0.00549451	0.00549451	0.00549451	0.00549451	0.00549451	0.00549451	0.00549451	0.00549451
	1	0.889213	0.271137	0.154519	0.102041	0.058309	0.0495627	0.0466472	0.0408163	0.0291545	0.0291545	0.0291545	0.0262391	0.0262391	0.0262391	0.0262391	0.0233236	0.0233236	0.0233236	0.0233236	0.0233236	0.0174927	0.0174927	0.0174927	0.0174927	0.0174927	0.0145773	0.00874636	0.00874636	0.0058309	0.0058309	0.0058309	0.0058309	0.0058309	0.0058309	0.0058309	0.0058309	0.0058309	0.0058309	0.0058309	0.0058309	0.0058309	0.0058309	0.0058309	0.0058309	0.0058309	0.0058309	0.0058309	0.0058309
	1	0.903704	0.279012	0.165432	0.101235	0.0641975	0.0567901	0.0444444	0.0395062	0.0345679	0.0320988	0.0296296	0.0271605	0.0222222	0.0222222	0.0222222	0.0222222	0.0222222	0.0222222	0.0222222	0.0197531	0.0197531	0.017284	0.017284	0.017284	0.0148148	0.0148148	0.0123457	0.0123457	0.00987654	0.00987654	0.00493827	0.00493827	0.00493827	0.00493827	0.00493827	0.00493827	0.00493827	0.00493827	0.00493827	0.00493827	0.00493827	0.00493827	0.00493827	0.00493827	0.00493827	0.00493827	0.00493827	0.00493827
	1	0.905237	0.25187	0.162095	0.124688	0.0673317	0.0473815	0.042394	0.0399002	0.0349127	0.032419	0.0299252	0.0274314	0.0224439	0.0224439	0.0224439	0.0224439	0.0224439	0.0224439	0.0224439	0.0224439	0.0224439	0.0149626	0.0149626	0.0149626	0.0149626	0.0149626	0.0149626	0.00997506	0.00997506	0.00997506	0.00498753	0.00498753	0.00498753	0.00498753	0.00498753	0.00498753	0.00498753	0.00498753	0.00498753	0.00498753	0.00498753	0.00498753	0.00498753	0.00498753	0.00498753	0.00498753	0.00498753	0.00498753
	1	0.905237	0.25187	0.162095	0.124688	0.0673317	0.0473815	0.042394	0.0399002	0.0349127	0.032419	0.0299252	0.0274314	0.0224439	0.0224439	0.0224439	0.0224439	0.0224439	0.0224439	0.0224439	0.0224439	0.0224439	0.0149626	0.0149626	0.0149626	0.0149626	0.0149626	0.0149626	0.00997506	0.00997506	0.00997506	0.00498753	0.00498753	0.00498753	0.00498753	0.00498753	0.00498753	0.00498753	0.00498753	0.00498753	0.00498753	0.00498753	0.00498753	0.00498753	0.00498753	0.00498753	0.00498753	0.00498753	0.00498753
	1	0.902439	0.260163	0.154472	0.102981	0.0704607	0.0514905	0.0514905	0.0460705	0.0352304	0.0325203	0.0325203	0.0325203	0.0271003	0.0271003	0.0243902	0.0243902	0.0243902	0.0243902	0.0243902	0.0243902	0.0243902	0.0189702	0.0189702	0.0189702	0.0162602	0.0135501	0.0135501	0.0135501	0.00813008	0.00813008	0.00542005	0.00542005	0.00542005	0.00542005	0.00542005	0.00542005	0.00542005	0.00542005	0.00542005	0.00542005	0.00542005	0.00542005	0.00542005	0.00542005	0.00542005	0.00542005	0.00542005	0.00542005
	1	0.896552	0.262599	0.153846	0.106101	0.066313	0.0530504	0.0450928	0.0424403	0.0371353	0.0371353	0.0344828	0.0344828	0.0265252	0.0265252	0.0265252	0.0238727	0.0238727	0.0238727	0.0238727	0.0238727	0.0238727	0.0212202	0.0185676	0.0185676	0.0159151	0.0132626	0.0106101	0.00795756	0.00795756	0.00795756	0.00530504	0.00530504	0.00530504	0.00530504	0.00530504	0.00530504	0.00530504	0.00530504	0.00530504	0.00530504	0.00530504	0.00530504	0.00530504	0.00530504	0.00530504	0.00530504	0.00530504	0.00530504
	1	0.900552	0.267956	0.160221	0.11326	0.0718232	0.0497238	0.0469613	0.0441989	0.0414365	0.0359116	0.0331492	0.0331492	0.0276243	0.0276243	0.0248619	0.0248619	0.0248619	0.0248619	0.0248619	0.0248619	0.0248619	0.0220994	0.019337	0.019337	0.019337	0.0165746	0.0138122	0.00828729	0.00552486	0.00552486	0.00552486	0.00552486	0.00552486	0.00552486	0.00552486	0.00552486	0.00552486	0.00552486	0.00552486	0.00552486	0.00552486	0.00552486	0.00552486	0.00552486	0.00552486	0.00552486	0.00552486	0.00552486
	1	0.900552	0.267956	0.160221	0.11326	0.0718232	0.0497238	0.0469613	0.0441989	0.0414365	0.0359116	0.0331492	0.0331492	0.0276243	0.0276243	0.0248619	0.0248619	0.0248619	0.0248619	0.0248619	0.0248619	0.0248619	0.0220994	0.019337	0.019337	0.019337	0.0165746	0.0138122	0.00828729	0.00552486	0.00552486	0.00552486	0.00552486	0.00552486	0.00552486	0.00552486	0.00552486	0.00552486	0.00552486	0.00552486	0.00552486	0.00552486	0.00552486	0.00552486	0.00552486	0.00552486	0.00552486	0.00552486	0.00552486
	1	0.90027	0.285714	0.15903	0.102426	0.0673854	0.0431267	0.0377358	0.0296496	0.0269542	0.0242588	0.0242588	0.0242588	0.0215633	0.0215633	0.0215633	0.0215633	0.0215633	0.0215633	0.0215633	0.0215633	0.0215633	0.0188679	0.0161725	0.0134771	0.0134771	0.0107817	0.00808625	0.00808625	0.00539084	0.00539084	0.00539084	0.00539084	0.00539084	0.00539084	0.00539084	0.00539084	0.00539084	0.00539084	0.00539084	0.00539084	0.00539084	0.00539084	0.00539084	0.00539084	0.00539084	0.00269542	0.00269542	0.00269542
	1	0.905914	0.268817	0.169355	0.120968	0.077957	0.0510753	0.0430108	0.0349462	0.0322581	0.0268817	0.0268817	0.0241935	0.0241935	0.0241935	0.0241935	0.0241935	0.0241935	0.0241935	0.0215054	0.0215054	0.0188172	0.0188172	0.016129	0.016129	0.016129	0.016129	0.016129	0.016129	0.00537634	0.00537634	0.00537634	0.00537634	0.00537634	0.00537634	0.00537634	0.00537634	0.00537634	0.00537634	0.00537634	0.00537634	0.00537634	0.00537634	0.00537634	0.00537634	0.00537634	0.00537634	0.00537634	0.00537634
	1	0.897436	0.269231	0.153846	0.0974359	0.0615385	0.0461538	0.0410256	0.0384615	0.0384615	0.0282051	0.025641	0.025641	0.025641	0.025641	0.0230769	0.0230769	0.0230769	0.0230769	0.0205128	0.0205128	0.0205128	0.0205128	0.0153846	0.0153846	0.0153846	0.0128205	0.0128205	0.0102564	0.0102564	0.00512821	0.00512821	0.00512821	0.00512821	0.00512821	0.00512821	0.00512821	0.00512821	0.00512821	0.00512821	0.00512821	0.00512821	0.00512821	0.00512821	0.00512821	0.00512821	0.00512821	0.00512821	0.00512821
	1	0.899736	0.258575	0.153034	0.108179	0.0686016	0.0448549	0.0448549	0.0422164	0.0343008	0.0316623	0.0316623	0.0316623	0.0263852	0.0263852	0.0237467	0.0237467	0.0237467	0.0237467	0.0211082	0.0211082	0.0211082	0.0211082	0.0184697	0.0158311	0.0131926	0.0131926	0.0131926	0.0131926	0.00791557	0.00527704	0.00527704	0.00527704	0.00527704	0.00527704	0.00527704	0.00527704	0.00527704	0.00527704	0.00527704	0.00527704	0.00527704	0.00527704	0.00527704	0.00527704	0.00527704	0.00527704	0.00527704	0.00527704
	1	0.900538	0.276882	0.150538	0.11828	0.077957	0.0645161	0.0483871	0.0376344	0.0376344	0.0322581	0.0295699	0.0268817	0.0268817	0.0268817	0.0268817	0.0268817	0.0241935	0.0241935	0.0241935	0.0241935	0.0188172	0.0188172	0.0188172	0.0188172	0.0188172	0.016129	0.0134409	0.0134409	0.00537634	0.00537634	0.00537634	0.00537634	0.00537634	0.00537634	0.00537634	0.00537634	0.00537634	0.00537634	0.00537634	0.00537634	0.00537634	0.00537634	0.00537634	0.00537634	0.00537634	0.00537634	0.00537634	0.00537634
	1	0.89295	0.253264	0.148825	0.104439	0.073107	0.0574413	0.0417755	0.0339426	0.0339426	0.0287206	0.0261097	0.0261097	0.0261097	0.0261097	0.0261097	0.0261097	0.0234987	0.0234987	0.0234987	0.0234987	0.0234987	0.0234987	0.0208877	0.0208877	0.0208877	0.0156658	0.0104439	0.0078329	0.0078329	0.0078329	0.00522193	0.00522193	0.00522193	0.00522193	0.00522193	0.00522193	0.00522193	0.00522193	0.00522193	0.00522193	0.00522193	0.00522193	0.00522193	0.00522193	0.00522193	0.00522193	0.00522193	0.00522193
	1	0.901596	0.276596	0.180851	0.0984043	0.0531915	0.0398936	0.037234	0.0292553	0.0292553	0.0265957	0.0239362	0.0239362	0.0239362	0.0239362	0.0212766	0.0212766	0.0212766	0.0212766	0.018617	0.018617	0.018617	0.018617	0.0159574	0.0159574	0.0159574	0.0159574	0.0106383	0.00797872	0.00531915	0.00531915	0.00531915	0.00531915	0.00531915	0.00531915	0.00531915	0.00531915	0.00531915	0.00531915	0.00531915	0.00531915	0.00531915	0.00531915	0.00531915	0.00531915	0.00531915	0.00531915	0.00531915	0.00531915
	1	0.890756	0.27451	0.173669	0.120448	0.0672269	0.0532213	0.0392157	0.0364146	0.0308123	0.0252101	0.0252101	0.022409	0.022409	0.022409	0.022409	0.022409	0.022409	0.022409	0.022409	0.0196078	0.0196078	0.0168067	0.0168067	0.0168067	0.0168067	0.0140056	0.00840336	0.00840336	0.00840336	0.00560224	0.00560224	0.00560224	0.00560224	0.00560224	0.00560224	0.00560224	0.00560224	0.00560224	0.00560224	0.00560224	0.00560224	0.00560224	0.00560224	0.00560224	0.00560224	0.00560224	0.00560224	0.00560224
	1	0.896277	0.257979	0.167553	0.117021	0.0691489	0.0531915	0.0452128	0.0425532	0.0345745	0.0292553	0.0265957	0.0265957	0.0265957	0.0265957	0.0265957	0.0239362	0.0239362	0.0239362	0.0239362	0.0239362	0.0239362	0.0239362	0.0239362	0.018617	0.018617	0.018617	0.0132979	0.0106383	0.00531915	0.00531915	0.00531915	0.00531915	0.00531915	0.00531915	0.00531915	0.00531915	0.00531915	0.00531915	0.00531915	0.00531915	0.00531915	0.00531915	0.00531915	0.00531915	0.00531915	0.00531915	0.00531915	0.00531915
	1	0.897098	0.269129	0.16095	0.118734	0.0765172	0.0448549	0.0343008	0.0290237	0.0263852	0.0263852	0.0237467	0.0211082	0.0211082	0.0211082	0.0211082	0.0211082	0.0211082	0.0211082	0.0211082	0.0211082	0.0158311	0.0158311	0.0158311	0.0158311	0.0158311	0.0131926	0.0105541	0.0105541	0.00791557	0.00527704	0.00527704	0.00527704	0.00527704	0.00527704	0.00527704	0.00527704	0.00527704	0.00527704	0.00527704	0.00527704	0.00527704	0.00527704	0.00527704	0.00527704	0.00527704	0.00527704	0.00527704	0.00527704
	1	0.89589	0.271233	0.186301	0.131507	0.0657534	0.0493151	0.0410959	0.0383562	0.0328767	0.0328767	0.0328767	0.030137	0.0246575	0.0246575	0.0246575	0.0246575	0.0246575	0.0246575	0.0246575	0.0246575	0.0219178	0.0191781	0.0164384	0.0164384	0.0164384	0.0164384	0.0136986	0.0109589	0.00821918	0.00547945	0.00547945	0.00547945	0.00547945	0.00547945	0.00547945	0.00547945	0.00547945	0.00547945	0.00547945	0.00547945	0.00547945	0.00547945	0.00547945	0.00547945	0.00547945	0.00547945	0.00547945	0.00547945
	1	0.903047	0.249307	0.157895	0.113573	0.0720222	0.0526316	0.0415512	0.033241	0.0304709	0.0249307	0.0249307	0.0221607	0.0221607	0.0221607	0.0221607	0.0221607	0.0221607	0.0221607	0.0221607	0.0221607	0.0193906	0.0193906	0.0166205	0.0166205	0.0166205	0.0166205	0.0166205	0.0110803	0.00554017	0.00554017	0.00554017	0.00554017	0.00554017	0.00554017	0.00554017	0.00554017	0.00554017	0.00554017	0.00554017	0.00554017	0.00554017	0.00554017	0.00554017	0.00554017	0.00554017	0.00554017	0.00554017	0.00554017
	1	0.896465	0.270202	0.186869	0.126263	0.0681818	0.0479798	0.040404	0.0378788	0.030303	0.0252525	0.0252525	0.0227273	0.0227273	0.0227273	0.0227273	0.0227273	0.0227273	0.0227273	0.020202	0.020202	0.0176768	0.0176768	0.0151515	0.0126263	0.0126263	0.0126263	0.0126263	0.010101	0.00757576	0.00757576	0.00505051	0.00505051	0.00505051	0.00505051	0.00505051	0.00505051	0.00505051	0.00505051	0.00505051	0.00505051	0.00505051	0.00505051	0.00505051	0.00505051	0.00505051	0.00505051	0.00505051	0.00505051
	1	0.887978	0.273224	0.172131	0.10929	0.0655738	0.0409836	0.0355191	0.0355191	0.0300546	0.0245902	0.0245902	0.0218579	0.0218579	0.0218579	0.0218579	0.0218579	0.0218579	0.0218579	0.0191257	0.0191257	0.0163934	0.0163934	0.0163934	0.0136612	0.0136612	0.010929	0.010929	0.00819672	0.00819672	0.00546448	0.00546448	0.00546448	0.00546448	0.00546448	0.00546448	0.00546448	0.00546448	0.00546448	0.00546448	0.00546448	0.00546448	0.00546448	0.00546448	0.00546448	0.00546448	0.00546448	0.00546448	0.00546448
	1	0.907652	0.274406	0.158311	0.118734	0.0659631	0.0448549	0.0395778	0.0395778	0.0369393	0.0316623	0.0316623	0.0290237	0.0237467	0.0237467	0.0237467	0.0237467	0.0237467	0.0237467	0.0237467	0.0211082	0.0211082	0.0184697	0.0158311	0.0158311	0.0158311	0.0158311	0.0131926	0.0131926	0.00527704	0.00527704	0.00527704	0.00527704	0.00527704	0.00527704	0.00527704	0.00527704	0.00527704	0.00527704	0.00527704	0.00527704	0.00527704	0.00527704	0.00527704	0.00527704	0.00527704	0.00527704	0.00527704	0.00527704
	1	0.89196	0.238693	0.155779	0.110553	0.0728643	0.0452261	0.0351759	0.0326633	0.0301508	0.0301508	0.0301508	0.0276382	0.0226131	0.0226131	0.0226131	0.0226131	0.0226131	0.0226131	0.0226131	0.0226131	0.0226131	0.0226131	0.0201005	0.0150754	0.0125628	0.0100503	0.0100503	0.0100503	0.00502513	0.00502513	0.00502513	0.00502513	0.00502513	0.00502513	0.00502513	0.00502513	0.00502513	0.00502513	0.00502513	0.00502513	0.00502513	0.00502513	0.00502513	0.00502513	0.00502513	0.00502513	0.00502513	0.00502513
	1	0.889197	0.277008	0.155125	0.102493	0.0554017	0.0498615	0.0443213	0.0443213	0.0304709	0.0277008	0.0277008	0.0277008	0.0277008	0.0277008	0.0277008	0.0277008	0.0221607	0.0221607	0.0221607	0.0221607	0.0221607	0.0193906	0.0166205	0.0166205	0.0166205	0.0138504	0.0110803	0.00831025	0.00554017	0.00554017	0.00554017	0.00554017	0.00554017	0.00554017	0.00554017	0.00554017	0.00554017	0.00554017	0.00554017	0.00554017	0.00554017	0.00554017	0.00554017	0.00554017	0.00554017	0.00554017	0.00554017	0.00554017
	1	0.906404	0.283251	0.169951	0.0985222	0.0640394	0.0492611	0.0394089	0.0369458	0.0320197	0.0295567	0.0270936	0.0246305	0.0221675	0.0221675	0.0221675	0.0221675	0.0197044	0.0197044	0.0197044	0.0172414	0.0147783	0.0147783	0.0147783	0.0147783	0.0123153	0.0123153	0.00985222	0.00738916	0.00738916	0.00738916	0.00492611	0.00492611	0.00492611	0.00492611	0.00492611	0.00492611	0.00492611	0.00492611	0.00492611	0.00492611	0.00492611	0.00492611	0.00492611	0.00492611	0.00492611	0.00492611	0.00492611	0.00492611
	1	0.900256	0.258312	0.140665	0.0997442	0.0818414	0.0537084	0.0485934	0.0409207	0.0383632	0.0332481	0.0332481	0.0306905	0.0255754	0.0255754	0.0255754	0.0255754	0.0255754	0.0230179	0.0230179	0.0230179	0.0179028	0.0179028	0.0179028	0.0179028	0.0179028	0.0179028	0.0179028	0.0153453	0.0127877	0.00767263	0.00511509	0.00511509	0.00511509	0.00511509	0.00511509	0.00511509	0.00511509	0.00511509	0.00511509	0.00511509	0.00511509	0.00511509	0.00511509	0.00511509	0.00511509	0.00511509	0.00511509	0.00511509
	1	0.904177	0.260442	0.17199	0.113022	0.0663391	0.039312	0.039312	0.036855	0.031941	0.029484	0.029484	0.027027	0.027027	0.027027	0.027027	0.022113	0.022113	0.022113	0.022113	0.019656	0.019656	0.019656	0.017199	0.017199	0.012285	0.012285	0.012285	0.00982801	0.00737101	0.00737101	0.004914	0.004914	0.004914	0.004914	0.004914	0.004914	0.004914	0.004914	0.004914	0.004914	0.004914	0.004914	0.004914	0.004914	0.004914	0.004914	0.004914	0.004914
	1	0.894444	0.283333	0.161111	0.108333	0.0694444	0.0555556	0.0444444	0.0416667	0.0388889	0.0305556	0.0277778	0.0277778	0.0277778	0.0277778	0.0277778	0.0277778	0.025	0.025	0.025	0.025	0.0222222	0.0194444	0.0166667	0.0166667	0.0166667	0.0166667	0.0138889	0.0138889	0.0111111	0.00833333	0.00833333	0.00833333	0.00555556	0.00555556	0.00555556	0.00555556	0.00555556	0.00555556	0.00555556	0.00555556	0.00555556	0.00555556	0.00555556	0.00555556	0.00555556	0.00555556	0.00555556	0.00555556
	1	0.903047	0.263158	0.171745	0.102493	0.0692521	0.0526316	0.0498615	0.0387812	0.0277008	0.0249307	0.0249307	0.0221607	0.0221607	0.0221607	0.0221607	0.0221607	0.0221607	0.0221607	0.0221607	0.0193906	0.0193906	0.0166205	0.0166205	0.0166205	0.0166205	0.0138504	0.0138504	0.0110803	0.00831025	0.00554017	0.00554017	0.00554017	0.00554017	0.00554017	0.00554017	0.00554017	0.00554017	0.00554017	0.00554017	0.00554017	0.00554017	0.00554017	0.00554017	0.00554017	0.00554017	0.00554017	0.00554017	0.00554017
	1	0.898734	0.263291	0.15443	0.108861	0.0708861	0.0531646	0.043038	0.0379747	0.035443	0.035443	0.0303797	0.0303797	0.0253165	0.0253165	0.0253165	0.0253165	0.0227848	0.0227848	0.0227848	0.0227848	0.0227848	0.0202532	0.0202532	0.0151899	0.0151899	0.0126582	0.0101266	0.0101266	0.0101266	0.00759494	0.00506329	0.00506329	0.00506329	0.00506329	0.00506329	0.00506329	0.00506329	0.00506329	0.00506329	0.00506329	0.00506329	0.00506329	0.00506329	0.00506329	0.00506329	0.00506329	0.00506329	0.00506329
	1	0.888235	0.267647	0.152941	0.105882	0.0735294	0.05	0.0441176	0.0352941	0.0323529	0.0323529	0.0294118	0.0264706	0.0264706	0.0264706	0.0264706	0.0235294	0.0235294	0.0235294	0.0235294	0.0205882	0.0176471	0.0176471	0.0176471	0.0176471	0.0176471	0.0176471	0.0147059	0.0117647	0.00882353	0.00588235	0.00588235	0.00588235	0.00588235	0.00588235	0.00588235	0.00588235	0.00588235	0.00588235	0.00588235	0.00588235	0.00588235	0.00588235	0.00588235	0.00588235	0.00588235	0.00588235	0.00588235	0.00588235
	1	0.899497	0.281407	0.160804	0.0904523	0.0603015	0.0452261	0.0427136	0.0351759	0.0326633	0.0226131	0.0226131	0.0226131	0.0226131	0.0226131	0.0226131	0.0226131	0.0226131	0.0226131	0.0201005	0.0201005	0.0175879	0.0150754	0.0150754	0.0150754	0.0150754	0.0150754	0.0125628	0.0125628	0.0100503	0.00753769	0.00502513	0.00502513	0.00502513	0.00502513	0.00502513	0.00502513	0.00502513	0.00502513	0.00502513	0.00502513	0.00502513	0.00502513	0.00502513	0.00502513	0.00502513	0.00502513	0.00502513	0.00502513
	1	0.892958	0.290141	0.160563	0.0985915	0.056338	0.0478873	0.0394366	0.0366197	0.0366197	0.0309859	0.028169	0.028169	0.028169	0.028169	0.028169	0.0225352	0.0225352	0.0225352	0.0225352	0.0225352	0.0225352	0.0197183	0.0169014	0.0169014	0.0169014	0.0140845	0.0084507	0.0084507	0.0056338	0.0056338	0.0056338	0.0056338	0.0056338	0.0056338	0.0056338	0.0056338	0.0056338	0.0056338	0.0056338	0.0056338	0.0056338	0.0056338	0.0056338	0.0056338	0.0056338	0.0056338	0.0056338	0.0056338
	1	0.894737	0.254848	0.157895	0.108033	0.0637119	0.0526316	0.0415512	0.0387812	0.0360111	0.033241	0.033241	0.033241	0.0277008	0.0277008	0.0249307	0.0249307	0.0249307	0.0249307	0.0249307	0.0249307	0.0249307	0.0221607	0.0166205	0.0138504	0.0138504	0.0110803	0.0110803	0.00831025	0.00831025	0.00554017	0.00554017	0.00554017	0.00554017	0.00554017	0.00554017	0.00554017	0.00554017	0.00554017	0.00554017	0.00554017	0.00554017	0.00554017	0.00554017	0.00554017	0.00554017	0.00554017	0.00554017	0.00554017
	1	0.892761	0.273458	0.142091	0.104558	0.0643432	0.0509383	0.0482574	0.0402145	0.0321716	0.0294906	0.0268097	0.0268097	0.0268097	0.0241287	0.0241287	0.0214477	0.0214477	0.0187668	0.0187668	0.0187668	0.0160858	0.0134048	0.0134048	0.0134048	0.0134048	0.0134048	0.0107239	0.0107239	0.0080429	0.00536193	0.00536193	0.00536193	0.00536193	0.00536193	0.00536193	0.00536193	0.00536193	0.00536193	0.00536193	0.00536193	0.00536193	0.00536193	0.00536193	0.00536193	0.00536193	0.00536193	0.00536193	0.00536193
	1	0.906158	0.293255	0.164223	0.105572	0.0703812	0.0527859	0.0439883	0.0439883	0.0439883	0.0381232	0.0293255	0.0293255	0.0293255	0.0293255	0.0293255	0.0293255	0.026393	0.026393	0.0234604	0.0205279	0.0205279	0.0205279	0.0175953	0.0175953	0.0175953	0.0175953	0.0175953	0.0146628	0.00879765	0.00879765	0.00879765	0.00879765	0.0058651	0.0058651	0.0058651	0.0058651	0.0058651	0.0058651	0.0058651	0.0058651	0.0058651	0.0058651	0.0058651	0.0058651	0.0058651	0.0058651	0.0058651	0.0058651
	1	0.903061	0.260204	0.160714	0.122449	0.0663265	0.0433673	0.0382653	0.0357143	0.0331633	0.0306122	0.0306122	0.0280612	0.0229592	0.0229592	0.0229592	0.0229592	0.0229592	0.0229592	0.0229592	0.0204082	0.0204082	0.0178571	0.0178571	0.0178571	0.0153061	0.0153061	0.0127551	0.0102041	0.0102041	0.00510204	0.00510204	0.00510204	0.00510204	0.00510204	0.00510204	0.00510204	0.00510204	0.00510204	0.00510204	0.00510204	0.00510204	0.00510204	0.00510204	0.00510204	0.00510204	0.00510204	0.00510204	0.00510204
	1	0.882184	0.264368	0.16954	0.106322	0.0632184	0.045977	0.0431034	0.0373563	0.0316092	0.0287356	0.0287356	0.0287356	0.0287356	0.0287356	0.0258621	0.0229885	0.0229885	0.0229885	0.0229885	0.0229885	0.0229885	0.0201149	0.0201149	0.0172414	0.0172414	0.0143678	0.0114943	0.00862069	0.00862069	0.00862069	0.00574713	0.00574713	0.00574713	0.00574713	0.00574713	0.00574713	0.00574713	0.00574713	0.00574713	0.00574713	0.00574713	0.00574713	0.00574713	0.00574713	0.00574713	0.00574713	0.00574713	0.00574713
	1	0.892216	0.266467	0.167665	0.116766	0.0538922	0.0449102	0.0419162	0.0389222	0.0329341	0.0329341	0.0299401	0.0299401	0.0299401	0.0299401	0.0299401	0.0239521	0.0239521	0.0239521	0.0239521	0.0209581	0.0209581	0.0179641	0.0149701	0.0149701	0.011976	0.011976	0.00898204	0.00598802	0.00598802	0.00598802	0.00598802	0.00598802	0.00598802	0.00598802	0.00598802	0.00598802	0.00598802	0.00598802	0.00598802	0.00598802	0.00598802	0.00598802	0.00598802	0.00598802	0.00598802	0.00598802	0.00598802	0.00299401
	1	0.893333	0.272	0.154667	0.0986667	0.056	0.048	0.0453333	0.04	0.032	0.0293333	0.0293333	0.0266667	0.024	0.024	0.024	0.0213333	0.0213333	0.0213333	0.0213333	0.0213333	0.0213333	0.0213333	0.0213333	0.016	0.0133333	0.0106667	0.0106667	0.0106667	0.008	0.00533333	0.00533333	0.00533333	0.00533333	0.00533333	0.00533333	0.00533333	0.00533333	0.00533333	0.00533333	0.00533333	0.00533333	0.00533333	0.00533333	0.00533333	0.00533333	0.00533333	0.00533333	0.00533333
	1	0.902703	0.267568	0.145946	0.110811	0.0702703	0.0540541	0.0459459	0.0459459	0.0378378	0.0351351	0.0324324	0.0324324	0.027027	0.027027	0.027027	0.0243243	0.0243243	0.0243243	0.0243243	0.0216216	0.0216216	0.0216216	0.0189189	0.0189189	0.0189189	0.0189189	0.0189189	0.0135135	0.0108108	0.0108108	0.00810811	0.00540541	0.00540541	0.00540541	0.00540541	0.00540541	0.00540541	0.00540541	0.00540541	0.00540541	0.00540541	0.00540541	0.00540541	0.00540541	0.00540541	0.00540541	0.00540541	0.00540541
	1	0.896552	0.257294	0.140584	0.106101	0.0742706	0.0583554	0.0371353	0.0318302	0.0291777	0.0291777	0.0265252	0.0265252	0.0265252	0.0265252	0.0265252	0.0265252	0.0238727	0.0238727	0.0238727	0.0212202	0.0212202	0.0212202	0.0159151	0.0132626	0.0132626	0.0132626	0.0106101	0.0106101	0.00795756	0.00795756	0.00795756	0.00530504	0.00530504	0.00530504	0.00530504	0.00530504	0.00530504	0.00530504	0.00530504	0.00530504	0.00530504	0.00530504	0.00530504	0.00530504	0.00530504	0.00530504	0.00530504	0.00530504
	1	0.906166	0.27882	0.171582	0.128686	0.0670241	0.0482574	0.0402145	0.0375335	0.0348525	0.0321716	0.0321716	0.0294906	0.0241287	0.0241287	0.0241287	0.0241287	0.0241287	0.0241287	0.0214477	0.0214477	0.0214477	0.0187668	0.0187668	0.0187668	0.0187668	0.0160858	0.0160858	0.0160858	0.0134048	0.0080429	0.0080429	0.0080429	0.0080429	0.00536193	0.00536193	0.00536193	0.00536193	0.00536193	0.00536193	0.00536193	0.00536193	0.00536193	0.00536193	0.00536193	0.00536193	0.00536193	0.00536193	0.00536193
	1	0.894444	0.275	0.152778	0.0972222	0.0694444	0.0472222	0.0444444	0.0416667	0.0388889	0.0277778	0.0277778	0.0277778	0.0277778	0.0277778	0.0277778	0.025	0.025	0.025	0.025	0.025	0.0222222	0.0222222	0.0194444	0.0166667	0.0166667	0.0138889	0.0138889	0.0111111	0.00833333	0.00833333	0.00833333	0.00833333	0.00555556	0.00555556	0.00555556	0.00555556	0.00555556	0.00555556	0.00555556	0.00555556	0.00555556	0.00555556	0.00555556	0.00555556	0.00555556	0.00555556	0.00555556	0.00555556
	1	0.906494	0.264935	0.171429	0.116883	0.0675325	0.0493506	0.038961	0.038961	0.0337662	0.0337662	0.0311688	0.0285714	0.0233766	0.0233766	0.0233766	0.0233766	0.0233766	0.0233766	0.0233766	0.0233766	0.0181818	0.0181818	0.0155844	0.0155844	0.0155844	0.0155844	0.0155844	0.012987	0.0103896	0.00519481	0.00519481	0.00519481	0.00519481	0.00519481	0.00519481	0.00519481	0.00519481	0.00519481	0.00519481	0.00519481	0.00519481	0.00519481	0.00519481	0.00519481	0.00519481	0.00519481	0.00519481	0.00519481
[truncated: 227 more rows]
[truncated: 52 more columns]
