# Supplementary material for: Minimisation of metabolic networks defines a new functional class of genes
Source: Nat Commun. 2024 Oct 31;15:9076. doi: 10.1038/s41467-024-52816-2 (PMC11528065; doi:10.1038/s41467-024-52816-2)
Supplement: Supplementary file 12 — Source Data [file 41467_2024_52816_MOESM12_ESM.zip › Source Data for the Figures 15 Sept/Fig 4 Source Data.xlsx]

## Sheet: Orthologs of NED genes
	CHO Cells	M.musculus	H.sapiens	C.elegans	S.pombe	Y.lipolytica	C.albicans	P.pastoris	K.lactis	A.gossypii	L.waltii	C.glabrata	S.bayanus	S.mikatae	S.paradoxus	S.cerevisiae	C.reinhardtii	A.thaliana	M.acetivorans	S.elongatus	B.subtilis	S.aureus	S.enterica	E.coli	H.pylori	T.maritima	G.metallisreducens	M.tubercolosis	M.genitalium	B.aphidicola	syn3.0
CHO Cells	0.966667	0.966667	0.955556	0.722222	0.711111	0.677778	0.6	0.544444	0.677778	0.7	0.588889	0.7	0.588889	0.577778	0.666667	0.655556	0.555556	0.655556	0.211111	0.222222	0.255556	0.255556	0.244444	0.255556	0.155556	0.2	0.277778	0.277778	0.0666667	0.155556	0.0555556
M.musculus	0.964602	0.964602	0.964602	0.80531	0.575221	0.699115	0.628319	0.60177	0.59292	0.59292	0.59292	0.584071	0.59292	0.566372	0.610619	0.628319	0.584071	0.699115	0.256637	0.292035	0.442478	0.39823	0.362832	0.362832	0.221239	0.256637	0.389381	0.442478	0.0973451	0.185841	0.079646
H.sapiens	0.911765	0.911765	0.970588	0.764706	0.529412	0.588235	0.617647	0.617647	0.588235	0.588235	0.558824	0.647059	0.558824	0.617647	0.647059	0.647059	0.558824	0.588235	0.147059	0.352941	0.470588	0.382353	0.441176	0.411765	0.235294	0.411765	0.382353	0.441176	0.147059	0.264706	0.264706
C.elegans	0.737557	0.742081	0.746606	0.841629	0.520362	0.59276	0.570136	0.565611	0.520362	0.524887	0.515837	0.515837	0.497738	0.506787	0.524887	0.520362	0.524887	0.588235	0.21267	0.230769	0.239819	0.217195	0.239819	0.235294	0.167421	0.235294	0.253394	0.248869	0.162896	0.176471	0.162896
S.pombe	0.619469	0.637168	0.628319	0.584071	0.920354	0.884956	0.884956	0.752212	0.876106	0.876106	0.79646	0.884956	0.787611	0.831858	0.893805	0.893805	0.557522	0.628319	0.212389	0.238938	0.274336	0.256637	0.300885	0.309735	0.159292	0.185841	0.283186	0.292035	0.079646	0.176991	0.079646
Y.lipolytica	0.616	0.632	0.624	0.56	0.88	0.992	0.952	0.88	0.928	0.912	0.912	0.904	0.888	0.92	0.928	0.928	0.632	0.696	0.312	0.312	0.4	0.4	0.376	0.368	0.272	0.288	0.336	0.424	0.112	0.224	0.104
P.pastoris	0.823529	0.823529	0.764706	0.882353	0.764706	0.941176	0.941176	1	1	0.764706	1	0.941176	0.823529	0.941176	1	1	0.705882	0.882353	0.352941	0.588235	0.647059	0.588235	0.705882	0.705882	0.352941	0.529412	0.588235	0.705882	0.352941	0.411765	0.352941
S.cerevisiae	0.627119	0.610169	0.610169	0.542373	0.830508	0.915254	0.847458	0.728814	0.949153	0.932203	0.881356	0.983051	0.762712	0.864407	0.983051	1	0.59322	0.576271	0.237288	0.423729	0.423729	0.372881	0.389831	0.389831	0.237288	0.271186	0.440678	0.40678	0.135593	0.237288	0.118644
M.acetivorans	0.317181	0.299559	0.299559	0.281938	0.378855	0.462555	0.414097	0.422907	0.405286	0.396476	0.409692	0.414097	0.405286	0.396476	0.405286	0.405286	0.480176	0.515419	0.986784	0.519824	0.493392	0.493392	0.585903	0.546256	0.339207	0.480176	0.594714	0.555066	0.061674	0.361233	0.061674
S.elongatus	0.332613	0.323974	0.328294	0.282937	0.360691	0.38013	0.384449	0.365011	0.356371	0.358531	0.343413	0.345572	0.347732	0.349892	0.360691	0.358531	0.62851	0.678186	0.442765	0.99568	0.591793	0.509719	0.637149	0.613391	0.453564	0.470842	0.637149	0.580994	0.133909	0.345572	0.142549
B.subtilis	0.45679	0.45679	0.45679	0.469136	0.444444	0.481481	0.432099	0.407407	0.444444	0.444444	0.395062	0.432099	0.37037	0.382716	0.444444	0.432099	0.580247	0.617284	0.382716	0.54321	0.975309	0.753086	0.654321	0.703704	0.407407	0.54321	0.62963	0.580247	0.358025	0.320988	0.308642
S.aureus	0.417526	0.427835	0.443299	0.371134	0.546392	0.572165	0.536082	0.510309	0.530928	0.525773	0.510309	0.520619	0.505155	0.525773	0.546392	0.546392	0.634021	0.690722	0.546392	0.726804	0.917526	0.994845	0.768041	0.773196	0.484536	0.597938	0.752577	0.716495	0.185567	0.489691	0.180412
S.enterica	0.396	0.388	0.38	0.372	0.488	0.504	0.484	0.452	0.432	0.448	0.428	0.456	0.444	0.424	0.436	0.448	0.6	0.66	0.448	0.684	0.676	0.576	0.98	0.924	0.552	0.536	0.72	0.66	0.148	0.548	0.152
E.coli	0.40625	0.429688	0.40625	0.382812	0.296875	0.40625	0.375	0.367188	0.3125	0.289062	0.273438	0.273438	0.28125	0.28125	0.304688	0.296875	0.539062	0.539062	0.421875	0.632812	0.65625	0.546875	0.96875	0.992188	0.515625	0.429688	0.664062	0.617188	0.125	0.421875	0.101562
H.pylori	0.406114	0.406114	0.401747	0.375546	0.449782	0.510917	0.449782	0.445415	0.414847	0.401747	0.41048	0.401747	0.419214	0.419214	0.441048	0.427948	0.593886	0.68559	0.49345	0.737991	0.707424	0.655022	0.781659	0.790393	0.991266	0.58952	0.790393	0.720524	0.157205	0.50655	0.183406
T.maritima	0.375691	0.381215	0.375691	0.364641	0.486188	0.530387	0.513812	0.513812	0.475138	0.497238	0.497238	0.486188	0.497238	0.508287	0.502762	0.502762	0.651934	0.707182	0.569061	0.81768	0.861878	0.762431	0.80663	0.81768	0.640884	0.939227	0.839779	0.779006	0.171271	0.574586	0.19337
G.metallireducens	0.338028	0.327465	0.309859	0.257042	0.415493	0.426056	0.429577	0.411972	0.422535	0.401408	0.401408	0.387324	0.411972	0.408451	0.422535	0.422535	0.591549	0.630282	0.588028	0.767606	0.697183	0.612676	0.834507	0.788732	0.580986	0.556338	0.989437	0.693662	0.119718	0.422535	0.144366
M.tuberculosis	0.366972	0.357798	0.37156	0.362385	0.431193	0.454128	0.458716	0.417431	0.412844	0.408257	0.408257	0.417431	0.426606	0.408257	0.417431	0.412844	0.5	0.555046	0.449541	0.550459	0.633028	0.56422	0.66055	0.683486	0.43578	0.53211	0.669725	0.990826	0.123853	0.422018	0.133028
M.genitalium	0.540881	0.534591	0.515723	0.496855	0.572327	0.522013	0.528302	0.553459	0.559748	0.566038	0.534591	0.591195	0.540881	0.566038	0.572327	0.584906	0.660377	0.710692	0.522013	0.748428	0.886792	0.886792	0.849057	0.842767	0.72327	0.830189	0.81761	0.798742	0.987421	0.710692	0.893082

## Sheet: Orthologs of other genes
	CHO Cells	M.musculus	H.sapiens	C.elegans	S.pombe	Y.lipolytica	C.albicans	P.pastoris	K.lactis	A.gossypii	L.waltii	C.glabrata	S.bayanus	S.mikatae	S.paradoxus	S.cerevisiae	C.reinhardtii	A.thaliana	M.acetivorans	S.elongatus	B.subtilis	S.aureus	S.enterica	E.coli	H.pylori	T.maritima	G.metallisreducens	M.tubercolosis	M.genitalium	B.aphidicola	syn3.0
CHO Cells	0.949284	0.901551	0.893795	0.444511	0.25179	0.312649	0.292363	0.273866	0.258353	0.23926	0.248807	0.242243	0.24821	0.249403	0.26074	0.25716	0.306086	0.344869	0.104415	0.134845	0.165274	0.129475	0.170644	0.175418	0.0811456	0.0990453	0.139618	0.166468	0.0304296	0.050716	0.028043
M.musculus	0.908875	0.961173	0.908875	0.477021	0.282884	0.340729	0.326466	0.305864	0.293185	0.267036	0.277338	0.27496	0.276545	0.276545	0.286054	0.286054	0.336767	0.37084	0.118067	0.149762	0.174326	0.138669	0.192552	0.194136	0.0919176	0.11252	0.157686	0.180666	0.0332805	0.0594295	0.0324881
H.sapiens	0.744354	0.766486	0.824752	0.365402	0.212285	0.258808	0.238482	0.226739	0.219512	0.203252	0.21093	0.20551	0.204607	0.20551	0.21364	0.213189	0.248871	0.284553	0.0853659	0.103884	0.126468	0.107949	0.134598	0.134146	0.0636856	0.0776874	0.112918	0.132791	0.0230352	0.0415537	0.0225836
C.elegans	0.517776	0.521422	0.524157	0.951686	0.308113	0.350046	0.326345	0.319052	0.310848	0.292616	0.303555	0.292616	0.295351	0.292616	0.304467	0.302644	0.339107	0.390155	0.125798	0.164995	0.198724	0.166819	0.211486	0.208751	0.0957156	0.122151	0.170465	0.209663	0.0401094	0.0656335	0.0382862
S.pombe	0.521959	0.516892	0.515203	0.474662	0.956081	0.690878	0.714527	0.668919	0.702703	0.662162	0.677365	0.670608	0.653716	0.670608	0.697635	0.706081	0.528716	0.550676	0.238176	0.209459	0.282095	0.236486	0.288851	0.288851	0.130068	0.190878	0.22973	0.271959	0.0388514	0.097973	0.0439189
Y.lipolytica	0.635628	0.637652	0.625506	0.578947	0.712551	1	0.8583	0.827935	0.789474	0.773279	0.785425	0.757085	0.769231	0.761134	0.789474	0.783401	0.639676	0.690283	0.287449	0.362348	0.439271	0.370445	0.473684	0.475709	0.244939	0.309717	0.404858	0.439271	0.0789474	0.206478	0.0789474
P.pastoris	0.600423	0.604651	0.59408	0.56871	0.714588	0.832981	0.885835	0.953488	0.830867	0.811839	0.828753	0.803383	0.82241	0.809725	0.835095	0.841438	0.566596	0.613108	0.205074	0.266385	0.353066	0.293869	0.350951	0.372093	0.17759	0.230444	0.266385	0.323467	0.0887949	0.112051	0.0866808
S.cerevisiae	0.443902	0.441463	0.443902	0.412195	0.531707	0.637805	0.678049	0.64878	0.693902	0.658537	0.7	0.696341	0.858537	0.864634	0.943902	0.990244	0.407317	0.44878	0.153659	0.191463	0.242683	0.19878	0.259756	0.262195	0.112195	0.156098	0.206098	0.230488	0.054878	0.0792683	0.0585366
M.acetivorans	0.247104	0.233591	0.233591	0.225869	0.22973	0.22973	0.237452	0.225869	0.225869	0.212355	0.235521	0.216216	0.214286	0.220077	0.222008	0.225869	0.30888	0.297297	0.972973	0.30888	0.374517	0.305019	0.376448	0.368726	0.208494	0.330116	0.380309	0.289575	0.106178	0.11583	0.110039
S.elongatus	0.28882	0.291925	0.276398	0.276398	0.263975	0.285714	0.26087	0.263975	0.245342	0.229814	0.251553	0.245342	0.245342	0.229814	0.251553	0.257764	0.406832	0.406832	0.326087	0.978261	0.459627	0.369565	0.546584	0.555901	0.236025	0.332298	0.456522	0.42236	0.0900621	0.142857	0.0931677
B.subtilis	0.288288	0.28979	0.283784	0.262763	0.28979	0.316817	0.315315	0.3003	0.309309	0.276276	0.309309	0.285285	0.28979	0.292793	0.301802	0.304805	0.355856	0.376877	0.333333	0.367868	0.996997	0.545045	0.566066	0.582583	0.232733	0.342342	0.385886	0.42042	0.0570571	0.15015	0.0600601
S.aureus	0.336471	0.329412	0.341176	0.322353	0.315294	0.331765	0.312941	0.312941	0.301176	0.277647	0.298824	0.287059	0.294118	0.296471	0.310588	0.305882	0.383529	0.404706	0.348235	0.388235	0.715294	0.967059	0.625882	0.616471	0.305882	0.392941	0.428235	0.458824	0.145882	0.204706	0.152941
S.enterica	0.217434	0.219393	0.220372	0.209598	0.192948	0.205681	0.201763	0.188051	0.191969	0.178257	0.196866	0.185113	0.186092	0.18903	0.194907	0.194907	0.285015	0.264447	0.242899	0.313418	0.416259	0.334966	0.98335	0.835455	0.198825	0.255632	0.338883	0.332027	0.0754163	0.113614	0.0754163
E.coli	0.21492	0.215808	0.212256	0.201599	0.219361	0.227353	0.223801	0.203375	0.211368	0.19627	0.21048	0.198934	0.204263	0.209591	0.211368	0.212256	0.291297	0.28508	0.255773	0.300178	0.418295	0.334813	0.814387	0.999112	0.182948	0.245115	0.339254	0.348135	0.0559503	0.113677	0.0550622
H.pylori	0.327273	0.318182	0.345455	0.290909	0.381818	0.363636	0.390909	0.354545	0.354545	0.327273	0.336364	0.345455	0.363636	0.336364	0.354545	0.372727	0.381818	0.427273	0.363636	0.472727	0.590909	0.554545	0.790909	0.772727	0.954545	0.281818	0.509091	0.427273	0.0727273	0.218182	0.0909091
T.maritima	0.335548	0.33887	0.33887	0.318937	0.30897	0.352159	0.33887	0.325581	0.322259	0.27907	0.305648	0.292359	0.30897	0.322259	0.318937	0.322259	0.38206	0.395349	0.418605	0.425249	0.534884	0.45515	0.571429	0.568106	0.255814	0.936877	0.425249	0.418605	0.189369	0.212625	0.169435
G.metallireducens	0.248933	0.253201	0.260313	0.240398	0.210526	0.260313	0.230441	0.217639	0.210526	0.194879	0.199147	0.214794	0.194879	0.197724	0.209104	0.219061	0.283073	0.307255	0.30441	0.332859	0.365576	0.29303	0.443812	0.455192	0.231863	0.28165	0.998578	0.375533	0.0796586	0.130868	0.0739687
M.tuberculosis	0.392777	0.392777	0.38149	0.349887	0.356659	0.390519	0.363431	0.365688	0.349887	0.334086	0.3386	0.320542	0.320542	0.318284	0.3386	0.3386	0.462754	0.469526	0.336343	0.487585	0.525959	0.437923	0.625282	0.625282	0.27991	0.320542	0.519187	0.990971	0.0993228	0.17833	0.0857788
M.genitalium	0.516129	0.548387	0.516129	0.516129	0.516129	0.612903	0.516129	0.516129	0.548387	0.516129	0.516129	0.548387	0.516129	0.483871	0.516129	0.516129	0.451613	0.548387	0.387097	0.580645	0.806452	0.774194	0.741935	0.806452	0.322581	0.645161	0.483871	0.709677	0.935484	0.354839	0.580645
