# Supplementary material for: Minimisation of metabolic networks defines a new functional class of genes
Source: Nat Commun. 2024 Oct 31;15:9076. doi: 10.1038/s41467-024-52816-2 (PMC11528065; doi:10.1038/s41467-024-52816-2)
Supplement: Supplementary file 12 — Source Data [file 41467_2024_52816_MOESM12_ESM.zip › Source Data for the Figures 15 Sept/Fig 2a Source Data.csv]

NonNED	NED
-0.0315713622581278	-0.0307173983829517
-0.0237382110640555	-0.0270096104414939
-0.0199402319372468	-0.0237563396519403
-0.0251667852581923	-0.0358978465986025
-0.0294399279795408	-0.0327115336810167
-0.0207026748697887	-0.0229129592237592
-0.0269144733998197	-0.0323316704418867
-0.021789544204028	-0.0288188370048428
-0.0223341518930697	-0.0226515237495153
-0.0245597728954292	-0.0288168315416611
-0.0220938824153394	-0.0260558057269522
-0.017483050406552	-0.0258786725800292
-0.0235308190991305	-0.0262668498757031
-0.0193829664986216	-0.0250241927690014
-0.0215715591377814	-0.0231873248385695
-0.0233088401673681	-0.0282983696061188
-0.0222096630674241	-0.0373658968167234
-0.0241792143363966	-0.0229347867147957
-0.0209591780191638	-0.0401675873820266
-0.024853614658786	-0.0234080822206618
-0.0298335085828538	-0.0248019023312671
-0.0239026002148889	-0.0263192275955133
-0.0222063834383017	-0.0251503535414739
-0.0277621191932126	-0.0278881515164493
-0.0185417926543568	-0.021549467207037
-0.0213167385810789	-0.025619761961484
-0.0204008678965949	-0.0278260439963854
-0.0415280701825084	-0.0220639813920473
-0.0268219379526454	-0.0298199519977765
-0.0240534240059688	-0.0273654642865276
-0.0254888846933216	-0.0245785035219154
-0.0295359687785831	-0.0282684419948848
-0.0210125235407914	-0.0301096442153492
-0.0377348364956204	-0.0245862162034355
-0.0228277923679228	-0.0269809971376934
-0.0222021056724394	-0.0250751986837016
-0.020219301387569	-0.0371553840688512
-0.029361826607766	-0.0246562035320375
-0.019238098506232	-0.0261202881637179
-0.027230687781714	-0.0318102420329268
-0.0232225695495722	-0.0258579441336826
-0.0198970948955633	-0.0202539040656462
-0.0212708325031878	-0.0245637924102461
-0.0236661272004408	-0.0255280445406451
-0.0200982697418392	-0.0231149831294019
-0.0197578692835357	-0.0277205470966908
-0.024182355665478	-0.0252549481862516
-0.0235339182385628	-0.0263918323068871
-0.0237025255328145	-0.0287284506851255
-0.0193298844946246	-0.0258128122903387
-0.021526377937693	-0.0251162047462704
-0.0208642152530349	-0.0223310145856514
-0.020902964842503	-0.0284008605244469
-0.0196600777304157	-0.0243731328351828
-0.0208063777284729	-0.028414935694224
-0.0230213866164184	-0.0291262788232648
-0.020261736062696	-0.0267685611050626
-0.030689285180973	-0.0280809943062372
-0.0197591504395443	-0.0271794420794063
-0.0238612615447298	-0.0338784612649741
-0.0196112556076308	-0.0253431165021892
-0.0236094618203619	-0.0263010259180038
-0.034736620778458	-0.0224172930249577
-0.0188969050588531	-0.0260345232746116
-0.0218207225278704	-0.0371901071912633
-0.0295865611629035	-0.0255308212960098
-0.0213558464186804	-0.0245966426718556
-0.0345109593374075	-0.0271500895573603
-0.0197989481866678	-0.0312354391425489
-0.0255543218432439	-0.0251980774797842
-0.0227366394442524	-0.0266648579065031
-0.0214914596829956	-0.0248994716157908
-0.0220407005748399	-0.0290334376692208
-0.0252562138197611	-0.0272965923895841
-0.0204653829111931	-0.0261193281569272
-0.0254787376069429	-0.0247129100412283
-0.0193459654317054	-0.0214593926425344
-0.0234845774679043	-0.0269704103591157
-0.0220367084514411	-0.0248413292418396
-0.0179583991506063	-0.0223387152614357
-0.0215503223722679	-0.0279872386898629
-0.0230044086312919	-0.0194038867526363
-0.0281664309403053	-0.023885958555342
-0.0200917200834547	-0.0244112627344408
-0.0211185284320448	-0.0263169396055168
-0.0215840610807599	-0.0314828330020635
-0.0195375273699666	-0.0260034784177772
-0.0257421562217531	-0.0246831995519206
-0.0225322438877382	-0.026409524385541
-0.0229500518884722	-0.0315085219186191
-0.0236238777387208	-0.0272524171630655
-0.0213479474050711	-0.0281504559301493
-0.0183825640492534	-0.0294709445073899
-0.0298243548022313	-0.0279659072745934
-0.0189078595579854	-0.0225191224825939
-0.0201455217290129	-0.0295745424956285
-0.0203373933090397	-0.0268405140492073
-0.0278937550264447	-0.0250202332016106
-0.0228236554125207	-0.0258290677599425
-0.0222726904315658	-0.0282123114986552
-0.0216729012973659	-0.0240661310441574
-0.0215776879269413	-0.0310276840349436
-0.0240868133649617	-0.0304857676748237
-0.0286499581270335	-0.0302428463801575
-0.0243109724471726	-0.0242848809786403
-0.0203419096778052	-0.0278835910115597
-0.030467267506928	-0.0248990838561128
-0.0231975985115517	-0.0297939654861136
-0.0202427969427211	-0.0218523699284626
-0.0243974101826001	-0.0267360904744153
-0.0229339307286074	-0.0275363396634288
-0.0230600515129991	-0.0250694836455645
-0.0275937524446203	-0.0268107597126792
-0.0260111987210407	-0.031697256196865
-0.0199331135246784	-0.0282744561061369
-0.0287729780805999	-0.0234627416571968
-0.0223216027045251	-0.0225115634663199
-0.0203231119116579	-0.0241565112976379
-0.024827186856572	-0.0259268494991114
-0.0247491919492475	-0.0294575755855794
-0.0256913717573674	-0.026375386631517
-0.0267003307135798	-0.0241687908842559
-0.020570065728841	-0.031479819248531
-0.0237721845098788	-0.025274341078973
-0.0215630888276525	-0.0246256372198999
-0.0236719794193716	-0.0232638083812822
-0.0232886378659003	-0.0226024169065957
-0.0214619579795649	-0.0239761847545624
-0.0241380309206968	-0.020718343779687
-0.0249127575485473	-0.0281315561465195
-0.0325562526242466	-0.0313459288373745
-0.0235281073576624	-0.0254976230863526
-0.0275387522628251	-0.0248679817906577
-0.0216178005783086	-0.0270862968942647
-0.0251190623550778	-0.0284371330069932
-0.0225229733173215	-0.034069949939863
-0.0249443299871171	-0.0242330462397536
-0.0203743791234017	-0.0279982624307496
-0.0191202794710799	-0.0262116551320647
-0.0213421046058417	-0.0289595128749253
-0.0234383373186863	-0.0278028540570574
-0.0203101529883335	-0.0224383999410509
-0.0254250021143012	-0.0230470679819458
-0.0201362868237838	-0.0292553780733536
-0.0195341114811663	-0.028142867350898
-0.0238241454451209	-0.0228004030907634
-0.0223563984502816	-0.0209451346959632
-0.0208857268451246	-0.0264787829932156
-0.0244076924764731	-0.0264614782447998
-0.0198287616279066	-0.0318963509736183
-0.0241843546966621	-0.0230800264041981
-0.024560568635972	-0.0341632390223628
-0.0209301553017965	-0.033505188922045
-0.0222627085388536	-0.0234725891386585
-0.0226972700094542	-0.0213704637795724
-0.0242628902558759	-0.0252127950606113
-0.0209095181847438	-0.0222752572152656
-0.027955313266192	-0.0225211192103877
-0.0232860692786252	-0.026253163343408
-0.0272825894527109	-0.0254987051807812
-0.0267767146380749	-0.0207757504217442
-0.026492573820832	-0.0233848204776712
-0.0214140724408716	-0.0266016383725619
-0.0314712085589038	-0.0247637621061666
-0.0195859199967594	-0.0239330696326558
-0.0238549802914279	-0.0257314355888065
-0.019880865451405	-0.0238522679405573
-0.0248596145515385	-0.0327868001224253
-0.0258991154085495	-0.0236331553860802
-0.0310130299848682	-0.0263927312063172
-0.0198496883473118	-0.0272847563216837
-0.0181078308855517	-0.0285048727244484
-0.0259145345168314	-0.0228995490335549
-0.0226730212544714	-0.0244803846718032
-0.0242276201213558	-0.0270759954919399
-0.0284699283716248	-0.0211906276067822
-0.0193045538245041	-0.0278423630660972
-0.0242503242791507	-0.0242787406781618
-0.0207949814453874	-0.0248346151627751
-0.0361949737209294	-0.0214669461479076
-0.0245938065020336	-0.0229827227560835
-0.0227019771679053	-0.0281719332575267
-0.0288459110300782	-0.0248576145845084
-0.0264864854094507	-0.0240063089983769
-0.0214499864458868	-0.024310299244641
-0.0213812945658706	-0.0231525090464864
-0.0227454630726651	-0.0242747423570705
-0.0207636421309492	-0.0246996259487143
-0.0198748862285429	-0.0242734571847138
-0.0215083180701114	-0.0230169637607203
-0.0199692754244768	-0.0256182714047122
-0.0232074441835379	-0.0229266548658047
-0.0314452332897553	-0.0296410661537549
-0.0276436428985393	-0.0245376555624286
-0.0291251940045358	-0.0274156943950692
-0.0222815315942965	-0.0284089209973132
-0.0204400119510272	-0.0268012163844406
-0.0236518739859931	-0.0277710758568152
-0.023860976032529	-0.0231650654647898
-0.021567425783079	-0.0220670773820564
-0.0229628918791807	-0.0238201483836311
-0.0193643235347435	-0.0292946402915838
-0.0251923619549032	-0.0252495182229187
-0.0193173004223666	-0.0196209344977933
-0.0287168484140645	-0.024574647196603
-0.0228420578224273	-0.0217220783283289
-0.0256212321012571	-0.0291036820133585
-0.020485891599612	-0.0294431012571319
-0.0191047701939411	-0.0257344373580142
-0.0239808960877574	-0.0246182099895755
-0.0238338526405056	-0.0310801733997448
-0.0246410427234891	-0.0252879570868366
-0.0209781876049465	-0.024958616385497
-0.0218131671700257	-0.0235616476768116
-0.0264341016172385	-0.0212497630186739
-0.0223558280214474	-0.0306542878787046
-0.0280125586506699	-0.0297564097627886
-0.0206541023304491	-0.0284803829457903
-0.0219956268845789	-0.0252738103226756
-0.0203852024343255	-0.0289953286782446
-0.0210867546431499	-0.0252305135125233
-0.0216069069306912	-0.0247818627721714
-0.0255323321797308	-0.0252625215901551
-0.0238646876942851	-0.0264561867515685
-0.0205007036115061	-0.0200219538296552
-0.0197261254471984	-0.0261279069631658
-0.0218731834623184	-0.0224529467791784
-0.0213991085360013	-0.0251792163334307
-0.0287094819410949	-0.0242745995600708
-0.0245066633020074	-0.029299655615487
-0.0219731211181325	-0.0335836997111726
-0.0213292790319592	-0.0250040480725532
-0.0211181009773355	-0.021467801264243
-0.0199442182635748	-0.025932567934665
-0.0200669455579725	-0.0217195125287153
-0.0254630169099649	-0.0291833045925443
-0.0231575030634048	-0.0270907118035056
-0.0284275379977206	-0.0231776219924703
-0.0186362978691503	-0.0198425703814617
-0.0222837520792885	-0.0227800041232391
-0.0263113013599491	-0.0247131957219495
-0.0201717418592213	-0.0261663692379786
-0.0225245421789757	-0.020368255443963
-0.0262576982695746	-0.0247557627861651
-0.0198271956951238	-0.025630767627088
-0.0264124254168795	-0.025210794603915
-0.0197601468950301	-0.0258283325839602
-0.021688438207202	-0.02446781680055
-0.0222709181313972	-0.0244202190206986
-0.0253116169923744	-0.0252026499159474
-0.0230987174457792	-0.0246600600754266
-0.0263412292564297	-0.0259398589727414
-0.0237771806723848	-0.0281770878636579
-0.0214318868157285	-0.0275497930232848
-0.0219766242551729	-0.0248159016181661
-0.0194699024097605	-0.0283217107099458
-0.0191847372439236	-0.0308865194588361
-0.0268699828911749	-0.0272807496609444
-0.026233532588649	-0.0261477405413878
-0.0231152684939903	-0.0250624827547287
-0.017881343353104	-0.0264152855942678
-0.0238775358279062	-0.0242517522254978
-0.019984366879098	-0.0311011409855654
-0.0219658500994612	-0.0227464819708908
-0.0214090844553031	-0.0305881682436576
-0.0209935745622786	-0.0252136524000733
-0.0238277142594057	-0.0224622168996479
-0.0200860247525883	-0.0308548167125926
-0.0218904332622292	-0.0292399027480739
-0.0234334850432309	-0.0263174707457134
-0.020354299248406	-0.0297634334687869
-0.0198660598019796	-0.0272426869386078
-0.0221105645225023	-0.0248547574935637
-0.040606235437216	-0.0212302409399923
-0.0201622830297341	-0.027725127534558
-0.0208342990025918	-0.0246918106335035
-0.0285024380495247	-0.0217729676294758
-0.0275656795989555	-0.0255540564135944
-0.0235737794737204	-0.0247461922294578
-0.0205559651515856	-0.0262069365083722
-0.0240357200044963	-0.0213862824553405
-0.0209831130417494	-0.0246296365136466
-0.0242040595806828	-0.0290583461842568
-0.0224408040301782	-0.0266824511655134
-0.0186691556799106	-0.0368527087603166
-0.0202378130050885	-0.0234857192187167
-0.021901532711354	-0.0273086943072835
-0.0316087807260959	-0.0242233771556802
-0.0213518358316315	-0.0250676262631001
-0.029462141068733	-0.036874892228361
-0.0253939703704805	-0.0281895449046006
-0.019948346970403	-0.0256592520679167
-0.0215575302136206	-0.0261524998236424
-0.0226978405732056	-0.0246614884274188
-0.0243060968358565	-0.027648550249532
-0.0255040339972626	-0.0274646382342694
-0.027440309217807	-0.0258517971343679
-0.0317759147288578	-0.0270568236335697
-0.0233795402569938	-0.0237436353420245
-0.0332879104154649	-0.0325037095289396
-0.0264411704577881	-0.0269352170319737
-0.0205931396980608	-0.0233621299364107
-0.0191774802646667	-0.0205515498476813
-0.0203090137478779	-0.0326272226931061
-0.0226480597265401	-0.0319010882423801
-0.019908626453641	-0.0235006028389289
-0.0224898849979236	-0.0296810555351636
-0.0244671027202295	-0.021371888878388
-0.0216053390666878	-0.0305143481347971
-0.0199839397602957	-0.0228320719894255
-0.0210665223709928	-0.0246544895161598
-0.0209566746342009	-0.0312939832775454
-0.0193818279901236	-0.02807901032198
-0.0212483380405303	-0.0269571054637544
-0.0253116782350866	-0.0277313847634185
-0.0208425004708194	-0.0264655234920533
-0.0286454975206592	-0.0222393226604964
-0.0195296789708749	-0.028100916114216
-0.0216666295646949	-0.0237442063198196
-0.0245208025456265	-0.0220608039355428
-0.020739547952175	-0.027403039595624
-0.0216197146108662	-0.0222354725827041
-0.0211880627521805	-0.0246124967614132
-0.0220823333772059	-0.0259095513697371
-0.0225323865123653	-0.0314964872296033
-0.0221144142669642	-0.0262910161146944
-0.0195780916676834	-0.0289576504774981
-0.0255782107156096	-0.0244880968288758
-0.0229210909955971	-0.0215079923023103
-0.0238669717985802	-0.0241201423044801
-0.0211323495362153	-0.0257851824966208
-0.0202825266611208	-0.0244813843935967
-0.0204619037875764	-0.0200958492124142
-0.0236218183129482	-0.0294287703818822
-0.0208264638966497	-0.0301281397978772
-0.0215588740522623	-0.0225317141392608
-0.0267438146991297	-0.0247161953732948
-0.0246687730446074	-0.0276819002309841
-0.0242109135164471	-0.0311888064212437
-0.0213767342248604	-0.0251604983183838
-0.0255937897403068	-0.022021880661293
-0.0188300417378541	-0.0229887148732553
-0.0230810863041264	-0.0232472556289764
-0.0264147952776774	-0.0306867033837794
-0.022700082076212	-0.0313090501673267
-0.0290163887856888	-0.0257979047970904
-0.0192778005659715	-0.0194470090494878
-0.021109979361746	-0.0211267925814762
-0.0183511348830181	-0.0317506926781548
-0.0212355540134516	-0.0273083672271642
-0.0229804196700727	-0.029392227294459
-0.0221637489384289	-0.0265551551884218
-0.0222879486011473	-0.0227944117556722
-0.0261598941045942	-0.0290510598362371
-0.0264743495254343	-0.023885244763067
-0.0205118127201683	-0.0199326254062858
-0.0233221726181367	-0.0255990780713505
-0.0222946508387586	-0.0246042126208133
-0.0359919943306585	-0.0271880271917873
-0.0249441258968665	-0.0274094385352453
-0.0230082607617634	-0.0226393589525631
-0.0230479240353879	-0.0279139810154876
-0.0200192486754754	-0.029151495970845
-0.0217092493759795	-0.038610004319419
-0.0291390306213088	-0.0228130990972873
-0.0208657823118402	-0.0308839373086106
-0.0213927972756793	-0.030591036711625
-0.0185014606643013	-0.0282399469036596
-0.0190165554587319	-0.0232014511578215
-0.0201922463737985	-0.0507720612725164
-0.0207929871050608	-0.0252671962986546
-0.0211012878588887	-0.0247033397687629
-0.018703578951031	-0.0241633650075361
-0.0223157152168662	-0.0233497145083273
-0.0207290068753738	-0.0260965537165462
-0.0239436341459597	-0.0219370515223693
-0.0241806422123811	-0.0214276113456967
-0.0206461257647638	-0.0236378655991283
-0.0207814484761721	-0.0286725887548418
-0.0233715486083572	-0.0265791832319427
-0.0217917028382888	-0.0240270924420062
-0.0233284515520047	-0.0241785003988981
-0.0185973246395565	-0.0230115422141487
-0.0189176150260808	-0.0284414497591367
-0.0272897646634122	-0.0300158795612976
-0.0224183524381297	-0.0277218353433597
-0.0196096899108914	-0.0273840678264664
-0.0329283765139453	-0.0240959716076282
-0.0353820762457395	-0.0252575202812195
-0.0262247488828011	-0.0224359754823181
-0.0263663773411065	-0.0239606231877396
-0.0207764626773079	-0.0240559939597153
-0.0236926764817039	-0.0241874960369224
-0.0204994217967337	-0.0291182552776571
-0.0275045264425192	-0.02934852011137
-0.0193578585283596	-0.0236452877842428
-0.0197706808950826	-0.0207253236216478
-0.0197248443204833	-0.022621529661701
-0.0230744415598839	-0.0305906883972946
-0.031761847742086	-0.0325353049132965
-0.0258640911591162	-0.0239456328463853
-0.0200522803785103	-0.0283095389215744
-0.0191121487676179	-0.0310702943496285
-0.0200599689006737	-0.0370806097265193
-0.037911619210589	-0.025409853640142
-0.0212497019482221	-0.0278436514215019
-0.0227018345264667	-0.0255943614508149
-0.0195748180153793	-0.0251691734859948
-0.0232482544966678	-0.0281948427591756
-0.0255250432008189	-0.0273028886449109
-0.0211076996182245	-0.0261926377431108
-0.0203159916097412	-0.0254963164073886
-0.021565857961971	-0.025845078351175
-0.0229795840379824	-0.0289887385036541
-0.0209814644432126	-0.0268217744676687
-0.0242911641038821	-0.0226607543924227
-0.0232111541642774	-0.0257665995626199
-0.0272857579885131	-0.0217580000016207
-0.0247658435691921	-0.0239180795775786
-0.0295733549668266	-0.029205800302348
-0.0218877246023552	-0.0273746229223423
-0.0265780390304282	-0.0248330437871604
-0.0182719250442741	-0.0239589099979965
-0.0255063206985118	-0.0262610279766864
-0.0272662971556366	-0.0302765431718186
-0.0211193833418417	-0.026010483876417
-0.0427016372456759	-0.02578330377148
-0.0214164951829372	-0.0252077939240652
-0.0249355541269648	-0.0240261134310098
-0.0246554689535151	-0.0276173479605067
-0.0261322985147794	-0.0276213555561627
-0.0257874492224324	-0.0300834067027075
-0.0202598848595476	-0.0248743286800639
-0.0254748584580377	-0.0262777174833455
-0.0180984465152521	-0.0275924438655924
-0.0223270216589077	-0.0224710592238791
-0.0203817845379204	-0.0211669741207293
-0.0206494018489012	-0.0316069764158936
-0.0222390374692175	-0.0265524377562739
-0.0202137479486136	-0.0182559982768667
-0.0210494248974032	-0.0279407517443436
-0.0211306397017172	-0.0243098708431426
-0.0208501118005368	-0.0284690690948712
-0.022966336277048	-0.0235990424838504
-0.0243322906899485	-0.0235846268136778
-0.0263659483286221	-0.0254681618464913
-0.0260829505004108	-0.0323684316619482
-0.0188469706686785	-0.0259555440199293
-0.0193015654039802	-0.0234067774328189
-0.022051393816943	-0.0251859320163786
-0.0195708327095503	-0.0277145352940724
-0.0186085613386553	-0.0238502693694824
-0.0222515859396817	-0.0269898672012206
-0.0191318048216522	-0.0283673302589918
-0.0205462799864388	-0.0220665070675671
-0.0264640524917429	-0.0272970012365165
-0.025593932668002	-0.0225985658597115
-0.0257534487079325	-0.030379625417179
-0.0235593436664896	-0.0309747457002242
-0.0237557686693447	-0.0211259376672897
-0.0199531875382079	-0.0338188059470217
-0.0313813529278633	-0.0236989570282818
-0.0208609386810952	-0.0269478064162453
-0.0285008422144686	-0.0254810651013006
-0.0273462272517894	-0.0284062409874306
-0.0205373070237772	-0.0250488076431566
-0.0217517278989294	-0.0228742982690764
-0.018583243330149	-0.0406127757345661
-0.0210444381724214	-0.0265422831867927
-0.0222682698705282	-0.0304367212372448
-0.0208802318951299	-0.0283102958196561
-0.0188508117142555	-0.0251339220119289
-0.0223161837703159	-0.0271508254071128
-0.0267535415595088	-0.0276494090375732
-0.0233535675607818	-0.0251269208083924
-0.0224542099570184	-0.0214453648089869
-0.0219768279260643	-0.0316965590339785
-0.0289968431945295	-0.0215557384304393
-0.0204054251538806	-0.0264373091503077
-0.0209467018426394	-0.0246978710700821
-0.0206455560117861	-0.0224182913180614
-0.0215672832538491	-0.0279466008772821
-0.0190629386631766	-0.0229654598909666
-0.0302637813157177	-0.0277580294109091
-0.0240249508563784	-0.0260988413570771
-0.0261878987550982	-0.0218731834622355
-0.0284324070989742	-0.0297561230817331
-0.0234323433337761	-0.022635650441909
-0.0215588536910944	-0.0296292313112207
-0.0213888476623397	-0.0240985416370951
-0.0224854637712936	-0.0364495353077092
-0.0191686581038157	-0.0256581085957003
-0.0284261059123079	-0.0291433290053345
-0.0280742855867269	-0.029993227852402
-0.0232174326149981	-0.0334168078034863
-0.0206884102049487	-0.0287217389542513
-0.0230375087535682	-0.0246274940334977
-0.0232960582545199	-0.0240812654154492
-0.0264052749981761	-0.0286902065147168
-0.0188868042308053	-0.0243931259150756
-0.021627431853064	-0.0237106617563175
-0.0301269927782662	-0.0251683569974288
-0.0199487740786755	-0.0282154820770885
-0.0304345701160113	-0.027038755718654
-0.0230109715262717	-0.0284599035085341
-0.028437419426279	-0.0250446234931941
-0.0214726469328549	-0.0275734082667253
-0.0229109619535075	-0.0246767718823534
-0.0205412950002485	-0.023595046046012
-0.0219342002093992	-0.0287900445514472
-0.0202170027087899	-0.0260888738069514
-0.0208667795319526	-0.0248576145845464
-0.0264022718329433	-0.0267146345115283
-0.0245725047980163	-0.0340445439846991
-0.0203987316871724	-0.0264726333480168
-0.0407021765302583	-0.0242530373784271
-0.0218639171258291	-0.0284089619134689
-0.0189760069464527	-0.0309485539323126
-0.0203058808412609	-0.0219525912771969
-0.0269054607422774	-0.0215853845826799
-0.0203356437285753	-0.0261874697957322
-0.020318982132282	-0.0219245057874037
-0.0210122385918986	-0.0250446234931325
-0.0192093543277211	-0.0292993690250802
-0.0217032625706834	-0.0224729132664749
-0.0201923887673061	-0.027509494656299
-0.0286662660572908	-0.0240210144264429
-0.019093956484716	-0.0226503419054039
-0.0239983954599127	-0.0269565127754612
-0.0229473412383146	-0.0304123420494428
-0.0198099705467026	-0.0289242709924273
-0.0192981500737903	-0.0315118227623039
-0.0201002631219358	-0.0314978813621251
-0.0209360167853411	-0.022743771703232
-0.0192931693985468	-0.030574973364703
-0.0188145355805303	-0.0281107953059194
-0.024855186056854	-0.0221306688567515
-0.0247544771852731	-0.0296008936054538
-0.0196972291990823	-0.0277483162245472
-0.0298379728638181	-0.0272143551882747
-0.0184560910629453	-0.0239977835900132
-0.0317499954894971	-0.0254787376070125
-0.0219845267116127	-0.0295347198590544
-0.0222222112824248	-0.0275142993238564
-0.0225995642782686	-0.0300514143782511
-0.0225083646492691	-0.0218402525984732
-0.0241893522866487	-0.0232505376250957
-0.0282823317659912	-0.0238287135288924
-0.0269243444703485	-0.0273833523012246
-0.0263443548678943	-0.0281232517743757
-0.0256983961204244	-0.0240390037948007
-0.0237510580713275	-0.0285452602851423
-0.0331090045711579	-0.0251722149101414
-0.0208397123733417	-0.0236664126739776
-0.0199445030016268	-0.0208868665410726
-0.0229529052098034	-0.0308011060220611
-0.0256364644702729	-0.0268718425955546
-0.0240938503167708	-0.0230139676403882
-0.0273447144672962	-0.0224314118062854
-0.0192018126331591	-0.0240756970905843
-0.020664764951404	-0.0229964190603971
-0.0208634622514382	-0.0276568518895357
-0.020201929162546	-0.0252606027184863
-0.0209606637700726	-0.027236063882296
-0.0221983982855675	-0.0286506742805833
-0.0214170652404477	-0.0311265361528624
-0.0220461184742938	-0.028975558244847
-0.0223715148963992	-0.0214270412839754
-0.0234042290225998	-0.0220434095220173
-0.0198993727269113	-0.0264288510843451
-0.0250223354448195	-0.021605196533693
-0.0194240347281312	-0.031235295654972
-0.0231612129156285	-0.0243534256417308
-0.0206068133354163	-0.0236771179726386
-0.023321030996737	-0.0264645223943813
-0.0199463538000906	-0.0222132278901332
-0.0201163526483629	-0.0264696300424856
-0.019871469540896	-0.0298237814129583
-0.0201210513934531	-0.0249807605825566
-0.0266265458028434	-0.0345614388510226
-0.0210270560088139	-0.0212342308323771
-0.0233934238130441	-0.0218117416352486
-0.0283115436797009	-0.0281813833828506
-0.0194879977740206	-0.0230945797134335
-0.0211064172640885	-0.0262113691544519
-0.0290984831598188	-0.0258676650231547
-0.0191443262945806	-0.0330916406371181
-0.0206431345640508	-0.0257806082137947
-0.0234623135072657	-0.0221440719019025
-0.0231045673635709	-0.0226002163072495
-0.0344171136374037	-0.0247429068290306
-0.0241446601678466	-0.0286888150926725
-0.0249034716686389	-0.0264693440137094
-0.0197705385432375	-0.0232105833973523
-0.0209042470158299	-0.0261572999741779
-0.0214582524942265	-0.027140809705968
-0.0216249476703663	-0.0265827588679044
-0.0234354830369452	-0.024447822685427
-0.0208874363894255	-0.0256381388155357
-0.0194538404226957	-0.0264942287288936
-0.0205994067657604	-0.0252526618834264
-0.0222987659058533	-0.0207033870892681
-0.0263917505887772	-0.0245810744111621
-0.0217507300670479	-0.0280052775824464
-0.0253765357232208	-0.0243037304363512
-0.0217966310532003	-0.0328215619035934
-0.0211797371841538	-0.0232620960188646
-0.0204408868043359	-0.0280200238288635
-0.0215726586528436	-0.0294452509006756
-0.0195299839596433	-0.0282852161092944
-0.023843845409788	-0.0260282121279479
-0.0217666954617974	-0.0289026392063828
-0.0226477744544248	-0.0251883611008705
-0.0257959035288407	-0.0229446305932975
-0.0199916279182258	-0.0203625590213433
-0.0200421714580423	-0.022130241102042
-0.0216442511043825	-0.0276114797155018
-0.0326889832408119	-0.027633092150454
-0.0225696120217056	-0.0271704277664199
-0.0255449501630922	-0.0249334724189407
-0.0214380150115397	-0.0249513303046738
-0.0209612336475806	-0.0266569910715594
-0.0207954088043678	-0.0299142363844547
-0.0203253293843288	-0.0259631619494737
-0.0182449065248699	-0.0274408816604687
-0.0182210168871019	-0.0237648840259979
-0.0241669346609829	-0.0263994116811704
-0.018596328986864	-0.0256256629479962
-0.0220639406553811	-0.0273180365665934
-0.0212423531475221	-0.02517835901447
-0.0221882743163101	-0.0248481862057893
-0.0213111809160925	-0.0290521855337667
-0.0209202030457936	-0.024817901527368
-0.0201011174285623	-0.0283334530031016
-0.0236271605917221	-0.0260077674700177
-0.0242539757448988	-0.0301553817854625
-0.0268948949546104	-0.0327458627349101
-0.0213817220985609	-0.0244278288474537
-0.021571701667503	-0.0227898061885269
-0.0209144230349558	-0.0259700242474449
-0.021854365733782	-0.0280173036362151
-0.0197349510177033	-0.0283587381260279
-0.0273950869595464	-0.029669547980585
-0.0228119578786953	-0.0223448473104744
-0.0286354918989356	-0.0289457189113425
-0.0223941898626927	-0.0271043245252613
-0.0214563997551177	-0.0297792010966005
-0.0206066709010652	-0.026069960161336
-0.0214491313401477	-0.0247414783964182
-0.0194998107128796	-0.0246573054005096
-0.0192666196398258	-0.0243833129503989
-0.0197859126258134	-0.0284142196575746
-0.0226360783464981	-0.02625700373042
-0.0244401311455946	-0.0254755934538293
-0.0278267392913652	-0.0230095448073771
-0.0255443172193572	-0.0308598784488087
-0.0243126452548881	-0.0231967423693467
-0.0319116702495777	-0.0299862030276216
-0.0231909736148521	-0.0223474142224034
-0.0206360126824337	-0.0255371915194312
-0.0223592913427841	-0.0306129806798802
-0.0249569020102096	-0.0256895544130909
-0.0196482634792076	-0.0255257578049915
-0.0196631075625783	-0.0264788851468691
-0.0284454391861886	-0.0270795723594339
-0.0209535403208354	-0.0231128428974129
-0.0187499520941168	-0.0321621952796185
-0.0213743115496028	-0.0233023370747492
-0.0261061128100524	-0.02954106683816
-0.0246292284219335	-0.0248713286998686
-0.0241892094981417	-0.0273644625642445
-0.0187751307747197	-0.0263626592375081
-0.0212251110945286	-0.0264800701314165
-0.0189193832116551	-0.0252792403773524
-0.0189071482242844	-0.026617514510825
-0.0266427900104793	-0.0276379176767401
-0.0247727613942025	-0.0281225154284098
-0.0277388689355682	-0.0220700715365935
-0.0219434669971833	-0.0265957742574692
-0.0203251056024937	-0.0232559600698984
-0.0232842141907974	-0.026698614267258
-0.0349465547977227	-0.0240163029623559
-0.0210982346502804	-0.0279053097781175
-0.0249584735208381	-0.0255885014286251
-0.0249045737259985	-0.0310496346459558
-0.022766309873305	-0.0273553039928766
-0.0212110041135525	-0.027240683665303
-0.037338230144021	-0.0285588662782379
-0.0283996125872281	-0.0202828114659078
-0.0220622297164597	-0.0263246207293302
-0.0246610599215854	-0.0269078927236497
-0.0191066199154576	-0.0287641175104954
-0.0223046329525114	-0.0264089932114096
-0.0226864293391055	-0.0239099421842837
-0.0265062421933412	-0.0240649888339273
-0.0205454254161368	-0.02266061175511
-0.0246806080753725	-0.0274035711358351
-0.0185276306129723	-0.0212339458397249
-0.0295057697994806	-0.0252075081453594
-0.0233461468762951	-0.0285919508600389
-0.019820931981001	-0.0321753226369391
-0.0243030980370969	-0.0247184400143887
-0.0298917296254217	-0.0231004296144023
-0.0261684731520721	-0.0233313056218419
-0.0253268256781548	-0.0281694991443188
-0.0225723219622133	-0.0224767639779543
-0.0225707530487197	-0.0274775184679819
-0.0193045944833046	-0.0259787451315908
-0.0239372097705509	-0.0268725783034859
-0.0292096690268434	-0.0224271333730552
-0.0256779765551478	-0.023276508466577
-0.0190783865119093	-0.0220491125853051
-0.0218911460684184	-0.0291365948757129
-0.0261407139902511	-0.0276983199104396
-0.0190827160044593	-0.0296759979331033
-0.0213549302937578	-0.0222657030994136
-0.0207078028579313	-0.0262459524316355
-0.0216717609802938	-0.0229867174980453
-0.0226731638929826	-0.0247629050341111
-0.0182073658431561	-0.027005890679922
-0.0200327744969398	-0.0219212268064749
-0.0189997668136202	-0.0226221001956064
-0.0236495698314065	-0.0272099194596131
-0.0186466204651364	-0.0243674205774031
-0.0198065540127945	-0.0273668953194688
-0.0235163837218368	-0.0227489069515415
-0.0193532232584656	-0.0274502861093774
-0.0201032531973004	-0.0286192866219574
-0.0224530893960001	-0.0270360782528602
-0.0307641388183522	-0.0212098641615132
-0.0305916104059832	-0.0272838977505511
-0.0192715392366557	-0.0264344284989714
-0.0181611929568736	-0.0187970380068227
-0.0211613152546556	-0.0278857383327353
-0.0225503573280501	-0.0330034285121342
-0.0228631505741745	-0.0242656033788634
-0.0180479710250195	-0.0224184746780929
-0.0212017420293384	-0.0237857455624405
-0.0219629783625685	-0.0210707967710723
-0.0214040964869992	-0.0281503332034914
-0.0201221904855642	-0.0273690418716478
-0.0300980308312418	-0.0299624048957069
-0.0231510821876479	-0.0231097038961975
-0.0249477383007073	-0.0314584361304159
-0.0205739113647723	-0.0253672672728001
-0.0238832461462849	-0.0210700843701692
-0.0196592236849717	-0.0211760934910852
-0.0203270992961631	-0.0248320438216953
-0.0201755864335187	-0.0255613455390537
-0.0196748812661353	-0.0253933170778346
-0.0200847433062442	-0.025627561886536
-0.0270547388625949	-0.029426047531717
-0.0232492533648369	-0.0205491285576635
-0.0194911289049994	-0.0289665327023161
-0.0208709108797929	-0.0287818796318735
-0.0253540996427803	-0.025066626135011
-0.0195035111714809	-0.0219778259144832
-0.0273239036182889	-0.0257661707285115
-0.0233695507030775	-0.0226085500765341
-0.0308448982200292	-0.0214360197821271
-0.0231612536833463	-0.0263193297380236
-0.0251676425702928	-0.0304398967079776
-0.0253071666957289	-0.0309314209204803
-0.0201117759632765	-0.0347353262524988
-0.022784854201283	-0.020593139698055
-0.0260869742611063	-0.0223512645989317
-0.0213819664029903	-0.0301758853047383
-0.022312190884639	-0.036540591836984
-0.026376346808652	-0.0273110860834512
-0.0211799407428044	-0.0257731750349807
-0.0226830059865001	-0.0256831222584172
-0.0203040295814857	-0.0210458629492421
-0.0193461077416577	-0.0265389936937073
-0.0322926126719733	-0.0239920728182922
-0.0218267098206782	-0.0250064564409523
-0.0206427072501487	-0.0225298192712962
-0.0211326955743329	-0.0257595952881136
-0.0203907565333041	-0.0284329799354296
-0.0221906983587797	-0.0219407582377055
-0.0225079979063597	-0.0233638424176718
-0.0246190669757283	-0.0238013460287835
-0.0205706354520366	-0.0301533949463703
-0.0228286482912319	-0.0310842111222815
-0.03138639601168	-0.0278959023626685
-0.0244287673275027	-0.0261503142285859
-0.0294550778834876	-0.0271373757672847
-0.0225088536399029	-0.0333697144777275
-0.0241918408889977	-0.0246857706277402
-0.020227417990648	-0.0248610431011035
-0.018336202713571	-0.0278047149644295
-0.0302317645069971	-0.0292166900713877
-0.0219672757864169	-0.0255341901606261
-0.0191053393387708	-0.0256846945602379
-0.0192006742675398	-0.0315649243290221
-0.0288772831548985	-0.0273661798028077
-0.0225159643980972	-0.02229236922244
-0.0234123635638835	-0.0246541018223227
-0.0219716954252701	-0.029219596752982
-0.0227808600181652	-0.0244565343729381
-0.0247694555268939	-0.0281971337293311
-0.0225540656194375	-0.0244070192287139
-0.0191921365544299	-0.0235172604426164
-0.0346623004427825	-0.0232249953305025
-0.0227768658460963	-0.0283441929890558
-0.0235309618225342	-0.0202050618434359
-0.0211756660192919	-0.0275201671735538
-0.0234834357179205	-0.0293447943144557
-0.0229608537777665	-0.0276644379127904
-0.0186843757852723	-0.0287524944894494
-0.0212658653699407	-0.0246747721687174
-0.0200172554072784	-0.0236415766869245
-0.020746833142844	-0.0287581218206574
-0.0211485930649629	-0.0246199239623785
-0.0200031602319361	-0.0231717106265582
-0.021636554134481	-0.024353996860905
-0.0297533996137355	-0.0335733107473464
-0.019469353452828	-0.0269415117103756
-0.0214422905123873	-0.0222333336550674
-0.0242106279352285	-0.0262219912187278
-0.0195183131006933	-0.0295511606395626
-0.0256395068796511	-0.0315581788865277
-0.0222287095081049	-0.0278241830616604
-0.0224200026793166	-0.0272323844195457
-0.0255584870541509	-0.029607199925446
-0.0407073761008193	-0.0247700473173468
-0.0270616881108601	-0.0199638653188166
-0.0241096784847248	-0.0287793012458675
-0.0248880429543203	-0.0336197331588671
-0.0191034896189011	-0.0254644460571548
-0.0255668583475701	-0.0244445379644593
-0.0230066913740106	-0.0265009505359575
-0.0224319822649853	-0.0249327376992111
-0.0215971943459713	-0.0304598101419355
-0.0272964901780722	-0.0204393202069921
-0.0256502472484326	-0.0352548120346846
-0.0205852448594369	-0.0304798877507256
-0.0264199844695525	-0.0265970615002863
-0.0230833895508609	-0.026212513065258
-0.0248553289112747	-0.0276007656294128
-0.0214696132980081	-0.0298243548021672
-0.0250880576022909	-0.0240410026273359
-0.0368221093043794	-0.0259049766925526
-0.0203508000485611	-0.0246776289032739
-0.0294141325634225	-0.0210346072508418
-0.0206217690246972	-0.0236365198225017
-0.0214197730168811	-0.0263873991063493
-0.0210565488200379	-0.0271202061964478
-0.023639721141941	-0.0215129806298687
-0.0210908866209761	-0.0300110051128792
-0.024410120250951	-0.0282273462388203
-0.0219798218932961	-0.0272376787605449
-0.0293228491561218	-0.0319923913704068
-0.0232190022319026	-0.0253574068501536
-0.0208838748411429	-0.0240078794738563
-0.0195918980221418	-0.0341731392747998
-0.0196623551876083	-0.0286582655313372
-0.0198009208167787	-0.0224893145163679
-0.0193250460176564	-0.0309822057274292
-0.0222554360604353	-0.0255520963188997
-0.0196726037892008	-0.030801208482255
-0.0215239550111087	-0.0225888669724418
-0.021796040481039	-0.0256645406389333
-0.0238000204924433	-0.027983230077728
-0.0195119084011224	-0.0236751196442199
-0.0268180551903506	-0.0240299071020211
-0.0212578854211861	-0.0316115692096303
-0.0247739041650112	-0.0292095257404457
-0.0203265296691311	-0.0288616890975018
-0.019914036352183	-0.0246172101730188
-0.0223418322134064	-0.0238012644572733
-0.0201898256867783	-0.0237222238368978
-0.0303435703762867	-0.0271771527247353
-0.0196101169188954	-0.0240819793047862
-0.0264013933571772	-0.0346929363128989
-0.0197459118820252	-0.030688854881107
-0.0204434503308809	-0.0276056114944081
-0.0242584635924679	-0.0274248533498081
-0.0238389917703452	-0.0245398387158474
-0.0241683217288843	-0.0228718730776892
-0.0281447286967663	-0.025261950011112
-0.025968717140583	-0.026220949435827
-0.0195454978085951	-0.0227263690533371
-0.0219184977223667	-0.028705246236091
-0.0189849295538038	-0.0362491735759324
-0.0201522343624502	-0.0244585337840341
-0.02957100038628	-0.0238471287634093
-0.0232589566927893	-0.0240760846289662
-0.0208523911371021	-0.0236870077001289
-0.0198967898291002	-0.026471918274699
-0.0201956027952766	-0.0239551980938384
-0.0231047100448112	-0.0304067492350836
-0.0254195715108834	-0.0292543750380419
-0.0238279997649121	-0.0253395439373488
-0.0254338626162854	-0.0225010094344043
-0.0258211442168085	-0.0235590786035116
-0.0222341892257643	-0.0228380634809252
-0.0239156526308966	-0.0275298992697045
-0.0226835765446992	-0.0268157664091024
-0.0277816685124879	-0.0215778304572187
-0.0227277954921471	-0.0250300504995489
-0.0230557712151397	-0.0269303529811167
-0.0222046723304427	-0.0276836178475002
-0.0202566096598263	-0.0243882704273197
-0.0195716867027032	-0.019778367916677
-0.0227929852510431	-0.0262373933507418
-0.035049498566253	-0.0256382409098333
-0.0294489769570978	-0.0287696016445212
-0.018316151186438	-0.0313921566287873
-0.0249302682275515	-0.0243399000529499
-0.0194677879101465	-0.0274943038339819
-0.0219893741161384	-0.0230592362171569
-0.0200327948367472	-0.0268802828226188
-0.0212077267538921	-0.0285149388192136
-0.0198896716308781	-0.0209533978522
-0.0233434558684779	-0.0275637781077425
-0.020938011323344	-0.0283439065883825
-0.0228002604396798	-0.0251007737566903
-0.021658219784055	-0.0249769031818368
-0.0393126854205738	-0.0279980170033648
-0.0218093182293343	-0.0278248988054692
-0.0242194809819224	-0.0350635976456088
-0.0222166501281949	-0.0222819593938265
-0.0219252186103244	-0.0238608332765296
-0.0241354404233282	-0.0225837322938092
-0.0224239958634691	-0.0256683998787195
-0.0203078745083273	-0.024154226734892
-0.0281339288330955	-0.0211129715305623
-0.0219665629427141	-0.0284905511659598
-0.0231770512387283	-0.0256289503593841
-0.0216630660923682	-0.0224182913181242
-0.0278553898244078	-0.0207096546359301
-0.0222192168120793	-0.02398732065768
-0.0279127948526431	-0.0245411241254592
-0.0216928569918935	-0.0260838287821633
-0.0202257092282988	-0.0244568200029732
-0.0222870929985588	-0.0263838239545536
-0.0218575020047519	-0.0216529458788629
-0.0224115885060109	-0.0208301677595988
-0.0231938885656983	-0.0246564892015776
-0.0238582636704538	-0.0249898020436967
-0.017758883065626	-0.0295355388225072
-0.0265893380611527	-0.0217873448440888
-0.0202668624837754	-0.0240267253127805
-0.0234624358358094	-0.025157640627558
-0.0237150867391453	-0.0198069810790959
-0.0211925614288179	-0.0214542619821883
-0.0215960744505018	-0.0234003758347799
-0.0230999811890926	-0.0219984986863584
-0.0221948334995445	-0.0242470400077781
-0.0250604825063956	-0.0239660075116324
-0.028989188763096	-0.0221158401008465
-0.0189687510170713	-0.0267804338088648
-0.0223466808184962	-0.0271148100877416
-0.0211287873832718	-0.0308097741895698
-0.0235701908979203	-0.0247564770093536
-0.0217227910512231	-0.0347483332068962
-0.0199116161319093	-0.0249081452138868
-0.0202053466328905	-0.0266459775745157
-0.0206884305538858	-0.0279294012218131
-0.0199325440531373	-0.0277079918637787
-0.0230145383294759	-0.0233140793573266
-0.0210579329005398	-0.0344495521676197
-0.0218661980647535	-0.0240905460046766
-0.0193002846542177	-0.0208446983907887
-0.0218865637495197	-0.0226126864151892
-0.025037336977946	-0.0268113114701622
-0.0288745613453714	-0.0224935931339596
-0.0249793931430919	-0.0264164296668409
-0.0256100019053985	-0.0264041309343998
-0.0260422437443023	-0.0320387629389307
-0.0216057666657963	-0.0338021316487287
-0.0286289033677423	-0.0244389682372886
-0.0209862474193822	-0.0364713216948796
-0.0264013524976963	-0.0254958876536392
-0.0196001534312468	-0.0251642133249565
-0.0262601700147184	-0.0260916924924113
-0.0261751934414886	-0.0365669470471281
-0.0197779408588039	-0.0199493435565614
-0.0252710953029747	-0.0245445110832337
-0.0204706728227056	-0.02430958524232
-0.0218319843612519	-0.0269556748372257
-0.0203783666495923	-0.0213291365262435
-0.0193287460279462	-0.033573454467767
-0.022846622797625	-0.0285953882627159
-0.0279169464270927	-0.0288971954966896
-0.019309249926385	-0.0258510823686981
-0.0289251305403673	-0.0250114772895886
-0.0245348195085436	-0.022321887912057
-0.0243241509600995	-0.023515588556884
-0.0296996480061076	-0.025366409842011
-0.0213734361300457	-0.0296704079725829
-0.0255004610339088	-0.0257707449656039
-0.0263897689261597	-0.0274121575820449
-0.0213017756856797	-0.0240812654154138
-0.0234640261075274	-0.0311806279146817
-0.0259610174879696	-0.0264970890685215
-0.027184000358899	-0.0257768916195802
-0.0210115262198943	-0.0232289907433793
-0.0193811164227295	-0.0249810463163403
-0.0256352393407721	-0.0240151607915327
-0.020707212731433	-0.0277745113040992
-0.0202598848595267	-0.0255206126630472
-0.0324917896321171	-0.0282784655276179
-0.0201372021751602	-0.0231010003377035
-0.0214480726385616	-0.0236028962023208
-0.0200609452238657	-0.0287939121609567
-0.0273523806218281	-0.0247659251952508
-0.0183687692630715	-0.0263822508905675
-0.0251114897041942	-0.0224224271112462
-0.0418971260121544	-0.0235560813571384
-0.0276764202302145	-0.0251142044235193
-0.0227655355000508	-0.0289769908758175
-0.0242026316814242	-0.0266863131291001
-0.0194369043691906	-0.0203658344615778
-0.0298976071529072	-0.0239140822558287
-0.0251239203029728	-0.0282488247109371
-0.0241552262307564	-0.0209391510606479
-0.0186700091395652	-0.0261137111091396
-0.0198576605107452	-0.0281286925644977
-0.019768403266944	-0.0227383511832
-0.0198233520491656	-0.0225694693934145
-0.0215233849114432	-0.0273325509188374
-0.0204266450728949	-0.0276076152745015
-0.0199815194227605	-0.0311306969855979
-0.0208857268451082	-0.0283477730021605
-0.0293407819285352	-0.0259820333475642
-0.025072484037786	-0.0347715734125566
-0.0192631434059344	-0.0260945520340705
-0.0187815322042121	-0.0332292853130136
-0.0218381142566754	-0.0260781097470809
-0.0239127974048468	-0.029782641329141
-0.0232654392047059	-0.0323010846721319
-0.0283897109598365	-0.0247530487412126
-0.0291415277762265	-0.0292712834417728
-0.0224606481058824	-0.0278763719459585
-0.0249153290336327	-0.0247697616253309
-0.0244860361691076	-0.0227477657836482
-0.0194475783293069	-0.0248876143812539
-0.0227814306151716	-0.0309902396458922
-0.0229226602901288	-0.0208304526725182
-0.0287269159878203	-0.0280883166636087
-0.0212908029943951	-0.0261017009129558
-0.0246634881225369	-0.0278369233556385
-0.0192378545645732	-0.0296913346029285
-0.0248071877603891	-0.0264697730569338
-0.02165380110544	-0.0279025079979893
-0.0203571474406448	-0.0230657585965642
-0.0230447240289424	-0.0257731750349746
-0.0264551856604969	-0.0322735559822717
-0.0231858979452858	-0.0276312314644562
-0.0209103729707467	-0.0302941600448929
-0.0173809464047335	-0.0238209029300757
-0.0214761488548831	-0.0218716560400285
-0.0268891522669154	-0.0322759560036203
-0.0241733600595061	-0.0233398678654123
-0.0216556337354868	-0.0296498706843574
-0.0224222233773425	-0.0292817847657247
-0.0241613660054707	-0.0232622387155912
-0.0194468260667182	-0.0243601374817534
-0.0224876030729064	-0.0230748899772233
-0.0348469474074713	-0.0251430664922692
-0.02040670688512	-0.0255253290424689
-0.0251250633518017	-0.0274593430604743
-0.0213753091212685	-0.0342792939673737
-0.0287629715747827	-0.0255601817266176
-0.0229248002400472	-0.0267199269526729
-0.0233084732209034	-0.0261801979326381
-0.0220016352707011	-0.0220040589997167
-0.0223512645989202	-0.0319556602394156
-0.0219815327345508	-0.0219922255380909
-0.0353682412949426	-0.0212047343885153
-0.0189812101003675	-0.021934200209366
-0.0214076593197599	-0.0219744042428763
-0.0252256552057126	-0.0309437992962096
-0.0203081593181109	-0.030129000063286
-0.0225874406709384	-0.0306471368950918
-0.0196543841033121	-0.0270973137531088
-0.0244112627344784	-0.0258252080903561
-0.0196899696415031	-0.0228624576673889
-0.0271904392087731	-0.0217661252660447
-0.0184073096664377	-0.0262761445351651
-0.0240502829576241	-0.024403693797898
-0.0202477808975349	-0.0247034826081451
-0.0280411310625391	-0.0233848204776722
-0.0208083720872821	-0.0261208600828821
-0.0211272200387917	-0.0266352093573221
-0.0241749715130716	-0.0314902956570643
-0.0197822114427885	-0.0253604078411911
-0.0222860947961923	-0.0246070284071024
-0.0208981210869078	-0.0317047199608713
-0.0227072549093436	-0.0253256824694131
-0.0189297688056566	-0.0310552299531668
-0.0197655562368293	-0.0258828183050427
-0.0226989817015954	-0.0244940952017535
-0.0196371610180468	-0.0271667075901598
-0.0202443633267005	-0.0226697405717867
-0.0207867191963962	-0.0264142845314974
-0.0198855634296322	-0.0233233142404086
-0.0215383501052735	-0.0254861488520946
-0.0192183190347881	-0.0243026492379481
-0.0205693535751976	-0.0239778979648183
-0.024661284377001	-0.0223715148964469
-0.0257124245290867	-0.0212434931252248
-0.027835635006285	-0.0221928372232142
-0.0208277460019938	-0.0224582236096913
-0.0187375762935293	-0.0257278620622479
-0.0191147302609868	-0.0239698622104659
-0.0248438801918386	-0.0324468395808464
-0.0238408475717989	-0.0224961603105414
-0.0219336299474857	-0.0255503812382225
-0.0274838155130276	-0.027705660773952
-0.0267965980085434	-0.0277368649730675
-0.0222943656365024	-0.0253909897250301
-0.0215223872372732	-0.0235213993873828
-0.0255071782123072	-0.0271757627612475
-0.0223151244322875	-0.0248224727588594
-0.0264524479861806	-0.0210011256291484
-0.0197779408588526	-0.0272177893103088
-0.0195412279252807	-0.0250083341546679
-0.0246636921733352	-0.0247084819967822
-0.0236952457928667	-0.022552924605664
-0.0228691625745016	-0.023310899146335
-0.0238949523695304	-0.0246843422517569
-0.0253969918531188	-0.027284613226442
-0.0197681185637015	-0.0276597349825982
-0.0222936526312284	-0.0258678488220925
-0.026978421968241	-0.0268521012405499
-0.0260113212659738	-0.0256960886949318
-0.0181546114603915	-0.02890708014258
-0.0207167768810323	-0.0322605918333821
-0.0391923498974664	-0.0283367465902787
-0.0203987723768598	-0.0339716352799798
-0.0297575564881099	-0.0218510869122428
-0.0209078086143222	-0.0345290799852771
-0.0244798134025343	-0.0239426347967945
-0.0212658653700601	-0.0262758585446968
-0.0208466928025287	-0.0250894047336904
-0.0259486205210688	-0.0311149145801314
-0.0236805232939025	-0.0285254960184294
-0.0220106173455831	-0.0258294966127396
-0.0291118078181977	-0.0286797504198435
-0.0234344840397064	-0.0303289232730968
-0.0208018192044817	-0.024917655619106
-0.0215711315487957	-0.0283400401849778
-0.0224305561186856	-0.0241326663523702
-0.0216371242790024	-0.0220461184742868
-0.0248416149480032	-0.0273636039456569
-0.0184961982862862	-0.0249931900549661
-0.0238658297460534	-0.0248291867813058
-0.0200533990762748	-0.0254558099464264
-0.0222423171725288	-0.020990012752012
-0.0223043477483207	-0.0230591954523894
-0.032408476199457	-0.0230767447959583
-0.0206419950605886	-0.0305431340449258
-0.0231664923375038	-0.0231860406346227
-0.0208753271612439	-0.0306789580199873
-0.0203423165585366	-0.0247655170650271
-0.0187922013165657	-0.0246987689147273
-0.0218673385354361	-0.0248984716042201
-0.0234502641994866	-0.0202560400606313
-0.0280493736029477	-0.0288222749481076
-0.0246767718822824	-0.0265269799565649
-0.0256549640516619	-0.0222972176614182
-0.0228703853573227	-0.0223926211428305
-0.0217340521200348	-0.0328945356402157
-0.0253191090362815	-0.0226226707297466
-0.0303074957512501	-0.0235792031334851
-0.0216796006783468	-0.0237603365366008
-0.0202959125473962	-0.0233559935620692
-0.02276873488723	-0.0272715916209455
-0.0207355797771499	-0.0210958735065358
-0.0195776646691268	-0.0261385896907539
-0.0320697738598925	-0.0261858765192007
-0.0222265298491623	-0.0403007107267905
-0.0186362978691542	-0.0307166812025647
-0.020031493097864	-0.0290729803932326
-0.0200572026551378	-0.030298011203885
-0.0261405914344542	-0.0267665584899892
-0.0252753821785299	-0.0273595970659745
-0.0277745931006603	-0.0310809112568491
-0.0191332277107841	-0.0279352503087865
-0.0187987450778102	-0.0302488687276845
-0.0219645669821834	-0.0260198177328259
-0.0179845592501177	-0.0297311820396149
-0.0217880779637044	-0.0364920591848622
-0.0211980372122664	-0.0288232981470581
-0.0356206215308806	-0.0237679020986408
-0.0233829652628521	-0.025008619893884
-0.0224053135612588	-0.0233000538641682
-0.0207597959892945	-0.0254064238191118
-0.0203088713429303	-0.024494278825793
-0.0218807391343702	-0.020266150479762
-0.020162201663629	-0.0258307831719068
-0.0270891584079555	-0.0283224267006422
-0.0238886505754211	-0.0319796143270637
-0.0226169653986694	-0.0252024049636668
-0.0226215296617328	-0.0267617358771717
-0.019410575605327	-0.0298395497002819
-0.0169689289679288	-0.0248700838120085
-0.019014705852655	-0.026585905434845
-0.0195437898537461	-0.0284684962439826
-0.0282943601293877	-0.0248984716042883
-0.0205360251765198	-0.0318856050189078
-0.0216724736783702	-0.0258888224796943
-0.0314522652224888	-0.0276470780424722
-0.0203434761693575	-0.0238270004957888
-0.0193280344867357	-0.0242456120660242
-0.0227004081133313	-0.0325555755631652
-0.0211504454087944	-0.0271172015424846
-0.0196539570821729	-0.0317211239737679
-0.0210217844103333	-0.0289440407229744
-0.0208352962009352	-0.0221057167107823
-0.0232411197431933	-0.0328235729413919
-0.022498157006606	-0.0192621472936824
-0.0191551403813158	-0.0223404672727919
-0.0210535567682722	-0.0240271332341395
-0.020836150942918	-0.0298136037917043
-0.0210326125792466	-0.0231450893960882
-0.0283603542614781	-0.0198041339728354
-0.0320427213064564	-0.0323748936918444
-0.0238743951625517	-0.0268566789219893
-0.0212792603832196	-0.0254715918143702
-0.0212122865606272	-0.0254275540965252
-0.0240015159994644	-0.0222802481963206
-0.0346173854471623	-0.0219644244137114
-0.0372987484153138	-0.0219076832685328
-0.022796979467697	-0.0245604054071442
-0.0251594981259478	-0.0247441924195881
-0.0254630781590952	-0.0219527338445089
-0.0200751630053553	-0.0240047385246002
-0.018812117204077	-0.0271041814479829
-0.019173922935243	-0.0274779478110599
-0.0278330583108921	-0.0316767310444937
-0.0298956001896286	-0.0241447009631995
-0.0236284451884402	-0.0256020999834931
-0.0231436625446195	-0.022710963604015
-0.0192612934837068	-0.0256380979778707
-0.0294431012571448	-0.023728545295816
-0.0207929667546661	-0.0229627492119613
-0.025023478413377	-0.0295852712500231
-0.0224509501457223	-0.035718164464029
-0.0225202023453453	-0.0229008329825585
-0.0263748146114424	-0.0272262315613961
-0.0215715591379193	-0.0295071620096576
-0.0210982957142415	-0.024283595797251
-0.022179005955817	-0.0254711426514884
-0.0255563227763615	-0.0237413514330008
-0.0193342960612337	-0.0228162782110982
-0.0249543100419763	-0.0233178915424989
-0.0207703372909579	-0.0223536889153296
-0.026730082772591	-0.0364739138647423
-0.0221503457105068	-0.0248630430728997
-0.0248489004747478	-0.0231918909064297
-0.0213254313820234	-0.0231340007589726
-0.0234139333929486	-0.0290430367091567
-0.0221839966040911	-0.0284309750086043
-0.0203843479594477	-0.0213465223299311
-0.021585527113736	-0.0233480020438373
-0.0199825160318551	-0.0256083684295747
-0.0202339682650141	-0.022777721739197
-0.0201411687046203	-0.0296749946052843
-0.0247317650922148	-0.0292265769065579
-0.0249703925660641	-0.0302714015435735
-0.0221618952931665	-0.0305792760293714
-0.0205907183382917	-0.0284895486623004
-0.0215557384303783	-0.0268200578769153
-0.0261320125527582	-0.0222450264983145
-0.0193993326578881	-0.0260548457631842
-0.019140199888054	-0.0240115915135708
-0.020475352376066	-0.0219823881559007
-0.0225460785420555	-0.0250854653983641
-0.0222388948736811	-0.0273346974198559
-0.0280420718959049	-0.0254157129367382
-0.0253413812553138	-0.0258872499553761
-0.0228996713143738	-0.0241565112976788
-0.0250946299827695	-0.0253658382218788
-0.0286208825880582	-0.0213475198823753
-0.0283265385401541	-0.0238156211131027
-0.0238205766397401	-0.0317050070295724
-0.0247980250017763	-0.0235322463335728
-0.0267488211631881	-0.0246333501534682
-0.0219628561611113	-0.024305301235551
-0.0256991108103123	-0.0252422306728815
-0.019163250999613	-0.0334529397319587
-0.0250604825064493	-0.0240294379916836
-0.0198623584133798	-0.0342178966574043
-0.0202896467979544	-0.0235680703800964
-0.0233385835257434	-0.0245949287267003
-0.0216811482601416	-0.0241949210502648
-0.0289904576767639	-0.0285840735099272
-0.0202746945511848	-0.0237310738871435
-0.0187805364244455	-0.0273601694766972
-0.0240204433391451	-0.0279631871839634
-0.020039181509218	-0.0227183810220388
-0.0211963272999289	-0.0279188074814073
-0.0273547315841626	-0.0311021248093563
-0.0195321188830976	-0.0275459287474584
-0.0247729042405349	-0.0222126575178856
-0.0372965870379665	-0.0260735345353598
-0.0248885939769633	-0.0232371242966827
-0.0244044078467781	-0.0251463528040089
-0.0213331266921673	-0.0320821414961798
-0.0215667131369477	-0.0299409008973448
-0.0274968390341049	-0.0288095259495876
-0.021109836877651	-0.0241295251313911
-0.0333751340325241	-0.0239904615689583
-0.0233382981169422	-0.0214648083593521
-0.0219313489020449	-0.029824784844289
-0.0204982824068164	-0.0284216664562047
-0.0212396457041325	-0.0251576406275481
-0.0227591571247512	-0.0285190512073964
-0.0248737572547663	-0.0230768874743988
-0.03680171688662	-0.0225000110840693
-0.020123329578415	-0.0280940436729445
-0.0260952056444788	-0.0358579724235006
-0.0233778277571121	-0.027377648555924
-0.0195479174147234	-0.0325129008420597
-0.0213452397635418	-0.0260273543042836
-0.0232746533909322	-0.0312784860694859
-0.0223126186932734	-0.0268473805217491
-0.0202291267550161	-0.0327277644708182
-0.0205190764144158	-0.0382144549888137
-0.0224435341025599	-0.0263932419448627
-0.0256199457289691	-0.0301879704326546
-0.0209558198207552	-0.02466091708645
-0.018796184472093	-0.0307496718667116
-0.018710975794224	-0.025130676551886
-0.0264830734587485	-0.0359761586550963
-0.0311160623856882	-0.0269479903529178
-0.023248009875902	-0.0290926088870132
-0.0271427719603566	-0.0282292076938138
-0.0269532223377449	-0.0268795675471953
-0.0225299618957565	-0.0247211948059888
-0.0292304252167717	-0.0279310986816997
-0.0232057318879428	-0.0315069432569859
-0.0201542278172044	-0.0330282825228574
-0.0220411283030018	-0.0231055661323255
-0.0201018293511242	-0.0265753011229711
-0.0234360538928483	-0.0276096190573783
-0.0199419403614662	-0.0283732629520649
-0.0267115080979955	-0.029451699850576
-0.0214029563824142	-0.0210223543118786
-0.0184114339772708	-0.0312229762721619
-0.0244521887237325	-0.0243064844361271
-0.0183722636589007	-0.0246723439487991
-0.0221061240892914	-0.0234832929992196
-0.0208854419212833	-0.0291045007321558
-0.027392674600534	-0.0254570145071932
-0.0238331388739235	-0.0237479176812144
-0.0198838550721477	-0.0255662049764586
-0.0228009329379079	-0.0324881993207534
-0.0255949331615716	-0.0245592219982694
-0.0228456242080396	-0.0246033556434751
-0.0229781573502217	-0.0322175155930428
-0.0224555138835374	-0.0243541396657496
-0.0210430133971443	-0.029376177289851
-0.0237561969062983	-0.0272994952052203
-0.0213818035334858	-0.0299661322880426
-0.0302548501319361	-0.0235699258330262
-0.0213036282262287	-0.0271624355314562
-0.0204803371343854	-0.0282476791843646
-0.0220120430768578	-0.0241517993909917
-0.0244758145241797	-0.0243644216512049
-0.0240625004503612	-0.0277065195962198
-0.0231903009347176	-0.0279637598341377
-0.0230840825639032	-0.023160499481845
-0.022412586795274	-0.0272308104301184
-0.0245030928078873	-0.0221403646641735
-0.0209947143434247	-0.0330169329502746
-0.0224632152238609	-0.02339067155559
-0.0209663625548072	-0.0255959336559087
-0.0217408943313513	-0.0295181973705175
-0.0213297065492563	-0.0202352498438827
-0.0253169655320508	-0.0309374461430814
-0.0239946018716299	-0.0227904175461149
-0.0205673595467868	-0.0277148624663239
-0.0230982894039835	-0.0311185014752612
-0.0193099614583081	-0.02329791335764
-0.0234300599174515	-0.0292346010544744
-0.0223173245968986	-0.0272484310337903
-0.0223837792992995	-0.0309925350594257
-0.0208660672318223	-0.0337919259231404
-0.0258059303189977	-0.0236442886416973
-0.0189442803087287	-0.0222742590210028
-0.0202573216591167	-0.0265871926687439
-0.0215781155178318	-0.0269193782711939
-0.0270837419762216	-0.0290003429615815
-0.0221247821483477	-0.0305292224906775
-0.0256003644250347	-0.0233011546973776
-0.0202190165952956	-0.0246133945529047
-0.019670610999832	-0.0240440008812881
-0.0214652359168104	-0.0270528176056737
-0.0255997927121966	-0.0285883702409186
-0.0221847095552191	-0.025607653784458
-0.0213336967167609	-0.0261257214052912
-0.0284417157205813	-0.0254843113497964
-0.0249837607903022	-0.0251130613831833
-0.0240562795104139	-0.0276123384816384
-0.0240963999456009	-0.0217101046359627
-0.0250947116273811	-0.0230757460470867
-0.0194002678726405	-0.0241649356539517
-0.0275404901548016	-0.023813439055409
-0.0189476948012301	-0.021907968394369
-0.0259753139578721	-0.0240838354187863
-0.0205784691687564	-0.0269566762756218
-0.0241745023555598	-0.0247467636041477
-0.0244936667456989	-0.0231977412020086
-0.0218713098245325	-0.0312958691925284
-0.0176103403008715	-0.0285664979667191
-0.0306014861787924	-0.025089200622802
-0.0213244338448482	-0.0284440480000433
-0.0260179182779706	-0.0253588358927096
-0.0226379326012692	-0.0320302924793018
-0.0221842817844348	-0.0235293918661297
-0.0305169910876611	-0.0257278620622449
-0.0239272571437855	-0.0271461037107768
-0.0210031202571474	-0.0254275745124352
-0.0222488766016563	-0.022722089745382
-0.0229219469742678	-0.0294905374694361
-0.0264732666990563	-0.0337579621171338
-0.0216081897297739	-0.0217176594541007
-0.0203903292942136	-0.0227419173125126
-0.0189831206380454	-0.0256668275946453
-0.0226199606947076	-0.0263852540142319
-0.0217748207751681	-0.0218639171258975
-0.0195950293786628	-0.0276973588530675
-0.0196952363757088	-0.0233046202888515
-0.0229872677949775	-0.0271346572382585
-0.0237998165639084	-0.022227629863544
-0.019892966335401	-0.0214038114607798
-0.0189590765014435	-0.0215640050846738
-0.0336987840467187	-0.0261344432307144
-0.0204356173473033	-0.0262548384045733
-0.0199158871115724	-0.0281599059147968
-0.0215197403501623	-0.0216395473956336
-0.0241096784847775	-0.0294254743007248
-0.0253851305288322	-0.0257289034890312
-0.0204222301647004	-0.0225835896640923
-0.0189634869342912	-0.0288122476364378
-0.0224350994183717	-0.0275756982502714
-0.0217638444854894	-0.0233168926266684
-0.0201388498091604	-0.0253782710123958
-0.0198131023765679	-0.0248946144235468
-0.0256596808703111	-0.0239804677840044
-0.0195184147628216	-0.0337128699319984
-0.0232944885537676	-0.0232740825989381
-0.030421663454972	-0.0247874746368864
-0.0220418411836299	-0.0298517139254161
-0.0269948745191911	-0.0266451193835192
-0.0266501255050766	-0.0253426877939252
-0.0229578985358275	-0.0250114772896072
-0.0237245077156663	-0.0266544164802811
-0.0213750241007192	-0.0272681573709465
-0.0199103348404695	-0.027957603855953
-0.0254952547315998	-0.0221179788542632
-0.0375231993463932	-0.029978748148904
-0.0221034353932655	-0.0293201469768127
-0.020046442824266	-0.0217779568732696
-0.0188350208145229	-0.027908684192096
-0.0292413356416585	-0.0247877807392606
-0.0219481105968855	-0.0256732596766953
-0.0245996420809235	-0.0261789110618633
-0.0224403965572829	-0.0253402584496229
-0.0268048947476809	-0.0250927725678404
-0.0250016192984746	-0.0260608302288768
-0.0246229234198333	-0.0252486608622402
-0.0253987067515112	-0.029754546336404
-0.0256958436587973	-0.0243008744420234
-0.0292510588852635	-0.0342049561058181
-0.0224220807636939	-0.0256791608821053
-0.0205034096685111	-0.0233204601863824
-0.0240153035628389	-0.0256278069109946
-0.0193181542654893	-0.0309028731839594
-0.0178426748359776	-0.0300138724334991
-0.0199332558925428	-0.0252779543098851
-0.032673758302095	-0.0263301977410973
-0.0179228562972551	-0.0239075968288934
-0.0216297124179735	-0.0295720855402237
-0.0216609280132421	-0.0352707836835638
-0.0296036167858413	-0.0305812839439157
-0.0239300716091606	-0.0237724700044196
-0.0210853298259825	-0.0224519892097196
-0.0187963267278121	-0.0229745906368582
-0.0266918915392719	-0.0257184279945279
-0.0254325151630763	-0.0273839247214377
-0.0221332353876721	-0.0266697210622629
-0.026047656267157	-0.0336811871493607
-0.0192853426577773	-0.0318552952957699
-0.0244006947962422	-0.0264058878897684
-0.0243602802871334	-0.0307815157450346
-0.0212587404135884	-0.0232792197351924
-0.0235737794735844	-0.0242163395720056
-0.0218991295207294	-0.0205662201032108
-0.0222406060220498	-0.0251973630378615
-0.0210009831558388	-0.0245006648768018
-0.0202157414883753	-0.0209542526641763
-0.0218948526656753	-0.0230656159192119
-0.0223775859666556	-0.0251657850613683
-0.0177000936354641	-0.0232237110929436
-0.0233488582758482	-0.0266050710362845
-0.0178345716382737	-0.0298478639575658
-0.026503953906683	-0.0217649848753013
-0.0222896598077645	-0.0372826102092459
-0.022336229853755	-0.0262609871213452
-0.0198519661037849	-0.0330731070232444
-0.0266087897646157	-0.0283397537852237
-0.0230550578333737	-0.0236572775485705
-0.0227202353825197	-0.0255623868457114
-0.0219592919570071	-0.0303057954928842
-0.0205945640293095	-0.0212845329225644
-0.0218610455919325	-0.0264461758716402
-0.0184568021742088	-0.0223024939223342
-0.0216067643975289	-0.0246367781371541
-0.0279923517318138	-0.0201304489295825
-0.0348342889042356	-0.0284561800057158
-0.0202816519038631	-0.0257917580536374
-0.0201577672230994	-0.022551070460206
-0.0222786388576375	-0.0204343355904017
-0.0225666983320039	-0.0261953749244271
-0.0331419268354348	-0.0262210924255463
-0.022860297430404	-0.0279422856056934
-0.0208145383365072	-0.0242910213052123
-0.026397756881805	-0.0265761797045667
-0.0184486955265	-0.0214259011612652
-0.0224224067378323	-0.0271730032786989
-0.0209672173745014	-0.0252849562464406
-0.0220898901446918	-0.0241445173836533
-0.0204752099546937	-0.0264146522687816
-0.0282797542726869	-0.0355129700805932
-0.0232248322526415	-0.0269096094188673
-0.0221948334995174	-0.0275141562058322
-0.0193883134346538	-0.0250114772895964
-0.0270673701681038	-0.0277420180249496
-0.018129017036927	-0.029388214776601
-0.0259878949684192	-0.0217068261422894
-0.0264128544431351	-0.0259261346962532
-0.0259258487752417	-0.025811382797971
-0.0199563196789454	-0.0234042290225129
-0.0204396050427032	-0.0279699158386144
-0.0192207380922836	-0.0316024656507078
-0.020449431910628	-0.0250394800667789
-0.0228731570020301	-0.0206682038669814
-0.0221276745764358	-0.0304988592991868
-0.0209777601918082	-0.0357226675538237
-0.0238821040808551	-0.0261214320023019
-0.0204202363396265	-0.0244591050448965
-0.0272150706297618	-0.0277371512533092
-0.0252259409880206	-0.0269104677672138
-0.0235713531061097	-0.0281214313642378
-0.0211993196478889	-0.0237667601244825
-0.0239090040416358	-0.0256566792566331
-0.0245897869033583	-0.0269629710476835
-0.0205404404329517	-0.0265860688930279
-0.0195442168422391	-0.0237953097499336
-0.0194522748968098	-0.0228584632694281
-0.0202940613004516	-0.0267024762741613
-0.0248220442053202	-0.0271473914446335
-0.0247156240106651	-0.0272413991197423
-0.0218358333623594	-0.0252806489286901
-0.0196324028466407	-0.0269116531063893
-0.0351844319976151	-0.0306746550579539
-0.0211272200387808	-0.0222811037948096
-0.0236805436850776	-0.0224026039344445
-0.0208405671179366	-0.0231988827258122
-0.023976613056903	-0.0272480222006883
-0.0261993377183928	-0.0251191031780959
-0.0196216461833976	-0.0282651485635905
-0.0238544092698054	-0.0296284532454375
-0.0239334163432772	-0.019197401471569
-0.0221252506398036	-0.0293890746009316
-0.0194201108318371	-0.0271748633737124
-0.025618189730415	-0.022654050453788
-0.0259209881262574	-0.0220618019820147
-0.0273341250194208	-0.0230590527756517
-0.0261940676133677	-0.023585768643664
-0.0224084510302197	-0.0326716038425702
-0.0196824254340664	-0.0314043339517923
-0.0247157872571767	-0.0338412303072517
-0.0185183857399521	-0.0295305226785945
-0.0250837712833619	-0.024769475933344
-0.0226841471031847	-0.0253774135750956
-0.0250826282671901	-0.0256449383108829
-0.0210759260678995	-0.0224500944464315
-0.0215949341941421	-0.0268233480109319
-0.0290608022648389	-0.0254910284530327
-0.0266032934059205	-0.0300398219440558
-0.0202057738172623	-0.0237005271692117
-0.0201411280222424	-0.0227325027502382
-0.0283129756514709	-0.0249120432479333
-0.0219504527688414	-0.0264640524916917
-0.0220629426075154	-0.0302908824707678
-0.0252109374936435	-0.0288780403509263
-0.0234952814173851	-0.0342941044825329
-0.0233702642404411	-0.0283258839181656
-0.0235970442635452	-0.025663254228033
-0.0229396373131688	-0.0209887305024583
-0.0315234475328212	-0.0269579638403925
-0.0276654398434355	-0.0262566973161873
-0.043584227790802	-0.0299636951458679
-0.0263720975190273	-0.0314669032332662
-0.0204858102153961	-0.0390070017102896
-0.0244892189715396	-0.0299985323346638
-0.0230419724365447	-0.029250076322865
-0.0229163831221547	-0.0319206116960004
-0.0232857838803249	-0.0231048527259849
-0.0340467210337068	-0.0263091768092404
-0.0227723010916888	-0.0265342739993088
-0.0236452877841765	-0.0241967773095265
-0.0227693054792988	-0.0280577593622522
-0.0213576379535146	-0.029068457076405
-0.0207250387294782	-0.0234132198340482
-0.0203022190110283	-0.0298690798656613
-0.0222019630804855	-0.0275785607347952
-0.026865119060233	-0.025908264740294
-0.0202594576591867	-0.0208607962216132
-0.0202873683503117	-0.0263199017361793
-0.0228834284379967	-0.0352666108932292
-0.0220261986283645	-0.0289342990827798
-0.0208418492357891	-0.025300225893553
-0.0200441647607211	-0.0326184615271666
-0.0196424275594947	-0.0302482337171167
-0.0235730862253631	-0.0220737785936484
-0.0248564717474423	-0.0339430067848364
-0.0236866814399973	-0.0211927649890683
-0.028144585516245	-0.0269346447899038
-0.0198437295906704	-0.0330517002771248
-0.019020539233673	-0.0314054819876608
-0.024221337272856	-0.0372102786830875
-0.0252220829316257	-0.0290503434837554
-0.0220456907446218	-0.0282422379455052
-0.0202766678320099	-0.0236082180208211
-0.0210283382923243	-0.0282701603097865
-0.0235146914483555	-0.0225823059973878
-0.0248696756522443	-0.0297710305769863
-0.022642639566074	-0.0278411156118211
-0.02039972858455	-0.0254956222346631
-0.0238524718765561	-0.0339260846129452
-0.0194148451019077	-0.0328067664976133
-0.0230036545117488	-0.0337489476741968
-0.0235864822879465	-0.026567169160178
-0.0240768393093126	-0.0325387517242762
-0.0211292148411705	-0.0279899588259305
-0.0232889028790171	-0.0220981598603433
-0.0180029000375045	-0.0234197845889807
-0.0193304130687083	-0.024454534964607
-0.0200826075648783	-0.0252247978590785
-0.0220739211730102	-0.0242015301601679
-0.0247156240106746	-0.0212483380404646
-0.0284306067571489	-0.0248954715739247
-0.0208269319666768	-0.0257351520658946
-0.0252915295239389	-0.0262431130173448
-0.0213406795364162	-0.0307330330027012
-0.0229081087150542	-0.0251882182134159
-0.0217514224401137	-0.0255919316826132
-0.0231996573317738	-0.0239024370602735
-0.0198811501769426	-0.029117436551103
-0.0214105095923004	-0.0234627416571087
-0.0205209279501418	-0.0249994762657406
-0.0211041375261948	-0.0271926059392498
-0.0263252948724843	-0.0277450239803926
-0.0221362296795181	-0.0326705163547365
-0.0267492298549831	-0.0223565410575067
-0.020582314827089	-0.0214199155315665
-0.0207399956443724	-0.0244585745883662
-0.0286433695299419	-0.025497316833402
-0.0310926350367021	-0.0222252465001281
-0.024468673697391	-0.0231077063535615
-0.0252826698961665	-0.0236784026137923
-0.0207100819696058	-0.0232459713716502
-0.0238302430245338	-0.0269528749006998
-0.0193469616018193	-0.0254311472953082
-0.0278963931828133	-0.0223959011953109
-0.0245336361204049	-0.0266371504911401
-0.0276499815632525	-0.0229088220241069
-0.0218776028128348	-0.0239132256883157
-0.0224379720951338	-0.024885185803072
-0.026449894190364	-0.0322443662985008
-0.0200695084203024	-0.0314148303128137
-0.0276335215399024	-0.0289211193213117
-0.0234793784352976	-0.0285032973460722
-0.0266190878314529	-0.0231993107974769
-0.0210716516526128	-0.0202389521893582
-0.0259901824367874	-0.0244823841160234
-0.0233245781804692	-0.0297902385386094
-0.0198148513234832	-0.0291194014956969
-0.0222002519778257	-0.0250780562112314
-0.0215195367436629	-0.0199506248826351
-0.0226624660414092	-0.0191500179090572
-0.0215664280785406	-0.0224422505604236
-0.0206673492244482	-0.0238769647973622
-0.0234302230186852	-0.0253629801242305
-0.0227327676613046	-0.0296053366916488
-0.0306235737327173	-0.0230249534453832
-0.0219029787009039	-0.0277279903156307
-0.0207162071001041	-0.0252396586050634
-0.0220080510328735	-0.0281988519593934
-0.020662831836791	-0.0245143755994922
-0.0197504670708771	-0.0239617653154166
-0.0214810352716103	-0.0232984841590733
-0.022202961224668	-0.0246163531878835
-0.020470367635063	-0.0218817370562793
-0.0211726737204238	-0.0289587556361169
-0.0178080690165926	-0.0257846107103941
-0.01953866600131	-0.0307620077001217
-0.026396837549513	-0.0208226175874445
-0.0226273368922454	-0.0261088498271439
-0.0254450097766645	-0.0282976536273321
-0.0245967855007319	-0.0223997517012157
-0.0189377358872828	-0.0268342606830859
-0.0203493149256241	-0.0237313593735389
-0.0182645304517786	-0.0278061873323018
-0.0191918519648275	-0.0272694452136824
-0.0223853480095189	-0.031452593243468
-0.0325923014538488	-0.0225087110176509
-0.0211632693929771	-0.0283937411594911
-0.0306274667503908	-0.0295131812870133
-0.026346642901328	-0.0292096690266443
-0.0201182036673377	-0.023766760124523
-0.0216062553506492	-0.0254084245470699
-0.0293674358446051	-0.0257851824966146
-0.0194553449557075	-0.0282028611707237
-0.0230519189578932	-0.0272600419436595
-0.0252608885078556	-0.0261764803089447
-0.0223976736491218	-0.0216271467827059
-0.0245716478395108	-0.0207003957697634
-0.0226202459612651	-0.0233779704653597
-0.0198156647879027	-0.027107901462966
-0.0216758946339044	-0.0243224373386294
-0.025287895845191	-0.0202086217162594
-0.0198813535523049	-0.0320062965317557
-0.0282009997497513	-0.0288504950422064
-0.0233872465314963	-0.0227663098732843
-0.0236515681245589	-0.0296867479181607
-0.0267812103402843	-0.0259510100434663
-0.0199265646160938	-0.0244733866390649
-0.0214227658283066	-0.032733653563635
-0.021793006166279	-0.0224639283130226
-0.0210804854580575	-0.0221693098886996
-0.0187380843292233	-0.0250713818521809
-0.0243494271135541	-0.0283162691918832
-0.0199173107742997	-0.0381759585302985
-0.0252827515514096	-0.0273236787481749
-0.0213733139785996	-0.0269211971651755
-0.0204940097026539	-0.0231553627683191
-0.0197809302662576	-0.027835635006237
-0.0243789879227648	-0.0277574159446155
-0.0225217915785617	-0.0311301845672111
-0.022829789523092	-0.0288764236354782
-0.0232049980474531	-0.0209589541390595
-0.0237003844290506	-0.031836777557775
-0.0228568940446814	-0.0239513434342637
-0.0231823307184127	-0.0263254787296523
-0.0222092352892781	-0.0198496883473425
-0.0224860342514357	-0.024785046227326
-0.0200273438135307	-0.0255233689867892
-0.0215623965447603	-0.0262445429375184
-0.0195227252435919	-0.0301657461653453
-0.0249525956717872	-0.0292232812872421
-0.0193203498643398	-0.0249461872109365
-0.0204384657000583	-0.0268887230989444
-0.0184742956218962	-0.0317235640866099
-0.0236217367516057	-0.0235983288334507
-0.0186220739407272	-0.0230851628495414
-0.0276811436624406	-0.0238208621438073
-0.0232552465891184	-0.0237020973118531
-0.0178386943120851	-0.0347249700882209
-0.0207276027610417	-0.0254844542665582
-0.0257810370522075	-0.02635994216799
-0.0358632985133401	-0.0309913873521739
-0.0258831042177923	-0.0257985174307525
-0.0203349316905959	-0.0264208629564811
-0.020290074007313	-0.0292845892257624
-0.0255488703356172	-0.025730577941635
-0.0195117660747949	-0.0242577700150862
-0.0198791570995114	-0.0325429166320386
-0.0270615450377066	-0.0231903213189869
-0.0206957154864243	-0.0285712243140009
-0.0251915046280649	-0.0304760770810733
-0.0288706730548684	-0.0214534068739479
-0.0190320637875178	-0.0243508959593132
-0.0193937823743639	-0.0253764132323015
-0.0188522343263655	-0.0266258102201494
-0.0310702328620523	-0.0205118127201697
-0.020930745519564	-0.0300650550649035
-0.0313137650085065	-0.0234364820349097
-0.0250523794881025	-0.0278901761397957
-0.0232415478273808	-0.0238412758339255
-0.0215161161588761	-0.024879063355223
-0.0230651675046628	-0.0265279810974975
-0.0194908442564584	-0.0208777489987374
-0.0192847734418872	-0.0262891571588727
-0.0205669322553181	-0.0218912886296081
-0.0235764913010116	-0.0266085037082246
-0.0255021760551069	-0.0251422091947539
-0.0196482634792451	-0.0219059725149318
-0.0234206612512516	-0.0220583801112338
-0.02416679187476	-0.0232426893858817
-0.0210829076400007	-0.0323789145251058
-0.0228222288789842	-0.0243994095117274
-0.0194414585825457	-0.0195961680554355
-0.0189367399997045	-0.0221299559323261
-0.0220983024420772	-0.0265641656578036
-0.0216703355852564	-0.0228257952155886
-0.0236651280434195	-0.0238348519142383
-0.0195376696988695	-0.023681869111604
-0.0246339010789915	-0.0296973546487802
-0.0224793311246703	-0.0252946732759053
-0.0196131059786307	-0.0292566676913312
-0.0193929284864492	-0.0303369125837059
-0.0224004647590085	-0.0339197183133605
-0.0284672073304586	-0.0270735632271476
-0.0189146883787173	-0.033317798639025
-0.0315890359560166	-0.0211842154788638
-0.0216340292114747	-0.0301469223763489
-0.0212124290549182	-0.0283156964016609
-0.0255307600439279	-0.0272238399258913
-0.0218641818775145	-0.0239530566150063
-0.0310720979885238	-0.0264855047281847
-0.0199474927542242	-0.023249110669357
-0.0241001122130516	-0.0283217107099555
-0.0275048535670549	-0.0223177524071033
-0.0188836744111402	-0.0250420517776871
-0.0191263978555681	-0.0230501049355782
-0.0246886273840866	-0.0232699443635822
-0.0204296358248275	-0.0313952932020036
-0.0251569057936724	-0.0288991601414628
-0.0279012604919189	-0.029365552448818
-0.0268234910604364	-0.0241566540828873
-0.0228042546764494	-0.0255399070399371
-0.0182077314944658	-0.0272525602550803
-0.0204773462773622	-0.0256971300988966
-0.0223676644658622	-0.0264597620826898
-0.0254248592034193	-0.0308658623866196
-0.0218855658243118	-0.02025874565881
-0.0234200700138047	-0.0235146914482883
-0.020617068648508	-0.0254682026793647
-0.0276728623303309	-0.0272796049026928
-0.0186240652823063	-0.0211842154788553
-0.0206239055643833	-0.0273149497302341
-0.0292823169986345	-0.0250070483286951
-0.0204648132295397	-0.0306352118378179
-0.0244932382898043	-0.0329811608315854
-0.0204156586904473	-0.0234029446254932
-0.0223452751288488	-0.0240879759893377
-0.0252818533433267	-0.030284429768599
-0.0222296261880367	-0.0223516924192196
-0.0207730438538506	-0.0237440635753713
-0.0219900869710249	-0.0313731938299018
-0.0236221241681397	-0.0240521390307483
-0.0226181064630631	-0.024565506318403
-0.0268812024630088	-0.0194107179216096
-0.0223646696937426	-0.0227852821501033
-0.0221351297348643	-0.0201589266856475
-0.0379734828332161	-0.0224214288152833
-0.0263784714581668	-0.0250571963902515
-0.0198032188327775	-0.0277601969940801
-0.0202832386731817	-0.0257320073538839
-0.0253083915465748	-0.0273288303244308
-0.024136093146578	-0.032820864197295
-0.0296567914925861	-0.0235035999700516
-0.0193788394095093	-0.025181931180194
-0.0261860603587237	-0.0293565449375873
-0.0214038114607796	-0.0232606690516045
-0.0280246052177184	-0.0234106510249973
-0.0243252729753437	-0.023145374766535
-0.0236110726442589	-0.0245236589752413
-0.0221748708604475	-0.0344084237685251
-0.0255176521730963	-0.0254010341166974
-0.0194529864992208	-0.026816931234808
-0.0200282184165916	-0.026189389900486
-0.0207096342866915	-0.0258179176316581
-0.0242525681955937	-0.0229620358762109
-0.0253003892061001	-0.0237055230835553
-0.0241816213282131	-0.0261321555337371
-0.0246103339024072	-0.0328076283618481
-0.0203125738772472	-0.0306237376490525
-0.0205975551293092	-0.0291642889292969
-0.0258137720931416	-0.0264930845946331
-0.0251795021064969	-0.0279600376116106
-0.0220407005748663	-0.0275613859125948
-0.0201118980079937	-0.02603764822156
-0.0248203299923024	-0.0272292568837255
-0.0213948331630565	-0.0272519878870314
-0.0226404796582049	-0.0243402876623836
-0.0243531400323727	-0.0270679833409904
-0.0254151412970329	-0.0238234316833003
-0.0221964427447346	-0.037052804456581
-0.0190202546779727	-0.0246088239838373
-0.0224970975348836	-0.0292717133190707
-0.0298211397296125	-0.0264559007255227
-0.024881430698647	-0.0270535329670105
-0.019886987062404	-0.0232973425564075
-0.0197604315967302	-0.0216037712043773
-0.0213371168691289	-0.0238461294811234
-0.0252439453872706	-0.0275921576140369
-0.020513236971043	-0.0250746271788562
-0.0190132830803567	-0.028091609691211
-0.0296069132740192	-0.0327527368516774
-0.0259410026683072	-0.0279901019911022
-0.023073972759918	-0.0242626046642954
-0.022458203235808	-0.0229568998692539
-0.0184986161332455	-0.025334726092482
-0.0255922175374737	-0.0246987689146724
-0.0237970227454248	-0.0210514195922266
-0.0253109229084574	-0.0322314434366971
-0.0193792663492596	-0.0274863915847534
-0.0213334931365439	-0.0251494962396526
-0.017892229215154	-0.0200638131771145
-0.024234331376111	-0.0301393232883987
-0.0204205211715988	-0.0331879043220948
-0.0202409457638866	-0.0275551089750734
-0.0196549534650037	-0.0222272020800174
-0.0207300243505521	-0.0181398235158683
-0.020228984357888	-0.0331091687702231
-0.0242316183118906	-0.0325164912147119
-0.0220726379596785	-0.0280910369902717
-0.024198347992371	-0.0262329606248239
-0.0225040044897078	-0.02833044582134
-0.0207164919906018	-0.0226221001956151
-0.0271983293942025	-0.0386554352649821
-0.0275364010007926	-0.0226002774348559
-0.0248137588613561	-0.0237801783780704
-0.0201404160802697	-0.0351523263566036
-0.0277601969940825	-0.0286263252551473
-0.0207193408979212	-0.0210669498104563
-0.0222029612246198	-0.0230934382721202
-0.0229758950340494	-0.0216335608795183
-0.0199786516331269	-0.0216697654276155
-0.0199181446344977	-0.0230708949910875
-0.0200114179947395	-0.0253361142833393
-0.0196905186823758	-0.031481110856459
-0.0201049618146388	-0.0239339670014213
-0.0268856984905816	-0.0277843882608662
-0.0253897648040097	-0.0236672690949222
-0.0316164490688959	-0.0242063442222604
-0.0224573679061452	-0.0239027021862994
-0.0238509831445756	-0.0329856143401987
-0.0205370221687313	-0.0206664945824963
-0.0277434289829217	-0.0273209598680242
-0.0289168215991215	-0.0263965515353195
-0.0211899151466765	-0.0231376697838869
-0.0248217585029778	-0.0301056297017141
-0.0261613239424005	-0.0205630866380183
-0.0199840007772687	-0.0226269497428916
-0.0221139865170552	-0.0248811858008097
-0.0208322639060168	-0.024693198205975
-0.0218767474536109	-0.0273266838321639
-0.020814355180201	-0.0327594878817173
-0.0282377581440237	-0.0264019858173743
-0.0215202493665375	-0.0204414564764634
-0.018785515330294	-0.024066131044131
-0.0310389974735052	-0.0269669768259785
-0.0209283235931629	-0.0335395368665155
-0.0246930553676172	-0.0317871109998462
-0.027242094132959	-0.0221396517349898
-0.0281944132026903	-0.0256924131578272
-0.030360962723888	-0.024047713013961
-0.0218101735486097	-0.023599327944111
-0.0188872310249279	-0.0322958537703156
-0.0204356173473147	-0.0254858834349483
-0.0190270840307215	-0.0239579106382942
-0.0193546870262889	-0.0291426535441388
-0.0203795059447623	-0.0251386371273849
-0.0257814454698224	-0.0215107002493816
-0.0218483783261764	-0.025417284947247
-0.0197664103452413	-0.0230831653408407
-0.0215936514068503	-0.028086312215771
-0.020115640718607	-0.0230065894657338
-0.0196266279928816	-0.024245040889716
-0.0229963579160123	-0.0198808654514495
-0.0197290537410876	-0.031671235848506
-0.0262269754452253	-0.0303780684762857
-0.0208797434561882	-0.0265708877907114
-0.022907110082894	-0.0260207572491155
-0.0235273937422978	-0.0243749281208176
-0.0273475764935671	-0.0225676152267229
-0.0236699810980003	-0.0270656941632177
-0.0201021141202439	-0.0257237167824801
-0.0193962017260886	-0.0362410691797045
-0.0199333982604608	-0.0221929798142566
-0.0192696893036673	-0.0214658059936287
-0.0218854028978431	-0.0294572889637497
-0.021049852331804	-0.0219113899083946
-0.0240707610842976	-0.0243361871684274
-0.023766617377786	-0.0306651271164844
-0.020908093542637	-0.03057710420658
-0.0252476606087138	-0.0261867752903313
-0.0216850172218235	-0.0239255032043898
-0.0220070530235012	-0.0273020709478643
-0.0221132736008501	-0.024081408193262
-0.0213354475080085	-0.0264570448302596
-0.0231493699590078	-0.028422096080369
-0.0264702021002004	-0.0276269784770275
-0.0224517243503242	-0.0229316481010005
-0.0295223535672369	-0.023244544420411
-0.0273002106887648	-0.0253063297149126
-0.0190437307135529	-0.027081718484191
-0.0249921899785952	-0.024877328666402
-0.0239736149430996	-0.0257903285821566
[truncated: 8,001 more rows]
