# Supplementary material for: Minimisation of metabolic networks defines a new functional class of genes
Source: Nat Commun. 2024 Oct 31;15:9076. doi: 10.1038/s41467-024-52816-2 (PMC11528065; doi:10.1038/s41467-024-52816-2)
Supplement: Supplementary file 12 — Source Data [file 41467_2024_52816_MOESM12_ESM.zip › Source Data for the Figures 15 Sept/SI Fig 1 Source Data.xlsx]

## Sheet: SD Medium
1% threshold	10% threshold
315	297
315	297
315	297
315	297
316	297
316	298
316	298
316	298
316	298
316	298
316	298
317	298
317	298
317	298
317	298
317	298
317	298
317	299
317	299
317	299
318	299
318	299
318	299
318	299
318	299
318	299
318	299
318	299
318	299
318	299
318	300
318	300
318	300
318	300
318	300
318	300
318	301
318	301
318	301
318	301
318	301
318	301
318	301
319	301
319	301
319	301
319	301
319	301
319	301
319	301
319	301
319	301
319	301
319	301
319	301
319	301
319	301
319	302
319	302
319	302
319	302
319	302
320	302
320	302
320	302
320	302
320	302
320	302
320	302
320	302
320	302
320	302
320	302
320	302
320	302
320	302
320	302
320	302
320	302
320	302
320	302
320	302
320	302
320	302
320	302
320	302
320	302
320	302
320	303
320	303
320	303
320	303
320	303
320	303
320	303
320	303
321	303
321	303
321	303
321	303
321	303
321	303
321	303
321	303
321	303
321	303
321	303
321	303
321	303
321	303
321	303
321	303
321	303
321	303
321	303
321	303
321	303
321	303
321	304
321	304
321	304
321	304
321	304
321	304
321	304
321	304
321	304
321	304
321	304
321	304
321	304
321	304
321	304
321	304
321	304
321	304
321	304
322	304
322	304
322	304
322	304
322	304
322	304
322	304
322	304
322	304
322	304
322	304
322	305
322	305
322	305
322	305
322	305
322	305
322	305
322	305
322	305
322	305
322	305
322	305
322	305
322	305
322	305
322	305
322	305
322	305
322	305
322	305
322	305
322	305
322	306
322	306
322	306
322	306
322	306
322	306
322	306
322	306
322	306
322	306
322	306
323	306
323	306
323	306
323	306
323	306
323	306
323	306
323	306
323	306
323	306
323	306
323	306
323	306
323	306
323	306
323	306
323	306
323	306
323	306
323	306
323	306
323	306
323	306
323	306
323	306
323	307
323	307
323	307
323	307
323	307
323	307
323	307
323	307
323	307
323	307
323	307
323	307
323	307
323	307
323	307
323	307
323	307
323	307
323	307
323	307
323	307
323	307
323	308
323	308
323	308
323	308
323	308
323	308
323	308
323	308
323	308
323	308
323	308
323	308
323	308
324	308
324	308
324	308
324	308
324	308
324	309
324	309
324	309
324	309
324	309
324	309
324	309
324	309
324	309
324	309
324	309
324	309
324	309
324	309
324	309
324	309
324	309
324	309
324	309
324	309
324	309
324	309
324	309
324	309
324	309
324	309
324	309
324	309
324	309
324	310
324	310
324	310
324	310
324	310
324	310
324	310
324	310
324	310
324	310
324	310
324	310
324	310
324	310
324	310
324	310
324	310
324	310
324	310
324	310
324	310
325	310
325	310
325	310
325	310
325	310
325	310
325	310
325	311
325	311
325	311
325	311
325	311
325	311
325	311
325	311
325	311
325	311
325	311
325	311
325	311
325	311
325	311
325	311
325	311
325	312
325	312
325	312
325	312
325	312
325	312
325	312
325	312
325	312
325	312
325	312
325	312
325	312
325	312
325	312
325	312
325	312
325	312
325	312
325	313
325	313
325	313
325	313
325	313
325	313
325	313
325	313
325	313
325	313
325	313
325	313
325	313
325	313
325	313
325	313
325	314
325	314
325	314
325	314
325	314
325	314
325	314
325	314
325	314
325	314
325	314
325	314
325	314
325	314
325	314
325	314
325	314
325	314
325	314
325	314
325	314
325	314
325	314
325	314
325	314
325	315
325	315
325	315
325	315
325	315
325	315
325	315
325	315
325	315
326	315
326	315
326	315
326	315
326	315
326	315
326	315
326	315
326	315
326	315
326	315
326	315
326	315
326	316
326	316
326	316
326	316
326	316
326	316
326	316
326	316
326	316
326	316
326	316
326	316
326	316
326	316
326	316
326	316
326	316
326	316
326	316
326	316
326	316
326	316
326	316
326	316
326	316
326	316
326	316
326	317
326	317
326	317
326	317
326	317
326	317
326	317
326	317
326	317
326	317
326	317
326	317
326	317
326	317
326	317
326	318
326	318
326	318
326	318
326	318
326	318
326	318
326	318
326	318
326	318
327	318
327	318
327	318
327	318
327	318
327	318
327	318
327	318
327	318
327	318
327	318
327	319
327	319
327	319
327	319
327	319
327	319
327	319
327	319
327	319
327	319
327	319
327	319
327	319
327	319
327	319
327	319
327	319
327	319
327	319
327	319
327	319
327	319
327	319
327	319
327	320
327	320
327	320
327	320
327	320
327	320
327	320
327	320
327	320
327	320
327	320
327	320
327	320
327	320
327	320
327	320
327	320
327	320
327	320
327	320
328	320
328	320
328	320
328	320
328	320
328	320
328	320
328	321
328	321
328	321
328	321
328	321
328	321
328	321
328	321
328	321
328	321
328	321
328	321
328	321
328	321
328	321
328	321
328	321
328	321
328	321
328	321
328	321
328	321
328	321
328	321
328	321
328	321
328	321
328	322
328	322
328	322
328	322
328	322
328	322
328	322
328	322
328	322
328	322
328	322
328	322
328	322
328	322
328	322
328	322
328	322
328	322
328	322
328	322
329	322
329	322
329	322
329	322
329	322
329	322
329	322
329	322
329	322
329	323
329	323
329	323
329	323
329	323
329	323
329	323
329	323
329	323
329	323
329	323
329	323
329	323
329	323
329	323
329	323
329	323
329	323
329	323
329	323
329	323
329	323
329	323
329	323
329	323
329	323
329	323
329	323
330	324
330	324
330	324
330	324
330	324
330	324
330	324
330	324
330	324
330	324
330	324
330	324
330	324
330	324
330	324
330	324
330	324
330	324
330	325
330	325
330	325
330	325
330	325
330	325
330	325
330	325
330	325
330	325
330	325
330	325
330	325
330	325
330	325
330	325
330	325
330	325
330	325
330	325
331	325
331	325
331	325
331	325
331	325
331	326
331	326
331	326
331	326
331	326
331	326
331	326
331	326
331	326
331	326
331	326
331	326
331	326
331	326
331	326
331	326
331	327
331	327
331	327
331	327
331	327
331	327
331	327
331	327
331	327
331	327
331	327
331	327
331	327
332	327
332	327
332	327
332	328
332	328
332	328
332	328
332	328
332	328
332	328
332	328
332	328
332	328
332	328
332	328
332	328
332	328
332	328
332	328
332	328
332	328
332	328
332	328
332	328
332	328
332	329
333	329
333	329
333	329
333	329
333	329
333	329
333	329
333	329
333	329
333	330
333	330
333	330
333	330
333	330
333	330
333	330
333	330
333	330
333	330
333	330
333	330
333	330
333	330
333	330
333	330
333	330
333	331
334	331
334	331
334	331
334	331
334	331
334	331
334	331
334	331
334	331
334	331
334	332
334	332
334	332
334	332
334	332
334	332
335	332
335	333
335	333
335	333
335	333
335	333
335	333
335	333
335	333
335	333
335	333
335	334
335	334
335	334
335	335
335	335
335	335
335	335
336	335
336	335
336	336
336	336
336	336
336	336
336	336
336	336
336	336
336	337
336	337
337	338
337	338
337	339
337	339
338	339
338	339
338	339
338	340
338	340
339	341
339	342
340	342
341	342
341	343
342	343
342	343
344	344
	345
	346
	347
	350
	351

## Sheet: Minimal Medium
1% threshold	10% threshold
351	344
351	344
351	345
351	345
351	345
351	346
351	346
352	346
352	346
352	346
352	346
352	346
352	346
352	346
352	346
352	346
352	347
352	347
352	347
353	347
353	347
353	347
353	347
353	347
353	347
353	347
353	347
353	347
353	347
353	347
353	347
353	347
353	347
353	347
353	347
353	347
353	347
353	347
353	348
353	348
353	348
353	348
353	348
353	348
353	348
353	348
354	348
354	348
354	348
354	348
354	348
354	348
354	348
354	348
354	348
354	348
354	348
354	348
354	348
354	348
354	348
354	348
354	348
354	348
354	348
354	348
354	348
354	348
354	348
354	348
354	348
354	348
354	348
354	348
354	348
354	348
354	348
354	348
354	348
354	348
354	348
354	348
354	349
354	349
354	349
354	349
354	349
354	349
355	349
355	349
355	349
355	349
355	349
355	349
355	349
355	349
355	349
355	349
355	349
355	349
355	349
355	349
355	349
355	349
355	349
355	349
355	349
355	349
355	349
355	349
355	349
355	349
355	349
355	349
355	349
355	349
355	349
355	349
355	349
355	349
355	349
355	349
355	349
355	349
355	349
355	349
355	349
355	349
355	349
355	349
355	349
355	349
355	350
355	350
355	350
355	350
355	350
355	350
355	350
355	350
355	350
355	350
355	350
355	350
355	350
355	350
355	350
355	350
355	350
355	350
355	350
355	350
355	350
355	350
355	350
355	350
355	350
355	350
355	350
355	350
356	350
356	350
356	350
356	350
356	350
356	350
356	350
356	350
356	350
356	350
356	350
356	350
356	350
356	350
356	350
356	350
356	350
356	350
356	350
356	350
356	350
356	350
356	350
356	350
356	350
356	350
356	350
356	350
356	350
356	350
356	350
356	350
356	350
356	350
356	350
356	350
356	350
356	350
356	350
356	350
356	350
356	350
356	350
356	351
356	351
356	351
356	351
356	351
356	351
356	351
356	351
356	351
356	351
356	351
356	351
356	351
356	351
356	351
356	351
356	351
356	351
356	351
356	351
356	351
356	351
356	351
356	351
356	351
356	351
356	351
356	351
356	351
356	351
356	351
356	351
356	351
356	351
356	351
356	351
356	351
356	351
356	351
356	351
356	351
356	351
356	351
356	351
357	351
357	351
357	351
357	351
357	351
357	351
357	351
357	351
357	351
357	351
357	351
357	351
357	351
357	351
357	351
357	351
357	351
357	351
357	351
357	351
357	351
357	351
357	351
357	351
357	351
357	352
357	352
357	352
357	352
357	352
357	352
357	352
357	352
357	352
357	352
357	352
357	352
357	352
357	352
357	352
357	352
357	352
357	352
357	352
357	352
357	352
357	352
357	352
357	352
357	352
357	352
357	352
357	352
357	352
357	352
357	352
357	352
357	352
357	352
357	352
357	352
357	352
357	352
357	352
357	352
357	352
357	352
357	352
357	352
357	352
357	352
357	352
357	352
357	352
357	352
357	352
357	352
357	352
357	352
357	352
357	352
357	352
357	352
357	352
357	352
357	352
357	352
357	352
357	352
357	352
357	352
357	352
357	352
357	352
357	352
357	352
357	353
357	353
357	353
357	353
357	353
357	353
357	353
358	353
358	353
358	353
358	353
358	353
358	353
358	353
358	353
358	353
358	353
358	353
358	353
358	353
358	353
358	353
358	353
358	353
358	353
358	353
358	353
358	353
358	353
358	353
358	353
358	353
358	353
358	353
358	353
358	353
358	353
358	353
358	353
358	353
358	353
358	353
358	353
358	353
358	353
358	353
358	353
358	353
358	353
358	354
358	354
358	354
358	354
358	354
358	354
358	354
358	354
358	354
358	354
358	354
358	354
358	354
358	354
358	354
358	354
358	354
358	354
358	354
358	354
358	354
358	354
358	354
358	354
358	354
358	354
358	354
358	354
358	354
358	354
358	354
358	354
358	354
358	354
358	354
358	354
358	354
358	354
359	354
359	354
359	354
359	354
359	354
359	354
359	354
359	354
359	354
359	354
359	354
359	354
359	354
359	354
359	354
359	354
359	354
359	354
359	354
359	354
359	354
359	354
359	355
359	355
359	355
359	355
359	355
359	355
359	355
359	355
359	355
359	355
359	355
359	355
359	355
359	355
359	355
359	355
359	355
359	355
359	355
359	355
359	355
359	355
359	355
359	355
359	355
359	355
359	355
359	355
359	355
359	355
359	355
359	355
359	355
359	355
359	355
359	355
359	355
359	355
359	355
359	355
359	355
359	355
359	355
359	355
359	355
359	355
359	356
359	356
359	356
359	356
359	356
359	356
359	356
359	356
359	356
359	356
359	356
359	356
359	356
359	356
359	356
359	356
359	356
359	356
359	356
359	356
359	356
359	356
359	356
360	356
360	356
360	356
360	356
360	356
360	356
360	356
360	356
360	356
360	356
360	356
360	356
360	356
360	356
360	356
360	356
360	356
360	356
360	356
360	356
360	356
360	356
360	356
360	356
360	356
360	356
360	356
360	356
360	356
360	356
360	356
360	356
360	356
360	356
360	356
360	356
360	356
360	356
360	356
360	356
360	356
360	356
360	356
360	356
360	356
360	357
360	357
360	357
360	357
360	357
360	357
360	357
360	357
360	357
360	357
360	357
360	357
360	357
360	357
360	357
360	357
360	357
360	357
360	357
360	357
360	357
360	357
360	357
360	357
360	357
360	357
360	357
360	357
360	357
360	357
360	357
360	357
360	357
360	357
360	357
360	357
360	357
360	357
360	357
360	357
360	357
360	357
360	357
360	357
360	357
360	357
360	357
361	357
361	357
361	357
361	357
361	358
361	358
361	358
361	358
361	358
361	358
361	358
361	358
361	358
361	358
361	358
361	358
361	358
361	358
361	358
361	358
361	358
361	358
361	358
361	358
361	358
361	358
361	358
361	358
361	358
361	358
361	358
361	358
361	358
361	358
361	358
361	358
361	358
361	358
361	358
361	358
361	358
361	358
361	358
361	358
361	358
361	359
361	359
361	359
361	359
361	359
361	359
361	359
361	359
361	359
361	359
361	359
361	359
361	359
361	359
361	359
361	359
361	359
362	359
362	359
362	359
362	359
362	359
362	359
362	359
362	359
362	359
362	359
362	359
362	360
362	360
362	360
362	360
362	360
362	360
362	360
362	360
362	360
362	360
362	360
362	360
362	360
362	360
362	360
362	360
362	360
362	360
362	360
362	360
362	360
362	360
362	360
362	360
362	360
362	360
362	360
362	360
362	360
363	361
363	361
363	361
363	361
363	361
363	361
363	361
363	361
363	361
363	361
363	361
363	361
363	361
363	361
363	361
363	361
363	361
363	361
363	361
363	361
364	361
364	362
364	362
364	362
364	362
364	362
364	362
364	362
365	362
365	362
365	363
365	363
365	363
365	363
365	363
365	363
366	363
366	363
366	363
366	363
372	363
	363
	363
	364
	364
	364
	364
	364
	364
	364
	364
	364
	364
	364
	364
	364
	365
	365
	365
	365
	365
	365
	366
	366
	366
	366
	366
	367
	367
	367
	367
	367
	369
	369
	370
	371

## Sheet: YPD Medium
1% threshold	10% threshold
299	283
299	284
299	285
299	285
299	285
299	286
300	286
300	286
300	286
300	286
300	287
300	287
300	287
300	287
301	287
301	287
301	287
301	287
301	287
301	287
301	287
301	288
301	288
301	288
301	288
301	288
301	288
301	288
301	288
301	288
301	288
301	288
301	288
301	288
301	288
301	288
301	288
301	288
301	289
301	289
301	289
301	289
301	289
301	289
301	289
301	289
301	289
301	289
301	289
301	289
301	289
301	289
301	289
301	289
301	289
301	289
301	289
302	289
302	289
302	289
302	289
302	289
302	289
302	289
302	289
302	289
302	290
302	290
302	290
302	290
302	290
302	290
302	290
302	290
302	290
302	290
302	290
302	290
302	290
302	290
302	290
302	290
302	290
302	290
302	290
302	290
302	290
302	290
302	290
302	290
302	290
302	290
302	290
302	290
302	290
302	291
302	291
302	291
302	291
302	291
302	291
302	291
302	291
302	291
302	291
302	291
302	291
302	291
303	291
303	291
303	291
303	291
303	291
303	291
303	291
303	291
303	291
303	291
303	291
303	291
303	291
303	291
303	291
303	291
303	291
303	291
303	291
303	291
303	291
303	291
303	291
303	291
303	291
303	291
303	291
303	291
303	291
303	291
303	291
303	292
303	292
303	292
303	292
303	292
303	292
303	292
303	292
303	292
303	292
303	292
303	292
303	292
303	292
303	292
303	292
303	292
303	292
303	292
303	292
303	292
303	292
303	292
303	292
303	292
303	292
303	292
303	292
303	292
303	292
303	292
303	292
303	292
303	292
303	292
303	292
303	292
303	292
303	292
303	292
303	292
304	292
304	292
304	292
304	292
304	292
304	292
304	292
304	292
304	292
304	292
304	292
304	292
304	292
304	292
304	292
304	292
304	292
304	292
304	292
304	293
304	293
304	293
304	293
304	293
304	293
304	293
304	293
304	293
304	293
304	293
304	293
304	293
304	293
304	293
304	293
304	293
304	293
304	293
304	293
304	293
304	293
304	293
304	293
304	293
304	293
304	293
304	293
304	293
304	293
304	293
304	293
304	293
304	293
304	293
304	293
304	293
304	293
304	293
304	293
304	293
304	293
304	293
304	293
304	293
304	293
304	293
305	293
305	293
305	293
305	293
305	293
305	294
305	294
305	294
305	294
305	294
305	294
305	294
305	294
305	294
305	294
305	294
305	294
305	294
305	294
305	294
305	294
305	294
305	294
305	294
305	294
305	294
305	294
305	294
305	294
305	294
305	294
305	294
305	294
305	294
305	294
305	294
305	294
305	294
305	294
305	294
305	294
305	294
305	294
305	294
305	294
305	294
305	294
305	294
305	294
305	294
305	294
305	294
305	294
305	294
305	294
305	294
305	294
305	294
305	295
305	295
305	295
305	295
305	295
305	295
305	295
305	295
305	295
305	295
305	295
305	295
305	295
305	295
305	295
305	295
305	295
305	295
305	295
305	295
305	295
305	295
305	295
305	295
305	295
305	295
305	295
305	295
305	295
305	295
305	295
305	295
305	295
305	295
305	295
305	295
305	295
305	295
305	295
305	295
305	295
305	295
305	295
306	295
306	295
306	295
306	295
306	295
306	295
306	295
306	295
306	295
306	295
306	295
306	295
306	295
306	295
306	296
306	296
306	296
306	296
306	296
306	296
306	296
306	296
306	296
306	296
306	296
306	296
306	296
306	296
306	296
306	296
306	296
306	296
306	296
306	296
306	296
306	296
306	296
306	296
306	296
306	296
306	296
306	296
306	296
306	296
306	296
306	296
306	296
306	296
306	296
306	296
306	296
306	296
306	296
306	296
306	296
306	296
306	296
306	296
306	296
306	296
306	296
306	296
306	296
306	296
306	296
306	296
306	296
306	296
306	296
306	296
306	296
306	297
306	297
306	297
306	297
306	297
306	297
306	297
306	297
306	297
306	297
306	297
307	297
307	297
307	297
307	297
307	297
307	297
307	297
307	297
307	297
307	297
307	297
307	297
307	297
307	297
307	297
307	297
307	297
307	297
307	297
307	297
307	297
307	297
307	297
307	297
307	297
307	297
307	297
307	297
307	297
307	297
307	297
307	297
307	297
307	297
307	297
307	297
307	297
307	297
307	297
307	297
307	297
307	297
307	297
307	297
307	297
307	297
307	297
307	297
307	297
307	297
307	297
307	297
307	297
307	297
307	298
307	298
307	298
307	298
307	298
307	298
307	298
307	298
308	298
308	298
308	298
308	298
308	298
308	298
308	298
308	298
308	298
308	298
308	298
308	298
308	298
308	298
308	298
308	298
308	298
308	298
308	298
308	298
308	298
308	298
308	298
308	298
308	298
308	298
308	298
308	298
308	298
308	298
308	298
308	298
308	298
308	298
308	298
308	298
308	298
308	298
308	298
308	298
308	298
308	298
308	298
308	298
308	298
308	298
308	298
308	298
308	298
308	298
308	298
308	298
308	298
308	298
308	298
308	298
308	298
308	299
309	299
309	299
309	299
309	299
309	299
309	299
309	299
309	299
309	299
309	299
309	299
309	299
309	299
309	299
309	299
309	299
309	299
309	299
309	299
309	299
309	299
309	299
309	299
309	299
309	299
309	299
309	299
309	299
309	299
309	299
309	299
309	299
309	299
309	299
309	299
309	299
309	299
309	299
309	299
309	299
309	299
309	299
309	299
309	299
309	299
309	299
309	300
309	300
309	300
309	300
309	300
309	300
309	300
309	300
309	300
309	300
309	300
310	300
310	300
310	300
310	300
310	300
310	300
310	300
310	300
310	300
310	300
310	300
310	300
310	300
310	300
310	300
310	300
310	300
310	300
310	300
310	300
310	300
310	300
310	300
310	300
310	300
310	300
310	300
310	300
310	300
310	300
310	300
310	300
310	301
310	301
310	301
310	301
310	301
310	301
310	301
310	301
310	301
310	301
310	301
310	301
310	301
310	301
310	301
310	301
311	301
311	301
311	301
311	301
311	301
311	301
311	301
311	301
311	301
311	301
311	301
311	301
311	301
311	301
311	301
311	301
311	301
311	301
311	301
311	301
311	301
311	301
311	301
311	302
311	302
311	302
311	302
311	302
311	302
311	302
311	302
311	302
311	302
311	302
311	302
311	302
312	302
312	302
312	302
312	302
312	302
312	302
312	302
312	302
312	302
312	302
312	302
312	302
312	302
312	302
312	303
312	303
312	303
312	303
313	303
313	303
313	303
313	303
313	303
313	303
313	303
313	303
313	303
313	304
313	304
313	304
313	304
313	304
313	304
314	304
314	304
314	304
314	304
314	304
314	304
314	305
314	305
314	305
314	305
314	305
314	305
314	305
315	305
315	305
315	305
315	305
315	305
315	305
315	305
315	306
315	306
315	306
315	306
315	306
315	306
315	306
315	306
316	306
316	306
316	306
316	306
316	306
316	306
316	306
316	307
317	307
317	307
317	308
317	308
317	308
318	308
318	308
318	308
318	308
318	308
319	309
321	309
322	309
	309
	309
	309
	309
	309
	309
	310
	310
	310
	310
	310
	310
	311
	311
	311
	312
	312
	312
	312
	312
	312
	314
	314
	314
	314
	318
	325

## Sheet: SD Anaerobic Medium
1% threshold	10% threshold
221	221
221	221
221	221
221	221
221	221
221	221
222	221
222	221
222	221
222	221
222	221
222	221
222	221
222	221
222	221
222	221
222	221
222	221
222	221
222	221
222	221
222	221
222	221
222	222
222	222
222	222
222	222
222	222
222	222
222	222
222	222
222	222
222	222
222	222
222	222
222	222
222	222
223	222
223	222
223	222
223	222
223	222
223	222
223	222
223	222
223	222
223	222
223	222
223	222
223	222
223	222
223	222
223	222
223	222
223	222
223	222
223	222
223	222
223	222
223	222
223	222
223	222
223	222
223	222
223	222
223	222
223	222
223	222
223	222
223	222
223	222
223	222
223	222
223	222
223	222
223	222
223	223
223	223
223	223
223	223
223	223
223	223
223	223
223	223
223	223
223	223
223	223
223	223
223	223
223	223
223	223
223	223
223	223
224	223
224	223
224	223
224	223
224	223
224	223
224	223
224	223
224	223
224	223
224	223
224	223
224	223
224	223
224	223
224	223
224	223
224	223
224	223
224	223
224	223
224	223
224	223
224	223
224	223
224	223
224	223
224	223
224	223
224	223
224	223
224	223
224	223
224	223
224	223
224	223
224	223
224	223
224	223
224	223
224	223
224	223
224	223
224	223
224	223
224	223
224	223
224	223
224	224
224	224
224	224
224	224
224	224
224	224
224	224
224	224
224	224
224	224
224	224
224	224
224	224
224	224
224	224
224	224
224	224
225	224
225	224
225	224
225	224
225	224
225	224
225	224
225	224
225	224
225	224
225	224
225	224
225	224
225	224
225	224
225	224
225	224
225	224
225	224
225	224
225	224
225	224
225	224
225	224
225	224
225	224
225	224
225	224
225	224
225	224
225	224
225	224
225	224
225	224
225	224
225	224
225	224
225	224
225	224
225	224
225	224
225	224
225	224
225	224
225	224
225	224
225	224
225	224
225	224
225	224
225	224
225	224
225	224
225	224
225	224
225	224
225	225
225	225
225	225
225	225
226	225
226	225
226	225
226	225
226	225
226	225
226	225
226	225
226	225
226	225
226	225
226	225
226	225
226	225
226	225
226	225
226	225
226	225
226	225
226	225
226	225
226	225
226	225
226	225
226	225
226	225
226	225
226	225
226	225
226	225
226	225
226	225
226	225
226	225
226	225
226	225
226	225
226	225
226	225
226	225
226	225
226	225
226	225
226	225
226	225
226	225
226	225
226	226
226	226
226	226
226	226
227	226
227	226
227	226
227	226
227	226
227	226
227	226
227	226
227	226
227	226
227	226
227	226
227	226
227	226
227	226
227	226
227	226
227	226
227	226
227	226
227	226
227	226
227	226
227	226
227	226
227	226
227	226
227	226
227	226
227	226
227	226
227	226
227	226
227	226
227	226
227	226
227	226
227	226
227	226
227	226
227	226
227	226
227	226
227	226
227	226
227	226
227	226
227	226
227	226
227	226
227	226
227	226
227	226
227	226
228	226
228	227
228	227
228	227
228	227
228	227
228	227
228	227
228	227
228	227
228	227
228	227
228	227
228	227
228	227
228	227
228	227
228	227
228	227
228	227
228	227
228	227
228	227
228	227
228	227
228	227
228	227
228	227
228	227
228	227
228	227
228	227
228	227
228	227
228	227
228	227
228	227
228	227
228	227
228	227
228	227
228	227
228	227
228	227
228	227
228	227
228	227
228	227
228	228
228	228
228	228
228	228
228	228
228	228
228	228
228	228
229	228
229	228
229	228
229	228
229	228
229	228
229	228
229	228
229	228
229	228
229	228
229	228
229	228
229	228
229	228
229	228
229	228
229	228
229	228
229	228
229	228
229	228
229	228
229	228
229	228
229	228
229	228
229	228
229	228
229	228
229	228
229	228
229	228
229	228
229	228
229	228
229	228
229	228
229	228
229	228
230	228
230	228
230	228
230	228
230	229
230	229
230	229
230	229
230	229
230	229
230	229
230	229
230	229
230	229
230	229
230	229
230	229
230	229
230	229
230	229
230	229
230	229
230	229
230	229
230	229
230	229
230	229
230	229
230	229
230	229
230	229
230	229
230	229
230	229
230	229
230	229
230	229
230	229
230	229
230	229
230	229
230	229
230	229
230	229
230	229
230	229
230	229
230	229
230	229
231	229
231	229
231	229
231	229
231	230
231	230
231	230
231	230
231	230
231	230
231	230
231	230
231	230
231	230
231	230
231	230
231	230
231	230
231	230
231	230
231	230
231	230
231	230
231	230
231	230
231	230
231	230
231	230
231	230
231	230
231	230
231	230
231	230
231	230
231	230
231	230
231	230
231	230
231	230
231	230
232	230
232	230
232	230
232	230
232	230
232	230
232	230
232	230
232	230
232	230
232	231
232	231
232	231
232	231
232	231
232	231
232	231
232	231
232	231
232	231
232	231
232	231
232	231
232	231
232	231
232	231
232	231
232	231
232	231
232	231
232	231
232	231
232	231
232	231
232	231
232	231
232	231
232	231
232	231
232	231
232	231
233	231
233	231
233	231
233	231
233	231
233	231
233	231
233	232
233	232
233	232
233	232
233	232
233	232
233	232
233	232
233	232
233	232
233	232
233	232
233	232
233	232
233	232
233	232
233	232
233	232
233	232
233	232
233	232
233	232
233	232
233	232
233	232
233	232
233	232
233	232
233	232
233	232
233	232
233	232
233	232
233	232
234	232
234	232
234	232
234	233
234	233
234	233
234	233
234	233
234	233
234	233
234	233
234	233
234	233
234	233
234	233
234	233
234	233
234	233
234	233
234	233
234	233
235	233
235	233
235	233
235	233
235	233
235	233
235	233
235	233
235	233
235	233
235	233
235	233
235	233
235	233
235	233
235	233
235	233
235	233
236	234
236	234
236	234
236	234
236	234
236	234
236	234
236	234
236	234
236	234
236	234
236	234
236	234
236	234
236	234
236	234
236	234
236	234
236	234
236	234
236	234
236	235
236	235
237	235
237	235
237	235
237	235
237	235
237	235
237	235
237	235
237	235
237	235
237	235
237	235
237	235
237	235
237	235
237	235
237	235
237	235
237	236
238	236
238	236
238	236
238	236
238	236
238	236
238	236
238	236
238	236
238	236
238	236
238	236
239	236
239	236
239	236
239	236
239	236
239	236
239	237
239	237
239	237
239	237
239	237
239	237
240	237
240	237
240	237
240	237
240	237
240	237
240	237
240	238
240	238
240	238
240	238
240	238
240	238
240	238
240	238
240	239
240	239
240	239
241	239
241	239
241	239
241	239
241	239
241	239
241	239
241	239
242	239
242	239
242	239
242	239
242	240
242	240
242	240
242	240
242	240
243	240
243	240
243	240
243	241
243	241
243	241
244	241
244	241
244	241
245	241
245	241
245	242
245	242
245	242
245	242
245	242
246	243
246	243
246	243
246	243
246	243
248	243
248	243
248	244
248	244
248	244
249	244
249	245
251	245
251	245
252	246
252	246
252	246
253	246
254	248
254	248
257	248
258	249
259	249
262	249
263	250
263	251
266	252
	254
	256
	257
	262
	265

## Sheet: Minimal Anaerobic Medium
1% threshold	10% threshold
308	301
308	302
308	302
308	302
308	302
308	302
308	302
308	302
308	302
308	302
308	302
308	302
308	302
309	302
309	302
309	303
309	303
309	303
309	303
309	303
309	303
309	303
309	303
309	303
309	303
309	303
309	303
309	303
309	303
309	303
309	303
309	303
309	303
309	303
309	303
309	303
309	303
309	303
309	303
309	303
309	303
309	303
309	303
309	303
309	303
310	303
310	303
310	304
310	304
310	304
310	304
310	304
310	304
310	304
310	304
310	304
310	304
310	304
310	304
310	304
310	304
310	304
310	304
310	304
310	304
310	304
310	304
310	304
310	304
310	304
310	304
310	304
310	304
310	304
310	304
310	304
310	304
310	304
310	304
310	304
310	304
310	304
310	304
310	304
310	304
310	304
310	304
310	304
310	304
310	304
310	304
310	304
310	304
310	304
310	304
310	304
310	304
310	304
310	304
310	304
310	304
310	304
310	305
310	305
310	305
310	305
310	305
310	305
310	305
310	305
310	305
310	305
310	305
310	305
310	305
310	305
310	305
310	305
310	305
310	305
310	305
310	305
310	305
310	305
310	305
310	305
310	305
310	305
310	305
310	305
310	305
310	305
310	305
310	305
311	305
311	305
311	305
311	305
311	305
311	305
311	305
311	305
311	305
311	305
311	305
311	305
311	305
311	305
311	305
311	305
311	305
311	305
311	305
311	305
311	305
311	305
311	305
311	305
311	305
311	305
311	305
311	305
311	305
311	305
311	305
311	305
311	305
311	305
311	305
311	305
311	305
311	305
311	305
311	305
311	305
311	305
311	305
311	305
311	305
311	305
311	305
311	305
311	305
311	305
311	305
311	305
311	305
311	305
311	305
311	305
311	305
311	305
311	305
311	305
311	305
311	306
311	306
311	306
311	306
311	306
311	306
311	306
311	306
311	306
311	306
311	306
311	306
311	306
311	306
311	306
311	306
311	306
311	306
311	306
311	306
311	306
311	306
311	306
311	306
311	306
311	306
311	306
311	306
311	306
311	306
311	306
311	306
311	306
312	306
312	306
312	306
312	306
312	306
312	306
312	306
312	306
312	306
312	306
312	306
312	306
312	306
312	306
312	306
312	306
312	306
312	306
312	306
312	306
312	306
312	306
312	306
312	306
312	306
312	306
312	306
312	306
312	306
312	306
312	306
312	306
312	306
312	306
312	306
312	306
312	306
312	306
312	306
312	306
312	306
312	306
312	306
312	306
312	306
312	306
312	307
312	307
312	307
312	307
312	307
312	307
312	307
312	307
312	307
312	307
312	307
312	307
312	307
312	307
312	307
312	307
312	307
312	307
312	307
312	307
312	307
312	307
312	307
312	307
312	307
312	307
312	307
312	307
312	307
312	307
312	307
312	307
312	307
312	307
312	307
312	307
312	307
312	307
312	307
312	307
312	307
312	307
312	307
312	307
312	307
312	307
312	307
312	307
312	307
312	307
312	307
312	307
312	307
312	307
312	307
312	307
312	307
312	307
312	307
312	307
312	307
312	307
312	307
312	307
312	307
312	307
312	307
312	307
312	307
313	307
313	307
313	307
313	307
313	307
313	307
313	307
313	307
313	307
313	307
313	307
313	307
313	307
313	307
313	307
313	307
313	307
313	308
313	308
313	308
313	308
313	308
313	308
313	308
313	308
313	308
313	308
313	308
313	308
313	308
313	308
313	308
313	308
313	308
313	308
313	308
313	308
313	308
313	308
313	308
313	308
313	308
313	308
313	308
313	308
313	308
313	308
313	308
313	308
313	308
313	308
313	308
313	308
313	308
313	308
313	308
313	308
313	308
313	308
313	308
313	308
313	308
313	308
313	308
313	308
313	308
313	308
313	308
313	308
313	308
313	308
313	308
313	308
313	308
313	308
313	308
313	308
313	308
313	308
313	308
313	308
313	308
313	308
313	308
313	308
313	308
313	308
313	308
313	308
313	308
313	308
313	308
313	308
313	308
313	308
313	308
313	308
313	308
313	308
313	308
313	308
313	308
313	308
313	308
314	308
314	308
314	309
314	309
314	309
314	309
314	309
314	309
314	309
314	309
314	309
314	309
314	309
314	309
314	309
314	309
314	309
314	309
314	309
314	309
314	309
314	309
314	309
314	309
314	309
314	309
314	309
314	309
314	309
314	309
314	309
314	309
314	309
314	309
314	309
314	309
314	309
314	309
314	309
314	309
314	309
314	309
314	309
314	309
314	309
314	309
314	309
314	309
314	309
314	309
314	309
314	309
314	309
314	309
314	309
314	309
314	309
314	309
314	309
314	309
314	309
314	309
314	309
314	309
314	309
314	309
314	309
314	309
314	309
314	309
314	309
314	309
314	309
314	309
314	309
314	310
314	310
314	310
314	310
314	310
314	310
314	310
314	310
314	310
314	310
314	310
314	310
314	310
314	310
314	310
314	310
315	310
315	310
315	310
315	310
315	310
315	310
315	310
315	310
315	310
315	310
315	310
315	310
315	310
315	310
315	310
315	310
315	310
315	310
315	310
315	310
315	310
315	310
315	310
315	310
315	310
315	310
315	310
315	310
315	310
315	310
315	310
315	310
315	310
315	310
315	310
315	310
315	310
315	310
315	310
315	310
315	310
315	310
315	310
315	310
315	310
315	310
315	310
315	310
315	310
315	310
315	310
315	310
315	310
315	310
315	310
315	311
316	311
316	311
316	311
316	311
316	311
316	311
316	311
316	311
316	311
316	311
316	311
316	311
316	311
316	311
316	311
316	311
316	311
316	311
316	311
316	311
316	311
316	311
316	311
316	311
316	311
316	311
316	311
316	311
316	311
316	311
316	311
316	311
316	311
316	311
316	311
316	311
316	311
317	311
317	311
317	311
317	312
317	312
317	312
317	312
317	312
317	312
317	312
317	312
317	312
317	312
317	312
317	312
317	312
317	312
317	312
317	312
317	312
317	312
317	312
317	312
317	312
317	312
317	312
317	312
317	312
317	312
317	312
317	312
317	312
317	312
317	312
317	312
317	312
317	312
317	312
317	312
317	312
317	312
317	312
317	312
317	312
317	312
317	312
317	312
317	312
317	313
317	313
317	313
318	313
318	313
318	313
318	313
318	313
318	313
318	313
318	313
318	313
318	313
318	313
318	313
318	313
318	313
318	313
318	313
318	313
318	313
318	313
318	313
318	313
318	313
318	313
318	313
318	313
318	313
318	313
319	313
319	313
319	313
319	314
319	314
319	314
319	314
319	314
319	314
319	314
319	314
319	314
319	314
319	314
319	314
319	314
319	314
319	314
320	314
320	314
320	314
320	314
320	314
320	314
320	314
320	314
320	314
320	314
320	314
320	314
320	314
320	314
320	314
320	315
320	315
321	315
321	315
321	315
321	315
321	315
321	315
321	315
321	315
321	315
321	316
321	316
322	316
322	316
322	316
323	316
324	316
324	316
324	316
324	316
325	316
325	316
326	317
326	317
327	317
327	317
	317
	317
	317
	317
	318
	318
	318
	318
	318
	318
	318
	319
	319
	319
	319
	320
	321
	321
	321
	321
	321
	322
	322
	322
	323
	323
	325
	325
	325
	329
	333
	333

## Sheet: YPD Anaerobic Medium
1% threshold	10% threshold
224	224
224	224
224	224
224	224
224	224
224	224
224	224
224	224
225	224
225	224
225	224
225	224
225	224
225	224
225	225
225	225
225	225
225	225
225	225
225	225
225	225
225	225
225	225
225	225
225	225
225	225
225	225
225	225
225	225
225	225
225	225
225	225
225	225
225	225
226	225
226	225
226	225
226	225
226	225
226	225
226	225
226	225
226	225
226	225
226	225
226	225
226	226
226	226
226	226
226	226
226	226
226	226
226	226
226	226
226	226
226	226
226	226
226	226
226	226
227	226
227	226
227	226
227	226
227	226
227	226
227	226
227	226
227	226
227	226
227	226
227	226
227	226
227	226
227	226
227	226
227	226
227	226
227	226
227	226
227	226
227	226
227	226
227	226
227	226
227	226
227	226
227	226
227	226
227	226
227	227
227	227
227	227
227	227
227	227
227	227
227	227
227	227
228	227
228	227
228	227
228	227
228	227
228	227
228	227
228	227
228	227
228	227
228	227
228	227
228	227
228	227
228	227
228	227
228	227
228	227
228	227
228	227
228	227
228	227
228	227
228	227
228	227
228	227
228	227
228	227
228	227
228	227
228	227
228	228
228	228
228	228
228	228
228	228
228	228
228	228
228	228
228	228
228	228
228	228
228	228
228	228
228	228
228	228
229	228
229	228
229	228
229	228
229	228
229	228
229	228
229	228
229	228
229	228
229	228
229	228
229	228
229	228
229	228
229	228
229	228
229	228
229	228
229	228
229	228
229	228
229	229
229	229
229	229
229	229
229	229
229	229
229	229
229	229
229	229
229	229
229	229
229	229
229	229
229	229
229	229
229	229
229	229
229	229
229	229
229	229
229	229
229	229
229	229
229	229
229	229
229	229
229	229
229	229
229	229
229	229
229	229
230	229
230	229
230	229
230	229
230	229
230	229
230	229
230	229
230	229
230	229
230	229
230	229
230	229
230	229
230	229
230	229
230	229
230	229
230	229
230	229
230	229
230	229
230	229
230	229
230	229
230	230
230	230
230	230
230	230
230	230
230	230
230	230
230	230
230	230
230	230
230	230
230	230
230	230
230	230
230	230
230	230
230	230
230	230
230	230
230	230
230	230
230	230
230	230
230	230
230	230
230	230
230	230
230	230
230	230
230	230
230	230
230	230
230	230
230	230
230	230
230	230
230	230
231	230
231	230
231	230
231	230
231	230
231	230
231	230
231	230
231	230
231	230
231	230
231	230
231	230
231	230
231	230
231	230
231	230
231	230
231	230
231	230
231	231
231	231
231	231
231	231
231	231
231	231
231	231
231	231
231	231
231	231
231	231
231	231
231	231
231	231
231	231
231	231
231	231
231	231
231	231
231	231
231	231
231	231
231	231
231	231
231	231
231	231
231	231
231	231
231	231
231	231
231	231
231	231
231	231
231	231
231	231
231	231
232	231
232	231
232	231
232	231
232	231
232	231
232	231
232	231
232	231
232	231
232	231
232	231
232	231
232	231
232	231
232	231
232	231
232	231
232	231
232	231
232	231
232	231
232	231
232	231
232	231
232	231
232	232
232	232
232	232
232	232
232	232
232	232
232	232
232	232
232	232
232	232
232	232
232	232
232	232
232	232
232	232
232	232
232	232
232	232
232	232
232	232
233	232
233	232
233	232
233	232
233	232
233	232
233	232
233	232
233	232
233	232
233	232
233	232
233	232
233	232
233	232
233	232
233	232
233	232
233	232
233	232
233	232
233	232
233	232
233	232
233	232
233	232
233	232
233	232
233	232
233	232
233	232
233	232
233	232
233	232
233	232
233	232
233	233
233	233
233	233
233	233
233	233
233	233
233	233
233	233
233	233
233	233
233	233
233	233
233	233
233	233
233	233
233	233
234	233
234	233
234	233
234	233
234	233
234	233
234	233
234	233
234	233
234	233
234	233
234	233
234	233
234	233
234	233
234	233
234	233
234	233
234	233
234	233
234	233
234	233
234	233
234	233
234	233
234	233
234	233
234	233
234	233
234	233
234	233
234	234
234	234
234	234
234	234
234	234
234	234
234	234
234	234
234	234
235	234
235	234
235	234
235	234
235	234
235	234
235	234
235	234
235	234
235	234
235	234
235	234
235	234
235	234
235	234
235	234
235	234
235	234
235	234
235	234
235	234
235	234
235	234
235	234
235	234
235	234
235	234
235	234
235	234
235	234
235	234
235	234
235	234
235	234
236	234
236	234
236	234
236	234
236	234
236	234
236	234
236	234
236	235
236	235
236	235
236	235
236	235
236	235
236	235
236	235
236	235
236	235
236	235
236	235
236	235
236	235
236	235
236	235
236	235
236	235
236	235
236	235
236	235
236	235
236	235
236	235
236	235
236	235
236	235
236	235
236	235
236	235
236	235
236	235
236	235
236	235
236	235
236	235
236	235
236	235
236	235
236	235
236	235
236	235
236	235
237	235
237	235
237	235
237	235
237	235
237	235
237	235
237	235
237	235
237	235
237	235
237	235
237	235
237	235
237	236
237	236
237	236
237	236
237	236
237	236
237	236
237	236
237	236
237	236
237	236
237	236
237	236
237	236
237	236
237	236
237	236
237	236
237	236
237	236
237	236
237	236
237	236
237	236
237	236
237	236
237	236
237	236
238	236
238	236
238	236
238	236
238	236
238	236
238	236
238	236
238	236
238	236
238	237
238	237
238	237
238	237
238	237
238	237
238	237
238	237
238	237
238	237
238	237
238	237
238	237
238	237
238	237
238	237
238	237
238	237
238	237
238	237
238	237
238	237
238	237
238	237
238	237
238	237
239	237
239	238
239	238
239	238
239	238
239	238
239	238
239	238
239	238
239	238
239	238
239	238
239	238
239	238
239	238
239	238
239	238
239	238
239	238
239	238
239	238
239	238
239	238
239	238
239	238
239	238
240	238
240	238
240	238
240	239
240	239
240	239
240	239
240	239
240	239
240	239
240	239
240	239
240	239
240	239
240	239
240	239
240	239
240	239
240	239
240	239
240	240
240	240
240	240
240	240
240	240
240	240
240	240
241	240
241	240
241	240
241	240
241	240
241	240
241	240
241	240
241	240
241	240
241	240
241	240
241	240
241	240
241	240
241	240
241	240
241	240
241	240
241	241
241	241
241	241
241	241
242	241
242	241
242	241
242	241
242	241
242	241
242	241
242	241
242	241
242	241
242	241
242	241
242	241
242	242
242	242
242	242
242	242
243	242
243	242
243	242
243	242
243	242
243	242
243	242
243	242
243	243
243	243
244	243
244	243
244	243
244	243
244	243
244	243
244	243
244	244
244	244
244	244
244	244
244	244
244	244
245	244
245	245
245	245
245	245
245	245
245	245
245	245
245	245
245	245
245	245
245	245
246	245
246	245
246	245
246	246
246	246
246	246
246	246
246	246
246	246
247	246
247	247
247	247
247	247
247	247
248	247
248	247
248	247
248	248
248	248
248	248
248	248
248	248
248	249
248	249
248	249
248	249
248	250
249	250
249	250
249	250
249	250
249	250
249	251
250	251
250	251
250	252
251	252
251	252
251	252
251	253
251	253
252	254
252	255
252	255
252	257
252	257
252	258
252	275
253	276
253
253
254
254
254
256
259
265
