# Supplementary material for: Minimisation of metabolic networks defines a new functional class of genes
Source: Nat Commun. 2024 Oct 31;15:9076. doi: 10.1038/s41467-024-52816-2 (PMC11528065; doi:10.1038/s41467-024-52816-2)
Supplement: Supplementary file 12 — Source Data [file 41467_2024_52816_MOESM12_ESM.zip › Source Data for the Figures 15 Sept/Fig 3 Source Data Source File.xlsx]

## Sheet: Sheet6
Gene symbol	Category (based on aerobic conditions)	No of Genetic Interactions (GIs) (Costanzo et al., 2016)	No of highly confident Protein-protein interactions (PIs) (Batada et al., 2006)	Singletons/Paralogs (singletons designated with value=1, genes that have paralogues are designated with value=2) (Homology cutoff 1e-5)
YJL026W	Essential	55	5	2
YDL166C	Essential	63	1	1
YHR042W	Essential	67	3	2
YGR147C	Essential	71	0	1
YDR353W	Essential	71	1	2
YDL055C	Essential	71	2	2
YOR176W	Essential	74	1	1
YDR050C	Essential	79	1	1
YGR175C	Essential	81	1	1
YPR113W	Essential	91	0	1
YER023W	Essential	93	1	1
YGR267C	Essential	94	0	1
YKL165C	Essential	96	0	2
YBR192W	Essential	98	0	2
YDL205C	Essential	114	0	1
YDR487C	Essential	115	0	1
YLL018C	Essential	115	0	2
YEL058W	Essential	121	1	1
YDL004W	Essential	133	2	1
YBR243C	Essential	134	0	1
YNL247W	Essential	142	0	1
YJL167W	Essential	160	0	1
YGR094W	Essential	248	2	2
YDR367W	Essential	262	0	1
YNL036W	Essential	269	0	1
YLR355C	Essential	276	1	1
YDL141W	Essential	285	0	1
YDL045C	Essential	295	0	1
YPL160W	Essential	302	2	1
YIL083C	Essential	311	0	1
YOR074C	Essential	315	0	1
YDR208W	Essential	315	0	2
YFL017C	Essential	320	3	1
YGL169W	Essential	329	0	1
YPL028W	Essential	329	0	2
YDR373W	Essential	334	1	2
YMR301C	Essential	338	0	2
YOL066C	Essential	344	0	2
YCR012W	Essential	346	8	1
YOR168W	Essential	353	0	2
YAL038W	Essential	357	3	2
YDR236C	Essential	359	0	1
YGL055W	Essential	359	0	1
YJL091C	Essential	366	0	1
YMR220W	Essential	369	0	1
YBR153W	Essential	371	0	1
YBR196C	Essential	371	2	1
YGR185C	Essential	380	1	1
YBL076C	Essential	381	3	2
YBR256C	Essential	382	0	1
YOR143C	Essential	383	0	1
YGL047W	Essential	396	0	1
YGR216C	Essential	397	0	1
YBR252W	Essential	403	0	1
YGR046W	Essential	409	0	1
YJR013W	Essential	412	0	1
YHR128W	Essential	413	2	2
YMR013C	Essential	420	0	1
YPR033C	Essential	422	0	2
YGL040C	Essential	424	0	1
YGR264C	Essential	430	3	2
YDR454C	Essential	431	0	1
YDR047W	Essential	433	0	1
YLR305C	Essential	436	2	2
YJR016C	Essential	441	0	1
YBR265W	Essential	441	1	2
YOR149C	Essential	447	0	1
YCL052C	Essential	447	1	1
YOR335C	Essential	451	0	1
YBR038W	Essential	460	1	2
YHR068W	Essential	465	1	1
YOR095C	Essential	466	0	1
YOR278W	Essential	467	0	1
YBR110W	Essential	470	0	1
YLR060W	Essential	470	1	1
YFL022C	Essential	473	1	1
YGL245W	Essential	483	5	2
YJL005W	Essential	485	9	2
YPR035W	Essential	489	2	1
YBR004C	Essential	495	0	1
YFL045C	Essential	500	1	1
YGL065C	Essential	500	0	2
YLR100W	Essential	516	4	1
YHR074W	Essential	518	1	1
YBR070C	Essential	528	0	1
YNL038W	Essential	528	0	1
YGL001C	Essential	533	2	2
YDR044W	Essential	534	1	1
YMR298W	Essential	537	1	1
YDR376W	Essential	539	0	1
YPL117C	Essential	543	0	1
YKL004W	Essential	554	0	2
YKL104C	Essential	560	0	2
YNR043W	Essential	575	1	1
YHR020W	Essential	576	4	1
YHR019C	Essential	586	1	2
YHR190W	Essential	595	0	1
YPR183W	Essential	607	1	2
YBR029C	Essential	613	2	1
YCL017C	Essential	613	2	1
YDR037W	Essential	632	3	2
YKL035W	Essential	643	0	2
YGL008C	Essential	664	0	2
YHR007C	Essential	665	1	2
YGR060W	Essential	674	3	2
YJL097W	Essential	695	1	1
YDR302W	Essential	703	0	1
YGL022W	Essential	703	9	1
YDR341C	Essential	707	0	2
YDL015C	Essential	716	1	1
YDR531W	Essential	718	0	1
YOR236W	Essential	720	0	1
YER003C	Essential	726	0	1
YBR011C	Essential	744	7	2
YGR277C	Essential	745	0	1
YBR002C	Essential	763	0	2
YGL225W	Essential	769	0	2
YNL267W	Essential	780	2	2
YGL142C	Essential	783	1	2
YMR208W	Essential	787	0	1
YJR057W	Essential	811	0	1
YDR437W	Essential	819	0	1
YIL078W	Essential	822	0	2
YDR196C	Essential	838	1	1
YPL076W	Essential	856	0	1
YNR016C	Essential	862	3	2
YML126C	Essential	879	6	1
YML125C	Essential	888	0	2
YKL024C	Essential	892	0	2
YDR062W	Essential	902	13	2
YDL103C	Essential	906	0	1
YMR296C	Essential	975	1	2
YGR065C	Essential	993	0	2
YDR232W	Essential	1020	0	2
YHR072W	Essential	1063	1	1
YLR153C	Essential	1064	0	2
YOL097C	Essential	1173	1	1
YLL031C	Essential	1572	0	2
YPL231W	Essential	1625	2	1
YMR281W	Essential	Not_Available	0	1
YNL256W	Essential	Not_Available	0	1
YPL175W	Essential	Not_Available	0	1
YPL252C	Essential	Not_Available	0	1
YDL120W	Essential	Not_Available	1	1
YER043C	Essential	Not_Available	1	1
YLR359W	Essential	Not_Available	1	1
YKL182W	Essential	Not_Available	2	1
YKL060C	Essential	Not_Available	4	1
YMR113W	Essential	Not_Available	0	2
YGR191W	Essential	Not_Available	1	2
YKL141W	Essential	Not_Available	1	2
YMR108W	Essential	Not_Available	1	2
YBL030C	Essential	Not_Available	2	2
YDR023W	Essential	Not_Available	2	2
YKL019W	Essential	Not_Available	2	2
YKL152C	Essential	Not_Available	3	2
YKL088W	Essential	Not_Available	6	2
YFR033C	NED	53	0	1
YPL078C	NED	86	7	1
YAL044C	NED	118	0	1
YGR204W	NED	159	2	2
YLR058C	NED	204	1	2
YBR263W	NED	220	1	2
YKL067W	NED	226	3	1
YMR189W	NED	235	0	1
YKL029C	NED	246	2	1
YBL045C	NED	258	3	2
YDR127W	NED	260	10	1
YKR067W	NED	274	2	2
YPR160W	NED	280	0	1
YML081C-A	NED	284	0	1
YDR074W	NED	323	4	2
YPR191W	NED	330	3	2
YDR529C	NED	334	1	1
YGL148W	NED	340	0	1
YBR126C	NED	350	16	2
YBR039W	NED	373	3	1
YDL067C	NED	380	3	1
YLR295C	NED	412	0	1
YDR019C	NED	415	0	1
YEL024W	NED	418	2	1
YPR060C	NED	431	0	1
YDR298C	NED	449	5	1
YOR065W	NED	456	0	1
YJR121W	NED	471	11	2
YPL172C	NED	476	0	1
YPL262W	NED	498	0	1
YMR267W	NED	498	1	2
YGR183C	NED	500	0	1
YKL016C	NED	526	1	1
YFL018C	NED	653	5	2
YJL166W	NED	657	0	1
YER014W	NED	Not_Available	0	1
YER026C	NED	Not_Available	0	1
YHR001W-A	NED	Not_Available	0	1
YPL271W	NED	Not_Available	0	1
YDR377W	NED	Not_Available	1	1
Q0080	NED	Not_Available	2	1
Q0085	NED	Not_Available	2	1
Q0275	NED	Not_Available	2	1
Q0130	NED	Not_Available	3	1
Q0250	NED	Not_Available	4	1
Q0105	NED	Not_Available	0	2
YMR205C	NED	Not_Available	2	2
Q0045	NED	Not_Available	4	2
YBL099W	NED	Not_Available	11	2
YFL060C	Non-NED	1	0	2
YER183C	Non-NED	4	0	1
YBR293W	Non-NED	4	0	2
YGR124W	Non-NED	4	0	2
YLR258W	Non-NED	4	8	2
YDR284C	Non-NED	5	0	2
YLL048C	Non-NED	5	0	2
YCR036W	Non-NED	6	0	2
YHR043C	Non-NED	6	0	2
YDR403W	Non-NED	7	0	1
YML120C	Non-NED	8	0	2
YNL274C	Non-NED	8	0	2
YMR313C	Non-NED	9	0	2
YMR261C	Non-NED	9	3	2
YBR069C	Non-NED	9	8	2
YPR184W	Non-NED	10	1	1
YPL265W	Non-NED	10	0	2
YMR241W	Non-NED	12	0	2
YDL080C	Non-NED	12	3	2
YDR305C	Non-NED	13	0	2
YER152C	Non-NED	13	0	2
YPR118W	Non-NED	15	1	1
YPR192W	Non-NED	16	0	2
YOR283W	Non-NED	17	0	2
YPL212C	Non-NED	21	4	2
YKL085W	Non-NED	22	0	2
YBL068W	Non-NED	23	1	2
YBR003W	Non-NED	24	1	1
YDR297W	Non-NED	24	0	2
YGL104C	Non-NED	26	0	2
YNR060W	Non-NED	26	0	2
YDR502C	Non-NED	27	2	2
YOR316C	Non-NED	28	0	2
YIL099W	Non-NED	32	0	1
YIR031C	Non-NED	36	1	2
YLR284C	Non-NED	36	1	2
YCR011C	Non-NED	37	0	2
YFL055W	Non-NED	38	0	2
YKR080W	Non-NED	40	0	2
YLR354C	Non-NED	40	0	2
YBR229C	Non-NED	41	2	1
YCR105W	Non-NED	41	0	2
YMR322C	Non-NED	41	0	2
YJR048W	Non-NED	42	0	2
YJR110W	Non-NED	43	0	1
YKL216W	Non-NED	44	0	1
YDR380W	Non-NED	44	0	2
YBR299W	Non-NED	45	0	2
YDR516C	Non-NED	46	1	2
YOR384W	Non-NED	47	0	2
YCR098C	Non-NED	48	0	2
YGL253W	Non-NED	48	2	2
YDR503C	Non-NED	49	0	2
YHL036W	Non-NED	49	0	2
YKR066C	Non-NED	50	1	1
YJR001W	Non-NED	50	0	2
YKR043C	Non-NED	50	0	2
YLR351C	Non-NED	50	0	2
YBR294W	Non-NED	51	0	2
YLR438W	Non-NED	51	0	2
YNR056C	Non-NED	51	0	2
YOR011W	Non-NED	51	0	2
YDR481C	Non-NED	52	0	1
YHR109W	Non-NED	52	0	1
YBR241C	Non-NED	52	0	2
YKL026C	Non-NED	52	0	2
YML042W	Non-NED	52	0	2
YPL088W	Non-NED	53	0	2
YOR270C	Non-NED	53	12	2
YML004C	Non-NED	54	0	1
YBR199W	Non-NED	55	0	2
YFL053W	Non-NED	55	0	2
YKL140W	Non-NED	55	0	2
YPR156C	Non-NED	55	0	2
YGR010W	Non-NED	55	1	2
YLL012W	Non-NED	56	0	2
YNR058W	Non-NED	56	0	2
YPR026W	Non-NED	57	0	1
YLL061W	Non-NED	57	0	2
YIL074C	Non-NED	57	1	2
YDR036C	Non-NED	58	16	1
YCL069W	Non-NED	58	0	2
YFL054C	Non-NED	58	0	2
YLR307W	Non-NED	58	0	2
YMR008C	Non-NED	58	0	2
YNR067C	Non-NED	59	0	2
YLR240W	Non-NED	59	3	2
YMR058W	Non-NED	60	0	2
YCL047C	Non-NED	61	0	1
YIL010W	Non-NED	61	0	1
YAR035W	Non-NED	61	0	2
YCR083W	Non-NED	61	0	2
YBR001C	Non-NED	61	1	2
YER053C	Non-NED	62	0	2
YGR019W	Non-NED	62	0	2
YPR003C	Non-NED	63	0	2
YPR006C	Non-NED	63	0	2
YGL156W	Non-NED	65	2	1
YCR005C	Non-NED	65	0	2
YPL015C	Non-NED	65	0	2
YOL077W-A	Non-NED	66	0	1
YCL040W	Non-NED	68	1	2
YFL030W	Non-NED	69	0	1
YNR057C	Non-NED	69	0	1
YGR177C	Non-NED	69	0	2
YMR041C	Non-NED	69	0	2
YDR371W	Non-NED	70	0	1
YNL029C	Non-NED	70	0	2
YMR251W	Non-NED	70	1	2
YOR071C	Non-NED	71	0	2
YDR001C	Non-NED	71	4	2
YDR345C	Non-NED	72	0	2
YBR296C	Non-NED	73	0	1
YDR098C	Non-NED	73	2	2
YHR096C	Non-NED	74	0	2
YDR135C	Non-NED	74	1	2
YDL095W	Non-NED	75	1	2
YML054C	Non-NED	75	2	2
YOR334W	Non-NED	76	0	2
YER065C	Non-NED	76	1	2
YLL001W	Non-NED	76	1	2
YIL013C	Non-NED	78	0	2
YKR009C	Non-NED	79	0	2
YER015W	Non-NED	80	0	2
YJL216C	Non-NED	80	0	2
YFR030W	Non-NED	80	2	2
YAL022C	Non-NED	81	0	1
YJR010W	Non-NED	81	0	1
YLR303W	Non-NED	81	0	2
YGL234W	Non-NED	82	1	1
YML106W	Non-NED	82	0	2
YMR246W	Non-NED	83	1	2
YPR167C	Non-NED	84	2	1
YHL012W	Non-NED	84	0	2
YJL130C	Non-NED	84	1	2
YDR352W	Non-NED	85	0	2
YCL038C	Non-NED	86	0	1
YGR096W	Non-NED	86	0	2
YNL277W	Non-NED	87	0	1
YMR110C	Non-NED	87	0	2
YDR261C	Non-NED	89	0	2
YHR137W	Non-NED	89	0	2
YER091C	Non-NED	91	0	1
YGL037C	Non-NED	92	0	1
YMR306W	Non-NED	93	0	2
YPR021C	Non-NED	93	0	2
YGL067W	Non-NED	94	0	1
YNL101W	Non-NED	94	1	2
YPL132W	Non-NED	95	0	1
YBR176W	Non-NED	96	0	1
YER087W	Non-NED	96	0	2
YER042W	Non-NED	98	0	1
YBL091C	Non-NED	100	0	1
YHR104W	Non-NED	100	0	2
YLR209C	Non-NED	100	0	2
YOL136C	Non-NED	110	0	2
YNL003C	Non-NED	114	0	2
YPL206C	Non-NED	116	0	1
YLR286C	Non-NED	117	0	1
YER056C	Non-NED	119	0	2
YCL035C	Non-NED	125	0	2
YMR243C	Non-NED	127	1	2
YMR256C	Non-NED	128	0	1
YLL041C	Non-NED	128	2	1
YHR011W	Non-NED	133	1	2
YIL111W	Non-NED	134	0	2
YAL039C	Non-NED	136	0	2
YMR293C	Non-NED	136	1	2
YKL184W	Non-NED	138	0	1
YHR039C-A	Non-NED	142	5	1
YER141W	Non-NED	143	0	1
YGL196W	Non-NED	144	0	1
YLR342W	Non-NED	144	15	2
YJL214W	Non-NED	149	0	2
YCR010C	Non-NED	150	0	2
YGR260W	Non-NED	151	0	2
YNR073C	Non-NED	151	0	2
YMR271C	Non-NED	152	0	2
YJR024C	Non-NED	156	0	1
YMR289W	Non-NED	157	0	1
YKL120W	Non-NED	157	0	2
YMR101C	Non-NED	157	0	2
YDR256C	Non-NED	158	0	2
YIR028W	Non-NED	160	0	2
YJR149W	Non-NED	162	0	1
YPL053C	Non-NED	163	0	2
YOR136W	Non-NED	163	4	2
YJR051W	Non-NED	164	0	2
YMR056C	Non-NED	165	0	2
YJR069C	Non-NED	168	0	1
YLR081W	Non-NED	168	0	2
YIL006W	Non-NED	169	0	2
YBR042C	Non-NED	171	0	2
YLR109W	Non-NED	175	2	1
YGL077C	Non-NED	175	0	2
YPL134C	Non-NED	175	0	2
YOR155C	Non-NED	176	0	1
YHR013C	Non-NED	176	7	1
YPL110C	Non-NED	176	0	2
YHR106W	Non-NED	176	1	2
YGR194C	Non-NED	177	1	1
YIL066C	Non-NED	177	1	2
YDR408C	Non-NED	178	0	1
YLR151C	Non-NED	178	0	1
YDR497C	Non-NED	179	0	2
YCL050C	Non-NED	182	0	2
YDL078C	Non-NED	182	0	2
YHR044C	Non-NED	182	0	2
YIL160C	Non-NED	182	2	2
YBR213W	Non-NED	183	1	1
YHR046C	Non-NED	183	0	2
YJR152W	Non-NED	183	0	2
YGR143W	Non-NED	183	1	2
YLR164W	Non-NED	186	0	2
YPR121W	Non-NED	186	0	2
YPL092W	Non-NED	187	0	1
YOL165C	Non-NED	187	0	2
YOR190W	Non-NED	187	0	2
YBR249C	Non-NED	188	0	2
YLR020C	Non-NED	188	0	2
YKL132C	Non-NED	189	0	2
YLR092W	Non-NED	189	0	2
YMR170C	Non-NED	189	0	2
YDR009W	Non-NED	189	1	2
YKR039W	Non-NED	189	1	2
YDR440W	Non-NED	190	2	1
YLR285W	Non-NED	190	3	1
YDR294C	Non-NED	190	0	2
YLL028W	Non-NED	190	0	2
YEL004W	Non-NED	191	0	1
YOR226C	Non-NED	191	0	2
YIL053W	Non-NED	191	2	2
YLR446W	Non-NED	192	0	1
YDR533C	Non-NED	192	1	2
YLR299W	Non-NED	195	0	1
YLR099C	Non-NED	195	0	2
YLR214W	Non-NED	195	0	2
YNL045W	Non-NED	195	1	2
YFR015C	Non-NED	195	2	2
YDR058C	Non-NED	196	0	1
YDR248C	Non-NED	196	0	1
YOR192C	Non-NED	196	0	2
YJL153C	Non-NED	197	0	1
YDR242W	Non-NED	197	0	2
YNL142W	Non-NED	197	0	2
YKL215C	Non-NED	198	0	1
YKL218C	Non-NED	198	0	2
YFR044C	Non-NED	198	1	2
YJR009C	Non-NED	198	2	2
YJR078W	Non-NED	200	0	1
YLR070C	Non-NED	200	0	2
YBR208C	Non-NED	200	1	2
YBR295W	Non-NED	200	1	2
YOR381W	Non-NED	201	0	2
YPL258C	Non-NED	201	0	2
YML035C	Non-NED	201	1	2
YER062C	Non-NED	201	2	2
YKL103C	Non-NED	201	2	2
YBR018C	Non-NED	202	0	1
YOR251C	Non-NED	202	0	1
YMR105C	Non-NED	202	0	2
YOL065C	Non-NED	202	0	2
YBR020W	Non-NED	202	1	2
YDL178W	Non-NED	202	1	2
YJR103W	Non-NED	202	1	2
YML100W	Non-NED	202	3	2
YLR143W	Non-NED	203	0	2
YLL057C	Non-NED	204	0	1
YMR169C	Non-NED	204	0	2
YDL219W	Non-NED	205	1	1
YDR387C	Non-NED	205	0	2
YGR087C	Non-NED	205	0	2
YDR428C	Non-NED	206	0	1
YNL316C	Non-NED	206	0	1
YKL211C	Non-NED	206	1	2
YOR180C	Non-NED	206	2	2
YOR142W	Non-NED	207	1	1
YDL236W	Non-NED	208	0	1
YDR456W	Non-NED	208	1	1
YGL224C	Non-NED	208	0	2
YMR318C	Non-NED	208	0	2
YNR012W	Non-NED	208	2	2
YPL273W	Non-NED	209	0	2
YHL016C	Non-NED	210	0	1
YEL017C-A	Non-NED	210	0	2
YGR289C	Non-NED	210	0	2
YDR322C-A	Non-NED	211	1	1
YBR147W	Non-NED	211	0	2
YJL212C	Non-NED	211	0	2
YDR035W	Non-NED	212	0	2
YBR111C	Non-NED	213	0	1
YBR235W	Non-NED	213	0	1
YPR062W	Non-NED	213	0	1
YGR256W	Non-NED	213	0	2
YJR155W	Non-NED	213	0	2
YOL152W	Non-NED	213	0	2
YIR029W	Non-NED	214	0	1
YLR142W	Non-NED	214	0	1
YNL129W	Non-NED	214	0	1
YJR137C	Non-NED	214	1	1
YER170W	Non-NED	214	0	2
YML075C	Non-NED	214	2	2
YMR054W	Non-NED	214	6	2
YIR032C	Non-NED	215	1	1
YHR123W	Non-NED	215	0	2
YIL043C	Non-NED	215	0	2
YDL215C	Non-NED	216	0	1
YMR020W	Non-NED	216	0	1
YDR368W	Non-NED	216	0	2
YOL033W	Non-NED	216	0	2
YOR120W	Non-NED	216	0	2
YPR128C	Non-NED	216	0	2
YER081W	Non-NED	216	1	2
YDR452W	Non-NED	217	0	1
YJR133W	Non-NED	217	0	2
YKL146W	Non-NED	217	0	2
YMR210W	Non-NED	217	0	2
YNL130C	Non-NED	217	0	2
YOL059W	Non-NED	217	0	2
YDR270W	Non-NED	217	1	2
YJL137C	Non-NED	217	2	2
YIR027C	Non-NED	218	0	1
YGR180C	Non-NED	218	3	2
YLR043C	Non-NED	218	3	2
YBR145W	Non-NED	219	0	2
YJL155C	Non-NED	219	1	2
YDL238C	Non-NED	220	0	1
YDR402C	Non-NED	220	0	1
YLR231C	Non-NED	220	0	1
YBL042C	Non-NED	220	0	2
YMR226C	Non-NED	220	0	2
YPR081C	Non-NED	220	0	2
YMR250W	Non-NED	220	1	2
YEL038W	Non-NED	221	0	1
YIL023C	Non-NED	221	0	1
YGR088W	Non-NED	221	0	2
YGR254W	Non-NED	221	3	2
YIL155C	Non-NED	222	0	1
YBR132C	Non-NED	222	0	2
YCR048W	Non-NED	222	0	2
YLR328W	Non-NED	222	1	2
YMR009W	Non-NED	223	0	1
YEL006W	Non-NED	223	0	2
YLR237W	Non-NED	223	0	2
YOR171C	Non-NED	223	0	2
YML123C	Non-NED	224	0	2
YBR084W	Non-NED	224	14	2
YOR128C	Non-NED	225	0	1
YDR508C	Non-NED	225	0	2
YLR450W	Non-NED	225	1	2
YER174C	Non-NED	225	2	2
YNL191W	Non-NED	226	1	1
YEL047C	Non-NED	226	0	2
YGR043C	Non-NED	226	0	2
YLR047C	Non-NED	226	0	2
YPL274W	Non-NED	226	0	2
YPL147W	Non-NED	226	1	2
YBR068C	Non-NED	227	0	2
YDR226W	Non-NED	227	0	2
YFL058W	Non-NED	227	0	2
YHR063C	Non-NED	227	0	2
YGR170W	Non-NED	227	2	2
YLR345W	Non-NED	227	3	2
YBR244W	Non-NED	228	0	2
YDL245C	Non-NED	229	0	2
YAL061W	Non-NED	229	1	2
YKL188C	Non-NED	229	1	2
YER163C	Non-NED	230	0	1
YGR032W	Non-NED	230	0	2
YHR215W	Non-NED	230	0	2
YLL051C	Non-NED	230	1	2
YLR134W	Non-NED	230	1	2
YLR304C	Non-NED	230	1	2
YPL023C	Non-NED	230	1	2
YBR218C	Non-NED	231	0	2
YOL020W	Non-NED	231	0	2
YPL087W	Non-NED	231	0	2
YKL008C	Non-NED	231	1	2
YKL150W	Non-NED	232	0	2
YML070W	Non-NED	232	0	2
YLR180W	Non-NED	233	17	2
YNR001C	Non-NED	234	0	2
YPL189W	Non-NED	234	0	2
YGL202W	Non-NED	235	0	2
YLR432W	Non-NED	235	4	2
YPL097W	Non-NED	236	0	1
YPL111W	Non-NED	236	2	1
YBR019C	Non-NED	236	0	2
YCL064C	Non-NED	236	0	2
YGR012W	Non-NED	236	0	2
YLR174W	Non-NED	236	0	2
YMR162C	Non-NED	236	0	2
YFL011W	Non-NED	236	1	2
YOL049W	Non-NED	237	0	1
YCR068W	Non-NED	238	0	1
YBR298C	Non-NED	238	0	2
YGL006W	Non-NED	238	0	2
YHR162W	Non-NED	238	0	2
YBR022W	Non-NED	239	0	1
YJR040W	Non-NED	239	0	1
YGR202C	Non-NED	239	1	2
YPL244C	Non-NED	240	0	1
YLR138W	Non-NED	240	2	1
YBR149W	Non-NED	240	0	2
YJL134W	Non-NED	240	0	2
YOR321W	Non-NED	240	0	2
YBR205W	Non-NED	240	1	2
YMR319C	Non-NED	241	0	1
YDL085W	Non-NED	241	0	2
YKR058W	Non-NED	241	0	2
YOR374W	Non-NED	241	0	2
YAL023C	Non-NED	241	1	2
YDL182W	Non-NED	242	0	2
YER175C	Non-NED	242	0	2
YNR019W	Non-NED	242	0	2
YDR400W	Non-NED	243	0	1
YGR121C	Non-NED	243	0	2
YJL198W	Non-NED	243	0	2
YNR027W	Non-NED	243	0	2
YDR538W	Non-NED	244	0	1
YJL068C	Non-NED	244	0	1
YDR072C	Non-NED	244	0	2
YJL052W	Non-NED	245	0	2
YCR107W	Non-NED	246	0	2
YDR513W	Non-NED	246	0	2
YJL219W	Non-NED	246	0	2
YKR089C	Non-NED	246	1	2
YJL060W	Non-NED	246	2	2
YKL001C	Non-NED	247	1	1
YBR046C	Non-NED	247	0	2
YDL210W	Non-NED	247	0	2
YHR094C	Non-NED	247	0	2
YOR222W	Non-NED	247	0	2
YOR388C	Non-NED	247	1	2
YIR038C	Non-NED	248	1	1
YJL129C	Non-NED	248	0	2
YLL058W	Non-NED	248	0	2
YOL011W	Non-NED	248	0	2
YBL039C	Non-NED	248	19	2
YDR051C	Non-NED	249	0	1
YBR183W	Non-NED	249	0	2
YER060W	Non-NED	249	0	2
YNR030W	Non-NED	250	0	1
YER060W-A	Non-NED	250	0	2
YOL151W	Non-NED	250	0	2
YOR391C	Non-NED	250	0	2
YDR020C	Non-NED	250	1	2
YFR047C	Non-NED	251	0	1
YBR041W	Non-NED	251	2	1
YBR180W	Non-NED	251	0	2
YCL025C	Non-NED	251	0	2
YDR453C	Non-NED	251	0	2
YDR536W	Non-NED	251	0	2
YGR138C	Non-NED	251	0	2
YJR077C	Non-NED	251	4	2
YMR303C	Non-NED	252	0	2
YBL064C	Non-NED	252	1	2
YLR146C	Non-NED	252	1	2
YJL126W	Non-NED	253	0	2
YOR081C	Non-NED	254	1	2
YKR069W	Non-NED	255	0	1
YOR126C	Non-NED	255	0	1
YOR161C	Non-NED	255	0	1
YDL171C	Non-NED	255	2	1
YGR061C	Non-NED	256	0	1
YML059C	Non-NED	256	2	1
YDR287W	Non-NED	256	0	2
YMR300C	Non-NED	256	2	2
YHR216W	Non-NED	256	3	2
YNL292W	Non-NED	257	0	1
YDL093W	Non-NED	257	0	2
YKL106W	Non-NED	257	0	2
YKL094W	Non-NED	258	0	1
YDL174C	Non-NED	258	0	2
YGR287C	Non-NED	258	0	2
YGR292W	Non-NED	258	0	2
YDR354W	Non-NED	259	0	1
YDR191W	Non-NED	260	0	2
YOR286W	Non-NED	260	0	2
YFR053C	Non-NED	261	0	2
YOR040W	Non-NED	261	0	2
YDR539W	Non-NED	262	0	1
YGL248W	Non-NED	262	0	1
YLL060C	Non-NED	262	0	1
YDR040C	Non-NED	262	0	2
YHR037W	Non-NED	262	0	2
YLR348C	Non-NED	262	0	2
YOL103W	Non-NED	262	0	2
YOR163W	Non-NED	263	0	1
YDR071C	Non-NED	263	3	1
YJR095W	Non-NED	263	0	2
YLR133W	Non-NED	263	0	2
YOL157C	Non-NED	263	0	2
YLR011W	Non-NED	264	0	1
YNL333W	Non-NED	264	4	2
YPR139C	Non-NED	266	0	1
YGR244C	Non-NED	266	1	1
YMR099C	Non-NED	266	2	1
YKR053C	Non-NED	266	0	2
YOR100C	Non-NED	266	0	2
YGR255C	Non-NED	267	0	1
YGL125W	Non-NED	267	1	2
YDR105C	Non-NED	268	0	1
YGL080W	Non-NED	268	0	2
YBL015W	Non-NED	269	0	1
YIL162W	Non-NED	269	0	1
YAL054C	Non-NED	269	0	2
YER024W	Non-NED	269	0	2
YOR393W	Non-NED	269	0	2
YCR053W	Non-NED	270	0	1
YDL168W	Non-NED	270	0	2
YKL148C	Non-NED	270	2	2
YLR028C	Non-NED	270	3	2
YLR158C	Non-NED	271	0	2
YMR145C	Non-NED	271	0	2
YPR001W	Non-NED	271	0	2
YLL018C-A	Non-NED	272	0	1
YOR209C	Non-NED	272	0	1
YOR245C	Non-NED	272	0	1
YIL124W	Non-NED	272	0	2
YLR157C	Non-NED	272	0	2
YGL184C	Non-NED	273	0	2
YKL087C	Non-NED	273	1	2
YPR145W	Non-NED	273	1	2
YKL069W	Non-NED	274	0	1
YNR033W	Non-NED	274	0	2
YNL104C	Non-NED	274	1	2
YOL068C	Non-NED	274	8	2
YJL221C	Non-NED	275	0	2
YMR006C	Non-NED	275	0	2
YML022W	Non-NED	275	1	2
YLR300W	Non-NED	276	0	2
YOL075C	Non-NED	276	0	2
YLR044C	Non-NED	276	12	2
YCL009C	Non-NED	277	2	1
YNL009W	Non-NED	277	0	2
YGL256W	Non-NED	278	0	1
YPL060W	Non-NED	278	0	2
YNL325C	Non-NED	280	1	2
YBL098W	Non-NED	281	0	1
YIL145C	Non-NED	281	0	1
YBR006W	Non-NED	281	0	2
YDR111C	Non-NED	281	0	2
YOR054C	Non-NED	281	2	2
YOR221C	Non-NED	282	0	1
YOR184W	Non-NED	282	1	1
YKL127W	Non-NED	282	0	2
YMR015C	Non-NED	282	0	2
YLL015W	Non-NED	283	0	2
YER099C	Non-NED	283	2	2
YLR057W	Non-NED	284	0	1
YLR017W	Non-NED	284	0	2
YMR084W	Non-NED	284	0	2
YLR260W	Non-NED	286	0	2
YNL318C	Non-NED	287	0	2
YOR099W	Non-NED	287	0	2
YBR034C	Non-NED	288	3	1
YJR143C	Non-NED	288	0	2
YMR120C	Non-NED	288	1	2
YDL022W	Non-NED	290	0	2
YER119C	Non-NED	290	0	2
YDL243C	Non-NED	291	0	2
YGL062W	Non-NED	291	0	2
YNL331C	Non-NED	291	0	2
YNL334C	Non-NED	291	2	2
YGR234W	Non-NED	292	7	1
YDR038C	Non-NED	292	0	2
YDR343C	Non-NED	292	0	2
YER037W	Non-NED	292	0	2
YOR347C	Non-NED	293	0	2
YPR074C	Non-NED	293	1	2
YGR193C	Non-NED	293	2	2
YDL246C	Non-NED	294	0	2
YHL003C	Non-NED	294	0	2
YIR037W	Non-NED	294	0	2
YOR317W	Non-NED	295	1	2
YNL106C	Non-NED	295	3	2
YFR055W	Non-NED	296	0	2
YGR243W	Non-NED	296	0	2
YGR155W	Non-NED	297	1	2
YBL011W	Non-NED	298	0	2
YGR055W	Non-NED	298	0	2
YGR154C	Non-NED	298	0	2
YLR172C	Non-NED	299	0	1
YGR144W	Non-NED	299	1	1
YBR291C	Non-NED	299	0	2
YHR174W	Non-NED	299	8	2
YFL061W	Non-NED	300	0	2
YPL227C	Non-NED	300	0	2
YDR178W	Non-NED	301	0	2
YJL139C	Non-NED	301	0	2
YLR160C	Non-NED	301	0	2
YPL061W	Non-NED	301	0	2
YGL205W	Non-NED	302	1	1
YOL055C	Non-NED	302	0	2
YAL062W	Non-NED	302	1	2
YGR209C	Non-NED	303	3	2
YCL004W	Non-NED	305	0	1
YEL066W	Non-NED	305	0	2
YJR148W	Non-NED	305	2	2
YIL002C	Non-NED	306	0	2
YNR013C	Non-NED	307	0	2
YEL051W	Non-NED	308	9	1
YBR093C	Non-NED	309	0	2
YIL107C	Non-NED	309	0	2
YLR386W	Non-NED	310	2	1
YAR071W	Non-NED	310	0	2
YGR192C	Non-NED	310	8	2
YCR075C	Non-NED	312	0	1
YBR117C	Non-NED	312	1	2
YDR268W	Non-NED	313	0	1
YER073W	Non-NED	313	0	2
YKR061W	Non-NED	313	0	2
YGR248W	Non-NED	314	0	2
YGR247W	Non-NED	315	0	1
YBL013W	Non-NED	316	1	1
YLR245C	Non-NED	318	0	1
YBR097W	Non-NED	318	3	2
YEL031W	Non-NED	319	2	2
YJR153W	Non-NED	320	0	1
YEL069C	Non-NED	320	0	2
YML082W	Non-NED	320	0	2
YGR227W	Non-NED	322	0	1
YDR483W	Non-NED	322	0	2
YDR530C	Non-NED	322	0	2
YHR067W	Non-NED	323	0	1
YGL027C	Non-NED	324	0	1
YHR092C	Non-NED	324	0	2
YFR019W	Non-NED	324	2	2
YGL191W	Non-NED	325	0	1
YBR023C	Non-NED	325	1	2
YBR221C	Non-NED	326	14	1
YDR046C	Non-NED	327	14	2
YER019W	Non-NED	328	0	1
YGR286C	Non-NED	328	0	1
YNR008W	Non-NED	328	0	1
YOR125C	Non-NED	328	0	1
YPR047W	Non-NED	329	0	1
YJL046W	Non-NED	330	0	1
YLR201C	Non-NED	330	0	1
YGR171C	Non-NED	330	0	2
YNL037C	Non-NED	330	1	2
YKL055C	Non-NED	331	0	2
YJR025C	Non-NED	333	0	1
YJR159W	Non-NED	333	1	2
YHR201C	Non-NED	337	0	1
YNL202W	Non-NED	337	1	2
YCR024C	Non-NED	338	0	2
YBR281C	Non-NED	338	1	2
YER005W	Non-NED	338	1	2
YJR130C	Non-NED	339	0	2
YOR109W	Non-NED	339	1	2
YDL052C	Non-NED	340	0	1
YER010C	Non-NED	341	0	1
YKR072C	Non-NED	341	2	2
YPR020W	Non-NED	344	0	1
YIL125W	Non-NED	344	4	1
YLR089C	Non-NED	344	1	2
YOR348C	Non-NED	346	0	2
YBR026C	Non-NED	348	0	1
YBR085W	Non-NED	349	0	2
YJL196C	Non-NED	350	0	2
YJR049C	Non-NED	350	1	2
YNL229C	Non-NED	351	2	1
YGR036C	Non-NED	352	0	1
YBR161W	Non-NED	352	0	2
YLR420W	Non-NED	355	0	1
YDR399W	Non-NED	355	0	2
YER178W	Non-NED	356	4	1
YMR278W	Non-NED	357	0	1
YEL071W	Non-NED	359	0	2
YGR062C	Non-NED	361	0	1
YJL121C	Non-NED	361	0	1
YGR208W	Non-NED	361	1	1
YJL003W	Non-NED	362	0	1
YMR272C	Non-NED	362	0	2
YDR148C	Non-NED	362	5	2
YOR025W	Non-NED	363	0	2
YGL063W	Non-NED	364	1	2
YJR073C	Non-NED	365	1	1
YNL048W	Non-NED	365	0	2
YHR144C	Non-NED	367	2	1
YEL041W	Non-NED	367	1	2
YOL064C	Non-NED	368	0	1
YEL070W	Non-NED	369	0	2
YGL187C	Non-NED	370	2	1
YDL100C	Non-NED	370	4	1
YDR158W	Non-NED	371	0	1
YHR008C	Non-NED	371	0	1
YIL009W	Non-NED	372	0	2
YGL186C	Non-NED	373	0	2
YHL018W	Non-NED	375	0	1
YPL036W	Non-NED	380	0	2
YPL214C	Non-NED	381	0	1
YNL270C	Non-NED	382	0	2
YEL029C	Non-NED	383	0	2
YMR165C	Non-NED	384	0	1
YDL142C	Non-NED	384	1	1
YMR088C	Non-NED	385	0	2
YJR131W	Non-NED	388	0	2
YPL135W	Non-NED	388	1	2
YML110C	Non-NED	389	0	1
YLL043W	Non-NED	390	0	2
YDR147W	Non-NED	391	0	2
YBR166C	Non-NED	394	0	1
YPL148C	Non-NED	394	0	1
YOR067C	Non-NED	395	0	2
YOL052C	Non-NED	397	0	1
YLR038C	Non-NED	401	0	1
YGL084C	Non-NED	405	0	2
YCL005W-A	Non-NED	406	0	1
YDR315C	Non-NED	408	0	1
YMR207C	Non-NED	408	0	2
YHR116W	Non-NED	411	0	1
YOL061W	Non-NED	413	2	2
YOL126C	Non-NED	415	0	2
YHR119W	Non-NED	416	9	2
YKL220C	Non-NED	417	0	2
YNR041C	Non-NED	418	0	1
YER090W	Non-NED	418	2	2
YOR002W	Non-NED	420	0	2
YHR051W	Non-NED	425	1	1
YLR393W	Non-NED	429	0	1
YGL012W	Non-NED	431	0	2
YPL280W	Non-NED	435	0	2
YDR204W	Non-NED	437	1	1
YNL220W	Non-NED	439	0	1
YER052C	Non-NED	442	1	1
YIL134W	Non-NED	442	0	2
YDR007W	Non-NED	443	0	1
YPR069C	Non-NED	444	1	2
YNL219C	Non-NED	445	0	1
YLR239C	Non-NED	445	1	1
YKL080W	Non-NED	445	5	1
YHR002W	Non-NED	448	0	2
YLR410W	Non-NED	449	2	1
YLR447C	Non-NED	449	9	1
YBL080C	Non-NED	451	1	1
YOR311C	Non-NED	455	0	1
YDR231C	Non-NED	459	1	1
YJL168C	Non-NED	463	5	2
YAL012W	Non-NED	467	1	2
YEL042W	Non-NED	471	0	2
YOR241W	Non-NED	471	0	2
YLR027C	Non-NED	472	0	2
YPL040C	Non-NED	473	0	2
YNL241C	Non-NED	477	0	1
YGL119W	Non-NED	477	0	2
YGR240C	Non-NED	480	10	2
YNL169C	Non-NED	482	0	2
YDL090C	Non-NED	482	2	2
YER061C	Non-NED	486	0	1
YPL096C-A	Non-NED	486	0	1
YNL315C	Non-NED	487	3	1
YBR121C	Non-NED	502	0	2
YJL180C	Non-NED	505	2	1
YDL185W	Non-NED	517	18	2
YPL057C	Non-NED	518	0	2
YOR360C	Non-NED	519	0	1
YDL040C	Non-NED	519	4	1
YPL104W	Non-NED	525	0	2
YMR083W	Non-NED	528	0	2
YHR208W	Non-NED	529	1	2
YGL167C	Non-NED	533	0	2
YJL101C	Non-NED	536	0	1
YGR020C	Non-NED	540	10	1
YOR332W	Non-NED	547	14	1
YJR105W	Non-NED	549	0	1
YNL280C	Non-NED	551	0	2
YNL071W	Non-NED	554	3	2
YPL069C	Non-NED	572	0	1
YPR036W	Non-NED	572	7	1
YBR035C	Non-NED	577	0	1
YJR139C	Non-NED	578	0	1
YLR056W	Non-NED	579	0	2
YEL027W	Non-NED	585	2	2
YJR104C	Non-NED	590	3	1
YGR157W	Non-NED	606	0	1
YPL234C	Non-NED	615	1	2
YKR076W	Non-NED	619	0	2
YML008C	Non-NED	632	1	1
YFL001W	Non-NED	650	0	2
YML086C	Non-NED	685	0	1
YBR058C-A	Non-NED	714	0	1
YBR036C	Non-NED	724	0	1
YER086W	Non-NED	763	5	2
YBL033C	Non-NED	Not_Available	0	1
YBR159W	Non-NED	Not_Available	0	1
YBR204C	Non-NED	Not_Available	0	1
YBR248C	Non-NED	Not_Available	0	1
YDR410C	Non-NED	Not_Available	0	1
YEL021W	Non-NED	Not_Available	0	1
YER055C	Non-NED	Not_Available	0	1
YER069W	Non-NED	Not_Available	0	1
YFR025C	Non-NED	Not_Available	0	1
YGL017W	Non-NED	Not_Available	0	1
YHL032C	Non-NED	Not_Available	0	1
YHR018C	Non-NED	Not_Available	0	1
YHR025W	Non-NED	Not_Available	0	1
YHR100C	Non-NED	Not_Available	0	1
YIL020C	Non-NED	Not_Available	0	1
YIL116W	Non-NED	Not_Available	0	1
YIR034C	Non-NED	Not_Available	0	1
YJL071W	Non-NED	Not_Available	0	1
YJR019C	Non-NED	Not_Available	0	1
YKL192C	Non-NED	Not_Available	0	1
YKL217W	Non-NED	Not_Available	0	1
YKR097W	Non-NED	Not_Available	0	1
YLR244C	Non-NED	Not_Available	0	1
YLR377C	Non-NED	Not_Available	0	1
YLR395C	Non-NED	Not_Available	0	1
YMR062C	Non-NED	Not_Available	0	1
YMR087W	Non-NED	Not_Available	0	1
YMR202W	Non-NED	Not_Available	0	1
YNL092W	Non-NED	Not_Available	0	1
YOL143C	Non-NED	Not_Available	0	1
YOR175C	Non-NED	Not_Available	0	1
YOR196C	Non-NED	Not_Available	0	1
YOR202W	Non-NED	Not_Available	0	1
YPR002W	Non-NED	Not_Available	0	1
YPR140W	Non-NED	Not_Available	0	1
YAR015W	Non-NED	Not_Available	1	1
YEL046C	Non-NED	Not_Available	1	1
YJL100W	Non-NED	Not_Available	1	1
YKR031C	Non-NED	Not_Available	1	1
YNL141W	Non-NED	Not_Available	1	1
YOL058W	Non-NED	Not_Available	1	1
YOL096C	Non-NED	Not_Available	1	1
YLR189C	Non-NED	Not_Available	2	1
YOR323C	Non-NED	Not_Available	2	1
YGL154C	Non-NED	Not_Available	3	1
YNR050C	Non-NED	Not_Available	3	1
YCL030C	Non-NED	Not_Available	4	1
YPL268W	Non-NED	Not_Available	4	1
YAL060W	Non-NED	Not_Available	0	2
YBR021W	Non-NED	Not_Available	0	2
YBR092C	Non-NED	Not_Available	0	2
YBR222C	Non-NED	Not_Available	0	2
YCL018W	Non-NED	Not_Available	0	2
YCR024C-A	Non-NED	Not_Available	0	2
YCR028C	Non-NED	Not_Available	0	2
YCR034W	Non-NED	Not_Available	0	2
YCR037C	Non-NED	Not_Available	0	2
YDL024C	Non-NED	Not_Available	0	2
YDL131W	Non-NED	Not_Available	0	2
YDL198C	Non-NED	Not_Available	0	2
YDL247W	Non-NED	Not_Available	0	2
YDR039C	Non-NED	Not_Available	0	2
YDR234W	Non-NED	Not_Available	0	2
YDR272W	Non-NED	Not_Available	0	2
YDR321W	Non-NED	Not_Available	0	2
YDR342C	Non-NED	Not_Available	0	2
YDR384C	Non-NED	Not_Available	0	2
YEL039C	Non-NED	Not_Available	0	2
YEL063C	Non-NED	Not_Available	0	2
YGL009C	Non-NED	Not_Available	0	2
YGL038C	Non-NED	Not_Available	0	2
YGR007W	Non-NED	Not_Available	0	2
YHR026W	Non-NED	Not_Available	0	2
YHR091C	Non-NED	Not_Available	0	2
YHR163W	Non-NED	Not_Available	0	2
YHR183W	Non-NED	Not_Available	0	2
YIL172C	Non-NED	Not_Available	0	2
YIR036C	Non-NED	Not_Available	0	2
YJL045W	Non-NED	Not_Available	0	2
YJL088W	Non-NED	Not_Available	0	2
YJL200C	Non-NED	Not_Available	0	2
YJR158W	Non-NED	Not_Available	0	2
YJR160C	Non-NED	Not_Available	0	2
YKL174C	Non-NED	Not_Available	0	2
YKL194C	Non-NED	Not_Available	0	2
YKL212W	Non-NED	Not_Available	0	2
YLL052C	Non-NED	Not_Available	0	2
YLL062C	Non-NED	Not_Available	0	2
YLR155C	Non-NED	Not_Available	0	2
YLR308W	Non-NED	Not_Available	0	2
YLR372W	Non-NED	Not_Available	0	2
YLR382C	Non-NED	Not_Available	0	2
YMR011W	Non-NED	Not_Available	0	2
YMR217W	Non-NED	Not_Available	0	2
YMR323W	Non-NED	Not_Available	0	2
YNL073W	Non-NED	Not_Available	0	2
YNL117W	Non-NED	Not_Available	0	2
YNL192W	Non-NED	Not_Available	0	2
YNL268W	Non-NED	Not_Available	0	2
YNL335W	Non-NED	Not_Available	0	2
YNR072W	Non-NED	Not_Available	0	2
YOL092W	Non-NED	Not_Available	0	2
YOL140W	Non-NED	Not_Available	0	2
YOL156W	Non-NED	Not_Available	0	2
YOR130C	Non-NED	Not_Available	0	2
YOR273C	Non-NED	Not_Available	0	2
YOR285W	Non-NED	Not_Available	0	2
YOR377W	Non-NED	Not_Available	0	2
YPL091W	Non-NED	Not_Available	0	2
YPL188W	Non-NED	Not_Available	0	2
YPL281C	Non-NED	Not_Available	0	2
YPR127W	Non-NED	Not_Available	0	2
YPR138C	Non-NED	Not_Available	0	2
YDL066W	Non-NED	Not_Available	1	2
YDR017C	Non-NED	Not_Available	1	2
YDR441C	Non-NED	Not_Available	1	2
YGL026C	Non-NED	Not_Available	1	2
YGR110W	Non-NED	Not_Available	1	2
YGR282C	Non-NED	Not_Available	1	2
YHL011C	Non-NED	Not_Available	1	2
YNL052W	Non-NED	Not_Available	1	2
YOR108W	Non-NED	Not_Available	1	2
YOR303W	Non-NED	Not_Available	1	2
YOR375C	Non-NED	Not_Available	1	2
YPL059W	Non-NED	Not_Available	1	2
YPR159W	Non-NED	Not_Available	1	2
YBR115C	Non-NED	Not_Available	2	2
YDR173C	Non-NED	Not_Available	2	2
YDR300C	Non-NED	Not_Available	2	2
YOL086C	Non-NED	Not_Available	2	2
YKL181W	Non-NED	Not_Available	3	2
YER070W	Non-NED	Not_Available	4	2
YFL059W	Non-NED	Not_Available	4	2
YJR109C	Non-NED	Not_Available	4	2
YML056C	Non-NED	Not_Available	4	2
YDL042C	Non-NED	Not_Available	10	2
YBR127C	Non-NED	Not_Available	12	2
YAL035W	Non-NED	Not_Available	14	2
YIL094C	Non-NED	Not_Available	14	2
