# Supplementary material for: Minimisation of metabolic networks defines a new functional class of genes
Source: Nat Commun. 2024 Oct 31;15:9076. doi: 10.1038/s41467-024-52816-2 (PMC11528065; doi:10.1038/s41467-024-52816-2)
Supplement: Supplementary file 12 — Source Data [file 41467_2024_52816_MOESM12_ESM.zip › Source Data for the Figures 15 Sept/Fig 5 and SI Figs 4-6 Source data for experimental parts.xlsx]

## Sheet: Figure 5B (i) 
Time (h)	chs1_DEL/dnf3_DEL/suc2_DEL/aro7_DEL	chs1_DEL/dnf3_DEL/suc2_DEL/aro7_DEL	chs1_DEL/dnf3_DEL/suc2_DEL/aro7_DEL	chs1_DEL/dnf3_DEL/suc2_DEL/aro7_DEL	chs1_DEL/dnf3_DEL/suc2_DEL/aro7_DEL	chs1_DEL/dnf3_DEL/suc2_DEL/aro7_DEL	BY4741 WT	BY4741 WT	BY4741 WT	BY4741 WT	BY4741 WT	BY4741 WT	chs1_DEL/dnf3_DEL/suc2_DEL/coq5_DEL	chs1_DEL/dnf3_DEL/suc2_DEL/coq5_DEL	chs1_DEL/dnf3_DEL/suc2_DEL/coq5_DEL	chs1_DEL/dnf3_DEL/suc2_DEL/coq5_DEL	chs1_DEL/dnf3_DEL/suc2_DEL/coq5_DEL	chs1_DEL/dnf3_DEL/suc2_DEL/coq5_DEL	chs1_DEL/dnf3_DEL/suc2_DEL/zta1_DEL	chs1_DEL/dnf3_DEL/suc2_DEL/zta1_DEL	chs1_DEL/dnf3_DEL/suc2_DEL/zta1_DEL	ynk1_DEL/gpt2_DEL/tps2_DEL	ynk1_DEL/gpt2_DEL/tps2_DEL	ynk1_DEL/gpt2_DEL/tps2_DEL	ynk1_DEL/gpt2_DEL/tps2_DEL	ynk1_DEL/gpt2_DEL/tps2_DEL	ynk1_DEL/gpt2_DEL/tps2_DEL
0	0.025	0.02	0.017	0.025	0.017	0.028	0.022	0.022	0.023	0.022	0.024	0.027	0.03	0.017	0.02	0.021	0.02	0.024	0.032	0.021	0.024	-0.002	0.008	0.000429	0.032	0.003	0.006
0.277778	0.025	0.016	0.021	0.023	0.02	0.024	0.024	0.023	0.024	0.023	0.024	0.026	0.029	0.018	0.021	0.02	0.021	0.023	0.024	0.022	0.024	-0.003	0.012	0.004	0.032	0.005	0.011
0.555556	0.027	0.017	0.021	0.023	0.021	0.022	0.024	0.021	0.023	0.024	0.027	0.028	0.029	0.022	0.022	0.021	0.024	0.025	0.021	0.021	0.025	0.012	0.011	0.008	0.036	0.007	0.013
0.833333	0.025	0.019	0.026	0.024	0.023	0.023	0.025	0.025	0.025	0.024	0.028	0.029	0.027	0.021	0.021	0.021	0.025	0.026	0.023	0.022	0.024	0.000953	0.017	0.008	0.038	0.013	0.013
1.11111	0.027	0.019	0.028	0.023	0.023	0.022	0.027	0.025	0.024	0.027	0.029	0.027	0.027	0.025	0.02	0.022	0.025	0.027	0.023	0.025	0.026	0.008	0.023	0.01	0.045	0.017	0.018
1.38889	0.029	0.019	0.033	0.022	0.025	0.029	0.027	0.025	0.027	0.032	0.028	0.027	0.029	0.024	0.019	0.024	0.024	0.027	0.025	0.024	0.025	0.009	0.021	0.012	0.047	0.019	0.024
1.66667	0.031	0.023	0.038	0.023	0.025	0.032	0.028	0.026	0.028	0.033	0.03	0.03	0.028	0.028	0.021	0.024	0.026	0.028	0.024	0.026	0.027	0.013	0.026	0.02	0.051	0.024	0.028
1.94444	0.035	0.027	0.041	0.023	0.025	0.038	0.029	0.028	0.029	0.035	0.031	0.03	0.03	0.028	0.024	0.025	0.028	0.032	0.024	0.027	0.03	0.017	0.029	0.02	0.051	0.025	0.029
2.22222	0.037	0.029	0.045	0.025	0.027	0.042	0.032	0.031	0.033	0.037	0.035	0.031	0.032	0.032	0.028	0.027	0.033	0.035	0.025	0.029	0.033	0.018	0.031	0.029	0.057	0.033	0.032
2.5	0.043	0.03	0.049	0.025	0.029	0.043	0.034	0.036	0.037	0.041	0.038	0.033	0.034	0.035	0.03	0.029	0.038	0.039	0.027	0.031	0.035	0.023	0.035	0.026	0.056	0.033	0.033
2.77778	0.045	0.03	0.05	0.026	0.028	0.045	0.039	0.039	0.04	0.047	0.041	0.037	0.038	0.039	0.034	0.034	0.042	0.043	0.032	0.035	0.038	0.026	0.042	0.029	0.058	0.04	0.037
3.05556	0.048	0.031	0.053	0.027	0.031	0.045	0.043	0.046	0.04	0.056	0.045	0.041	0.043	0.043	0.037	0.039	0.048	0.048	0.038	0.038	0.044	0.025	0.042	0.031	0.066	0.038	0.04
3.33333	0.05	0.031	0.055	0.029	0.033	0.047	0.052	0.053	0.044	0.067	0.05	0.045	0.048	0.049	0.041	0.043	0.055	0.055	0.043	0.045	0.048	0.027	0.046	0.034	0.066	0.042	0.044
3.61111	0.056	0.03	0.058	0.034	0.035	0.05	0.062	0.064	0.048	0.077	0.055	0.05	0.054	0.055	0.046	0.047	0.064	0.061	0.044	0.051	0.054	0.033	0.048	0.043	0.072	0.047	0.047
3.88889	0.059	0.029	0.063	0.039	0.038	0.05	0.066	0.07	0.062	0.086	0.064	0.056	0.059	0.06	0.05	0.048	0.072	0.072	0.042	0.055	0.059	0.037	0.054	0.045	0.075	0.052	0.052
4.16667	0.064	0.031	0.068	0.051	0.043	0.054	0.077	0.085	0.07	0.1	0.075	0.065	0.064	0.066	0.056	0.053	0.083	0.083	0.045	0.06	0.068	0.038	0.054	0.046	0.08	0.056	0.054
4.44444	0.071	0.032	0.076	0.056	0.047	0.059	0.089	0.103	0.076	0.116	0.084	0.074	0.072	0.075	0.064	0.061	0.098	0.093	0.053	0.068	0.08	0.046	0.057	0.047	0.081	0.056	0.056
4.72222	0.08	0.035	0.08	0.057	0.051	0.064	0.1	0.117	0.082	0.136	0.096	0.08	0.081	0.088	0.072	0.067	0.113	0.102	0.062	0.077	0.091	0.046	0.065	0.054	0.088	0.058	0.059
5	0.086	0.04	0.085	0.059	0.056	0.069	0.12	0.146	0.078	0.165	0.112	0.097	0.1	0.103	0.085	0.091	0.124	0.108	0.083	0.085	0.106	0.05	0.071	0.057	0.09	0.061	0.069
5.27778	0.095	0.039	0.087	0.061	0.063	0.071	0.136	0.165	0.087	0.19	0.129	0.123	0.113	0.117	0.097	0.103	0.14	0.122	0.101	0.098	0.126	0.05	0.071	0.058	0.091	0.065	0.071
5.55556	0.102	0.045	0.095	0.083	0.068	0.074	0.153	0.188	0.098	0.218	0.146	0.139	0.128	0.133	0.112	0.116	0.158	0.139	0.12	0.11	0.145	0.051	0.075	0.064	0.101	0.072	0.075
5.83333	0.108	0.052	0.103	0.072	0.079	0.082	0.167	0.21	0.124	0.236	0.163	0.153	0.137	0.154	0.127	0.111	0.193	0.171	0.119	0.123	0.161	0.058	0.078	0.069	0.101	0.075	0.079
6.11111	0.12	0.056	0.115	0.081	0.091	0.09	0.191	0.238	0.142	0.269	0.186	0.177	0.157	0.176	0.148	0.127	0.217	0.197	0.141	0.143	0.185	0.065	0.087	0.071	0.106	0.079	0.084
6.38889	0.133	0.063	0.128	0.088	0.097	0.094	0.215	0.267	0.162	0.302	0.214	0.203	0.18	0.198	0.169	0.143	0.245	0.223	0.162	0.165	0.206	0.07	0.092	0.077	0.115	0.084	0.089
6.66667	0.142	0.071	0.138	0.095	0.106	0.1	0.244	0.303	0.183	0.338	0.245	0.226	0.203	0.221	0.193	0.163	0.275	0.25	0.192	0.19	0.239	0.074	0.095	0.083	0.113	0.089	0.092
6.94444	0.157	0.082	0.15	0.106	0.116	0.109	0.292	0.348	0.193	0.398	0.28	0.261	0.247	0.256	0.224	0.214	0.293	0.261	0.241	0.213	0.279	0.077	0.104	0.095	0.122	0.092	0.092
7.22222	0.171	0.093	0.166	0.114	0.129	0.109	0.327	0.4	0.223	0.446	0.322	0.296	0.274	0.295	0.254	0.241	0.332	0.299	0.278	0.245	0.315	0.086	0.104	0.096	0.126	0.097	0.098
7.5	0.192	0.1	0.18	0.126	0.142	0.117	0.375	0.445	0.26	0.495	0.364	0.334	0.309	0.331	0.292	0.269	0.372	0.332	0.318	0.279	0.357	0.091	0.11	0.096	0.13	0.1	0.103
7.77778	0.212	0.107	0.192	0.134	0.156	0.126	0.421	0.498	0.299	0.549	0.414	0.376	0.347	0.371	0.333	0.301	0.421	0.38	0.361	0.32	0.403	0.096	0.115	0.102	0.14	0.107	0.111
8.05556	0.234	0.113	0.213	0.15	0.179	0.137	0.467	0.552	0.338	0.604	0.472	0.428	0.389	0.42	0.374	0.341	0.472	0.426	0.407	0.364	0.452	0.105	0.123	0.104	0.142	0.11	0.112
8.33333	0.259	0.127	0.232	0.168	0.201	0.151	0.527	0.607	0.395	0.661	0.527	0.481	0.432	0.471	0.423	0.377	0.527	0.485	0.467	0.415	0.512	0.109	0.126	0.107	0.146	0.114	0.116
8.61111	0.285	0.14	0.253	0.187	0.22	0.168	0.585	0.669	0.453	0.722	0.589	0.539	0.482	0.525	0.476	0.423	0.587	0.538	0.52	0.469	0.568	0.115	0.133	0.115	0.148	0.122	0.123
8.88889	0.315	0.154	0.276	0.208	0.25	0.186	0.648	0.735	0.519	0.788	0.655	0.593	0.536	0.581	0.537	0.474	0.65	0.601	0.586	0.538	0.633	0.119	0.141	0.118	0.152	0.128	0.129
9.16667	0.347	0.173	0.304	0.224	0.274	0.208	0.713	0.796	0.58	0.857	0.726	0.658	0.591	0.641	0.605	0.525	0.717	0.666	0.651	0.607	0.697	0.135	0.147	0.121	0.161	0.134	0.135
9.44444	0.379	0.189	0.328	0.244	0.304	0.233	0.78	0.862	0.656	0.918	0.797	0.721	0.653	0.696	0.67	0.583	0.781	0.727	0.722	0.679	0.764	0.143	0.155	0.127	0.164	0.142	0.13
9.72222	0.414	0.207	0.353	0.268	0.34	0.254	0.849	0.922	0.732	0.989	0.866	0.798	0.715	0.766	0.735	0.643	0.85	0.797	0.795	0.76	0.832	0.147	0.164	0.132	0.172	0.15	0.137
10	0.454	0.232	0.382	0.296	0.375	0.286	0.918	0.987	0.807	1.06	0.942	0.857	0.783	0.84	0.802	0.713	0.917	0.868	0.859	0.839	0.894	0.156	0.171	0.139	0.182	0.155	0.144
10.2778	0.491	0.259	0.422	0.327	0.414	0.315	0.991	1.056	0.887	1.128	1.027	0.949	0.848	0.905	0.874	0.779	0.987	0.94	0.934	0.919	0.959	0.164	0.179	0.144	0.18	0.166	0.151
10.5556	0.536	0.29	0.447	0.365	0.456	0.35	1.066	1.122	0.967	1.185	1.096	1.011	0.918	0.986	0.945	0.842	1.058	1.012	1.008	0.999	1.025	0.174	0.187	0.155	0.19	0.169	0.15
10.8333	0.578	0.33	0.487	0.404	0.501	0.387	1.138	1.192	1.049	1.252	1.168	1.083	0.991	1.061	1.019	0.926	1.12	1.082	1.077	1.08	1.103	0.179	0.199	0.163	0.192	0.176	0.156
11.1111	0.626	0.374	0.529	0.455	0.549	0.432	1.213	1.258	1.117	1.309	1.25	1.157	1.054	1.125	1.084	0.999	1.194	1.155	1.15	1.159	1.176	0.188	0.21	0.172	0.204	0.191	0.163
11.3889	0.671	0.431	0.576	0.512	0.602	0.483	1.285	1.325	1.203	1.373	1.319	1.227	1.129	1.188	1.158	1.074	1.259	1.221	1.223	1.246	1.249	0.204	0.224	0.182	0.207	0.198	0.167
11.6667	0.722	0.491	0.615	0.557	0.661	0.543	1.344	1.39	1.263	1.438	1.371	1.299	1.201	1.261	1.227	1.145	1.321	1.289	1.284	1.324	1.312	0.218	0.238	0.198	0.218	0.204	0.17
11.9444	0.768	0.55	0.67	0.619	0.706	0.601	1.409	1.447	1.342	1.502	1.44	1.368	1.26	1.327	1.296	1.221	1.386	1.353	1.356	1.4	1.381	0.23	0.252	0.207	0.227	0.214	0.18
12.2222	0.823	0.614	0.727	0.677	0.769	0.663	1.483	1.509	1.406	1.556	1.507	1.436	1.333	1.389	1.362	1.292	1.456	1.419	1.426	1.466	1.442	0.245	0.273	0.226	0.233	0.218	0.186
12.5	0.879	0.686	0.779	0.738	0.824	0.734	1.544	1.565	1.472	1.62	1.567	1.502	1.392	1.447	1.428	1.36	1.516	1.473	1.486	1.535	1.498	0.261	0.3	0.246	0.239	0.227	0.198
12.7778	0.921	0.758	0.833	0.799	0.878	0.798	1.6	1.617	1.538	1.663	1.627	1.564	1.462	1.513	1.489	1.421	1.559	1.533	1.544	1.588	1.56	0.284	0.311	0.264	0.251	0.235	0.204
13.0556	0.987	0.844	0.898	0.861	0.945	0.863	1.653	1.67	1.597	1.712	1.677	1.627	1.514	1.566	1.537	1.484	1.612	1.579	1.597	1.64	1.604	0.306	0.344	0.292	0.257	0.247	0.218
13.3333	1.031	0.913	0.952	0.928	0.999	0.937	1.707	1.717	1.658	1.758	1.723	1.682	1.563	1.616	1.587	1.538	1.655	1.635	1.649	1.686	1.644	0.329	0.371	0.312	0.269	0.252	0.228
13.6111	1.086	0.995	1.015	0.994	1.058	1.008	1.734	1.75	1.69	1.773	1.75	1.707	1.596	1.644	1.618	1.577	1.679	1.656	1.674	1.705	1.663	0.352	0.398	0.348	0.279	0.274	0.245
13.8889	1.149	1.066	1.083	1.063	1.11	1.076	1.747	1.765	1.708	1.791	1.769	1.734	1.624	1.662	1.638	1.599	1.696	1.671	1.69	1.718	1.684	0.383	0.435	0.374	0.289	0.286	0.26
14.1667	1.197	1.142	1.144	1.121	1.177	1.139	1.77	1.781	1.723	1.797	1.776	1.747	1.634	1.678	1.651	1.613	1.712	1.688	1.699	1.733	1.691	0.413	0.467	0.416	0.305	0.299	0.275
14.4444	1.246	1.215	1.207	1.191	1.229	1.202	1.769	1.792	1.738	1.805	1.782	1.758	1.649	1.684	1.661	1.627	1.719	1.697	1.706	1.74	1.699	0.458	0.504	0.455	0.32	0.319	0.297
14.7222	1.304	1.286	1.273	1.253	1.298	1.263	1.776	1.795	1.745	1.813	1.787	1.763	1.652	1.688	1.665	1.631	1.718	1.701	1.715	1.741	1.701	0.494	0.553	0.499	0.338	0.336	0.317
15	1.36	1.344	1.331	1.322	1.347	1.319	1.783	1.8	1.747	1.816	1.797	1.769	1.659	1.69	1.673	1.637	1.724	1.714	1.721	1.743	1.713	0.546	0.601	0.54	0.362	0.362	0.341
15.2778	1.406	1.415	1.392	1.376	1.401	1.381	1.788	1.81	1.76	1.818	1.803	1.776	1.661	1.701	1.68	1.644	1.732	1.713	1.73	1.761	1.715	0.595	0.656	0.596	0.381	0.384	0.363
15.5556	1.458	1.47	1.445	1.438	1.447	1.436	1.795	1.813	1.77	1.824	1.807	1.782	1.665	1.709	1.684	1.646	1.737	1.718	1.729	1.762	1.715	0.649	0.704	0.666	0.406	0.41	0.395
15.8333	1.512	1.535	1.497	1.482	1.495	1.482	1.793	1.813	1.767	1.82	1.806	1.789	1.672	1.702	1.681	1.649	1.733	1.715	1.733	1.754	1.718	0.717	0.76	0.714	0.44	0.445	0.426
16.1111	1.555	1.577	1.553	1.542	1.543	1.533	1.799	1.818	1.77	1.832	1.814	1.794	1.674	1.709	1.681	1.653	1.742	1.72	1.74	1.758	1.723	0.771	0.815	0.769	0.465	0.476	0.459
16.3889	1.598	1.632	1.606	1.593	1.589	1.575	1.803	1.813	1.768	1.828	1.815	1.79	1.662	1.708	1.683	1.648	1.734	1.721	1.731	1.761	1.72	0.838	0.886	0.835	0.506	0.51	0.5
16.6667	1.649	1.679	1.648	1.641	1.633	1.628	1.793	1.813	1.764	1.819	1.81	1.791	1.672	1.71	1.68	1.647	1.733	1.72	1.738	1.761	1.721	0.899	0.945	0.902	0.536	0.554	0.539
16.9444	1.69	1.728	1.702	1.688	1.677	1.674	1.793	1.819	1.779	1.827	1.817	1.795	1.67	1.71	1.684	1.652	1.734	1.724	1.735	1.759	1.721	0.972	1.008	0.977	0.577	0.592	0.588
17.2222	1.726	1.761	1.73	1.725	1.71	1.716	1.802	1.815	1.774	1.829	1.822	1.799	1.674	1.71	1.686	1.651	1.741	1.718	1.743	1.759	1.726	1.036	1.074	1.04	0.626	0.635	0.632
17.5	1.757	1.798	1.754	1.752	1.731	1.738	1.806	1.817	1.774	1.834	1.816	1.796	1.669	1.707	1.687	1.652	1.74	1.718	1.744	1.763	1.733	1.102	1.126	1.1	0.675	0.682	0.698
17.7778	1.76	1.802	1.759	1.767	1.742	1.75	1.804	1.818	1.778	1.83	1.813	1.799	1.676	1.71	1.695	1.659	1.738	1.726	1.744	1.766	1.729	1.172	1.193	1.164	0.727	0.731	0.742
18.0556	1.775	1.818	1.781	1.785	1.762	1.777	1.802	1.818	1.782	1.831	1.818	1.8	1.674	1.708	1.685	1.652	1.737	1.714	1.736	1.774	1.727	1.219	1.264	1.21	0.781	0.782	0.803
18.3333	1.783	1.83	1.786	1.798	1.764	1.781	1.812	1.82	1.779	1.837	1.818	1.799	1.675	1.71	1.69	1.651	1.738	1.725	1.747	1.772	1.732	1.277	1.311	1.279	0.843	0.838	0.852
18.6111	1.789	1.84	1.794	1.807	1.777	1.793	1.801	1.823	1.777	1.827	1.818	1.8	1.67	1.705	1.686	1.651	1.74	1.719	1.737	1.771	1.726	1.355	1.372	1.341	0.902	0.893	0.925
18.8889	1.796	1.85	1.798	1.812	1.788	1.8	1.81	1.83	1.781	1.835	1.82	1.806	1.672	1.717	1.689	1.655	1.741	1.724	1.741	1.772	1.73	1.398	1.413	1.376	0.956	0.96	0.983
19.1667	1.8	1.852	1.802	1.81	1.789	1.807	1.81	1.827	1.786	1.834	1.82	1.808	1.675	1.71	1.685	1.655	1.738	1.722	1.74	1.77	1.729	1.446	1.459	1.438	1.021	0.997	1.057
19.4444	1.807	1.857	1.809	1.822	1.796	1.811	1.806	1.827	1.784	1.833	1.821	1.801	1.671	1.708	1.688	1.656	1.742	1.719	1.744	1.766	1.731	1.483	1.521	1.461	1.077	1.064	1.113
19.7222	1.802	1.856	1.81	1.825	1.787	1.813	1.815	1.826	1.784	1.837	1.826	1.804	1.674	1.716	1.686	1.656	1.745	1.722	1.744	1.772	1.731	1.51	1.519	1.513	1.134	1.132	1.166
20	1.809	1.861	1.81	1.825	1.796	1.813	1.818	1.833	1.79	1.837	1.823	1.809	1.679	1.716	1.689	1.658	1.743	1.723	1.753	1.771	1.736	1.548	1.56	1.549	1.184	1.183	1.236
20.2778	1.805	1.858	1.807	1.828	1.793	1.815	1.81	1.828	1.782	1.838	1.818	1.801	1.678	1.712	1.688	1.652	1.744	1.722	1.746	1.766	1.729	1.561	1.575	1.55	1.253	1.258	1.295
20.5556	1.812	1.86	1.811	1.825	1.795	1.817	1.813	1.828	1.784	1.84	1.822	1.807	1.675	1.715	1.684	1.655	1.738	1.72	1.744	1.77	1.733	1.578	1.593	1.573	1.299	1.298	1.335
20.8333	1.813	1.869	1.814	1.82	1.802	1.813	1.818	1.834	1.791	1.844	1.83	1.807	1.676	1.708	1.688	1.657	1.744	1.725	1.751	1.775	1.734	1.601	1.625	1.603	1.36	1.366	1.402
21.1111	1.809	1.863	1.816	1.829	1.799	1.807	1.818	1.836	1.787	1.839	1.825	1.812	1.676	1.717	1.687	1.652	1.748	1.723	1.751	1.777	1.732	1.587	1.63	1.604	1.407	1.42	1.471
21.3889	1.82	1.871	1.818	1.841	1.808	1.823	1.822	1.827	1.792	1.84	1.828	1.811	1.679	1.712	1.693	1.658	1.743	1.725	1.757	1.773	1.736	1.606	1.618	1.614	1.478	1.466	1.497
21.6667	1.816	1.867	1.819	1.826	1.799	1.821	1.819	1.833	1.791	1.844	1.826	1.813	1.679	1.716	1.692	1.657	1.749	1.722	1.755	1.776	1.731	1.625	1.643	1.626	1.496	1.506	1.537
21.9444	1.822	1.878	1.827	1.849	1.811	1.831	1.819	1.835	1.796	1.847	1.829	1.816	1.68	1.713	1.691	1.653	1.751	1.723	1.751	1.779	1.735	1.621	1.648	1.62	1.556	1.558	1.571
22.2222	1.814	1.873	1.823	1.836	1.807	1.824	1.817	1.831	1.794	1.84	1.827	1.812	1.682	1.715	1.692	1.659	1.752	1.724	1.751	1.779	1.734	1.628	1.645	1.608	1.572	1.588	1.608
22.5	1.809	1.867	1.813	1.827	1.805	1.823	1.812	1.831	1.782	1.839	1.825	1.812	1.676	1.714	1.692	1.651	1.746	1.719	1.752	1.779	1.733	1.639	1.665	1.633	1.605	1.641	1.622
22.7778	1.819	1.876	1.828	1.844	1.806	1.83	1.823	1.838	1.798	1.842	1.827	1.819	1.682	1.72	1.695	1.657	1.744	1.727	1.754	1.779	1.737	1.643	1.677	1.645	1.636	1.65	1.639
23.0556	1.817	1.878	1.823	1.836	1.805	1.822	1.819	1.83	1.794	1.839	1.829	1.818	1.685	1.715	1.691	1.66	1.745	1.727	1.75	1.776	1.736	1.654	1.664	1.632	1.669	1.669	1.663
23.3333	1.828	1.884	1.825	1.846	1.815	1.829	1.825	1.837	1.805	1.852	1.834	1.824	1.687	1.722	1.699	1.66	1.756	1.732	1.753	1.784	1.742	1.649	1.684	1.635	1.669	1.688	1.684
23.6111	1.827	1.876	1.829	1.841	1.816	1.834	1.819	1.834	1.796	1.837	1.834	1.811	1.681	1.713	1.692	1.66	1.747	1.73	1.757	1.783	1.738	1.648	1.679	1.643	1.69	1.696	1.688
23.8889	1.827	1.878	1.828	1.852	1.813	1.834	1.821	1.836	1.791	1.843	1.835	1.812	1.678	1.721	1.699	1.66	1.748	1.729	1.756	1.783	1.741	1.645	1.658	1.651	1.693	1.704	1.719
24.1667	1.822	1.885	1.834	1.851	1.815	1.84	1.822	1.842	1.802	1.85	1.841	1.822	1.686	1.727	1.7	1.664	1.756	1.742	1.755	1.787	1.751	1.646	1.672	1.659	1.686	1.715	1.725
24.4444	1.82	1.879	1.833	1.85	1.815	1.839	1.819	1.842	1.796	1.836	1.834	1.81	1.679	1.724	1.694	1.658	1.749	1.73	1.751	1.785	1.741	1.649	1.685	1.645	1.683	1.709	1.726
24.7222	1.826	1.882	1.83	1.841	1.809	1.825	1.818	1.836	1.798	1.839	1.833	1.808	1.68	1.721	1.693	1.662	1.749	1.733	1.756	1.788	1.743	1.661	1.679	1.668	1.714	1.729	1.756
25	1.823	1.886	1.83	1.842	1.81	1.831	1.824	1.832	1.799	1.847	1.835	1.814	1.683	1.717	1.695	1.662	1.749	1.734	1.762	1.785	1.745	1.671	1.673	1.655	1.721	1.729	1.736
25.2778	1.826	1.878	1.832	1.85	1.82	1.84	1.819	1.842	1.799	1.842	1.839	1.815	1.682	1.723	1.697	1.659	1.751	1.736	1.755	1.79	1.748	1.664	1.689	1.66	1.722	1.751	1.739
25.5556	1.83	1.875	1.827	1.848	1.82	1.829	1.823	1.845	1.807	1.848	1.842	1.822	1.684	1.723	1.703	1.665	1.757	1.735	1.763	1.785	1.752	1.648	1.678	1.655	1.743	1.742	1.718
25.8333	1.834	1.882	1.838	1.849	1.817	1.837	1.826	1.846	1.804	1.849	1.84	1.819	1.687	1.723	1.702	1.666	1.753	1.737	1.76	1.794	1.744	1.659	1.684	1.655	1.732	1.764	1.752
26.1111	1.822	1.883	1.833	1.853	1.818	1.831	1.822	1.843	1.799	1.85	1.841	1.813	1.684	1.72	1.7	1.664	1.752	1.733	1.757	1.784	1.746	1.677	1.69	1.665	1.739	1.759	1.767
26.3889	1.828	1.883	1.839	1.852	1.822	1.843	1.821	1.843	1.801	1.841	1.839	1.817	1.685	1.721	1.704	1.662	1.752	1.734	1.756	1.779	1.746	1.682	1.678	1.666	1.736	1.753	1.74
26.6667	1.822	1.876	1.831	1.85	1.81	1.837	1.825	1.839	1.797	1.849	1.829	1.811	1.685	1.72	1.699	1.667	1.752	1.733	1.761	1.786	1.744	1.66	1.701	1.675	1.759	1.768	1.77
26.9444	1.832	1.883	1.842	1.859	1.819	1.846	1.826	1.845	1.801	1.845	1.842	1.813	1.687	1.724	1.704	1.667	1.755	1.731	1.763	1.787	1.748	1.678	1.688	1.657	1.766	1.753	1.754
27.2222	1.827	1.895	1.836	1.856	1.82	1.838	1.825	1.848	1.808	1.844	1.842	1.819	1.689	1.726	1.704	1.67	1.754	1.735	1.764	1.792	1.75	1.671	1.69	1.665	1.753	1.737	1.755
27.5	1.836	1.888	1.848	1.862	1.824	1.848	1.831	1.85	1.81	1.853	1.838	1.819	1.7	1.726	1.699	1.675	1.759	1.742	1.765	1.797	1.752	1.693	1.7	1.677	1.729	1.769	1.758
27.7778	1.827	1.884	1.834	1.851	1.814	1.836	1.832	1.845	1.813	1.856	1.847	1.82	1.688	1.721	1.705	1.669	1.763	1.739	1.765	1.799	1.753	1.673	1.693	1.674	1.752	1.754	1.767
28.0556	1.834	1.895	1.834	1.859	1.83	1.843	1.834	1.849	1.809	1.855	1.843	1.815	1.695	1.731	1.703	1.673	1.761	1.74	1.77	1.798	1.757	1.689	1.704	1.674	1.745	1.769	1.76
28.3333	1.843	1.896	1.845	1.867	1.826	1.845	1.826	1.845	1.807	1.845	1.848	1.816	1.694	1.726	1.701	1.674	1.754	1.74	1.765	1.797	1.755	1.671	1.713	1.665	1.742	1.756	1.75
28.6111	1.832	1.882	1.839	1.858	1.821	1.838	1.83	1.844	1.81	1.85	1.841	1.819	1.693	1.725	1.702	1.674	1.754	1.743	1.768	1.793	1.754	1.672	1.71	1.677	1.749	1.753	1.773
28.8889	1.832	1.886	1.844	1.858	1.829	1.846	1.828	1.845	1.812	1.851	1.839	1.817	1.691	1.728	1.697	1.672	1.754	1.735	1.766	1.789	1.751	1.694	1.687	1.677	1.751	1.774	1.787
29.1667	1.839	1.89	1.842	1.856	1.825	1.85	1.83	1.844	1.807	1.847	1.841	1.816	1.688	1.724	1.706	1.669	1.754	1.741	1.766	1.801	1.756	1.679	1.706	1.672	1.753	1.765	1.785
29.4444	1.834	1.896	1.842	1.867	1.821	1.844	1.832	1.844	1.815	1.862	1.846	1.82	1.69	1.732	1.7	1.671	1.761	1.741	1.771	1.792	1.751	1.694	1.712	1.663	1.76	1.775	1.775
29.7222	1.835	1.894	1.845	1.859	1.831	1.849	1.829	1.841	1.803	1.85	1.839	1.811	1.689	1.728	1.703	1.669	1.758	1.743	1.764	1.795	1.751	1.696	1.711	1.691	1.752	1.75	1.787
30	1.831	1.884	1.843	1.866	1.83	1.843	1.833	1.848	1.81	1.854	1.846	1.819	1.697	1.732	1.708	1.674	1.761	1.739	1.768	1.798	1.749	1.691	1.717	1.687	1.769	1.761	1.795
30.2778	1.843	1.895	1.851	1.867	1.833	1.856	1.828	1.841	1.801	1.852	1.833	1.817	1.693	1.726	1.703	1.67	1.758	1.735	1.764	1.793	1.749	1.686	1.706	1.679	1.781	1.774	1.761
30.5556	1.842	1.901	1.85	1.86	1.826	1.843	1.841	1.854	1.82	1.868	1.85	1.823	1.703	1.734	1.716	1.681	1.771	1.746	1.779	1.801	1.763	1.689	1.708	1.677	1.775	1.782	1.779
30.8333	1.833	1.899	1.84	1.862	1.827	1.845	1.834	1.85	1.814	1.859	1.846	1.822	1.697	1.733	1.712	1.674	1.764	1.745	1.773	1.8	1.758	1.704	1.702	1.67	1.762	1.799	1.764
31.1111	1.837	1.897	1.845	1.868	1.833	1.851	1.834	1.844	1.815	1.855	1.844	1.823	1.696	1.731	1.711	1.677	1.764	1.738	1.772	1.795	1.753	1.679	1.704	1.679	1.78	1.792	1.786
31.3889	1.843	1.898	1.847	1.865	1.826	1.849	1.832	1.853	1.811	1.854	1.848	1.822	1.7	1.737	1.707	1.674	1.767	1.743	1.773	1.803	1.757	1.709	1.719	1.686	1.76	1.783	1.779
31.6667	1.84	1.893	1.84	1.862	1.832	1.85	1.84	1.86	1.818	1.868	1.856	1.832	1.7	1.741	1.713	1.679	1.772	1.75	1.773	1.81	1.76	1.707	1.712	1.698	1.769	1.75	1.784
31.9444	1.844	1.89	1.843	1.87	1.827	1.851	1.84	1.86	1.822	1.867	1.853	1.831	1.707	1.74	1.709	1.684	1.773	1.752	1.78	1.809	1.762	1.691	1.72	1.68	1.768	1.782	1.791
32.2222	1.838	1.886	1.844	1.862	1.834	1.845	1.833	1.849	1.808	1.858	1.847	1.822	1.698	1.734	1.707	1.671	1.761	1.744	1.772	1.795	1.75	1.692	1.723	1.7	1.766	1.773	1.771
32.5	1.848	1.906	1.848	1.87	1.834	1.857	1.84	1.847	1.814	1.856	1.851	1.825	1.699	1.735	1.713	1.679	1.766	1.746	1.778	1.797	1.76	1.698	1.733	1.699	1.804	1.785	1.779
32.7778	1.841	1.891	1.844	1.86	1.829	1.849	1.838	1.856	1.817	1.86	1.853	1.83	1.698	1.74	1.709	1.684	1.772	1.746	1.78	1.809	1.762	1.698	1.724	1.7	1.782	1.767	1.792
33.0556	1.845	1.903	1.853	1.873	1.839	1.858	1.839	1.849	1.814	1.859	1.846	1.827	1.701	1.736	1.712	1.683	1.762	1.752	1.778	1.802	1.757	1.71	1.754	1.693	1.788	1.794	1.77
33.3333	1.853	1.899	1.851	1.878	1.832	1.86	1.828	1.849	1.812	1.849	1.851	1.823	1.697	1.732	1.711	1.677	1.763	1.745	1.764	1.801	1.753	1.71	1.725	1.706	1.775	1.788	1.784
33.6111	1.845	1.901	1.849	1.863	1.835	1.844	1.839	1.853	1.819	1.862	1.847	1.828	1.701	1.743	1.713	1.682	1.769	1.75	1.775	1.807	1.758	1.698	1.727	1.687	1.793	1.8	1.793
33.8889	1.848	1.908	1.851	1.87	1.833	1.86	1.838	1.856	1.815	1.855	1.849	1.823	1.698	1.741	1.708	1.682	1.769	1.752	1.773	1.805	1.759	1.703	1.731	1.704	1.761	1.792	1.779
34.1667	1.849	1.906	1.857	1.874	1.833	1.857	1.839	1.859	1.818	1.858	1.855	1.824	1.699	1.741	1.717	1.684	1.769	1.753	1.778	1.806	1.76	1.703	1.693	1.686	1.766	1.78	1.823
34.4444	1.851	1.907	1.85	1.872	1.836	1.861	1.833	1.853	1.812	1.853	1.845	1.812	1.702	1.741	1.713	1.68	1.768	1.747	1.771	1.803	1.756	1.699	1.717	1.708	1.785	1.793	1.782
34.7222	1.843	1.897	1.849	1.866	1.833	1.856	1.831	1.85	1.816	1.848	1.841	1.814	1.699	1.742	1.717	1.676	1.768	1.75	1.775	1.801	1.763	1.718	1.738	1.69	1.795	1.797	1.793
35	1.848	1.911	1.86	1.874	1.836	1.865	1.84	1.852	1.817	1.853	1.852	1.811	1.7	1.738	1.713	1.687	1.774	1.752	1.783	1.807	1.763	1.72	1.738	1.685	1.785	1.773	1.808
35.2778	1.846	1.901	1.852	1.876	1.836	1.858	1.835	1.857	1.812	1.858	1.849	1.815	1.699	1.739	1.716	1.681	1.768	1.752	1.778	1.804	1.758	1.715	1.736	1.716	1.813	1.791	1.788
35.5556	1.852	1.903	1.858	1.874	1.85	1.862	1.843	1.866	1.816	1.86	1.856	1.823	1.702	1.742	1.719	1.684	1.775	1.758	1.778	1.815	1.767	1.713	1.718	1.706	1.786	1.804	1.802
35.8333	1.855	1.901	1.859	1.879	1.848	1.862	1.837	1.847	1.815	1.858	1.845	1.817	1.709	1.744	1.714	1.684	1.767	1.749	1.773	1.797	1.763	1.715	1.731	1.69	1.774	1.793	1.809
36.1111	1.847	1.896	1.853	1.881	1.844	1.862	1.835	1.854	1.812	1.858	1.853	1.814	1.705	1.734	1.71	1.681	1.771	1.749	1.774	1.804	1.759	1.703	1.732	1.715	1.791	1.787	1.799
36.3889	1.862	1.917	1.864	1.878	1.852	1.869	1.846	1.858	1.821	1.865	1.849	1.821	1.709	1.744	1.717	1.69	1.77	1.754	1.779	1.812	1.765	1.72	1.739	1.706	1.794	1.797	1.801
36.6667	1.857	1.911	1.854	1.88	1.845	1.859	1.836	1.852	1.82	1.856	1.849	1.814	1.705	1.743	1.712	1.682	1.77	1.752	1.779	1.807	1.76	1.736	1.73	1.693	1.772	1.785	1.792
36.9444	1.851	1.895	1.86	1.88	1.842	1.864	1.841	1.861	1.821	1.861	1.859	1.821	1.707	1.747	1.711	1.69	1.773	1.754	1.776	1.811	1.763	1.707	1.713	1.706	1.787	1.795	1.8
37.2222	1.852	1.905	1.857	1.877	1.846	1.863	1.844	1.858	1.82	1.864	1.858	1.821	1.708	1.743	1.715	1.687	1.773	1.753	1.78	1.811	1.762	1.729	1.741	1.716	1.785	1.823	1.794
37.5	1.856	1.901	1.86	1.875	1.85	1.867	1.838	1.854	1.827	1.864	1.857	1.826	1.707	1.743	1.712	1.683	1.779	1.755	1.773	1.808	1.767	1.709	1.727	1.71	1.775	1.805	1.796
37.7778	1.858	1.906	1.86	1.885	1.846	1.87	1.843	1.857	1.83	1.873	1.855	1.825	1.708	1.746	1.72	1.685	1.773	1.755	1.778	1.809	1.765	1.706	1.75	1.725	1.8	1.802	1.802
38.0556	1.843	1.898	1.851	1.873	1.836	1.862	1.842	1.861	1.829	1.862	1.858	1.828	1.71	1.748	1.725	1.686	1.771	1.757	1.779	1.815	1.772	1.719	1.736	1.715	1.812	1.839	1.845
38.3333	1.851	1.902	1.853	1.868	1.835	1.862	1.839	1.853	1.826	1.861	1.853	1.826	1.703	1.742	1.718	1.684	1.767	1.751	1.778	1.812	1.766	1.723	1.723	1.724	1.788	1.785	1.786
38.6111	1.857	1.9	1.86	1.879	1.842	1.864	1.845	1.864	1.831	1.868	1.856	1.83	1.712	1.75	1.72	1.687	1.779	1.759	1.779	1.817	1.773	1.726	1.747	1.716	1.786	1.805	1.803
38.8889	1.864	1.923	1.865	1.882	1.849	1.874	1.851	1.872	1.839	1.875	1.868	1.833	1.711	1.755	1.726	1.691	1.783	1.764	1.786	1.823	1.783	1.725	1.74	1.698	1.796	1.829	1.809
39.1667	1.855	1.905	1.86	1.883	1.853	1.869	1.846	1.863	1.829	1.874	1.858	1.831	1.71	1.753	1.722	1.689	1.777	1.758	1.787	1.816	1.77	1.714	1.743	1.737	1.803	1.792	1.81
39.4444	1.853	1.907	1.856	1.879	1.849	1.865	1.843	1.852	1.82	1.864	1.854	1.825	1.708	1.742	1.712	1.684	1.773	1.752	1.78	1.809	1.765	1.708	1.749	1.706	1.813	1.804	1.817
39.7222	1.86	1.907	1.864	1.884	1.851	1.866	1.844	1.864	1.829	1.864	1.862	1.829	1.709	1.756	1.724	1.685	1.785	1.758	1.787	1.814	1.775	1.726	1.748	1.721	1.794	1.799	1.803
40	1.869	1.924	1.868	1.889	1.856	1.874	1.848	1.859	1.822	1.861	1.856	1.823	1.708	1.746	1.718	1.686	1.779	1.753	1.793	1.816	1.766	1.721	1.727	1.715	1.782	1.825	1.808
40.2778	1.857	1.909	1.867	1.886	1.857	1.878	1.851	1.865	1.826	1.87	1.86	1.832	1.712	1.749	1.726	1.689	1.779	1.758	1.788	1.813	1.769	1.73	1.757	1.707	1.789	1.807	1.815
40.5556	1.853	1.912	1.856	1.881	1.85	1.861	1.841	1.863	1.819	1.858	1.853	1.82	1.707	1.746	1.72	1.688	1.773	1.757	1.781	1.812	1.768	1.735	1.765	1.72	1.808	1.814	1.815
40.8333	1.869	1.92	1.865	1.884	1.855	1.88	1.851	1.864	1.827	1.872	1.869	1.832	1.709	1.748	1.723	1.694	1.774	1.755	1.788	1.814	1.767	1.736	1.758	1.716	1.786	1.8	1.803
41.1111	1.857	1.914	1.862	1.881	1.85	1.872	1.85	1.863	1.829	1.859	1.86	1.832	1.704	1.749	1.721	1.685	1.775	1.758	1.777	1.817	1.774	1.755	1.751	1.72	1.823	1.812	1.814
41.3889	1.852	1.905	1.863	1.876	1.842	1.87	1.844	1.867	1.832	1.871	1.863	1.834	1.71	1.755	1.736	1.694	1.781	1.763	1.784	1.819	1.778	1.739	1.74	1.717	1.804	1.827	1.822
41.6667	1.857	1.911	1.863	1.881	1.846	1.868	1.851	1.87	1.829	1.873	1.87	1.831	1.715	1.752	1.725	1.695	1.782	1.765	1.789	1.82	1.776	1.709	1.742	1.729	1.793	1.798	1.821
41.9444	1.868	1.918	1.873	1.893	1.853	1.877	1.851	1.86	1.829	1.869	1.86	1.831	1.709	1.756	1.726	1.691	1.779	1.761	1.791	1.816	1.775	1.727	1.747	1.719	1.787	1.809	1.809
42.2222	1.858	1.916	1.869	1.888	1.853	1.878	1.85	1.87	1.828	1.87	1.868	1.83	1.719	1.753	1.725	1.694	1.782	1.762	1.793	1.819	1.774	1.73	1.768	1.715	1.808	1.809	1.815
42.5	1.859	1.913	1.872	1.887	1.851	1.871	1.849	1.865	1.829	1.877	1.871	1.833	1.717	1.753	1.729	1.694	1.78	1.761	1.786	1.82	1.777	1.729	1.752	1.736	1.801	1.806	1.825
42.7778	1.857	1.908	1.861	1.878	1.84	1.867	1.844	1.858	1.825	1.861	1.86	1.828	1.713	1.75	1.724	1.687	1.773	1.758	1.782	1.815	1.771	1.747	1.741	1.741	1.814	1.807	1.826
43.0556	1.855	1.906	1.858	1.883	1.851	1.866	1.85	1.866	1.832	1.868	1.865	1.832	1.714	1.749	1.722	1.689	1.782	1.76	1.79	1.82	1.775	1.735	1.724	1.742	1.802	1.806	1.813
43.3333	1.863	1.917	1.874	1.888	1.848	1.874	1.854	1.876	1.835	1.872	1.866	1.84	1.715	1.757	1.731	1.693	1.783	1.765	1.788	1.822	1.777	1.732	1.757	1.721	1.803	1.814	1.852
43.6111	1.857	1.91	1.862	1.88	1.848	1.874	1.846	1.864	1.833	1.869	1.865	1.838	1.713	1.752	1.73	1.691	1.781	1.765	1.789	1.815	1.777	1.734	1.764	1.735	1.824	1.81	1.815
43.8889	1.862	1.915	1.861	1.887	1.847	1.877	1.848	1.869	1.837	1.87	1.868	1.838	1.713	1.75	1.73	1.697	1.781	1.765	1.788	1.816	1.78	1.745	1.754	1.745	1.796	1.809	1.822
44.1667	1.861	1.916	1.866	1.884	1.856	1.877	1.846	1.858	1.833	1.866	1.864	1.832	1.716	1.751	1.728	1.686	1.775	1.766	1.79	1.81	1.778	1.741	1.76	1.742	1.792	1.81	1.827
44.4444	1.857	1.915	1.865	1.892	1.849	1.876	1.847	1.868	1.833	1.868	1.863	1.834	1.71	1.755	1.724	1.693	1.785	1.765	1.789	1.821	1.785	1.744	1.769	1.726	1.814	1.811	1.836
44.7222	1.86	1.909	1.87	1.892	1.854	1.885	1.85	1.869	1.84	1.873	1.872	1.848	1.714	1.759	1.729	1.695	1.786	1.767	1.793	1.829	1.781	1.751	1.759	1.738	1.8	1.817	1.836
45	1.875	1.914	1.874	1.89	1.858	1.879	1.853	1.876	1.848	1.878	1.874	1.843	1.718	1.761	1.74	1.699	1.787	1.768	1.797	1.831	1.785	1.737	1.756	1.728	1.822	1.811	1.805
45.2778	1.87	1.92	1.873	1.896	1.861	1.881	1.851	1.874	1.83	1.871	1.878	1.838	1.715	1.752	1.733	1.696	1.788	1.767	1.788	1.821	1.784	1.76	1.748	1.738	1.826	1.821	1.84
45.5556	1.859	1.914	1.861	1.886	1.847	1.871	1.849	1.867	1.829	1.875	1.868	1.836	1.713	1.752	1.725	1.693	1.784	1.761	1.791	1.819	1.775	1.739	1.786	1.749	1.807	1.814	1.814
45.8333	1.869	1.928	1.869	1.896	1.853	1.882	1.86	1.872	1.83	1.875	1.871	1.837	1.718	1.754	1.731	1.695	1.786	1.768	1.797	1.829	1.785	1.734	1.761	1.75	1.836	1.818	1.824
46.1111	1.861	1.913	1.868	1.892	1.858	1.881	1.854	1.874	1.842	1.873	1.876	1.841	1.72	1.756	1.736	1.701	1.785	1.77	1.8	1.823	1.782	1.742	1.748	1.745	1.814	1.819	1.821
46.3889	1.871	1.914	1.868	1.895	1.858	1.893	1.853	1.871	1.84	1.868	1.87	1.843	1.715	1.756	1.73	1.695	1.791	1.77	1.79	1.823	1.784	1.737	1.739	1.736	1.819	1.816	1.826
46.6667	1.864	1.914	1.87	1.894	1.861	1.876	1.859	1.873	1.844	1.878	1.877	1.844	1.72	1.761	1.74	1.698	1.788	1.778	1.798	1.835	1.789	1.741	1.765	1.703	1.826	1.818	1.825
46.9444	1.867	1.919	1.865	1.89	1.859	1.88	1.854	1.871	1.83	1.875	1.868	1.832	1.716	1.751	1.724	1.691	1.78	1.761	1.792	1.819	1.777	1.735	1.767	1.727	1.811	1.821	1.826
47.2222	1.871	1.916	1.864	1.891	1.855	1.883	1.861	1.874	1.843	1.879	1.873	1.849	1.722	1.763	1.736	1.698	1.785	1.772	1.796	1.828	1.788	1.752	1.782	1.722	1.815	1.838	1.831
47.5	1.876	1.924	1.876	1.904	1.861	1.886	1.857	1.873	1.837	1.875	1.872	1.838	1.721	1.756	1.735	1.697	1.786	1.764	1.797	1.828	1.78	1.728	1.736	1.743	1.808	1.812	1.825
47.7778	1.864	1.914	1.869	1.898	1.863	1.886	1.859	1.88	1.843	1.878	1.878	1.851	1.724	1.762	1.737	1.698	1.794	1.77	1.799	1.837	1.789	1.751	1.753	1.742	1.812	1.816	1.841
48.0556	1.865	1.92	1.859	1.886	1.856	1.877	1.848	1.875	1.836	1.871	1.864	1.835	1.714	1.754	1.73	1.69	1.787	1.769	1.794	1.83	1.783	1.73	1.757	1.727	1.805	1.839	1.83
48.3333	1.864	1.919	1.873	1.895	1.863	1.884	1.857	1.87	1.843	1.873	1.871	1.851	1.719	1.753	1.733	1.695	1.786	1.768	1.797	1.829	1.789	1.757	1.792	1.75	1.816	1.834	1.812
48.6111	1.865	1.924	1.868	1.891	1.861	1.878	1.86	1.879	1.842	1.872	1.872	1.849	1.722	1.759	1.732	1.699	1.787	1.769	1.796	1.828	1.791	1.743	1.777	1.746	1.829	1.818	1.823
48.8889	1.864	1.916	1.87	1.886	1.854	1.875	1.866	1.881	1.847	1.88	1.872	1.85	1.722	1.761	1.739	1.697	1.793	1.771	1.8	1.832	1.793	1.742	1.759	1.769	1.807	1.823	1.838
49.1667	1.876	1.933	1.88	1.893	1.861	1.889	1.865	1.873	1.835	1.875	1.873	1.846	1.719	1.756	1.731	1.697	1.785	1.765	1.798	1.823	1.789	1.74	1.757	1.739	1.814	1.838	1.853
49.4444	1.876	1.935	1.873	1.903	1.863	1.893	1.854	1.873	1.839	1.875	1.869	1.846	1.719	1.755	1.732	1.692	1.791	1.769	1.79	1.825	1.792	1.769	1.777	1.728	1.814	1.845	1.838
49.7222	1.867	1.925	1.876	1.896	1.862	1.883	1.869	1.871	1.837	1.88	1.882	1.848	1.725	1.757	1.737	1.701	1.789	1.77	1.796	1.829	1.783	1.762	1.754	1.748	1.824	1.838	1.82
50	1.867	1.92	1.866	1.895	1.858	1.878	1.858	1.874	1.84	1.877	1.868	1.853	1.721	1.756	1.736	1.7	1.785	1.767	1.795	1.83	1.788	1.749	1.776	1.759	1.826	1.831	1.841
50.2778	1.872	1.923	1.872	1.9	1.859	1.881	1.865	1.879	1.853	1.883	1.881	1.857	1.722	1.762	1.738	1.702	1.798	1.779	1.804	1.839	1.796	1.756	1.769	1.757	1.815	1.84	1.831
50.5556	1.878	1.923	1.877	1.902	1.875	1.883	1.857	1.875	1.841	1.875	1.878	1.852	1.725	1.758	1.738	1.698	1.786	1.771	1.799	1.828	1.792	1.74	1.761	1.758	1.838	1.833	1.839
50.8333	1.869	1.923	1.866	1.897	1.864	1.884	1.859	1.87	1.839	1.873	1.862	1.85	1.718	1.762	1.729	1.701	1.789	1.766	1.796	1.824	1.788	1.759	1.784	1.775	1.831	1.851	1.824
51.1111	1.872	1.927	1.88	1.903	1.867	1.893	1.861	1.882	1.85	1.884	1.879	1.855	1.725	1.767	1.736	1.703	1.799	1.773	1.804	1.831	1.796	1.758	1.795	1.747	1.82	1.838	1.844
51.3889	1.883	1.925	1.88	1.901	1.874	1.893	1.861	1.885	1.847	1.877	1.883	1.861	1.725	1.764	1.744	1.704	1.791	1.772	1.796	1.83	1.795	1.743	1.782	1.752	1.831	1.822	1.831
51.6667	1.873	1.935	1.883	1.903	1.862	1.891	1.864	1.88	1.844	1.878	1.882	1.857	1.727	1.763	1.745	1.701	1.794	1.765	1.805	1.832	1.79	1.741	1.766	1.772	1.825	1.827	1.834
51.9444	1.871	1.928	1.881	1.912	1.876	1.897	1.855	1.883	1.842	1.877	1.876	1.853	1.724	1.767	1.743	1.695	1.796	1.772	1.798	1.836	1.791	1.759	1.77	1.75	1.832	1.813	1.836
52.2222	1.875	1.929	1.879	1.902	1.873	1.89	1.859	1.891	1.841	1.88	1.884	1.858	1.722	1.768	1.746	1.703	1.794	1.773	1.801	1.833	1.791	1.748	1.777	1.727	1.836	1.836	1.835
52.5	1.878	1.924	1.885	1.905	1.866	1.893	1.862	1.875	1.842	1.875	1.88	1.854	1.723	1.756	1.739	1.697	1.782	1.771	1.798	1.823	1.791	1.763	1.77	1.754	1.847	1.824	1.852
52.7778	1.889	1.938	1.893	1.912	1.874	1.91	1.863	1.882	1.849	1.883	1.878	1.857	1.728	1.761	1.742	1.7	1.793	1.772	1.805	1.836	1.792	1.768	1.758	1.752	1.842	1.83	1.836
53.0556	1.881	1.93	1.882	1.902	1.869	1.89	1.864	1.88	1.851	1.882	1.881	1.851	1.73	1.76	1.737	1.702	1.789	1.768	1.805	1.839	1.79	1.763	1.781	1.742	1.835	1.85	1.861
53.3333	1.876	1.928	1.888	1.905	1.876	1.892	1.861	1.874	1.849	1.876	1.876	1.849	1.723	1.76	1.743	1.704	1.792	1.771	1.805	1.835	1.793	1.745	1.777	1.734	1.83	1.851	1.872
53.6111	1.874	1.929	1.878	1.895	1.876	1.893	1.863	1.883	1.848	1.885	1.87	1.854	1.725	1.769	1.751	1.702	1.796	1.777	1.807	1.834	1.795	1.747	1.774	1.729	1.853	1.821	1.832
53.8889	1.883	1.927	1.887	1.905	1.871	1.899	1.868	1.884	1.851	1.882	1.875	1.859	1.727	1.768	1.746	1.704	1.798	1.772	1.812	1.844	1.794	1.772	1.787	1.747	1.817	1.832	1.851
54.1667	1.882	1.928	1.888	1.91	1.879	1.896	1.867	1.873	1.844	1.877	1.873	1.857	1.722	1.763	1.74	1.701	1.798	1.763	1.801	1.828	1.789	1.765	1.769	1.761	1.83	1.838	1.841
54.4444	1.88	1.921	1.886	1.906	1.87	1.887	1.863	1.881	1.849	1.877	1.884	1.86	1.723	1.767	1.747	1.701	1.792	1.775	1.805	1.835	1.799	1.765	1.784	1.755	1.827	1.853	1.868
54.7222	1.873	1.92	1.873	1.906	1.872	1.893	1.862	1.878	1.848	1.877	1.876	1.862	1.724	1.766	1.74	1.706	1.794	1.769	1.805	1.838	1.794	1.764	1.781	1.758	1.837	1.854	1.826
55	1.871	1.923	1.88	1.901	1.865	1.886	1.866	1.887	1.838	1.881	1.879	1.857	1.731	1.765	1.739	1.707	1.798	1.776	1.805	1.833	1.795	1.742	1.811	1.78	1.833	1.827	1.862
55.2778	1.87	1.912	1.872	1.899	1.867	1.886	1.871	1.886	1.856	1.892	1.886	1.864	1.727	1.769	1.753	1.708	1.798	1.77	1.818	1.844	1.802	1.771	1.797	1.758	1.84	1.88	1.853
55.5556	1.877	1.937	1.89	1.913	1.879	1.904	1.864	1.877	1.842	1.875	1.873	1.855	1.729	1.765	1.738	1.703	1.794	1.763	1.811	1.834	1.793	1.748	1.782	1.748	1.832	1.838	1.835
55.8333	1.873	1.929	1.889	1.9	1.871	1.885	1.869	1.891	1.858	1.891	1.885	1.869	1.732	1.772	1.745	1.711	1.801	1.774	1.813	1.846	1.808	1.76	1.759	1.754	1.834	1.845	1.828
56.1111	1.875	1.932	1.892	1.91	1.878	1.895	1.868	1.884	1.855	1.884	1.88	1.859	1.732	1.773	1.74	1.712	1.802	1.772	1.812	1.84	1.797	1.772	1.797	1.772	1.839	1.846	1.841
56.3889	1.874	1.93	1.883	1.903	1.87	1.895	1.861	1.881	1.848	1.881	1.881	1.854	1.725	1.771	1.743	1.704	1.795	1.77	1.809	1.839	1.794	1.747	1.78	1.767	1.854	1.849	1.841
56.6667	1.886	1.935	1.894	1.913	1.873	1.902	1.864	1.878	1.843	1.882	1.877	1.857	1.727	1.767	1.742	1.707	1.799	1.766	1.809	1.834	1.793	1.761	1.788	1.769	1.846	1.856	1.849
56.9444	1.88	1.937	1.898	1.917	1.875	1.9	1.87	1.896	1.852	1.885	1.89	1.861	1.734	1.776	1.749	1.712	1.804	1.775	1.812	1.848	1.803	1.776	1.776	1.759	1.84	1.859	1.858
57.2222	1.885	1.937	1.894	1.911	1.876	1.903	1.868	1.878	1.845	1.879	1.875	1.858	1.729	1.769	1.738	1.707	1.792	1.765	1.81	1.829	1.802	1.778	1.789	1.762	1.799	1.839	1.85
57.5	1.882	1.94	1.896	1.923	1.883	1.905	1.872	1.884	1.851	1.89	1.884	1.863	1.726	1.769	1.748	1.704	1.791	1.771	1.81	1.836	1.797	1.769	1.793	1.753	1.825	1.856	1.864
57.7778	1.881	1.941	1.885	1.908	1.881	1.9	1.876	1.885	1.852	1.881	1.881	1.861	1.731	1.773	1.747	1.712	1.794	1.777	1.81	1.837	1.799	1.771	1.796	1.748	1.85	1.835	1.87
58.0556	1.878	1.936	1.883	1.907	1.873	1.89	1.868	1.891	1.86	1.883	1.887	1.868	1.734	1.775	1.753	1.711	1.802	1.778	1.81	1.843	1.806	1.763	1.798	1.744	1.823	1.859	1.853
58.3333	1.875	1.935	1.891	1.915	1.88	1.9	1.87	1.886	1.857	1.886	1.886	1.869	1.731	1.774	1.742	1.709	1.797	1.776	1.806	1.836	1.802	1.776	1.78	1.775	1.812	1.842	1.835
58.6111	1.876	1.931	1.887	1.908	1.873	1.896	1.868	1.889	1.855	1.889	1.88	1.86	1.735	1.776	1.742	1.709	1.794	1.773	1.81	1.844	1.797	1.805	1.802	1.775	1.84	1.832	1.882
58.8889	1.882	1.924	1.888	1.908	1.878	1.897	1.868	1.894	1.853	1.888	1.896	1.867	1.733	1.774	1.751	1.711	1.797	1.771	1.81	1.842	1.798	1.77	1.786	1.754	1.83	1.844	1.878
59.1667	1.887	1.937	1.889	1.906	1.875	1.904	1.868	1.893	1.858	1.88	1.883	1.869	1.733	1.776	1.748	1.711	1.8	1.781	1.807	1.847	1.805	1.784	1.782	1.757	1.834	1.842	1.848
59.4444	1.881	1.93	1.891	1.916	1.872	1.897	1.872	1.887	1.858	1.882	1.88	1.859	1.734	1.772	1.741	1.713	1.8	1.778	1.813	1.841	1.801	1.766	1.799	1.759	1.842	1.858	1.828
59.7222	1.881	1.936	1.89	1.913	1.885	1.901	1.873	1.887	1.853	1.88	1.886	1.861	1.738	1.773	1.751	1.714	1.799	1.777	1.813	1.843	1.804	1.763	1.777	1.779	1.819	1.844	1.854
60	1.882	1.94	1.89	1.909	1.878	1.899	1.864	1.894	1.859	1.885	1.896	1.868	1.736	1.779	1.749	1.711	1.801	1.784	1.813	1.847	1.803	1.78	1.778	1.773	1.84	1.851	1.871
60.2778	1.888	1.947	1.901	1.914	1.887	1.91	1.877	1.897	1.856	1.894	1.888	1.872	1.739	1.778	1.75	1.714	1.796	1.779	1.817	1.845	1.806	1.773	1.77	1.771	1.834	1.866	1.871
60.5556	1.872	1.93	1.883	1.909	1.871	1.897	1.869	1.887	1.853	1.885	1.885	1.866	1.727	1.772	1.748	1.712	1.797	1.78	1.808	1.835	1.8	1.761	1.796	1.77	1.857	1.842	1.881
60.8333	1.877	1.93	1.886	1.911	1.869	1.894	1.876	1.891	1.863	1.888	1.885	1.873	1.736	1.772	1.756	1.713	1.802	1.782	1.812	1.841	1.809	1.776	1.826	1.788	1.831	1.856	1.848
61.1111	1.888	1.947	1.9	1.921	1.88	1.906	1.862	1.881	1.858	1.879	1.879	1.86	1.729	1.769	1.742	1.707	1.795	1.78	1.803	1.842	1.804	1.771	1.793	1.779	1.84	1.861	1.853
61.3889	1.881	1.948	1.889	1.915	1.884	1.9	1.869	1.88	1.855	1.884	1.883	1.863	1.734	1.768	1.747	1.712	1.793	1.779	1.81	1.837	1.81	1.775	1.788	1.773	1.861	1.847	1.847
61.6667	1.891	1.948	1.902	1.918	1.882	1.901	1.874	1.888	1.862	1.89	1.886	1.868	1.739	1.781	1.75	1.714	1.806	1.784	1.811	1.846	1.811	1.764	1.791	1.757	1.855	1.857	1.833
61.9444	1.883	1.939	1.897	1.917	1.883	1.899	1.87	1.889	1.86	1.885	1.881	1.874	1.734	1.778	1.747	1.709	1.799	1.782	1.807	1.843	1.804	1.761	1.798	1.761	1.864	1.857	1.864
62.2222	1.895	1.945	1.893	1.915	1.888	1.909	1.877	1.888	1.858	1.89	1.888	1.869	1.737	1.775	1.76	1.715	1.796	1.782	1.815	1.848	1.81	1.771	1.815	1.772	1.849	1.849	1.87
62.5	1.873	1.939	1.885	1.911	1.874	1.905	1.866	1.892	1.859	1.885	1.891	1.875	1.734	1.78	1.757	1.708	1.799	1.785	1.809	1.848	1.812	1.748	1.797	1.793	1.828	1.859	1.879
62.7778	1.885	1.943	1.891	1.911	1.882	1.903	1.879	1.891	1.856	1.897	1.888	1.867	1.737	1.779	1.748	1.716	1.799	1.782	1.814	1.848	1.803	1.794	1.796	1.797	1.849	1.878	1.872
63.0556	1.884	1.937	1.89	1.919	1.883	1.91	1.866	1.888	1.854	1.889	1.888	1.865	1.738	1.78	1.747	1.717	1.803	1.776	1.814	1.848	1.804	1.787	1.816	1.753	1.836	1.85	1.859
63.3333	1.881	1.93	1.885	1.913	1.876	1.897	1.879	1.892	1.864	1.894	1.897	1.866	1.737	1.783	1.742	1.713	1.805	1.782	1.814	1.847	1.799	1.787	1.792	1.77	1.854	1.845	1.85
63.6111	1.885	1.938	1.891	1.915	1.876	1.901	1.882	1.894	1.867	1.897	1.891	1.879	1.742	1.782	1.753	1.726	1.803	1.786	1.826	1.85	1.81	1.779	1.789	1.78	1.848	1.858	1.85
63.8889	1.891	1.944	1.897	1.92	1.886	1.917	1.88	1.886	1.857	1.894	1.884	1.87	1.735	1.78	1.759	1.718	1.8	1.78	1.815	1.846	1.806	1.769	1.792	1.786	1.839	1.848	1.875
64.1667	1.893	1.94	1.899	1.926	1.889	1.912	1.868	1.885	1.858	1.883	1.884	1.864	1.736	1.777	1.748	1.716	1.801	1.778	1.811	1.842	1.804	1.788	1.79	1.801	1.827	1.859	1.869
64.4444	1.88	1.941	1.886	1.908	1.874	1.903	1.879	1.889	1.855	1.885	1.887	1.868	1.733	1.776	1.756	1.718	1.802	1.778	1.813	1.848	1.806	1.786	1.799	1.772	1.847	1.866	1.859
64.7222	1.887	1.941	1.886	1.918	1.88	1.908	1.875	1.899	1.864	1.894	1.896	1.879	1.739	1.783	1.756	1.717	1.807	1.785	1.82	1.85	1.81	1.788	1.776	1.767	1.841	1.861	1.868
65	1.889	1.945	1.89	1.913	1.875	1.9	1.882	1.907	1.869	1.9	1.902	1.883	1.746	1.789	1.753	1.723	1.809	1.791	1.821	1.853	1.817	1.798	1.81	1.772	1.854	1.857	1.87
65.2778	1.887	1.943	1.892	1.92	1.885	1.907	1.872	1.888	1.864	1.892	1.883	1.876	1.739	1.779	1.761	1.716	1.802	1.79	1.81	1.848	1.816	1.786	1.818	1.805	1.846	1.872	1.872
65.5556	1.891	1.941	1.893	1.92	1.891	1.914	1.871	1.891	1.865	1.887	1.89	1.878	1.739	1.779	1.765	1.717	1.804	1.786	1.814	1.849	1.814	1.767	1.797	1.788	1.828	1.873	1.84
65.8333	1.899	1.95	1.903	1.922	1.896	1.921	1.883	1.899	1.87	1.894	1.899	1.884	1.738	1.779	1.77	1.723	1.809	1.789	1.818	1.851	1.817	1.785	1.81	1.774	1.874	1.866	1.875
66.1111	1.897	1.939	1.893	1.919	1.889	1.916	1.876	1.893	1.869	1.886	1.89	1.88	1.739	1.775	1.762	1.723	1.804	1.778	1.815	1.845	1.808	1.795	1.789	1.782	1.87	1.867	1.869
66.3889	1.887	1.94	1.895	1.925	1.877	1.903	1.874	1.894	1.872	1.883	1.888	1.877	1.736	1.779	1.761	1.717	1.81	1.79	1.813	1.841	1.817	1.784	1.783	1.781	1.839	1.863	1.852
66.6667	1.897	1.943	1.901	1.927	1.888	1.911	1.882	1.896	1.86	1.894	1.89	1.876	1.742	1.781	1.758	1.718	1.804	1.786	1.819	1.847	1.81	1.795	1.79	1.769	1.881	1.849	1.883
66.9444	1.884	1.932	1.887	1.914	1.887	1.913	1.874	1.896	1.867	1.882	1.894	1.879	1.741	1.781	1.754	1.721	1.809	1.784	1.818	1.845	1.82	1.796	1.812	1.806	1.845	1.877	1.862
67.2222	1.888	1.94	1.899	1.914	1.886	1.912	1.873	1.888	1.866	1.89	1.889	1.871	1.738	1.779	1.761	1.72	1.812	1.78	1.82	1.841	1.811	1.791	1.805	1.755	1.846	1.861	1.85
67.5	1.902	1.957	1.911	1.938	1.906	1.925	1.872	1.893	1.871	1.894	1.894	1.881	1.737	1.779	1.763	1.718	1.802	1.786	1.813	1.843	1.812	1.78	1.8	1.775	1.842	1.851	1.871
67.7778	1.89	1.945	1.889	1.923	1.889	1.917	1.875	1.9	1.867	1.891	1.893	1.88	1.739	1.788	1.769	1.721	1.81	1.788	1.823	1.852	1.814	1.771	1.787	1.748	1.846	1.861	1.877
68.0556	1.891	1.941	1.892	1.916	1.891	1.913	1.876	1.898	1.874	1.891	1.897	1.888	1.743	1.776	1.757	1.721	1.81	1.789	1.821	1.85	1.816	1.799	1.81	1.787	1.847	1.855	1.879
68.3333	1.898	1.943	1.895	1.923	1.883	1.914	1.877	1.899	1.874	1.891	1.896	1.883	1.741	1.781	1.772	1.723	1.807	1.791	1.824	1.849	1.818	1.801	1.804	1.784	1.867	1.852	1.889
68.6111	1.891	1.938	1.896	1.917	1.887	1.917	1.886	1.902	1.877	1.897	1.898	1.882	1.748	1.78	1.764	1.724	1.817	1.793	1.824	1.854	1.819	1.783	1.835	1.775	1.86	1.869	1.883
68.8889	1.889	1.954	1.904	1.928	1.895	1.922	1.881	1.89	1.867	1.894	1.89	1.875	1.743	1.776	1.758	1.721	1.807	1.781	1.825	1.852	1.808	1.817	1.824	1.78	1.865	1.875	1.887
69.1667	1.904	1.948	1.908	1.935	1.894	1.929	1.884	1.897	1.869	1.894	1.897	1.885	1.743	1.786	1.758	1.721	1.81	1.794	1.823	1.844	1.823	1.796	1.804	1.803	1.871	1.872	1.871

## Sheet: Figure 5B (ii) 
Time (h)	chs1_DEL/dnf3_DEL/suc2_DEL/aro7_DEL	chs1_DEL/dnf3_DEL/suc2_DEL/aro7_DEL	chs1_DEL/dnf3_DEL/suc2_DEL/aro7_DEL	chs1_DEL/dnf3_DEL/suc2_DEL/aro7_DEL	chs1_DEL/dnf3_DEL/suc2_DEL/aro7_DEL	chs1_DEL/dnf3_DEL/suc2_DEL/aro7_DEL	BY4741 WT	BY4741 WT	BY4741 WT	BY4741 WT	BY4741 WT	BY4741 WT	chs1_DEL/dnf3_DEL/suc2_DEL/coq5_DEL	chs1_DEL/dnf3_DEL/suc2_DEL/coq5_DEL	chs1_DEL/dnf3_DEL/suc2_DEL/coq5_DEL	chs1_DEL/dnf3_DEL/suc2_DEL/coq5_DEL	chs1_DEL/dnf3_DEL/suc2_DEL/coq5_DEL	chs1_DEL/dnf3_DEL/suc2_DEL/coq5_DEL	chs1_DEL/dnf3_DEL/htd2_DEL/zta1_DEL	chs1_DEL/dnf3_DEL/htd2_DEL/zta1_DEL	chs1_DEL/dnf3_DEL/htd2_DEL/zta1_DEL	ynk1_DEL/gpt2_DEL/tps2_DEL	ynk1_DEL/gpt2_DEL/tps2_DEL	ynk1_DEL/gpt2_DEL/tps2_DEL	ynk1_DEL/gpt2_DEL/tps2_DEL	ynk1_DEL/gpt2_DEL/tps2_DEL	ynk1_DEL/gpt2_DEL/tps2_DEL
0	0.019	0.022	0.023	0.021	0.019	0.018	0.022	0.027	0.023	0.025	0.013	0.025	0.006	0.006	-0.003	0.01	0.007	0.003	0.016	0.013	0.01	0.019	0.021	0.021	0.025	0.022	0.025
0.277778	0.018	0.021	0.02	0.02	0.017	0.016	0.016	0.033	0.019	0.02	0.017	0.021	0.012	0.012	0.003	0.016	0.013	0.008	0.022	0.019	0.016	0.018	0.022	0.018	0.025	0.022	0.024
0.555556	0.017	0.023	0.023	0.018	0.018	0.018	0.014	0.028	0.019	0.021	0.013	0.019	0.013	0.011	0.004	0.016	0.013	0.008	0.019	0.011	0.012	0.021	0.022	0.02	0.024	0.023	0.026
0.833333	0.017	0.024	0.02	0.02	0.02	0.02	0.017	0.031	0.02	0.02	0.013	0.019	0.017	0.013	0.007	0.017	0.02	0.014	0.019	0.012	0.012	0.022	0.021	0.016	0.023	0.023	0.024
1.11111	0.018	0.028	0.021	0.023	0.019	0.023	0.019	0.036	0.021	0.023	0.014	0.021	0.021	0.019	0.013	0.023	0.027	0.017	0.02	0.017	0.013	0.021	0.021	0.017	0.021	0.022	0.024
1.38889	0.022	0.027	0.021	0.029	0.02	0.024	0.019	0.039	0.024	0.026	0.016	0.021	0.023	0.022	0.017	0.023	0.027	0.017	0.024	0.019	0.013	0.018	0.019	0.017	0.019	0.021	0.021
1.66667	0.022	0.029	0.021	0.031	0.022	0.022	0.022	0.043	0.025	0.028	0.018	0.024	0.027	0.02	0.016	0.02	0.029	0.015	0.022	0.015	0.012	0.019	0.019	0.015	0.02	0.021	0.023
1.94444	0.018	0.03	0.021	0.033	0.085	0.019	0.024	0.044	0.031	0.033	0.019	0.027	0.032	0.025	0.017	0.021	0.032	0.019	0.024	0.017	0.013	0.018	0.019	0.015	0.02	0.021	0.023
2.22222	0.019	0.03	0.023	0.029	0.021	0.019	0.026	0.05	0.033	0.038	0.02	0.03	0.035	0.027	0.021	0.024	0.037	0.02	0.025	0.02	0.014	0.018	0.018	0.014	0.018	0.019	0.021
2.5	0.02	0.032	0.021	0.028	0.021	0.017	0.028	0.052	0.037	0.041	0.025	0.033	0.041	0.032	0.026	0.026	0.041	0.025	0.027	0.022	0.018	0.018	0.019	0.014	0.019	0.019	0.022
2.77778	0.02	0.062	0.021	0.023	0.015	0.018	0.033	0.056	0.042	0.048	0.027	0.038	0.046	0.037	0.032	0.029	0.048	0.026	0.03	0.024	0.022	0.019	0.019	0.015	0.019	0.021	0.022
3.05556	0.023	0.05	0.022	0.028	0.011	0.022	0.037	0.061	0.047	0.052	0.031	0.042	0.052	0.043	0.038	0.033	0.055	0.033	0.036	0.028	0.023	0.02	0.021	0.015	0.02	0.022	0.024
3.33333	0.023	0.04	0.026	0.029	0.01	0.025	0.04	0.067	0.053	0.059	0.033	0.047	0.06	0.057	0.048	0.042	0.063	0.048	0.04	0.036	0.029	0.021	0.021	0.016	0.021	0.022	0.024
3.61111	0.025	0.042	0.031	0.026	0.012	0.021	0.045	0.078	0.061	0.067	0.039	0.057	0.069	0.066	0.057	0.052	0.074	0.055	0.045	0.043	0.032	0.02	0.02	0.015	0.02	0.021	0.023
3.88889	0.024	0.115	0.028	0.029	0.012	0.026	0.052	0.085	0.067	0.073	0.047	0.065	0.077	0.074	0.065	0.059	0.087	0.066	0.051	0.048	0.039	0.021	0.02	0.016	0.021	0.022	0.024
4.16667	0.026	0.099	0.034	0.033	0.011	0.028	0.059	0.094	0.077	0.083	0.054	0.07	0.092	0.076	0.073	0.061	0.103	0.062	0.058	0.051	0.043	0.022	0.022	0.017	0.022	0.022	0.023
4.44444	0.028	0.097	0.035	0.034	0.012	0.03	0.069	0.107	0.087	0.092	0.06	0.078	0.102	0.086	0.083	0.069	0.12	0.072	0.063	0.057	0.05	0.022	0.021	0.016	0.021	0.022	0.024
4.72222	0.028	0.103	0.036	0.04	0.014	0.031	0.078	0.122	0.098	0.104	0.064	0.089	0.114	0.095	0.095	0.079	0.135	0.08	0.07	0.062	0.057	0.02	0.02	0.015	0.02	0.02	0.022
5	0.034	0.091	0.044	0.046	0.02	0.039	0.093	0.133	0.11	0.119	0.07	0.099	0.126	0.106	0.106	0.088	0.151	0.093	0.079	0.068	0.066	0.02	0.02	0.015	0.02	0.02	0.023
5.27778	0.035	0.083	0.042	0.045	0.021	0.054	0.105	0.145	0.123	0.131	0.079	0.115	0.143	0.134	0.126	0.108	0.168	0.125	0.091	0.085	0.073	0.018	0.02	0.015	0.02	0.02	0.021
5.55556	0.037	0.102	0.047	0.058	0.025	0.064	0.118	0.164	0.138	0.142	0.091	0.131	0.155	0.149	0.141	0.127	0.189	0.136	0.101	0.096	0.086	0.019	0.02	0.016	0.021	0.021	0.022
5.83333	0.039	0.112	0.06	0.063	0.027	0.073	0.131	0.184	0.152	0.158	0.099	0.148	0.171	0.163	0.156	0.144	0.212	0.147	0.109	0.105	0.098	0.019	0.02	0.016	0.02	0.02	0.023
6.11111	0.04	0.115	0.067	0.07	0.035	0.086	0.148	0.203	0.168	0.181	0.113	0.161	0.182	0.16	0.163	0.146	0.236	0.137	0.122	0.105	0.113	0.02	0.019	0.015	0.021	0.02	0.022
6.38889	0.047	0.137	0.072	0.078	0.031	0.103	0.164	0.226	0.188	0.199	0.12	0.179	0.201	0.176	0.184	0.165	0.267	0.149	0.135	0.114	0.128	0.02	0.021	0.016	0.021	0.021	0.023
6.66667	0.048	0.141	0.081	0.079	0.033	0.104	0.183	0.255	0.203	0.217	0.128	0.202	0.22	0.194	0.201	0.185	0.298	0.166	0.148	0.129	0.145	0.02	0.021	0.016	0.021	0.02	0.023
6.94444	0.05	0.168	0.088	0.078	0.035	0.096	0.204	0.284	0.222	0.247	0.137	0.22	0.241	0.214	0.224	0.197	0.331	0.179	0.159	0.144	0.163	0.02	0.021	0.015	0.021	0.02	0.023
7.22222	0.052	0.181	0.095	0.079	0.05	0.099	0.227	0.299	0.24	0.269	0.147	0.237	0.267	0.264	0.257	0.236	0.353	0.237	0.186	0.174	0.167	0.02	0.021	0.015	0.021	0.02	0.024
7.5	0.058	0.195	0.096	0.087	0.06	0.103	0.253	0.329	0.262	0.29	0.164	0.261	0.292	0.288	0.28	0.263	0.384	0.267	0.211	0.195	0.183	0.02	0.02	0.015	0.022	0.02	0.023
7.77778	0.069	0.206	0.105	0.098	0.061	0.115	0.276	0.366	0.288	0.323	0.179	0.29	0.32	0.314	0.308	0.293	0.415	0.303	0.243	0.212	0.207	0.021	0.021	0.015	0.022	0.02	0.024
8.05556	0.077	0.216	0.11	0.1	0.07	0.123	0.305	0.405	0.313	0.354	0.204	0.325	0.351	0.336	0.334	0.326	0.445	0.339	0.264	0.235	0.235	0.021	0.02	0.015	0.022	0.021	0.023
8.33333	0.08	0.218	0.117	0.102	0.077	0.138	0.33	0.442	0.338	0.389	0.223	0.352	0.383	0.366	0.366	0.355	0.475	0.372	0.299	0.259	0.253	0.022	0.021	0.016	0.022	0.021	0.024
8.61111	0.086	0.238	0.126	0.11	0.08	0.144	0.363	0.487	0.368	0.428	0.241	0.385	0.415	0.392	0.4	0.398	0.513	0.415	0.333	0.294	0.268	0.021	0.021	0.016	0.022	0.021	0.025
8.88889	0.092	0.232	0.135	0.115	0.085	0.15	0.397	0.532	0.397	0.466	0.262	0.425	0.452	0.429	0.457	0.428	0.55	0.451	0.367	0.321	0.299	0.023	0.021	0.016	0.023	0.021	0.024
9.16667	0.104	0.246	0.141	0.121	0.088	0.195	0.436	0.583	0.433	0.506	0.278	0.464	0.494	0.457	0.469	0.468	0.592	0.497	0.4	0.353	0.331	0.022	0.022	0.017	0.023	0.021	0.024
9.44444	0.116	0.258	0.154	0.124	0.097	0.173	0.474	0.637	0.468	0.547	0.304	0.502	0.531	0.497	0.507	0.512	0.636	0.538	0.441	0.385	0.356	0.021	0.021	0.016	0.023	0.022	0.024
9.72222	0.129	0.275	0.167	0.13	0.103	0.182	0.513	0.689	0.516	0.594	0.325	0.55	0.577	0.539	0.553	0.56	0.685	0.586	0.472	0.413	0.381	0.021	0.021	0.016	0.023	0.021	0.023
10	0.147	0.282	0.173	0.143	0.108	0.2	0.555	0.749	0.556	0.637	0.344	0.592	0.621	0.583	0.622	0.605	0.728	0.636	0.503	0.441	0.412	0.022	0.022	0.016	0.023	0.022	0.024
10.2778	0.163	0.293	0.186	0.154	0.117	0.214	0.599	0.812	0.6	0.69	0.369	0.644	0.668	0.629	0.63	0.648	0.78	0.683	0.542	0.476	0.443	0.023	0.022	0.016	0.023	0.021	0.024
10.5556	0.182	0.317	0.203	0.167	0.124	0.232	0.647	0.865	0.651	0.738	0.395	0.684	0.716	0.673	0.675	0.694	0.822	0.733	0.578	0.514	0.477	0.023	0.022	0.016	0.024	0.022	0.023
10.8333	0.203	0.335	0.226	0.178	0.141	0.26	0.692	0.909	0.693	0.784	0.426	0.736	0.764	0.722	0.717	0.739	0.875	0.775	0.613	0.542	0.512	0.023	0.022	0.016	0.025	0.022	0.024
11.1111	0.217	0.354	0.246	0.193	0.152	0.279	0.746	0.956	0.749	0.834	0.455	0.786	0.807	0.769	0.764	0.789	0.918	0.822	0.654	0.582	0.551	0.024	0.023	0.017	0.026	0.023	0.024
11.3889	0.237	0.379	0.278	0.206	0.16	0.297	0.791	1.003	0.797	0.882	0.484	0.837	0.855	0.817	0.807	0.829	0.964	0.867	0.69	0.617	0.584	0.025	0.024	0.017	0.026	0.023	0.024
11.6667	0.256	0.395	0.299	0.224	0.169	0.32	0.844	1.055	0.85	0.933	0.522	0.885	0.896	0.862	0.844	0.882	1.009	0.917	0.737	0.653	0.626	0.025	0.024	0.017	0.028	0.023	0.025
11.9444	0.28	0.412	0.324	0.245	0.18	0.339	0.881	1.096	0.896	0.975	0.553	0.935	0.934	0.916	0.894	0.918	1.042	0.959	0.78	0.69	0.663	0.026	0.025	0.017	0.028	0.024	0.026
12.2222	0.306	0.431	0.359	0.265	0.197	0.363	0.922	1.139	0.946	1.025	0.588	0.98	0.985	0.961	0.931	0.969	1.091	1.006	0.824	0.733	0.704	0.028	0.026	0.017	0.03	0.025	0.026
12.5	0.336	0.456	0.389	0.288	0.212	0.393	0.962	1.169	0.998	1.071	0.625	1.024	1.022	1.012	0.979	1.015	1.128	1.047	0.857	0.778	0.739	0.027	0.026	0.017	0.031	0.024	0.026
12.7778	0.364	0.486	0.424	0.312	0.228	0.424	1.002	1.219	1.035	1.106	0.665	1.066	1.057	1.051	1.008	1.053	1.162	1.09	0.903	0.81	0.783	0.03	0.028	0.017	0.034	0.025	0.027
13.0556	0.393	0.514	0.475	0.335	0.248	0.459	1.043	1.249	1.078	1.16	0.696	1.102	1.101	1.1	1.053	1.089	1.197	1.135	0.948	0.853	0.826	0.03	0.029	0.018	0.037	0.026	0.029
13.3333	0.426	0.541	0.513	0.363	0.262	0.494	1.072	1.285	1.118	1.2	0.742	1.153	1.139	1.134	1.089	1.13	1.228	1.164	0.979	0.886	0.859	0.032	0.029	0.018	0.039	0.026	0.028
13.6111	0.457	0.575	0.559	0.387	0.284	0.529	1.111	1.318	1.156	1.226	0.787	1.181	1.172	1.182	1.126	1.163	1.266	1.201	1.015	0.921	0.91	0.034	0.029	0.017	0.045	0.027	0.028
13.8889	0.488	0.613	0.597	0.423	0.307	0.564	1.15	1.355	1.187	1.263	0.844	1.215	1.207	1.228	1.153	1.208	1.296	1.241	1.053	0.961	0.941	0.035	0.03	0.018	0.048	0.028	0.029
14.1667	0.531	0.64	0.64	0.456	0.333	0.604	1.193	1.382	1.229	1.299	0.908	1.25	1.24	1.255	1.18	1.239	1.331	1.273	1.089	0.99	0.973	0.037	0.032	0.018	0.048	0.03	0.029
14.4444	0.576	0.671	0.687	0.492	0.359	0.644	1.209	1.417	1.257	1.329	0.973	1.285	1.273	1.292	1.22	1.274	1.357	1.311	1.12	1.025	1.008	0.039	0.035	0.019	0.053	0.031	0.031
14.7222	0.613	0.705	0.736	0.531	0.393	0.683	1.24	1.439	1.287	1.361	1.038	1.318	1.31	1.336	1.257	1.315	1.39	1.347	1.148	1.048	1.035	0.042	0.037	0.02	0.056	0.033	0.032
15	0.659	0.724	0.776	0.573	0.428	0.727	1.271	1.456	1.308	1.39	1.103	1.346	1.337	1.367	1.286	1.334	1.423	1.38	1.17	1.081	1.063	0.044	0.039	0.021	0.06	0.036	0.034
15.2778	0.707	0.765	0.827	0.62	0.462	0.772	1.293	1.48	1.345	1.422	1.16	1.371	1.364	1.401	1.316	1.37	1.455	1.407	1.199	1.109	1.096	0.048	0.041	0.022	0.066	0.039	0.037
15.5556	0.751	0.798	0.868	0.665	0.497	0.81	1.315	1.497	1.365	1.445	1.194	1.398	1.397	1.445	1.354	1.402	1.484	1.44	1.232	1.135	1.132	0.051	0.042	0.023	0.072	0.041	0.037
15.8333	0.795	0.83	0.916	0.711	0.534	0.862	1.345	1.515	1.39	1.472	1.237	1.424	1.429	1.469	1.378	1.428	1.5	1.473	1.251	1.158	1.16	0.054	0.046	0.025	0.077	0.045	0.038
16.1111	0.842	0.867	0.962	0.759	0.576	0.902	1.365	1.54	1.421	1.493	1.29	1.446	1.45	1.498	1.401	1.452	1.524	1.496	1.281	1.182	1.173	0.058	0.049	0.027	0.086	0.05	0.041
16.3889	0.89	0.903	1.003	0.806	0.621	0.949	1.389	1.551	1.446	1.511	1.322	1.471	1.476	1.527	1.425	1.479	1.543	1.515	1.307	1.2	1.213	0.063	0.052	0.028	0.093	0.053	0.044
16.6667	0.932	0.94	1.049	0.871	0.674	0.992	1.413	1.559	1.467	1.536	1.359	1.493	1.485	1.532	1.449	1.492	1.56	1.534	1.321	1.219	1.225	0.069	0.058	0.03	0.104	0.058	0.048
16.9444	0.974	0.974	1.092	0.922	0.727	1.037	1.438	1.563	1.493	1.56	1.395	1.523	1.503	1.556	1.462	1.514	1.575	1.546	1.346	1.239	1.254	0.075	0.062	0.033	0.115	0.062	0.051
17.2222	1.018	1.014	1.131	0.978	0.777	1.075	1.46	1.578	1.513	1.582	1.424	1.53	1.522	1.566	1.481	1.526	1.585	1.563	1.367	1.267	1.281	0.081	0.068	0.036	0.129	0.068	0.055
17.5	1.056	1.044	1.168	1.037	0.833	1.111	1.467	1.593	1.528	1.596	1.448	1.562	1.532	1.577	1.495	1.533	1.599	1.579	1.382	1.277	1.293	0.086	0.072	0.038	0.14	0.072	0.058
17.7778	1.097	1.083	1.201	1.086	0.892	1.145	1.485	1.598	1.545	1.607	1.469	1.574	1.541	1.59	1.515	1.554	1.609	1.585	1.404	1.3	1.319	0.094	0.079	0.042	0.154	0.079	0.064
18.0556	1.134	1.114	1.236	1.143	0.957	1.193	1.504	1.596	1.556	1.624	1.498	1.584	1.545	1.599	1.524	1.555	1.621	1.594	1.421	1.318	1.338	0.102	0.086	0.045	0.17	0.087	0.069
18.3333	1.173	1.148	1.27	1.185	1.012	1.217	1.513	1.594	1.568	1.631	1.513	1.601	1.546	1.606	1.529	1.563	1.621	1.597	1.434	1.333	1.361	0.11	0.094	0.048	0.187	0.093	0.075
18.6111	1.214	1.191	1.303	1.219	1.07	1.249	1.531	1.599	1.583	1.648	1.525	1.622	1.555	1.611	1.541	1.57	1.63	1.61	1.463	1.356	1.379	0.119	0.101	0.052	0.206	0.099	0.083
18.8889	1.249	1.211	1.33	1.266	1.118	1.281	1.537	1.596	1.599	1.661	1.544	1.631	1.558	1.614	1.542	1.576	1.631	1.613	1.471	1.376	1.395	0.13	0.11	0.056	0.223	0.109	0.089
19.1667	1.279	1.237	1.352	1.298	1.16	1.308	1.539	1.597	1.606	1.668	1.553	1.637	1.564	1.614	1.546	1.578	1.627	1.624	1.484	1.388	1.415	0.143	0.12	0.061	0.241	0.118	0.096
19.4444	1.302	1.268	1.381	1.335	1.201	1.337	1.546	1.596	1.607	1.671	1.568	1.646	1.557	1.613	1.537	1.581	1.631	1.612	1.502	1.409	1.429	0.158	0.13	0.066	0.264	0.126	0.105
19.7222	1.325	1.288	1.405	1.362	1.241	1.363	1.55	1.596	1.605	1.673	1.566	1.637	1.561	1.617	1.548	1.576	1.628	1.619	1.517	1.413	1.448	0.172	0.142	0.072	0.288	0.137	0.114
20	1.342	1.306	1.428	1.384	1.262	1.393	1.546	1.593	1.603	1.68	1.566	1.645	1.561	1.615	1.546	1.577	1.63	1.618	1.532	1.431	1.46	0.189	0.155	0.078	0.309	0.146	0.124
20.2778	1.363	1.324	1.424	1.412	1.288	1.404	1.545	1.598	1.599	1.674	1.565	1.647	1.557	1.616	1.549	1.573	1.633	1.621	1.539	1.454	1.482	0.207	0.169	0.087	0.335	0.16	0.137
20.5556	1.367	1.344	1.441	1.425	1.303	1.422	1.544	1.592	1.608	1.677	1.57	1.644	1.557	1.611	1.54	1.573	1.629	1.614	1.55	1.461	1.497	0.228	0.187	0.095	0.359	0.171	0.148
20.8333	1.383	1.35	1.459	1.438	1.326	1.433	1.545	1.591	1.604	1.669	1.577	1.646	1.558	1.611	1.543	1.571	1.63	1.619	1.574	1.474	1.508	0.247	0.205	0.102	0.38	0.182	0.161
21.1111	1.388	1.364	1.468	1.447	1.34	1.449	1.544	1.594	1.602	1.67	1.57	1.647	1.551	1.613	1.542	1.57	1.626	1.618	1.584	1.489	1.514	0.269	0.223	0.114	0.407	0.198	0.174
21.3889	1.404	1.375	1.473	1.462	1.362	1.458	1.552	1.588	1.6	1.67	1.58	1.649	1.553	1.61	1.546	1.572	1.624	1.616	1.591	1.497	1.539	0.291	0.242	0.123	0.433	0.214	0.187
21.6667	1.412	1.371	1.478	1.475	1.367	1.474	1.544	1.588	1.595	1.662	1.577	1.647	1.551	1.611	1.541	1.568	1.625	1.612	1.598	1.506	1.537	0.316	0.264	0.133	0.462	0.225	0.204
21.9444	1.418	1.389	1.491	1.476	1.384	1.488	1.552	1.584	1.597	1.671	1.583	1.654	1.547	1.612	1.538	1.566	1.626	1.611	1.606	1.514	1.548	0.345	0.285	0.146	0.487	0.242	0.217
22.2222	1.419	1.393	1.487	1.484	1.379	1.489	1.545	1.591	1.593	1.662	1.579	1.64	1.546	1.608	1.535	1.564	1.624	1.606	1.605	1.519	1.558	0.374	0.309	0.159	0.513	0.256	0.232
22.5	1.429	1.399	1.489	1.493	1.389	1.496	1.541	1.588	1.589	1.662	1.583	1.642	1.549	1.609	1.536	1.561	1.617	1.608	1.608	1.512	1.552	0.402	0.331	0.171	0.541	0.269	0.246
22.7778	1.434	1.407	1.503	1.498	1.4	1.504	1.546	1.586	1.594	1.668	1.578	1.644	1.546	1.602	1.531	1.566	1.614	1.607	1.609	1.508	1.556	0.435	0.357	0.185	0.564	0.283	0.258
23.0556	1.433	1.411	1.493	1.504	1.4	1.509	1.541	1.592	1.592	1.666	1.574	1.638	1.554	1.608	1.537	1.565	1.618	1.606	1.612	1.51	1.558	0.473	0.386	0.199	0.596	0.298	0.275
23.3333	1.439	1.414	1.504	1.508	1.414	1.519	1.552	1.59	1.6	1.669	1.584	1.642	1.548	1.607	1.532	1.567	1.614	1.604	1.608	1.51	1.55	0.496	0.408	0.214	0.625	0.31	0.291
23.6111	1.439	1.418	1.507	1.513	1.413	1.516	1.544	1.592	1.594	1.667	1.58	1.644	1.552	1.609	1.539	1.573	1.622	1.612	1.608	1.513	1.557	0.532	0.435	0.228	0.649	0.324	0.307
23.8889	1.442	1.415	1.511	1.515	1.424	1.524	1.546	1.588	1.597	1.664	1.578	1.647	1.554	1.615	1.539	1.569	1.621	1.611	1.606	1.509	1.558	0.563	0.459	0.243	0.672	0.34	0.321
24.1667	1.444	1.422	1.514	1.522	1.424	1.524	1.552	1.584	1.6	1.671	1.579	1.646	1.554	1.61	1.535	1.565	1.615	1.605	1.603	1.5	1.547	0.604	0.486	0.259	0.694	0.347	0.34
24.4444	1.448	1.415	1.515	1.519	1.421	1.53	1.551	1.592	1.596	1.661	1.576	1.643	1.553	1.618	1.542	1.573	1.625	1.618	1.609	1.508	1.557	0.638	0.512	0.276	0.725	0.359	0.352
24.7222	1.445	1.417	1.51	1.513	1.421	1.534	1.545	1.582	1.593	1.661	1.571	1.635	1.55	1.609	1.542	1.569	1.617	1.613	1.601	1.504	1.55	0.677	0.54	0.294	0.748	0.375	0.37
25	1.447	1.416	1.509	1.521	1.421	1.532	1.546	1.587	1.6	1.659	1.573	1.641	1.555	1.612	1.536	1.568	1.62	1.61	1.602	1.507	1.542	0.712	0.567	0.311	0.773	0.387	0.381
25.2778	1.445	1.419	1.515	1.519	1.422	1.54	1.549	1.587	1.595	1.664	1.575	1.637	1.557	1.614	1.544	1.571	1.624	1.615	1.602	1.505	1.535	0.746	0.587	0.329	0.792	0.398	0.396
25.5556	1.441	1.42	1.507	1.518	1.419	1.538	1.547	1.587	1.599	1.661	1.576	1.638	1.561	1.615	1.544	1.572	1.622	1.608	1.596	1.499	1.544	0.784	0.612	0.346	0.811	0.407	0.408
25.8333	1.448	1.421	1.514	1.528	1.42	1.537	1.549	1.595	1.603	1.667	1.571	1.642	1.563	1.625	1.542	1.571	1.63	1.614	1.605	1.505	1.55	0.823	0.645	0.362	0.831	0.425	0.421
26.1111	1.448	1.425	1.512	1.522	1.425	1.538	1.55	1.592	1.594	1.662	1.57	1.638	1.559	1.617	1.543	1.569	1.625	1.61	1.596	1.504	1.54	0.854	0.666	0.38	0.848	0.437	0.431
26.3889	1.446	1.426	1.517	1.528	1.425	1.538	1.548	1.592	1.602	1.667	1.577	1.647	1.561	1.605	1.538	1.572	1.619	1.606	1.598	1.501	1.542	0.884	0.688	0.395	0.86	0.454	0.439
26.6667	1.449	1.429	1.508	1.528	1.419	1.529	1.543	1.59	1.593	1.662	1.571	1.635	1.555	1.614	1.538	1.573	1.617	1.608	1.598	1.498	1.54	0.916	0.715	0.412	0.877	0.463	0.448
26.9444	1.451	1.427	1.516	1.531	1.431	1.542	1.547	1.587	1.602	1.668	1.577	1.643	1.555	1.612	1.535	1.571	1.623	1.606	1.598	1.495	1.538	0.94	0.74	0.425	0.89	0.472	0.459
27.2222	1.451	1.429	1.512	1.525	1.422	1.534	1.548	1.59	1.599	1.663	1.576	1.634	1.557	1.614	1.537	1.573	1.623	1.607	1.598	1.498	1.542	0.979	0.758	0.445	0.9	0.477	0.465
27.5	1.453	1.426	1.515	1.527	1.424	1.544	1.547	1.596	1.598	1.668	1.582	1.641	1.559	1.618	1.544	1.573	1.629	1.613	1.597	1.501	1.541	1.004	0.776	0.457	0.9	0.485	0.477
27.7778	1.452	1.425	1.508	1.525	1.425	1.533	1.542	1.597	1.595	1.662	1.577	1.631	1.557	1.62	1.539	1.57	1.631	1.614	1.598	1.501	1.543	1.026	0.794	0.469	0.916	0.488	0.483
28.0556	1.455	1.431	1.512	1.53	1.427	1.537	1.55	1.59	1.603	1.669	1.581	1.64	1.556	1.614	1.536	1.571	1.625	1.609	1.595	1.496	1.541	1.067	0.81	0.482	0.925	0.496	0.485
28.3333	1.451	1.427	1.516	1.528	1.427	1.536	1.548	1.592	1.603	1.674	1.582	1.641	1.561	1.616	1.544	1.568	1.629	1.612	1.599	1.498	1.539	1.083	0.832	0.497	0.931	0.503	0.491
28.6111	1.445	1.428	1.514	1.526	1.426	1.536	1.545	1.586	1.597	1.665	1.584	1.638	1.555	1.613	1.539	1.568	1.622	1.608	1.594	1.501	1.54	1.102	0.847	0.505	0.933	0.506	0.496
28.8889	1.45	1.428	1.517	1.523	1.423	1.533	1.545	1.591	1.596	1.668	1.578	1.639	1.558	1.609	1.539	1.57	1.626	1.615	1.595	1.493	1.539	1.121	0.855	0.513	0.936	0.509	0.501
29.1667	1.453	1.426	1.518	1.531	1.43	1.538	1.55	1.585	1.599	1.677	1.579	1.639	1.556	1.61	1.539	1.567	1.622	1.608	1.592	1.497	1.532	1.142	0.876	0.525	0.948	0.513	0.504
29.4444	1.454	1.436	1.518	1.524	1.424	1.535	1.547	1.592	1.593	1.669	1.583	1.641	1.559	1.613	1.541	1.575	1.623	1.615	1.588	1.495	1.543	1.157	0.885	0.533	0.951	0.514	0.508
29.7222	1.451	1.435	1.523	1.531	1.425	1.536	1.554	1.594	1.6	1.673	1.583	1.642	1.563	1.618	1.545	1.576	1.626	1.616	1.595	1.497	1.542	1.17	0.889	0.541	0.95	0.513	0.51
30	1.454	1.436	1.525	1.53	1.426	1.539	1.555	1.586	1.6	1.668	1.585	1.64	1.561	1.617	1.543	1.577	1.624	1.609	1.593	1.496	1.538	1.176	0.896	0.547	0.952	0.515	0.513
30.2778	1.456	1.436	1.519	1.534	1.43	1.535	1.554	1.589	1.605	1.674	1.587	1.642	1.565	1.613	1.546	1.582	1.626	1.611	1.599	1.501	1.542	1.183	0.907	0.555	0.954	0.517	0.514
30.5556	1.453	1.433	1.52	1.529	1.427	1.539	1.552	1.589	1.602	1.668	1.586	1.643	1.559	1.606	1.537	1.578	1.621	1.61	1.594	1.497	1.539	1.189	0.915	0.557	0.953	0.518	0.519
30.8333	1.453	1.433	1.519	1.533	1.425	1.538	1.552	1.593	1.6	1.667	1.579	1.635	1.565	1.614	1.541	1.58	1.622	1.618	1.598	1.502	1.542	1.195	0.915	0.563	0.958	0.517	0.519
31.1111	1.451	1.434	1.522	1.522	1.426	1.535	1.546	1.592	1.597	1.669	1.582	1.637	1.561	1.614	1.541	1.578	1.624	1.613	1.597	1.502	1.543	1.208	0.92	0.567	0.962	0.516	0.518
31.3889	1.455	1.43	1.52	1.528	1.428	1.538	1.547	1.591	1.604	1.665	1.584	1.639	1.563	1.616	1.539	1.58	1.623	1.61	1.597	1.5	1.533	1.212	0.923	0.569	0.967	0.521	0.523
31.6667	1.456	1.432	1.52	1.526	1.427	1.537	1.548	1.591	1.601	1.665	1.581	1.635	1.563	1.614	1.538	1.577	1.621	1.616	1.595	1.5	1.538	1.212	0.925	0.569	0.969	0.522	0.521
31.9444	1.454	1.43	1.523	1.526	1.425	1.537	1.554	1.596	1.605	1.67	1.578	1.642	1.565	1.618	1.54	1.58	1.628	1.616	1.594	1.502	1.542	1.219	0.931	0.576	0.973	0.522	0.522
32.2222	1.454	1.43	1.52	1.522	1.422	1.531	1.547	1.602	1.598	1.663	1.578	1.639	1.569	1.619	1.546	1.581	1.632	1.622	1.6	1.506	1.543	1.221	0.93	0.578	0.969	0.524	0.524
32.5	1.455	1.433	1.521	1.529	1.43	1.538	1.551	1.59	1.611	1.669	1.585	1.643	1.566	1.608	1.535	1.573	1.621	1.608	1.593	1.497	1.533	1.222	0.939	0.578	0.973	0.527	0.528
32.7778	1.449	1.431	1.521	1.526	1.426	1.536	1.551	1.596	1.604	1.667	1.582	1.637	1.564	1.615	1.537	1.578	1.628	1.614	1.596	1.498	1.54	1.226	0.933	0.578	0.971	0.524	0.526
33.0556	1.451	1.431	1.516	1.526	1.427	1.532	1.555	1.601	1.605	1.666	1.585	1.644	1.565	1.612	1.543	1.577	1.632	1.62	1.595	1.501	1.539	1.228	0.935	0.579	0.973	0.525	0.527
33.3333	1.454	1.434	1.518	1.531	1.433	1.535	1.555	1.596	1.609	1.673	1.591	1.641	1.564	1.609	1.539	1.575	1.63	1.616	1.591	1.501	1.534	1.233	0.939	0.581	0.971	0.529	0.525
33.6111	1.449	1.431	1.515	1.521	1.427	1.533	1.552	1.597	1.605	1.662	1.585	1.644	1.564	1.613	1.542	1.575	1.625	1.614	1.59	1.503	1.534	1.236	0.939	0.583	0.973	0.526	0.523
33.8889	1.452	1.435	1.519	1.527	1.436	1.537	1.555	1.6	1.61	1.673	1.585	1.647	1.564	1.619	1.547	1.579	1.626	1.62	1.594	1.503	1.539	1.233	0.939	0.584	0.972	0.526	0.522
34.1667	1.458	1.433	1.518	1.523	1.432	1.535	1.557	1.596	1.611	1.673	1.589	1.647	1.564	1.618	1.548	1.576	1.629	1.619	1.594	1.504	1.533	1.238	0.938	0.586	0.977	0.528	0.524
34.4444	1.451	1.436	1.517	1.529	1.428	1.534	1.556	1.596	1.609	1.672	1.587	1.643	1.567	1.618	1.546	1.582	1.629	1.616	1.595	1.502	1.533	1.241	0.942	0.584	0.971	0.527	0.523
34.7222	1.451	1.432	1.516	1.526	1.431	1.529	1.55	1.595	1.602	1.67	1.588	1.642	1.565	1.619	1.542	1.577	1.627	1.613	1.596	1.498	1.531	1.236	0.944	0.586	0.974	0.529	0.52
35	1.452	1.432	1.514	1.529	1.429	1.537	1.556	1.593	1.609	1.671	1.587	1.643	1.558	1.607	1.538	1.571	1.622	1.609	1.589	1.497	1.531	1.24	0.946	0.588	0.976	0.53	0.52
35.2778	1.452	1.431	1.516	1.526	1.429	1.534	1.556	1.599	1.608	1.672	1.589	1.645	1.559	1.618	1.547	1.572	1.625	1.613	1.588	1.496	1.531	1.236	0.945	0.586	0.979	0.531	0.517
35.5556	1.455	1.435	1.518	1.527	1.431	1.537	1.556	1.598	1.611	1.677	1.59	1.648	1.564	1.618	1.552	1.577	1.627	1.618	1.593	1.499	1.536	1.24	0.951	0.587	0.978	0.534	0.517
35.8333	1.455	1.436	1.523	1.53	1.436	1.538	1.556	1.601	1.618	1.679	1.595	1.649	1.567	1.615	1.548	1.58	1.626	1.615	1.593	1.504	1.533	1.236	0.953	0.59	0.984	0.537	0.516
36.1111	1.46	1.436	1.519	1.53	1.437	1.535	1.557	1.596	1.613	1.675	1.593	1.646	1.563	1.618	1.546	1.578	1.626	1.618	1.592	1.497	1.532	1.242	0.956	0.59	0.985	0.541	0.516
36.3889	1.457	1.433	1.522	1.527	1.437	1.538	1.555	1.601	1.615	1.675	1.596	1.652	1.565	1.616	1.546	1.581	1.628	1.618	1.589	1.498	1.531	1.241	0.95	0.59	0.99	0.538	0.513
36.6667	1.457	1.435	1.519	1.529	1.438	1.54	1.562	1.602	1.614	1.678	1.597	1.649	1.562	1.622	1.548	1.58	1.632	1.62	1.594	1.498	1.531	1.241	0.953	0.587	0.989	0.539	0.514
36.9444	1.454	1.436	1.517	1.524	1.43	1.536	1.559	1.602	1.612	1.675	1.589	1.642	1.56	1.618	1.546	1.582	1.63	1.62	1.592	1.496	1.53	1.242	0.95	0.586	0.988	0.537	0.513
37.2222	1.453	1.435	1.516	1.524	1.432	1.537	1.555	1.601	1.613	1.679	1.598	1.652	1.561	1.624	1.55	1.582	1.633	1.62	1.59	1.501	1.532	1.245	0.949	0.587	0.988	0.534	0.513
37.5	1.452	1.437	1.517	1.525	1.431	1.535	1.565	1.606	1.613	1.676	1.595	1.646	1.566	1.623	1.549	1.58	1.634	1.63	1.594	1.501	1.535	1.246	0.945	0.584	0.987	0.533	0.511
37.7778	1.454	1.434	1.52	1.528	1.43	1.534	1.558	1.6	1.616	1.677	1.594	1.646	1.567	1.619	1.548	1.583	1.635	1.625	1.591	1.498	1.531	1.243	0.945	0.587	0.992	0.533	0.513
38.0556	1.451	1.435	1.517	1.528	1.429	1.531	1.561	1.601	1.609	1.673	1.584	1.645	1.561	1.62	1.551	1.581	1.632	1.628	1.59	1.498	1.533	1.247	0.945	0.584	0.993	0.535	0.512
38.3333	1.447	1.431	1.516	1.528	1.432	1.533	1.553	1.606	1.611	1.672	1.598	1.645	1.564	1.621	1.55	1.58	1.637	1.626	1.593	1.499	1.533	1.289	0.788	0.55	0.877	0.437	0.504
38.6111	1.456	1.432	1.52	1.529	1.431	1.534	1.559	1.602	1.616	1.677	1.599	1.648	1.564	1.62	1.551	1.585	1.631	1.62	1.592	1.497	1.529	1.287	0.791	0.547	0.882	0.439	0.504
38.8889	1.459	1.436	1.519	1.529	1.435	1.535	1.563	1.604	1.618	1.685	1.602	1.65	1.567	1.62	1.549	1.586	1.635	1.628	1.597	1.497	1.535	1.285	0.792	0.547	0.884	0.439	0.503
39.1667	1.459	1.435	1.521	1.532	1.433	1.536	1.562	1.613	1.615	1.68	1.601	1.655	1.569	1.626	1.559	1.586	1.642	1.626	1.592	1.499	1.535	1.29	0.789	0.547	0.886	0.439	0.506
39.4444	1.453	1.431	1.518	1.532	1.433	1.533	1.562	1.608	1.617	1.679	1.597	1.65	1.566	1.625	1.552	1.585	1.639	1.626	1.591	1.496	1.532	1.29	0.78	0.546	0.883	0.437	0.504
39.7222	1.457	1.435	1.519	1.531	1.434	1.539	1.561	1.6	1.621	1.682	1.599	1.649	1.564	1.623	1.55	1.579	1.636	1.619	1.586	1.493	1.53	1.249	0.948	0.58	1.002	0.544	0.512
40	1.462	1.434	1.521	1.537	1.434	1.534	1.564	1.606	1.621	1.681	1.599	1.654	1.565	1.625	1.554	1.584	1.639	1.626	1.592	1.495	1.531	1.241	0.945	0.58	1.006	0.542	0.512
40.2778	1.46	1.43	1.524	1.536	1.434	1.535	1.566	1.611	1.621	1.681	1.602	1.652	1.568	1.624	1.555	1.583	1.635	1.622	1.59	1.496	1.53	1.241	0.942	0.579	1.01	0.542	0.512
40.5556	1.457	1.427	1.521	1.529	1.434	1.535	1.563	1.613	1.623	1.679	1.601	1.653	1.571	1.627	1.557	1.588	1.641	1.626	1.594	1.503	1.536	1.236	0.939	0.578	1.012	0.54	0.513
40.8333	1.463	1.428	1.525	1.537	1.429	1.539	1.575	1.608	1.627	1.685	1.606	1.655	1.57	1.625	1.55	1.582	1.638	1.624	1.587	1.491	1.528	1.241	0.936	0.578	1.014	0.538	0.514
41.1111	1.456	1.43	1.523	1.535	1.428	1.532	1.568	1.609	1.624	1.68	1.602	1.651	1.574	1.623	1.549	1.584	1.641	1.623	1.591	1.499	1.533	1.24	0.933	0.576	1.019	0.535	0.515
41.3889	1.454	1.426	1.519	1.526	1.426	1.533	1.569	1.609	1.62	1.677	1.594	1.648	1.573	1.623	1.558	1.586	1.64	1.628	1.59	1.494	1.531	1.241	0.934	0.575	1.021	0.534	0.514
41.6667	1.455	1.427	1.522	1.529	1.425	1.534	1.565	1.616	1.62	1.675	1.599	1.648	1.572	1.63	1.557	1.59	1.644	1.63	1.595	1.5	1.536	1.243	0.933	0.575	1.021	0.532	0.514
41.9444	1.458	1.427	1.523	1.529	1.429	1.537	1.571	1.613	1.625	1.684	1.605	1.652	1.572	1.627	1.558	1.59	1.647	1.628	1.593	1.5	1.535	1.242	0.932	0.576	1.022	0.533	0.515
42.2222	1.461	1.427	1.522	1.529	1.433	1.534	1.571	1.61	1.628	1.681	1.601	1.653	1.573	1.629	1.555	1.591	1.64	1.631	1.586	1.496	1.535	1.244	0.932	0.576	1.023	0.532	0.516
42.5	1.46	1.425	1.524	1.531	1.432	1.533	1.57	1.612	1.626	1.679	1.602	1.65	1.573	1.63	1.553	1.59	1.644	1.631	1.59	1.495	1.538	1.245	0.932	0.576	1.023	0.533	0.518
42.7778	1.456	1.426	1.519	1.533	1.428	1.534	1.57	1.611	1.62	1.677	1.599	1.651	1.573	1.627	1.555	1.585	1.647	1.632	1.588	1.497	1.535	1.246	0.933	0.574	1.025	0.535	0.517
43.0556	1.46	1.426	1.519	1.533	1.43	1.535	1.573	1.61	1.627	1.677	1.604	1.65	1.575	1.628	1.552	1.587	1.64	1.628	1.587	1.493	1.533	1.25	0.933	0.574	1.027	0.536	0.517
43.3333	1.463	1.428	1.525	1.533	1.432	1.541	1.575	1.612	1.636	1.685	1.608	1.655	1.573	1.633	1.559	1.592	1.644	1.633	1.591	1.498	1.536	1.249	0.932	0.574	1.027	0.533	0.518
43.6111	1.463	1.424	1.519	1.531	1.429	1.533	1.574	1.618	1.628	1.678	1.599	1.649	1.577	1.636	1.56	1.594	1.649	1.635	1.592	1.498	1.537	1.254	0.934	0.574	1.031	0.536	0.517
43.8889	1.467	1.427	1.522	1.535	1.435	1.537	1.58	1.614	1.636	1.689	1.604	1.655	1.573	1.63	1.559	1.595	1.65	1.633	1.59	1.494	1.536	1.257	0.931	0.574	1.03	0.536	0.517
44.1667	1.461	1.426	1.522	1.536	1.438	1.536	1.579	1.616	1.633	1.69	1.609	1.662	1.575	1.637	1.559	1.594	1.654	1.633	1.589	1.494	1.535	1.256	0.933	0.574	1.03	0.537	0.518
44.4444	1.465	1.424	1.524	1.535	1.433	1.536	1.574	1.616	1.632	1.684	1.608	1.661	1.573	1.635	1.56	1.594	1.644	1.636	1.59	1.493	1.531	1.254	0.937	0.576	1.029	0.535	0.517
44.7222	1.467	1.424	1.524	1.537	1.441	1.54	1.58	1.615	1.637	1.692	1.607	1.662	1.579	1.634	1.559	1.598	1.648	1.636	1.591	1.497	1.534	1.256	0.935	0.575	1.028	0.534	0.517
45	1.467	1.427	1.527	1.54	1.439	1.539	1.579	1.621	1.634	1.692	1.609	1.663	1.585	1.636	1.558	1.604	1.653	1.644	1.597	1.5	1.538	1.26	0.935	0.577	1.033	0.535	0.517
45.2778	1.471	1.429	1.524	1.542	1.436	1.54	1.58	1.618	1.636	1.688	1.615	1.665	1.588	1.639	1.561	1.606	1.658	1.644	1.594	1.499	1.539	1.257	0.935	0.576	1.034	0.534	0.518
45.5556	1.463	1.429	1.525	1.538	1.432	1.539	1.579	1.62	1.634	1.683	1.613	1.656	1.585	1.635	1.563	1.6	1.657	1.64	1.592	1.497	1.541	1.263	0.934	0.576	1.032	0.533	0.518
45.8333	1.466	1.427	1.527	1.539	1.439	1.544	1.582	1.62	1.635	1.692	1.613	1.665	1.575	1.632	1.561	1.596	1.65	1.642	1.587	1.495	1.539	1.265	0.936	0.577	1.034	0.535	0.519
46.1111	1.464	1.429	1.526	1.535	1.436	1.544	1.58	1.622	1.634	1.681	1.611	1.662	1.582	1.641	1.564	1.599	1.659	1.644	1.591	1.5	1.54	1.264	0.938	0.581	1.037	0.537	0.521
46.3889	1.471	1.428	1.526	1.542	1.438	1.545	1.583	1.621	1.635	1.694	1.61	1.664	1.579	1.642	1.566	1.603	1.657	1.644	1.595	1.501	1.54	1.263	0.94	0.58	1.036	0.537	0.519
46.6667	1.469	1.43	1.525	1.535	1.435	1.541	1.585	1.624	1.634	1.688	1.609	1.656	1.584	1.643	1.567	1.603	1.657	1.647	1.592	1.502	1.542	1.262	0.937	0.58	1.04	0.536	0.518
46.9444	1.473	1.434	1.528	1.54	1.437	1.546	1.58	1.625	1.633	1.692	1.609	1.661	1.588	1.646	1.572	1.606	1.658	1.648	1.598	1.499	1.54	1.267	0.938	0.581	1.037	0.538	0.519
47.2222	1.471	1.434	1.525	1.537	1.439	1.544	1.587	1.625	1.635	1.69	1.611	1.666	1.582	1.641	1.568	1.604	1.655	1.647	1.592	1.498	1.537	1.269	0.939	0.58	1.036	0.532	0.519
47.5	1.471	1.433	1.523	1.542	1.436	1.545	1.587	1.631	1.634	1.695	1.611	1.666	1.591	1.643	1.568	1.61	1.665	1.649	1.596	1.5	1.541	1.27	0.939	0.58	1.039	0.534	0.519
47.7778	1.475	1.435	1.524	1.535	1.434	1.543	1.581	1.629	1.636	1.697	1.611	1.663	1.581	1.64	1.565	1.602	1.661	1.647	1.593	1.497	1.542	1.273	0.939	0.581	1.036	0.534	0.518
48.0556	1.467	1.433	1.524	1.532	1.442	1.545	1.581	1.627	1.636	1.688	1.611	1.664	1.588	1.645	1.569	1.61	1.663	1.647	1.601	1.504	1.543	1.27	0.942	0.583	1.037	0.534	0.52
48.3333	1.472	1.431	1.527	1.535	1.442	1.544	1.586	1.624	1.643	1.695	1.612	1.662	1.582	1.643	1.565	1.603	1.655	1.642	1.592	1.495	1.536	1.276	0.944	0.585	1.043	0.533	0.52
48.6111	1.469	1.433	1.527	1.535	1.437	1.545	1.587	1.631	1.639	1.696	1.609	1.664	1.585	1.648	1.569	1.608	1.662	1.649	1.595	1.495	1.539	1.273	0.943	0.584	1.043	0.535	0.52
48.8889	1.469	1.431	1.524	1.538	1.437	1.543	1.584	1.628	1.639	1.697	1.611	1.666	1.586	1.645	1.57	1.603	1.658	1.649	1.594	1.5	1.534	1.275	0.945	0.584	1.041	0.537	0.52
49.1667	1.472	1.435	1.531	1.546	1.441	1.554	1.593	1.629	1.644	1.7	1.617	1.673	1.589	1.651	1.572	1.608	1.671	1.65	1.598	1.503	1.541	1.272	0.945	0.582	1.042	0.534	0.52
49.4444	1.472	1.439	1.53	1.537	1.438	1.544	1.588	1.629	1.639	1.695	1.616	1.668	1.587	1.643	1.568	1.608	1.662	1.643	1.593	1.494	1.535	1.277	0.946	0.582	1.043	0.536	0.52
49.7222	1.473	1.435	1.532	1.542	1.443	1.544	1.591	1.624	1.646	1.699	1.617	1.667	1.58	1.644	1.57	1.607	1.666	1.646	1.595	1.495	1.535	1.274	0.944	0.584	1.042	0.536	0.519
50	1.471	1.433	1.531	1.537	1.442	1.538	1.589	1.628	1.642	1.692	1.609	1.659	1.588	1.645	1.569	1.613	1.667	1.646	1.594	1.497	1.54	1.275	0.942	0.582	1.043	0.534	0.518
50.2778	1.471	1.436	1.535	1.535	1.441	1.54	1.585	1.63	1.643	1.7	1.614	1.666	1.588	1.645	1.567	1.613	1.665	1.651	1.593	1.502	1.537	1.276	0.941	0.584	1.044	0.533	0.519
50.5556	1.474	1.44	1.534	1.539	1.446	1.541	1.586	1.632	1.646	1.698	1.614	1.667	1.596	1.651	1.574	1.613	1.674	1.653	1.598	1.504	1.542	1.278	0.945	0.584	1.048	0.536	0.52
50.8333	1.472	1.435	1.534	1.543	1.447	1.542	1.59	1.634	1.645	1.698	1.614	1.664	1.591	1.649	1.568	1.61	1.67	1.652	1.596	1.502	1.536	1.279	0.948	0.587	1.048	0.543	0.522
51.1111	1.472	1.435	1.538	1.541	1.448	1.543	1.59	1.624	1.644	1.698	1.616	1.667	1.588	1.649	1.569	1.613	1.666	1.652	1.593	1.499	1.54	1.28	0.945	0.584	1.045	0.536	0.519
51.3889	1.475	1.434	1.533	1.541	1.446	1.547	1.59	1.636	1.645	1.699	1.623	1.667	1.586	1.651	1.572	1.614	1.669	1.653	1.598	1.5	1.541	1.279	0.946	0.586	1.049	0.539	0.522
51.6667	1.477	1.441	1.535	1.538	1.452	1.546	1.591	1.632	1.641	1.695	1.619	1.672	1.593	1.65	1.569	1.615	1.67	1.65	1.6	1.498	1.536	1.282	0.944	0.587	1.049	0.537	0.521
51.9444	1.479	1.442	1.536	1.546	1.445	1.547	1.593	1.631	1.648	1.702	1.621	1.678	1.595	1.652	1.573	1.615	1.675	1.658	1.593	1.502	1.54	1.282	0.946	0.586	1.049	0.539	0.52
52.2222	1.476	1.446	1.539	1.548	1.45	1.547	1.594	1.636	1.649	1.706	1.622	1.674	1.6	1.651	1.573	1.614	1.673	1.654	1.595	1.499	1.541	1.278	0.948	0.582	1.05	0.54	0.521
52.5	1.48	1.441	1.54	1.545	1.45	1.55	1.592	1.64	1.648	1.706	1.623	1.673	1.601	1.655	1.571	1.617	1.678	1.657	1.597	1.504	1.538	1.281	0.939	0.584	1.049	0.536	0.521
52.7778	1.484	1.445	1.538	1.55	1.451	1.551	1.596	1.633	1.651	1.712	1.623	1.675	1.601	1.65	1.573	1.613	1.675	1.652	1.595	1.501	1.539	1.281	0.945	0.586	1.053	0.54	0.52
53.0556	1.478	1.444	1.536	1.544	1.45	1.547	1.591	1.634	1.646	1.703	1.623	1.671	1.598	1.653	1.58	1.617	1.671	1.666	1.598	1.504	1.544	1.284	0.943	0.584	1.057	0.536	0.522
53.3333	1.481	1.448	1.539	1.543	1.449	1.552	1.592	1.635	1.652	1.706	1.617	1.669	1.597	1.653	1.577	1.621	1.679	1.664	1.597	1.506	1.542	1.281	0.946	0.584	1.052	0.536	0.52
53.6111	1.479	1.441	1.536	1.54	1.446	1.546	1.594	1.638	1.648	1.708	1.62	1.673	1.599	1.657	1.575	1.623	1.68	1.661	1.599	1.508	1.539	1.285	0.944	0.584	1.053	0.538	0.521
53.8889	1.478	1.44	1.535	1.543	1.448	1.544	1.591	1.638	1.649	1.703	1.62	1.675	1.597	1.65	1.58	1.618	1.674	1.663	1.595	1.505	1.54	1.284	0.941	0.582	1.053	0.539	0.52
54.1667	1.483	1.443	1.542	1.548	1.454	1.549	1.598	1.639	1.655	1.711	1.624	1.676	1.599	1.653	1.579	1.622	1.677	1.662	1.597	1.501	1.538	1.287	0.94	0.584	1.054	0.536	0.52
54.4444	1.479	1.44	1.54	1.543	1.451	1.545	1.594	1.635	1.648	1.704	1.616	1.668	1.602	1.662	1.577	1.62	1.676	1.661	1.595	1.502	1.539	1.288	0.937	0.582	1.057	0.537	0.521
54.7222	1.483	1.445	1.538	1.541	1.448	1.545	1.597	1.645	1.647	1.7	1.619	1.669	1.603	1.654	1.579	1.623	1.673	1.666	1.602	1.504	1.538	1.286	0.936	0.581	1.058	0.539	0.523
55	1.479	1.44	1.535	1.545	1.45	1.54	1.593	1.64	1.649	1.704	1.615	1.67	1.602	1.655	1.58	1.621	1.675	1.661	1.594	1.502	1.541	1.285	0.938	0.582	1.054	0.539	0.522
55.2778	1.48	1.44	1.536	1.542	1.453	1.547	1.592	1.643	1.647	1.7	1.62	1.674	1.603	1.655	1.579	1.626	1.678	1.661	1.599	1.502	1.539	1.292	0.934	0.58	1.056	0.539	0.522
55.5556	1.483	1.447	1.545	1.547	1.454	1.55	1.601	1.64	1.657	1.709	1.627	1.679	1.609	1.658	1.571	1.624	1.679	1.664	1.6	1.5	1.538	1.286	0.938	0.581	1.052	0.537	0.522
55.8333	1.483	1.444	1.54	1.542	1.455	1.548	1.597	1.637	1.65	1.705	1.615	1.671	1.602	1.657	1.575	1.618	1.674	1.666	1.6	1.501	1.541	1.288	0.939	0.581	1.055	0.54	0.521
56.1111	1.482	1.445	1.543	1.545	1.454	1.55	1.599	1.645	1.653	1.711	1.628	1.679	1.606	1.66	1.583	1.63	1.68	1.67	1.604	1.502	1.542	1.291	0.937	0.582	1.057	0.541	0.522
56.3889	1.48	1.443	1.543	1.547	1.453	1.549	1.6	1.644	1.65	1.705	1.625	1.67	1.606	1.663	1.58	1.628	1.68	1.668	1.599	1.504	1.543	1.291	0.935	0.581	1.057	0.541	0.524
56.6667	1.486	1.447	1.543	1.55	1.457	1.55	1.602	1.641	1.653	1.707	1.625	1.675	1.603	1.66	1.578	1.629	1.676	1.662	1.598	1.499	1.539	1.287	0.94	0.583	1.058	0.54	0.522
56.9444	1.482	1.446	1.548	1.552	1.457	1.55	1.606	1.644	1.659	1.708	1.628	1.676	1.605	1.658	1.575	1.621	1.68	1.661	1.595	1.499	1.536	1.291	0.939	0.583	1.059	0.541	0.522
57.2222	1.485	1.45	1.55	1.55	1.459	1.551	1.603	1.647	1.656	1.709	1.629	1.684	1.603	1.666	1.577	1.628	1.688	1.672	1.6	1.508	1.545	1.29	0.938	0.582	1.06	0.541	0.523
57.5	1.485	1.45	1.548	1.553	1.453	1.554	1.608	1.64	1.656	1.711	1.626	1.675	1.606	1.663	1.578	1.628	1.681	1.668	1.594	1.503	1.541	1.286	0.937	0.583	1.062	0.545	0.523
57.7778	1.486	1.451	1.544	1.552	1.457	1.553	1.601	1.644	1.652	1.704	1.623	1.676	1.606	1.665	1.585	1.632	1.679	1.67	1.599	1.502	1.542	1.288	0.937	0.583	1.063	0.546	0.524
58.0556	1.482	1.443	1.542	1.55	1.451	1.549	1.599	1.645	1.647	1.702	1.619	1.67	1.609	1.666	1.581	1.634	1.685	1.669	1.603	1.506	1.539	1.292	0.938	0.584	1.064	0.544	0.522
58.3333	1.484	1.451	1.546	1.557	1.455	1.555	1.606	1.648	1.657	1.709	1.628	1.679	1.614	1.672	1.587	1.638	1.684	1.671	1.607	1.505	1.542	1.289	0.945	0.584	1.06	0.544	0.524
58.6111	1.482	1.444	1.541	1.55	1.457	1.546	1.597	1.648	1.654	1.697	1.621	1.676	1.611	1.663	1.579	1.633	1.685	1.668	1.596	1.501	1.537	1.289	0.944	0.583	1.059	0.547	0.523
58.8889	1.484	1.448	1.55	1.551	1.457	1.554	1.599	1.639	1.652	1.71	1.627	1.678	1.613	1.662	1.584	1.633	1.679	1.665	1.6	1.5	1.54	1.292	0.942	0.584	1.063	0.545	0.524
59.1667	1.488	1.448	1.545	1.556	1.459	1.559	1.599	1.648	1.659	1.709	1.629	1.675	1.611	1.666	1.584	1.63	1.686	1.671	1.603	1.508	1.539	1.295	0.944	0.585	1.064	0.55	0.525
59.4444	1.489	1.447	1.548	1.551	1.455	1.556	1.605	1.652	1.653	1.709	1.628	1.67	1.615	1.669	1.588	1.632	1.687	1.67	1.601	1.507	1.54	1.298	0.941	0.585	1.061	0.548	0.525
59.7222	1.488	1.449	1.547	1.555	1.456	1.561	1.602	1.648	1.655	1.709	1.628	1.676	1.61	1.665	1.589	1.631	1.684	1.673	1.597	1.505	1.544	1.298	0.943	0.585	1.062	0.549	0.525
60	1.489	1.454	1.548	1.552	1.456	1.556	1.601	1.646	1.654	1.711	1.625	1.674	1.612	1.669	1.586	1.634	1.683	1.668	1.596	1.503	1.541	1.296	0.944	0.585	1.061	0.548	0.524
60.2778	1.489	1.455	1.551	1.555	1.459	1.556	1.603	1.65	1.657	1.709	1.629	1.678	1.611	1.669	1.591	1.636	1.691	1.676	1.6	1.504	1.546	1.295	0.942	0.586	1.059	0.548	0.525
60.5556	1.486	1.451	1.548	1.558	1.455	1.556	1.598	1.653	1.656	1.707	1.627	1.677	1.61	1.668	1.587	1.637	1.687	1.672	1.601	1.506	1.541	1.299	0.942	0.585	1.062	0.548	0.525
60.8333	1.486	1.45	1.549	1.557	1.455	1.554	1.597	1.652	1.648	1.704	1.623	1.672	1.609	1.667	1.587	1.637	1.692	1.672	1.602	1.509	1.54	1.298	0.94	0.585	1.064	0.546	0.524
61.1111	1.49	1.454	1.552	1.565	1.459	1.559	1.601	1.657	1.656	1.714	1.628	1.68	1.618	1.674	1.592	1.638	1.698	1.676	1.604	1.513	1.543	1.296	0.939	0.585	1.064	0.548	0.524
61.3889	1.489	1.453	1.556	1.567	1.455	1.553	1.6	1.656	1.658	1.712	1.627	1.673	1.613	1.665	1.588	1.636	1.686	1.674	1.604	1.506	1.547	1.298	0.941	0.585	1.062	0.549	0.524
61.6667	1.487	1.45	1.549	1.557	1.456	1.554	1.596	1.647	1.65	1.7	1.621	1.67	1.614	1.667	1.587	1.637	1.69	1.672	1.604	1.508	1.537	1.299	0.944	0.586	1.063	0.549	0.525
61.9444	1.492	1.45	1.554	1.563	1.456	1.555	1.599	1.649	1.649	1.707	1.628	1.672	1.619	1.671	1.587	1.638	1.693	1.675	1.606	1.51	1.539	1.298	0.943	0.585	1.06	0.548	0.524
62.2222	1.49	1.456	1.552	1.564	1.458	1.559	1.602	1.65	1.651	1.714	1.626	1.669	1.618	1.671	1.588	1.638	1.69	1.674	1.603	1.508	1.54	1.297	0.942	0.585	1.062	0.547	0.525
62.5	1.492	1.447	1.548	1.558	1.451	1.553	1.594	1.654	1.651	1.701	1.621	1.663	1.617	1.674	1.591	1.638	1.692	1.678	1.606	1.508	1.54	1.299	0.94	0.585	1.061	0.546	0.524
62.7778	1.489	1.449	1.55	1.558	1.455	1.557	1.601	1.654	1.652	1.705	1.625	1.668	1.617	1.67	1.597	1.642	1.69	1.673	1.61	1.507	1.542	1.3	0.943	0.585	1.062	0.549	0.525
63.0556	1.492	1.452	1.547	1.558	1.452	1.557	1.599	1.654	1.651	1.706	1.62	1.668	1.613	1.673	1.598	1.637	1.69	1.674	1.605	1.51	1.543	1.298	0.943	0.585	1.061	0.549	0.525
63.3333	1.491	1.447	1.549	1.555	1.452	1.553	1.594	1.652	1.647	1.7	1.618	1.664	1.614	1.668	1.592	1.639	1.687	1.674	1.601	1.511	1.544	1.302	0.94	0.586	1.064	0.548	0.524
63.6111	1.489	1.446	1.548	1.558	1.454	1.552	1.596	1.654	1.649	1.695	1.617	1.668	1.613	1.658	1.586	1.631	1.687	1.664	1.586	1.48	1.547	1.302	0.942	0.585	1.064	0.548	0.524
63.8889	1.494	1.45	1.556	1.558	1.455	1.558	1.598	1.66	1.647	1.707	1.617	1.672	1.625	1.675	1.597	1.645	1.699	1.678	1.612	1.509	1.547	1.303	0.945	0.584	1.064	0.551	0.527
64.1667	1.495	1.454	1.556	1.558	1.456	1.555	1.599	1.657	1.654	1.703	1.614	1.673	1.618	1.674	1.59	1.639	1.696	1.673	1.604	1.51	1.543	1.301	0.938	0.585	1.069	0.549	0.527
64.4444	1.487	1.45	1.545	1.559	1.45	1.545	1.595	1.658	1.641	1.697	1.613	1.664	1.613	1.668	1.591	1.632	1.693	1.674	1.602	1.507	1.54	1.301	0.942	0.586	1.068	0.548	0.528
64.7222	1.491	1.448	1.55	1.557	1.451	1.546	1.592	1.659	1.641	1.695	1.608	1.662	1.622	1.67	1.595	1.641	1.692	1.675	1.606	1.509	1.547	1.303	0.942	0.584	1.069	0.55	0.528
65	1.49	1.447	1.546	1.553	1.451	1.55	1.59	1.657	1.636	1.698	1.613	1.667	1.628	1.673	1.601	1.644	1.692	1.679	1.605	1.513	1.548	1.301	0.94	0.586	1.066	0.552	0.53
65.2778	1.487	1.451	1.546	1.561	1.448	1.553	1.59	1.658	1.639	1.698	1.614	1.667	1.628	1.675	1.6	1.644	1.695	1.68	1.606	1.51	1.548	1.304	0.944	0.585	1.068	0.55	0.53
65.5556	1.489	1.449	1.546	1.554	1.45	1.549	1.592	1.66	1.64	1.693	1.613	1.662	1.624	1.673	1.6	1.642	1.692	1.68	1.606	1.512	1.547	1.306	0.945	0.585	1.068	0.551	0.529
65.8333	1.487	1.452	1.549	1.558	1.45	1.552	1.595	1.658	1.639	1.696	1.611	1.662	1.626	1.672	1.597	1.646	1.694	1.681	1.609	1.516	1.549	1.305	0.94	0.585	1.068	0.552	0.53
66.1111	1.483	1.448	1.545	1.554	1.45	1.552	1.589	1.659	1.639	1.693	1.61	1.66	1.629	1.679	1.602	1.648	1.695	1.685	1.61	1.515	1.549	1.306	0.943	0.586	1.068	0.552	0.531
66.3889	1.484	1.446	1.544	1.549	1.449	1.551	1.583	1.655	1.636	1.685	1.607	1.665	1.621	1.671	1.593	1.645	1.69	1.674	1.609	1.51	1.54	1.306	0.94	0.586	1.071	0.552	0.532
66.6667	1.484	1.446	1.545	1.551	1.442	1.548	1.583	1.661	1.631	1.687	1.607	1.657	1.629	1.679	1.598	1.647	1.695	1.682	1.612	1.512	1.546	1.307	0.941	0.587	1.07	0.551	0.531
66.9444	1.478	1.443	1.542	1.551	1.443	1.545	1.58	1.656	1.63	1.685	1.602	1.655	1.625	1.679	1.596	1.642	1.696	1.679	1.611	1.51	1.544	1.307	0.937	0.586	1.072	0.553	0.532
67.2222	1.476	1.442	1.541	1.549	1.441	1.541	1.581	1.659	1.629	1.686	1.596	1.649	1.625	1.678	1.596	1.648	1.691	1.678	1.609	1.513	1.544	1.303	0.941	0.587	1.07	0.553	0.531
67.5	1.489	1.447	1.549	1.561	1.448	1.551	1.586	1.66	1.641	1.694	1.605	1.657	1.623	1.68	1.6	1.64	1.699	1.678	1.612	1.514	1.546	1.309	0.944	0.585	1.072	0.554	0.531
67.7778	1.476	1.441	1.542	1.552	1.442	1.542	1.577	1.657	1.626	1.673	1.596	1.647	1.628	1.672	1.595	1.644	1.692	1.675	1.612	1.507	1.545	1.305	0.937	0.584	1.07	0.552	0.531
68.0556	1.48	1.443	1.544	1.551	1.445	1.546	1.584	1.661	1.629	1.686	1.603	1.652	1.629	1.68	1.601	1.645	1.695	1.687	1.61	1.511	1.546	1.308	0.943	0.585	1.066	0.552	0.532
68.3333	1.48	1.443	1.539	1.548	1.442	1.544	1.576	1.662	1.626	1.686	1.594	1.647	1.626	1.676	1.599	1.649	1.694	1.685	1.608	1.509	1.548	1.308	0.943	0.585	1.069	0.553	0.532
68.6111	1.479	1.44	1.535	1.551	1.44	1.539	1.577	1.663	1.625	1.684	1.598	1.649	1.624	1.681	1.598	1.645	1.696	1.682	1.61	1.512	1.547	1.312	0.94	0.586	1.073	0.555	0.532
68.8889	1.481	1.437	1.54	1.554	1.442	1.542	1.578	1.664	1.624	1.678	1.599	1.647	1.627	1.68	1.604	1.654	1.696	1.683	1.61	1.512	1.55	1.308	0.94	0.587	1.069	0.552	0.531
69.1667	1.481	1.444	1.543	1.55	1.44	1.539	1.579	1.662	1.624	1.683	1.597	1.653	1.628	1.674	1.601	1.644	1.693	1.682	1.604	1.508	1.544	1.309	0.939	0.587	1.069	0.554	0.532

## Sheet: SF4A Double YPD M7 
Time (h)	ynk1_DEL/cho1_DEL	ynk1_DEL/cho1_DEL	ynk1_DEL/cho1_DEL	ynk1_DEL/cho1_DEL	ynk1_DEL/cho1_DEL	ynk1_DEL/cho1_DEL	ynk1_DEL/gpt2_DEL	ynk1_DEL/gpt2_DEL	ynk1_DEL/gpt2_DEL	ynk1_DEL/gpt2_DEL	ynk1_DEL/gpt2_DEL	ynk1_DEL/gpt2_DEL	gpt2_DEL/cho1_DEL	gpt2_DEL/cho1_DEL	gpt2_DEL/cho1_DEL	gpt2_DEL/cho1_DEL	gpt2_DEL/cho1_DEL	gpt2_DEL/cho1_DEL	gpt2_DEL/tps1_DEL	gpt2_DEL/tps1_DEL	gpt2_DEL/tps1_DEL	gpt2_DEL/tps1_DEL	gpt2_DEL/tps1_DEL	gpt2_DEL/tps1_DEL	BY4741 WT	BY4741 WT	BY4741 WT
0	0.023	0.023	0.017	0.021	0.022	0.023	0.021	0.027	0.023	0.027	0.02	0.025	0.029	0.039	0.025	0.033	0.031	0.032	0.03	0.02	0.02	0.041	0.028	0.022	0.058	0.046	0.043
0.277778	0.022	0.02	0.028	0.025	0.023	0.027	0.022	0.031	0.027	0.031	0.029	0.027	0.034	0.029	0.029	0.036	0.029	0.032	0.024	0.018	0.016	0.028	0.024	0.017	0.053	0.047	0.043
0.555556	0.024	0.024	0.028	0.028	0.036	0.032	0.029	0.029	0.03	0.032	0.03	0.026	0.034	0.033	0.032	0.037	0.034	0.033	0.018	0.014	0.014	0.025	0.017	0.019	0.044	0.044	0.045
0.833333	0.027	0.03	0.036	0.03	0.037	0.038	0.025	0.028	0.03	0.032	0.033	0.035	0.043	0.03	0.035	0.036	0.035	0.038	0.022	0.014	0.015	0.023	0.021	0.018	0.047	0.046	0.047
1.11111	0.03	0.033	0.042	0.033	0.04	0.043	0.029	0.034	0.036	0.039	0.038	0.039	0.044	0.035	0.038	0.047	0.043	0.041	0.023	0.017	0.016	0.027	0.02	0.019	0.055	0.046	0.048
1.38889	0.038	0.035	0.041	0.037	0.043	0.041	0.035	0.037	0.041	0.04	0.041	0.042	0.045	0.042	0.042	0.044	0.043	0.053	0.022	0.017	0.019	0.028	0.026	0.021	0.056	0.057	0.058
1.66667	0.042	0.037	0.044	0.043	0.041	0.045	0.04	0.043	0.043	0.048	0.045	0.046	0.05	0.045	0.046	0.054	0.042	0.046	0.022	0.019	0.014	0.031	0.024	0.02	0.064	0.06	0.06
1.94444	0.039	0.038	0.047	0.049	0.052	0.049	0.046	0.047	0.052	0.051	0.054	0.056	0.052	0.053	0.047	0.061	0.051	0.055	0.02	0.017	0.02	0.028	0.023	0.022	0.073	0.068	0.063
2.22222	0.046	0.042	0.051	0.052	0.059	0.059	0.054	0.053	0.059	0.061	0.061	0.063	0.06	0.056	0.054	0.066	0.063	0.063	0.026	0.021	0.02	0.028	0.027	0.022	0.08	0.075	0.072
2.5	0.048	0.049	0.062	0.057	0.065	0.065	0.065	0.067	0.063	0.068	0.073	0.074	0.064	0.056	0.064	0.074	0.064	0.068	0.021	0.023	0.019	0.035	0.023	0.019	0.09	0.082	0.083
2.77778	0.049	0.051	0.059	0.058	0.069	0.067	0.07	0.078	0.078	0.08	0.084	0.078	0.072	0.068	0.064	0.083	0.07	0.076	0.023	0.02	0.019	0.034	0.027	0.02	0.104	0.092	0.089
3.05556	0.061	0.061	0.064	0.07	0.077	0.08	0.083	0.09	0.089	0.095	0.096	0.094	0.079	0.077	0.074	0.089	0.074	0.088	0.029	0.021	0.022	0.032	0.026	0.026	0.112	0.107	0.103
3.33333	0.06	0.059	0.07	0.08	0.083	0.085	0.093	0.1	0.102	0.104	0.109	0.112	0.081	0.078	0.082	0.098	0.078	0.092	0.027	0.023	0.022	0.033	0.031	0.028	0.131	0.116	0.111
3.61111	0.064	0.066	0.073	0.078	0.094	0.092	0.111	0.118	0.112	0.124	0.124	0.12	0.095	0.086	0.09	0.107	0.089	0.095	0.023	0.024	0.023	0.036	0.029	0.026	0.146	0.128	0.132
3.88889	0.066	0.065	0.078	0.084	0.102	0.102	0.12	0.131	0.129	0.138	0.138	0.137	0.106	0.096	0.092	0.116	0.098	0.11	0.026	0.021	0.023	0.031	0.027	0.027	0.159	0.144	0.143
4.16667	0.078	0.072	0.089	0.095	0.116	0.111	0.142	0.146	0.146	0.153	0.159	0.158	0.113	0.104	0.108	0.131	0.107	0.117	0.03	0.021	0.027	0.037	0.031	0.024	0.177	0.165	0.161
4.44444	0.08	0.081	0.097	0.099	0.125	0.123	0.16	0.172	0.165	0.175	0.179	0.175	0.122	0.115	0.114	0.137	0.117	0.127	0.031	0.022	0.025	0.039	0.035	0.025	0.194	0.183	0.183
4.72222	0.091	0.087	0.101	0.109	0.14	0.129	0.181	0.192	0.188	0.199	0.21	0.202	0.126	0.122	0.13	0.154	0.122	0.138	0.033	0.022	0.025	0.038	0.034	0.026	0.218	0.211	0.208
5	0.092	0.092	0.104	0.116	0.144	0.143	0.209	0.216	0.216	0.225	0.235	0.234	0.143	0.133	0.147	0.166	0.136	0.15	0.028	0.026	0.027	0.042	0.033	0.027	0.248	0.233	0.23
5.27778	0.102	0.099	0.115	0.131	0.162	0.16	0.237	0.247	0.251	0.261	0.265	0.266	0.154	0.147	0.15	0.179	0.151	0.165	0.031	0.03	0.029	0.039	0.035	0.027	0.278	0.263	0.266
5.55556	0.115	0.103	0.123	0.143	0.173	0.174	0.267	0.283	0.283	0.293	0.305	0.299	0.172	0.161	0.169	0.198	0.163	0.176	0.031	0.03	0.027	0.037	0.039	0.031	0.313	0.298	0.292
5.83333	0.119	0.113	0.131	0.155	0.193	0.186	0.307	0.321	0.32	0.331	0.345	0.339	0.183	0.178	0.184	0.218	0.177	0.197	0.033	0.025	0.03	0.042	0.036	0.032	0.354	0.333	0.337
6.11111	0.129	0.126	0.14	0.171	0.208	0.199	0.352	0.366	0.366	0.381	0.39	0.389	0.203	0.189	0.204	0.233	0.192	0.21	0.033	0.03	0.031	0.043	0.041	0.03	0.399	0.378	0.381
6.38889	0.136	0.131	0.149	0.192	0.231	0.224	0.395	0.411	0.416	0.425	0.443	0.435	0.22	0.209	0.219	0.255	0.208	0.235	0.039	0.029	0.027	0.049	0.036	0.024	0.447	0.424	0.422
6.66667	0.144	0.141	0.16	0.205	0.246	0.238	0.446	0.466	0.464	0.481	0.5	0.501	0.236	0.228	0.247	0.28	0.227	0.262	0.038	0.03	0.033	0.042	0.04	0.027	0.494	0.475	0.475
6.94444	0.157	0.15	0.167	0.227	0.27	0.262	0.498	0.523	0.519	0.547	0.558	0.55	0.259	0.245	0.268	0.306	0.258	0.284	0.037	0.033	0.03	0.04	0.037	0.031	0.562	0.534	0.53
7.22222	0.166	0.16	0.18	0.243	0.295	0.284	0.554	0.574	0.584	0.603	0.619	0.62	0.285	0.27	0.297	0.329	0.28	0.31	0.037	0.027	0.032	0.042	0.037	0.03	0.611	0.592	0.586
7.5	0.181	0.176	0.196	0.272	0.329	0.312	0.618	0.644	0.643	0.663	0.683	0.675	0.316	0.294	0.328	0.36	0.313	0.334	0.037	0.032	0.028	0.041	0.041	0.03	0.678	0.652	0.648
7.77778	0.191	0.186	0.206	0.301	0.359	0.345	0.679	0.715	0.713	0.731	0.756	0.749	0.345	0.33	0.359	0.395	0.337	0.365	0.04	0.033	0.03	0.046	0.041	0.028	0.74	0.713	0.713
8.05556	0.208	0.2	0.228	0.324	0.391	0.38	0.746	0.776	0.78	0.805	0.819	0.812	0.385	0.36	0.391	0.426	0.368	0.407	0.041	0.033	0.031	0.042	0.042	0.03	0.807	0.783	0.773
8.33333	0.219	0.212	0.241	0.358	0.43	0.411	0.82	0.856	0.844	0.869	0.892	0.879	0.409	0.395	0.437	0.465	0.403	0.439	0.038	0.035	0.037	0.046	0.039	0.032	0.879	0.844	0.845
8.61111	0.238	0.229	0.258	0.387	0.475	0.453	0.891	0.924	0.922	0.943	0.964	0.963	0.453	0.436	0.468	0.498	0.444	0.484	0.042	0.036	0.035	0.044	0.042	0.032	0.942	0.922	0.915
8.88889	0.252	0.246	0.27	0.432	0.509	0.492	0.955	0.996	0.984	1.019	1.026	1.035	0.496	0.482	0.52	0.539	0.479	0.526	0.045	0.034	0.033	0.042	0.046	0.035	1.027	0.99	0.987
9.16667	0.272	0.262	0.288	0.463	0.546	0.529	1.031	1.064	1.075	1.091	1.098	1.106	0.534	0.524	0.571	0.591	0.527	0.568	0.045	0.038	0.036	0.049	0.043	0.028	1.09	1.059	1.058
9.44444	0.283	0.288	0.312	0.503	0.593	0.572	1.1	1.132	1.146	1.166	1.178	1.183	0.581	0.563	0.609	0.633	0.571	0.617	0.046	0.034	0.037	0.046	0.044	0.031	1.156	1.132	1.12
9.72222	0.308	0.3	0.329	0.55	0.651	0.611	1.172	1.224	1.216	1.245	1.252	1.257	0.63	0.613	0.664	0.683	0.62	0.672	0.044	0.037	0.038	0.052	0.048	0.032	1.225	1.211	1.197
10	0.329	0.323	0.356	0.601	0.699	0.669	1.249	1.276	1.287	1.304	1.327	1.325	0.687	0.667	0.716	0.73	0.666	0.718	0.049	0.04	0.043	0.053	0.046	0.029	1.296	1.28	1.272
10.2778	0.353	0.345	0.379	0.654	0.739	0.71	1.311	1.347	1.355	1.379	1.375	1.382	0.728	0.714	0.768	0.784	0.718	0.766	0.048	0.038	0.038	0.05	0.049	0.028	1.366	1.337	1.342
10.5556	0.373	0.368	0.407	0.696	0.796	0.764	1.384	1.404	1.418	1.436	1.457	1.465	0.781	0.771	0.821	0.832	0.778	0.815	0.048	0.039	0.037	0.055	0.051	0.031	1.44	1.396	1.393
10.8333	0.399	0.393	0.427	0.751	0.85	0.819	1.453	1.469	1.481	1.498	1.506	1.534	0.831	0.824	0.872	0.897	0.821	0.878	0.049	0.043	0.043	0.054	0.053	0.031	1.498	1.457	1.457
11.1111	0.424	0.416	0.453	0.802	0.904	0.867	1.524	1.528	1.571	1.577	1.571	1.576	0.893	0.878	0.93	0.955	0.874	0.929	0.05	0.043	0.045	0.057	0.051	0.033	1.556	1.525	1.509
11.3889	0.46	0.447	0.484	0.857	0.956	0.924	1.581	1.586	1.603	1.619	1.64	1.653	0.944	0.932	0.984	0.996	0.935	0.982	0.05	0.04	0.049	0.052	0.054	0.034	1.613	1.578	1.575
11.6667	0.481	0.48	0.514	0.92	1.006	0.979	1.642	1.658	1.665	1.66	1.695	1.699	1.009	1.004	1.036	1.056	0.99	1.036	0.053	0.044	0.047	0.056	0.064	0.034	1.67	1.622	1.626
11.9444	0.515	0.509	0.545	0.978	1.071	1.039	1.695	1.712	1.728	1.724	1.741	1.744	1.057	1.055	1.098	1.11	1.049	1.094	0.049	0.042	0.047	0.062	0.061	0.035	1.733	1.695	1.706
12.2222	0.55	0.538	0.577	1.021	1.114	1.092	1.733	1.751	1.767	1.749	1.786	1.764	1.116	1.128	1.15	1.176	1.106	1.152	0.054	0.044	0.05	0.062	0.058	0.038	1.754	1.761	1.747
12.5	0.581	0.569	0.616	1.08	1.175	1.138	1.779	1.806	1.809	1.792	1.808	1.815	1.162	1.174	1.204	1.213	1.149	1.203	0.059	0.046	0.049	0.06	0.065	0.044	1.785	1.78	1.775
12.7778	0.614	0.61	0.648	1.134	1.22	1.195	1.802	1.82	1.817	1.829	1.815	1.839	1.223	1.235	1.254	1.281	1.209	1.253	0.054	0.044	0.053	0.062	0.067	0.043	1.819	1.813	1.818
13.0556	0.656	0.645	0.689	1.189	1.275	1.259	1.833	1.841	1.847	1.852	1.841	1.837	1.27	1.291	1.311	1.321	1.262	1.31	0.061	0.044	0.051	0.064	0.067	0.041	1.852	1.809	1.817
13.3333	0.698	0.691	0.731	1.254	1.349	1.293	1.848	1.822	1.844	1.834	1.875	1.853	1.33	1.345	1.366	1.385	1.322	1.366	0.06	0.045	0.052	0.064	0.067	0.041	1.854	1.844	1.85
13.6111	0.731	0.72	0.765	1.306	1.381	1.356	1.847	1.864	1.874	1.85	1.848	1.848	1.364	1.385	1.402	1.431	1.372	1.415	0.064	0.049	0.052	0.063	0.075	0.048	1.857	1.858	1.834
13.8889	0.786	0.768	0.806	1.345	1.443	1.421	1.833	1.863	1.858	1.853	1.866	1.876	1.43	1.442	1.453	1.485	1.418	1.457	0.07	0.046	0.052	0.068	0.071	0.053	1.877	1.861	1.851
14.1667	0.823	0.796	0.838	1.416	1.488	1.446	1.847	1.862	1.871	1.86	1.862	1.879	1.484	1.486	1.519	1.541	1.479	1.49	0.066	0.057	0.059	0.071	0.073	0.048	1.872	1.847	1.85
14.4444	0.862	0.844	0.897	1.467	1.528	1.49	1.864	1.868	1.864	1.851	1.852	1.839	1.536	1.51	1.558	1.571	1.519	1.561	0.063	0.049	0.061	0.07	0.08	0.055	1.892	1.864	1.873
14.7222	0.91	0.891	0.938	1.489	1.559	1.544	1.899	1.889	1.863	1.861	1.885	1.853	1.562	1.572	1.605	1.612	1.553	1.582	0.072	0.052	0.059	0.068	0.081	0.057	1.903	1.886	1.851
15	0.952	0.928	0.985	1.544	1.623	1.582	1.87	1.897	1.86	1.872	1.882	1.871	1.607	1.61	1.641	1.667	1.598	1.624	0.068	0.055	0.063	0.075	0.083	0.06	1.905	1.867	1.865
15.2778	0.989	0.977	1.016	1.595	1.664	1.629	1.862	1.861	1.901	1.892	1.88	1.886	1.648	1.656	1.705	1.706	1.648	1.687	0.072	0.054	0.067	0.08	0.081	0.067	1.875	1.878	1.867
15.5556	1.034	1.019	1.064	1.627	1.701	1.668	1.853	1.882	1.873	1.879	1.892	1.896	1.699	1.684	1.733	1.746	1.685	1.713	0.074	0.057	0.073	0.081	0.086	0.067	1.893	1.866	1.859
15.8333	1.085	1.054	1.118	1.659	1.732	1.715	1.877	1.858	1.885	1.87	1.876	1.854	1.725	1.725	1.739	1.762	1.721	1.733	0.079	0.059	0.077	0.083	0.089	0.073	1.912	1.874	1.895
16.1111	1.12	1.106	1.164	1.682	1.758	1.734	1.863	1.872	1.906	1.872	1.869	1.877	1.77	1.747	1.761	1.759	1.722	1.769	0.079	0.057	0.076	0.089	0.096	0.078	1.899	1.878	1.887
16.3889	1.183	1.165	1.189	1.726	1.766	1.769	1.859	1.861	1.871	1.881	1.877	1.882	1.769	1.794	1.799	1.784	1.759	1.758	0.08	0.059	0.084	0.088	0.098	0.088	1.896	1.851	1.879
16.6667	1.222	1.19	1.254	1.752	1.804	1.788	1.878	1.885	1.887	1.856	1.876	1.86	1.79	1.782	1.803	1.811	1.756	1.792	0.088	0.062	0.088	0.098	0.105	0.091	1.89	1.876	1.892
16.9444	1.275	1.243	1.282	1.773	1.803	1.829	1.864	1.879	1.896	1.861	1.882	1.878	1.792	1.816	1.824	1.806	1.758	1.811	0.093	0.063	0.091	0.101	0.117	0.097	1.928	1.878	1.863
17.2222	1.298	1.283	1.321	1.786	1.811	1.808	1.872	1.892	1.887	1.875	1.888	1.873	1.811	1.828	1.828	1.825	1.785	1.794	0.099	0.065	0.097	0.106	0.123	0.107	1.897	1.865	1.882
17.5	1.331	1.324	1.375	1.791	1.823	1.824	1.858	1.87	1.883	1.858	1.882	1.887	1.814	1.825	1.848	1.843	1.782	1.796	0.108	0.074	0.105	0.113	0.13	0.108	1.918	1.865	1.87
17.7778	1.396	1.359	1.407	1.81	1.837	1.842	1.875	1.874	1.89	1.876	1.867	1.881	1.821	1.821	1.842	1.821	1.815	1.805	0.111	0.077	0.108	0.117	0.137	0.115	1.903	1.863	1.859
18.0556	1.421	1.406	1.445	1.813	1.837	1.821	1.887	1.887	1.871	1.89	1.867	1.896	1.861	1.86	1.849	1.853	1.799	1.808	0.12	0.083	0.117	0.123	0.144	0.125	1.907	1.887	1.868
18.3333	1.473	1.455	1.468	1.809	1.826	1.802	1.876	1.876	1.859	1.877	1.872	1.876	1.819	1.843	1.866	1.834	1.802	1.8	0.123	0.083	0.124	0.136	0.153	0.133	1.904	1.894	1.863
18.6111	1.504	1.478	1.513	1.823	1.828	1.818	1.902	1.886	1.892	1.873	1.89	1.876	1.829	1.866	1.863	1.824	1.801	1.822	0.131	0.092	0.128	0.139	0.166	0.141	1.903	1.87	1.88
18.8889	1.544	1.52	1.558	1.807	1.854	1.844	1.892	1.868	1.897	1.878	1.868	1.869	1.856	1.848	1.845	1.844	1.804	1.818	0.146	0.096	0.137	0.151	0.175	0.152	1.88	1.883	1.875
19.1667	1.596	1.551	1.585	1.825	1.87	1.823	1.867	1.876	1.889	1.881	1.903	1.858	1.845	1.853	1.87	1.809	1.807	1.819	0.149	0.104	0.144	0.162	0.184	0.165	1.929	1.86	1.863
19.4444	1.615	1.594	1.61	1.842	1.861	1.825	1.884	1.864	1.928	1.863	1.852	1.884	1.853	1.838	1.876	1.829	1.824	1.789	0.16	0.106	0.157	0.172	0.197	0.177	1.918	1.864	1.877
19.7222	1.657	1.623	1.631	1.83	1.847	1.859	1.865	1.859	1.895	1.909	1.898	1.891	1.848	1.858	1.869	1.854	1.806	1.82	0.168	0.115	0.168	0.188	0.205	0.191	1.922	1.874	1.894
20	1.674	1.663	1.673	1.806	1.84	1.884	1.866	1.882	1.869	1.898	1.882	1.867	1.855	1.838	1.853	1.841	1.802	1.819	0.178	0.124	0.177	0.202	0.22	0.201	1.906	1.869	1.884
20.2778	1.696	1.659	1.698	1.821	1.856	1.846	1.865	1.889	1.887	1.888	1.904	1.905	1.841	1.831	1.858	1.825	1.815	1.829	0.187	0.131	0.189	0.22	0.23	0.217	1.906	1.888	1.883
20.5556	1.73	1.698	1.726	1.846	1.827	1.84	1.895	1.878	1.923	1.877	1.89	1.877	1.842	1.855	1.861	1.842	1.809	1.818	0.199	0.139	0.203	0.242	0.24	0.237	1.895	1.861	1.886
20.8333	1.746	1.727	1.753	1.807	1.821	1.859	1.868	1.879	1.91	1.887	1.883	1.89	1.836	1.82	1.873	1.826	1.772	1.81	0.213	0.147	0.213	0.255	0.254	0.253	1.93	1.9	1.885
21.1111	1.761	1.746	1.758	1.809	1.844	1.852	1.888	1.887	1.896	1.858	1.896	1.887	1.831	1.851	1.857	1.831	1.809	1.822	0.223	0.153	0.228	0.274	0.273	0.272	1.912	1.878	1.877
21.3889	1.77	1.755	1.759	1.836	1.825	1.845	1.878	1.889	1.89	1.883	1.89	1.875	1.838	1.854	1.838	1.833	1.83	1.8	0.239	0.168	0.247	0.296	0.29	0.302	1.903	1.88	1.873
21.6667	1.76	1.745	1.778	1.814	1.846	1.835	1.892	1.878	1.897	1.883	1.874	1.9	1.832	1.841	1.849	1.833	1.808	1.807	0.258	0.18	0.257	0.321	0.299	0.313	1.891	1.896	1.9
21.9444	1.776	1.763	1.76	1.812	1.866	1.826	1.889	1.896	1.888	1.874	1.883	1.908	1.808	1.857	1.855	1.833	1.812	1.82	0.28	0.191	0.277	0.348	0.322	0.344	1.884	1.875	1.885
22.2222	1.76	1.763	1.786	1.811	1.849	1.849	1.864	1.869	1.891	1.882	1.882	1.879	1.855	1.851	1.879	1.827	1.805	1.838	0.313	0.207	0.297	0.375	0.335	0.364	1.916	1.9	1.871
22.5	1.777	1.759	1.79	1.809	1.866	1.826	1.876	1.892	1.934	1.87	1.879	1.878	1.844	1.849	1.872	1.827	1.805	1.815	0.322	0.22	0.318	0.411	0.362	0.379	1.917	1.851	1.902
22.7778	1.773	1.746	1.815	1.825	1.851	1.856	1.878	1.867	1.899	1.867	1.874	1.887	1.849	1.832	1.882	1.83	1.809	1.805	0.344	0.234	0.342	0.437	0.377	0.41	1.904	1.887	1.861
23.0556	1.769	1.735	1.793	1.817	1.839	1.84	1.867	1.867	1.906	1.907	1.896	1.892	1.831	1.86	1.869	1.834	1.806	1.818	0.369	0.257	0.364	0.47	0.399	0.435	1.904	1.894	1.877
23.3333	1.788	1.758	1.793	1.821	1.848	1.838	1.887	1.874	1.892	1.889	1.879	1.912	1.843	1.833	1.854	1.821	1.809	1.824	0.393	0.27	0.388	0.509	0.435	0.468	1.897	1.874	1.902
23.6111	1.792	1.754	1.787	1.834	1.833	1.856	1.894	1.892	1.88	1.871	1.883	1.915	1.835	1.841	1.869	1.828	1.807	1.841	0.436	0.299	0.421	0.543	0.45	0.5	1.927	1.882	1.892
23.8889	1.772	1.747	1.799	1.814	1.839	1.855	1.893	1.873	1.871	1.868	1.888	1.865	1.835	1.868	1.861	1.84	1.815	1.832	0.466	0.318	0.442	0.585	0.475	0.529	1.905	1.876	1.915
24.1667	1.776	1.764	1.796	1.818	1.838	1.853	1.871	1.884	1.924	1.905	1.872	1.884	1.852	1.847	1.874	1.855	1.803	1.819	0.498	0.34	0.481	0.625	0.498	0.553	1.902	1.874	1.875
24.4444	1.783	1.757	1.8	1.809	1.864	1.841	1.855	1.88	1.893	1.866	1.869	1.883	1.822	1.831	1.862	1.834	1.814	1.811	0.536	0.367	0.51	0.669	0.522	0.589	1.901	1.874	1.871
24.7222	1.772	1.76	1.782	1.842	1.872	1.853	1.874	1.864	1.904	1.888	1.879	1.879	1.827	1.847	1.858	1.833	1.816	1.781	0.575	0.403	0.551	0.713	0.554	0.627	1.905	1.888	1.897
25	1.788	1.749	1.788	1.843	1.838	1.836	1.877	1.886	1.869	1.879	1.883	1.876	1.831	1.843	1.866	1.864	1.801	1.825	0.615	0.431	0.586	0.761	0.586	0.664	1.904	1.888	1.904
25.2778	1.761	1.76	1.796	1.818	1.879	1.841	1.88	1.884	1.875	1.893	1.891	1.895	1.862	1.837	1.868	1.824	1.811	1.815	0.662	0.463	0.631	0.812	0.609	0.713	1.916	1.88	1.886
25.5556	1.781	1.758	1.776	1.821	1.827	1.879	1.88	1.88	1.914	1.888	1.87	1.896	1.84	1.856	1.86	1.824	1.797	1.834	0.705	0.504	0.684	0.87	0.641	0.748	1.936	1.87	1.875
25.8333	1.754	1.769	1.787	1.828	1.874	1.848	1.869	1.871	1.897	1.881	1.901	1.901	1.839	1.848	1.838	1.842	1.809	1.801	0.752	0.544	0.714	0.926	0.673	0.794	1.925	1.875	1.907
26.1111	1.78	1.75	1.781	1.83	1.828	1.835	1.909	1.901	1.901	1.872	1.89	1.906	1.836	1.83	1.862	1.846	1.805	1.829	0.805	0.59	0.765	0.972	0.705	0.837	1.897	1.865	1.896
26.3889	1.757	1.77	1.793	1.83	1.833	1.855	1.868	1.885	1.913	1.892	1.878	1.877	1.832	1.834	1.872	1.823	1.812	1.841	0.852	0.633	0.816	1.027	0.75	0.889	1.907	1.902	1.903
26.6667	1.785	1.753	1.77	1.816	1.876	1.865	1.851	1.886	1.888	1.891	1.877	1.89	1.841	1.837	1.888	1.832	1.81	1.82	0.909	0.68	0.877	1.086	0.776	0.933	1.946	1.885	1.877
26.9444	1.757	1.739	1.76	1.818	1.832	1.835	1.878	1.87	1.894	1.868	1.86	1.872	1.85	1.851	1.868	1.844	1.799	1.795	0.952	0.735	0.923	1.145	0.828	0.996	1.884	1.864	1.872
27.2222	1.774	1.738	1.774	1.816	1.847	1.844	1.879	1.887	1.899	1.884	1.899	1.89	1.853	1.853	1.865	1.851	1.815	1.829	1.013	0.791	0.967	1.209	0.855	1.056	1.892	1.865	1.884
27.5	1.766	1.759	1.784	1.819	1.857	1.872	1.879	1.878	1.9	1.867	1.898	1.888	1.825	1.832	1.862	1.822	1.821	1.825	1.076	0.846	1.035	1.271	0.892	1.123	1.903	1.902	1.865
27.7778	1.776	1.75	1.782	1.822	1.855	1.857	1.886	1.872	1.865	1.895	1.895	1.889	1.849	1.849	1.857	1.849	1.809	1.838	1.123	0.908	1.1	1.331	0.936	1.2	1.906	1.912	1.91
28.0556	1.769	1.728	1.801	1.822	1.87	1.846	1.881	1.868	1.88	1.893	1.878	1.881	1.855	1.848	1.863	1.827	1.809	1.835	1.182	0.97	1.151	1.378	0.993	1.285	1.909	1.888	1.881
28.3333	1.757	1.714	1.779	1.815	1.86	1.868	1.877	1.883	1.906	1.891	1.875	1.884	1.845	1.832	1.861	1.83	1.797	1.829	1.227	1.031	1.191	1.437	1.042	1.336	1.925	1.878	1.886
28.6111	1.76	1.739	1.761	1.825	1.825	1.868	1.879	1.898	1.9	1.902	1.887	1.886	1.831	1.84	1.869	1.839	1.795	1.811	1.31	1.097	1.253	1.502	1.078	1.423	1.924	1.89	1.872
28.8889	1.761	1.746	1.77	1.84	1.854	1.844	1.88	1.877	1.889	1.908	1.876	1.886	1.854	1.84	1.85	1.852	1.797	1.843	1.347	1.177	1.32	1.55	1.136	1.515	1.904	1.871	1.893
29.1667	1.783	1.749	1.785	1.82	1.846	1.852	1.876	1.893	1.901	1.885	1.884	1.893	1.844	1.839	1.872	1.852	1.819	1.8	1.41	1.232	1.374	1.618	1.193	1.612	1.929	1.9	1.879
29.4444	1.748	1.735	1.752	1.821	1.828	1.864	1.871	1.876	1.897	1.865	1.889	1.894	1.848	1.845	1.842	1.839	1.797	1.831	1.471	1.29	1.428	1.687	1.231	1.666	1.92	1.893	1.898
29.7222	1.769	1.721	1.795	1.823	1.845	1.844	1.893	1.897	1.887	1.868	1.898	1.88	1.813	1.813	1.856	1.827	1.806	1.83	1.54	1.374	1.487	1.737	1.287	1.756	1.898	1.873	1.887
30	1.762	1.736	1.776	1.817	1.842	1.838	1.873	1.881	1.895	1.869	1.872	1.897	1.845	1.847	1.834	1.829	1.804	1.796	1.604	1.432	1.55	1.788	1.347	1.832	1.919	1.868	1.877
30.2778	1.772	1.763	1.78	1.803	1.855	1.85	1.874	1.883	1.886	1.887	1.87	1.891	1.818	1.842	1.838	1.845	1.824	1.813	1.659	1.506	1.604	1.856	1.392	1.894	1.913	1.88	1.864
30.5556	1.734	1.742	1.758	1.804	1.857	1.834	1.871	1.881	1.904	1.897	1.914	1.904	1.843	1.833	1.845	1.825	1.795	1.827	1.717	1.563	1.655	1.872	1.464	1.931	1.918	1.899	1.894
30.8333	1.761	1.737	1.766	1.823	1.837	1.863	1.883	1.887	1.899	1.907	1.873	1.895	1.837	1.85	1.868	1.815	1.793	1.794	1.782	1.626	1.719	1.909	1.515	1.923	1.89	1.88	1.882
31.1111	1.752	1.728	1.76	1.815	1.843	1.829	1.879	1.903	1.881	1.872	1.893	1.893	1.838	1.83	1.841	1.812	1.821	1.804	1.809	1.688	1.761	1.932	1.574	1.981	1.895	1.881	1.887
31.3889	1.761	1.743	1.777	1.849	1.845	1.853	1.853	1.883	1.87	1.873	1.881	1.908	1.85	1.835	1.852	1.817	1.79	1.805	1.841	1.742	1.795	1.924	1.62	1.981	1.918	1.868	1.893
31.6667	1.75	1.726	1.777	1.83	1.844	1.837	1.862	1.886	1.898	1.876	1.919	1.895	1.833	1.832	1.883	1.839	1.817	1.809	1.909	1.777	1.861	1.929	1.666	1.988	1.896	1.898	1.883
31.9444	1.739	1.738	1.796	1.811	1.84	1.841	1.888	1.871	1.898	1.898	1.879	1.881	1.821	1.858	1.872	1.824	1.798	1.81	1.913	1.824	1.853	1.964	1.706	2.016	1.907	1.858	1.883
32.2222	1.763	1.735	1.763	1.812	1.855	1.843	1.892	1.879	1.898	1.89	1.93	1.92	1.84	1.833	1.857	1.817	1.785	1.806	1.941	1.867	1.883	1.983	1.757	2.006	1.914	1.882	1.878
32.5	1.747	1.732	1.777	1.833	1.851	1.865	1.879	1.877	1.915	1.866	1.879	1.887	1.831	1.849	1.838	1.798	1.788	1.831	1.926	1.879	1.923	1.974	1.766	2.015	1.915	1.882	1.883
32.7778	1.739	1.718	1.767	1.829	1.858	1.84	1.866	1.867	1.873	1.885	1.885	1.879	1.829	1.826	1.864	1.82	1.783	1.821	1.953	1.896	1.929	1.992	1.786	2.024	1.913	1.881	1.888
33.0556	1.747	1.732	1.781	1.79	1.838	1.839	1.873	1.884	1.891	1.866	1.875	1.894	1.84	1.828	1.845	1.819	1.794	1.797	1.938	1.903	1.891	1.981	1.778	2.025	1.865	1.861	1.855
33.3333	1.755	1.744	1.768	1.819	1.837	1.833	1.865	1.891	1.907	1.893	1.881	1.861	1.827	1.843	1.85	1.816	1.787	1.802	1.942	1.959	1.897	1.987	1.797	2.004	1.886	1.86	1.874
33.6111	1.741	1.733	1.781	1.812	1.838	1.845	1.854	1.861	1.889	1.891	1.864	1.869	1.828	1.826	1.852	1.834	1.81	1.812	1.99	1.922	1.924	1.993	1.798	2.004	1.907	1.882	1.9
33.8889	1.761	1.719	1.762	1.808	1.829	1.839	1.888	1.876	1.899	1.874	1.886	1.88	1.81	1.828	1.839	1.824	1.788	1.789	1.999	1.951	1.928	1.992	1.807	2.067	1.915	1.895	1.858
34.1667	1.743	1.733	1.751	1.813	1.849	1.838	1.87	1.886	1.89	1.871	1.895	1.899	1.809	1.821	1.84	1.801	1.812	1.809	1.978	1.955	1.931	1.981	1.799	2.024	1.902	1.871	1.88
34.4444	1.754	1.739	1.756	1.833	1.834	1.811	1.905	1.89	1.901	1.858	1.885	1.882	1.803	1.827	1.829	1.822	1.786	1.828	1.972	1.931	1.885	1.982	1.803	2.038	1.911	1.873	1.873
34.7222	1.752	1.728	1.769	1.817	1.817	1.816	1.874	1.886	1.903	1.875	1.862	1.892	1.836	1.85	1.842	1.822	1.785	1.815	1.995	1.952	1.917	1.983	1.802	1.993	1.914	1.881	1.878
35	1.722	1.743	1.768	1.817	1.834	1.84	1.883	1.89	1.882	1.859	1.892	1.886	1.818	1.83	1.859	1.823	1.791	1.802	1.997	1.965	1.908	2.018	1.814	2.013	1.91	1.86	1.894
35.2778	1.722	1.735	1.744	1.823	1.841	1.812	1.875	1.889	1.896	1.861	1.877	1.884	1.83	1.841	1.841	1.819	1.826	1.824	1.983	1.963	1.937	1.993	1.814	2.016	1.919	1.865	1.885
35.5556	1.75	1.715	1.76	1.812	1.831	1.838	1.882	1.875	1.879	1.874	1.873	1.899	1.824	1.815	1.83	1.799	1.794	1.813	1.957	1.959	1.934	2.011	1.804	1.97	1.903	1.874	1.871
35.8333	1.758	1.723	1.733	1.789	1.82	1.83	1.89	1.886	1.884	1.871	1.88	1.859	1.8	1.817	1.848	1.808	1.783	1.786	1.967	1.935	1.913	1.98	1.826	2.021	1.89	1.894	1.874
36.1111	1.749	1.71	1.731	1.8	1.813	1.844	1.862	1.872	1.884	1.859	1.876	1.876	1.812	1.833	1.833	1.81	1.786	1.778	1.949	1.943	1.91	1.96	1.817	2.026	1.889	1.835	1.878
36.3889	1.731	1.718	1.732	1.799	1.832	1.816	1.855	1.85	1.889	1.884	1.869	1.892	1.812	1.822	1.846	1.811	1.763	1.783	1.966	1.973	1.919	1.99	1.814	2.028	1.882	1.845	1.889
36.6667	1.723	1.696	1.763	1.814	1.83	1.83	1.856	1.853	1.88	1.869	1.873	1.855	1.804	1.832	1.842	1.81	1.806	1.806	1.977	1.947	1.912	1.97	1.803	1.996	1.881	1.872	1.899
36.9444	1.717	1.723	1.743	1.78	1.817	1.816	1.866	1.857	1.87	1.85	1.852	1.9	1.797	1.801	1.827	1.784	1.775	1.786	1.965	1.947	1.93	1.963	1.805	1.984	1.916	1.871	1.854
37.2222	1.702	1.706	1.754	1.792	1.825	1.819	1.868	1.846	1.87	1.87	1.881	1.847	1.815	1.808	1.849	1.792	1.764	1.802	1.968	1.926	1.937	1.956	1.79	2.033	1.893	1.861	1.881
37.5	1.712	1.7	1.74	1.813	1.846	1.804	1.842	1.863	1.906	1.845	1.875	1.876	1.799	1.815	1.821	1.777	1.773	1.807	1.963	1.923	1.911	1.968	1.777	2.028	1.909	1.86	1.85
37.7778	1.717	1.704	1.731	1.81	1.845	1.796	1.859	1.864	1.87	1.859	1.863	1.879	1.785	1.822	1.828	1.808	1.771	1.78	1.986	1.919	1.931	1.986	1.782	1.995	1.878	1.862	1.885
38.0556	1.724	1.71	1.732	1.803	1.804	1.812	1.85	1.875	1.861	1.857	1.823	1.855	1.805	1.777	1.812	1.795	1.795	1.784	1.97	1.926	1.915	1.947	1.8	2.012	1.895	1.844	1.861
38.3333	1.721	1.682	1.72	1.799	1.809	1.816	1.851	1.882	1.847	1.88	1.864	1.894	1.798	1.819	1.812	1.795	1.761	1.782	1.969	1.919	1.903	1.953	1.799	2.007	1.846	1.859	1.871
38.6111	1.727	1.688	1.743	1.784	1.828	1.807	1.855	1.839	1.86	1.829	1.86	1.867	1.785	1.818	1.812	1.788	1.789	1.791	1.96	1.933	1.912	1.966	1.796	1.98	1.866	1.873	1.846
38.8889	1.72	1.691	1.745	1.785	1.825	1.822	1.851	1.883	1.869	1.836	1.843	1.86	1.783	1.805	1.807	1.804	1.781	1.764	1.973	1.951	1.888	1.94	1.793	1.999	1.863	1.875	1.852
39.1667	1.731	1.695	1.712	1.777	1.805	1.828	1.857	1.865	1.855	1.846	1.845	1.854	1.804	1.784	1.812	1.778	1.752	1.791	1.968	1.916	1.885	1.958	1.791	1.963	1.877	1.872	1.857
39.4444	1.714	1.684	1.732	1.785	1.794	1.822	1.879	1.873	1.853	1.821	1.841	1.901	1.788	1.784	1.802	1.769	1.752	1.783	1.935	1.94	1.918	1.996	1.795	1.981	1.853	1.858	1.842
39.7222	1.697	1.685	1.719	1.772	1.805	1.803	1.851	1.848	1.877	1.851	1.866	1.853	1.795	1.791	1.821	1.809	1.757	1.785	1.971	1.947	1.89	1.973	1.805	2.01	1.878	1.863	1.84
40	1.713	1.71	1.751	1.769	1.81	1.798	1.858	1.814	1.876	1.843	1.831	1.863	1.787	1.821	1.821	1.779	1.734	1.768	1.923	1.936	1.914	1.948	1.8	2.001	1.862	1.849	1.866
40.2778	1.715	1.688	1.745	1.76	1.796	1.807	1.857	1.86	1.885	1.842	1.841	1.865	1.796	1.819	1.796	1.764	1.76	1.774	1.967	1.949	1.894	1.946	1.819	1.999	1.87	1.868	1.845
40.5556	1.711	1.684	1.719	1.778	1.81	1.829	1.835	1.855	1.861	1.861	1.859	1.851	1.798	1.814	1.79	1.769	1.758	1.792	1.974	1.938	1.898	1.96	1.809	1.989	1.872	1.85	1.865
40.8333	1.709	1.667	1.729	1.772	1.819	1.804	1.832	1.858	1.846	1.857	1.864	1.86	1.784	1.803	1.813	1.78	1.77	1.76	1.976	1.945	1.923	1.941	1.8	1.994	1.857	1.854	1.842
41.1111	1.694	1.685	1.725	1.775	1.811	1.788	1.852	1.853	1.853	1.837	1.838	1.848	1.78	1.803	1.795	1.784	1.756	1.779	1.945	1.927	1.922	1.957	1.803	1.987	1.873	1.861	1.871
41.3889	1.705	1.687	1.726	1.793	1.793	1.79	1.831	1.86	1.88	1.856	1.856	1.856	1.787	1.802	1.826	1.787	1.761	1.767	1.942	1.894	1.924	1.973	1.765	1.993	1.873	1.849	1.87
41.6667	1.705	1.678	1.725	1.767	1.821	1.779	1.841	1.862	1.869	1.826	1.871	1.865	1.783	1.799	1.812	1.784	1.764	1.773	1.925	1.936	1.881	1.976	1.778	1.983	1.858	1.888	1.828
41.9444	1.703	1.683	1.726	1.752	1.808	1.823	1.849	1.838	1.854	1.849	1.865	1.852	1.803	1.791	1.818	1.79	1.756	1.775	1.95	1.938	1.905	1.965	1.784	1.991	1.856	1.858	1.849
42.2222	1.714	1.682	1.729	1.813	1.807	1.802	1.838	1.872	1.879	1.869	1.83	1.865	1.798	1.815	1.803	1.787	1.76	1.776	1.976	1.922	1.891	1.974	1.797	1.985	1.86	1.838	1.846
42.5	1.693	1.686	1.709	1.813	1.812	1.805	1.838	1.865	1.873	1.859	1.846	1.854	1.782	1.811	1.813	1.795	1.749	1.752	1.948	1.917	1.903	1.963	1.798	1.992	1.855	1.834	1.865
42.7778	1.715	1.699	1.706	1.76	1.794	1.782	1.849	1.853	1.862	1.851	1.864	1.837	1.804	1.78	1.814	1.776	1.751	1.784	1.951	1.977	1.895	1.945	1.792	1.993	1.847	1.833	1.871
43.0556	1.703	1.69	1.724	1.798	1.824	1.777	1.839	1.834	1.866	1.831	1.855	1.85	1.794	1.78	1.809	1.788	1.752	1.771	1.961	1.921	1.906	1.977	1.801	1.996	1.852	1.838	1.869
43.3333	1.723	1.69	1.738	1.781	1.791	1.793	1.858	1.852	1.872	1.874	1.859	1.87	1.781	1.802	1.821	1.797	1.765	1.765	1.988	1.915	1.899	1.952	1.803	2.013	1.852	1.834	1.877
43.6111	1.694	1.689	1.695	1.771	1.803	1.792	1.864	1.859	1.863	1.85	1.861	1.861	1.802	1.809	1.824	1.782	1.747	1.778	1.956	1.922	1.895	1.954	1.791	1.993	1.886	1.848	1.842
43.8889	1.71	1.695	1.72	1.78	1.815	1.787	1.828	1.846	1.851	1.838	1.859	1.855	1.822	1.783	1.815	1.762	1.767	1.775	1.965	1.928	1.91	1.95	1.82	2.004	1.866	1.847	1.878
44.1667	1.72	1.684	1.726	1.777	1.837	1.812	1.842	1.865	1.881	1.857	1.849	1.866	1.803	1.825	1.805	1.796	1.769	1.773	1.94	1.969	1.917	1.958	1.831	2.004	1.853	1.85	1.854
44.4444	1.698	1.683	1.712	1.787	1.811	1.793	1.87	1.86	1.86	1.84	1.87	1.83	1.825	1.808	1.838	1.79	1.775	1.767	1.942	1.921	1.898	1.966	1.808	1.963	1.869	1.839	1.848
44.7222	1.702	1.679	1.732	1.768	1.797	1.782	1.851	1.883	1.847	1.827	1.857	1.866	1.797	1.801	1.814	1.764	1.757	1.762	1.942	1.932	1.908	1.958	1.814	1.992	1.871	1.848	1.843
45	1.704	1.702	1.716	1.79	1.798	1.816	1.841	1.852	1.869	1.848	1.872	1.836	1.8	1.787	1.831	1.781	1.754	1.772	1.972	1.946	1.925	1.96	1.798	1.996	1.87	1.841	1.832
45.2778	1.726	1.676	1.715	1.803	1.809	1.824	1.86	1.864	1.893	1.842	1.847	1.875	1.79	1.811	1.81	1.802	1.757	1.786	1.931	1.95	1.898	1.965	1.798	1.994	1.846	1.865	1.861
45.5556	1.719	1.682	1.725	1.767	1.813	1.809	1.844	1.855	1.873	1.84	1.87	1.88	1.768	1.811	1.832	1.774	1.765	1.772	1.956	1.938	1.906	1.962	1.795	1.962	1.879	1.84	1.843
45.8333	1.715	1.696	1.721	1.777	1.791	1.802	1.826	1.868	1.866	1.85	1.848	1.847	1.781	1.789	1.803	1.779	1.79	1.773	1.967	1.918	1.91	1.955	1.782	1.983	1.875	1.85	1.866
46.1111	1.702	1.703	1.722	1.792	1.817	1.838	1.855	1.864	1.863	1.856	1.855	1.86	1.782	1.793	1.81	1.772	1.754	1.783	1.967	1.947	1.924	1.99	1.79	2.021	1.877	1.857	1.864
46.3889	1.702	1.693	1.709	1.796	1.803	1.813	1.839	1.847	1.863	1.858	1.852	1.85	1.813	1.776	1.816	1.775	1.779	1.79	1.968	1.91	1.913	1.975	1.821	1.991	1.887	1.856	1.853
46.6667	1.725	1.685	1.737	1.777	1.821	1.797	1.847	1.843	1.867	1.865	1.852	1.864	1.819	1.825	1.843	1.78	1.762	1.766	1.933	1.945	1.91	1.954	1.806	1.999	1.884	1.86	1.86
46.9444	1.717	1.692	1.728	1.775	1.826	1.811	1.861	1.828	1.861	1.861	1.863	1.842	1.796	1.8	1.794	1.756	1.783	1.764	1.941	1.923	1.918	1.955	1.806	2.008	1.87	1.863	1.848
47.2222	1.706	1.693	1.717	1.783	1.814	1.81	1.86	1.852	1.88	1.861	1.844	1.852	1.814	1.798	1.809	1.767	1.771	1.773	1.99	1.931	1.905	1.983	1.829	1.972	1.871	1.833	1.852
47.5	1.714	1.681	1.731	1.779	1.806	1.787	1.847	1.847	1.865	1.845	1.86	1.858	1.775	1.798	1.842	1.77	1.773	1.769	1.978	1.943	1.917	1.976	1.809	1.991	1.887	1.837	1.85
47.7778	1.693	1.688	1.697	1.787	1.817	1.819	1.854	1.879	1.863	1.851	1.873	1.851	1.796	1.795	1.794	1.803	1.757	1.769	1.943	1.914	1.904	1.996	1.816	1.989	1.873	1.847	1.837
48.0556	1.698	1.712	1.715	1.774	1.817	1.798	1.824	1.875	1.885	1.856	1.867	1.873	1.776	1.813	1.806	1.801	1.758	1.778	1.967	1.938	1.926	1.98	1.792	2.004	1.856	1.831	1.835
48.3333	1.702	1.699	1.711	1.794	1.786	1.816	1.842	1.834	1.862	1.842	1.855	1.861	1.831	1.79	1.809	1.781	1.759	1.765	1.964	1.941	1.931	1.946	1.82	2.022	1.861	1.865	1.842
48.6111	1.715	1.699	1.736	1.797	1.778	1.814	1.852	1.86	1.882	1.847	1.855	1.883	1.796	1.795	1.81	1.791	1.767	1.796	1.941	1.942	1.901	1.96	1.791	1.985	1.847	1.828	1.862
48.8889	1.71	1.666	1.702	1.791	1.817	1.798	1.856	1.855	1.873	1.84	1.887	1.846	1.778	1.796	1.818	1.79	1.754	1.786	1.974	1.941	1.908	1.974	1.805	1.996	1.852	1.822	1.859
49.1667	1.695	1.684	1.721	1.781	1.795	1.811	1.875	1.868	1.878	1.839	1.884	1.861	1.824	1.785	1.81	1.812	1.756	1.771	1.949	1.929	1.896	1.956	1.801	2.017	1.867	1.837	1.861
49.4444	1.695	1.668	1.72	1.787	1.815	1.799	1.833	1.852	1.857	1.845	1.83	1.858	1.787	1.792	1.821	1.785	1.76	1.778	1.972	1.931	1.902	1.981	1.828	2	1.868	1.87	1.852
49.7222	1.696	1.667	1.73	1.776	1.802	1.806	1.866	1.846	1.87	1.856	1.852	1.873	1.772	1.801	1.806	1.761	1.76	1.771	1.972	1.925	1.915	1.972	1.795	2	1.894	1.858	1.873
50	1.707	1.69	1.729	1.778	1.816	1.786	1.862	1.877	1.882	1.855	1.846	1.89	1.81	1.806	1.807	1.785	1.763	1.779	1.971	1.943	1.906	1.952	1.794	2.003	1.885	1.877	1.854
50.2778	1.693	1.686	1.719	1.773	1.826	1.796	1.861	1.856	1.883	1.854	1.873	1.883	1.808	1.816	1.823	1.785	1.764	1.779	1.946	1.941	1.901	1.966	1.826	2.006	1.875	1.866	1.88
50.5556	1.706	1.693	1.709	1.803	1.819	1.805	1.865	1.874	1.891	1.846	1.857	1.874	1.787	1.82	1.812	1.78	1.766	1.797	1.973	1.927	1.902	1.975	1.801	1.995	1.874	1.874	1.867
50.8333	1.688	1.695	1.72	1.79	1.808	1.804	1.849	1.859	1.884	1.852	1.853	1.869	1.786	1.787	1.793	1.773	1.753	1.779	1.981	1.928	1.918	1.978	1.793	1.963	1.87	1.84	1.883
51.1111	1.71	1.686	1.725	1.78	1.823	1.781	1.853	1.861	1.89	1.88	1.844	1.867	1.793	1.791	1.779	1.808	1.759	1.793	1.961	1.931	1.896	1.985	1.81	2.024	1.881	1.856	1.819
51.3889	1.729	1.687	1.713	1.788	1.806	1.821	1.87	1.854	1.891	1.844	1.856	1.822	1.754	1.794	1.803	1.787	1.768	1.798	1.953	1.92	1.927	1.98	1.808	2.012	1.87	1.846	1.865
51.6667	1.72	1.684	1.721	1.778	1.806	1.816	1.853	1.863	1.838	1.842	1.856	1.875	1.811	1.81	1.821	1.777	1.78	1.762	1.979	1.932	1.904	1.99	1.803	1.979	1.91	1.87	1.845
51.9444	1.698	1.706	1.716	1.799	1.797	1.787	1.841	1.839	1.873	1.847	1.852	1.87	1.782	1.81	1.797	1.776	1.748	1.747	1.958	1.909	1.87	1.967	1.793	2	1.86	1.87	1.837
52.2222	1.699	1.69	1.717	1.761	1.805	1.809	1.852	1.851	1.877	1.853	1.862	1.864	1.799	1.81	1.807	1.791	1.776	1.752	1.969	1.95	1.9	1.967	1.803	2.022	1.86	1.853	1.867
52.5	1.712	1.683	1.742	1.786	1.818	1.799	1.868	1.878	1.854	1.836	1.848	1.852	1.788	1.797	1.833	1.778	1.753	1.781	1.972	1.952	1.914	1.972	1.824	2.015	1.873	1.845	1.871
52.7778	1.701	1.678	1.716	1.811	1.823	1.827	1.878	1.886	1.883	1.837	1.866	1.859	1.819	1.787	1.818	1.794	1.751	1.798	1.973	1.911	1.913	1.941	1.828	1.996	1.871	1.857	1.868
53.0556	1.713	1.682	1.71	1.766	1.81	1.81	1.873	1.89	1.86	1.866	1.852	1.874	1.786	1.785	1.83	1.78	1.757	1.781	1.977	1.946	1.905	1.981	1.798	2.015	1.845	1.838	1.889
53.3333	1.7	1.687	1.725	1.785	1.785	1.796	1.856	1.874	1.869	1.822	1.889	1.888	1.775	1.791	1.832	1.775	1.765	1.775	1.965	1.925	1.907	1.99	1.809	2.002	1.873	1.853	1.87
53.6111	1.698	1.711	1.723	1.768	1.817	1.792	1.829	1.862	1.866	1.851	1.844	1.869	1.799	1.795	1.837	1.761	1.756	1.799	1.961	1.946	1.928	1.949	1.844	2.011	1.892	1.845	1.855
53.8889	1.688	1.699	1.727	1.775	1.813	1.797	1.857	1.844	1.865	1.842	1.857	1.868	1.781	1.808	1.812	1.793	1.759	1.81	1.969	1.947	1.882	1.989	1.85	2.007	1.879	1.843	1.836
54.1667	1.702	1.672	1.746	1.785	1.811	1.822	1.876	1.866	1.883	1.86	1.889	1.86	1.79	1.791	1.809	1.787	1.766	1.79	1.954	1.938	1.943	1.981	1.827	2.021	1.886	1.851	1.879
54.4444	1.706	1.706	1.686	1.763	1.803	1.823	1.846	1.854	1.872	1.852	1.855	1.869	1.79	1.801	1.834	1.768	1.747	1.788	1.932	1.938	1.914	1.953	1.802	2.009	1.895	1.852	1.865
54.7222	1.677	1.666	1.706	1.772	1.795	1.781	1.847	1.857	1.859	1.892	1.861	1.864	1.784	1.771	1.818	1.776	1.783	1.788	1.973	1.94	1.879	1.976	1.799	2.014	1.881	1.855	1.855
55	1.708	1.663	1.706	1.781	1.784	1.803	1.87	1.879	1.87	1.841	1.87	1.873	1.81	1.791	1.81	1.784	1.768	1.769	1.956	1.931	1.912	1.985	1.804	2.012	1.879	1.856	1.861
55.2778	1.704	1.676	1.699	1.789	1.826	1.82	1.862	1.863	1.871	1.855	1.856	1.864	1.775	1.831	1.824	1.773	1.786	1.782	1.963	1.953	1.916	1.985	1.81	1.99	1.874	1.847	1.862
55.5556	1.695	1.702	1.718	1.776	1.767	1.811	1.842	1.868	1.862	1.851	1.882	1.871	1.809	1.799	1.798	1.78	1.761	1.781	1.968	1.94	1.919	2.001	1.81	1.979	1.857	1.864	1.875
55.8333	1.706	1.679	1.715	1.779	1.816	1.834	1.851	1.871	1.874	1.85	1.861	1.878	1.796	1.814	1.8	1.782	1.765	1.774	1.956	1.916	1.919	1.979	1.793	2.003	1.902	1.842	1.869
56.1111	1.727	1.703	1.708	1.786	1.83	1.811	1.874	1.856	1.873	1.866	1.87	1.881	1.764	1.783	1.814	1.771	1.77	1.779	1.961	1.961	1.901	1.966	1.804	1.994	1.902	1.863	1.871
56.3889	1.681	1.682	1.717	1.793	1.796	1.816	1.863	1.869	1.89	1.853	1.871	1.857	1.792	1.798	1.819	1.783	1.739	1.758	1.946	1.963	1.909	1.96	1.804	1.991	1.871	1.863	1.862
56.6667	1.709	1.669	1.693	1.776	1.809	1.803	1.819	1.871	1.871	1.854	1.875	1.863	1.796	1.795	1.818	1.776	1.756	1.786	1.971	1.922	1.917	1.959	1.822	2.007	1.892	1.842	1.866
56.9444	1.691	1.692	1.71	1.781	1.816	1.813	1.858	1.844	1.884	1.871	1.852	1.871	1.803	1.814	1.813	1.791	1.746	1.784	1.962	1.947	1.899	1.973	1.8	2.005	1.882	1.854	1.85
57.2222	1.703	1.685	1.705	1.778	1.812	1.81	1.844	1.878	1.865	1.864	1.847	1.877	1.782	1.808	1.821	1.803	1.749	1.788	1.947	1.932	1.903	1.957	1.794	2.009	1.875	1.843	1.872
57.5	1.7	1.695	1.727	1.8	1.793	1.812	1.856	1.872	1.865	1.843	1.866	1.88	1.804	1.812	1.78	1.798	1.777	1.774	1.938	1.917	1.91	1.986	1.807	1.992	1.868	1.868	1.866
57.7778	1.692	1.659	1.725	1.769	1.807	1.818	1.86	1.862	1.893	1.857	1.857	1.859	1.777	1.797	1.788	1.8	1.783	1.787	1.97	1.937	1.916	1.961	1.801	1.992	1.879	1.848	1.86
58.0556	1.73	1.684	1.712	1.798	1.819	1.806	1.871	1.878	1.863	1.854	1.854	1.877	1.808	1.815	1.801	1.806	1.771	1.763	1.96	1.952	1.902	1.953	1.828	2.01	1.87	1.844	1.866
58.3333	1.715	1.686	1.708	1.785	1.821	1.818	1.853	1.884	1.861	1.837	1.908	1.875	1.764	1.773	1.818	1.8	1.769	1.789	1.98	1.957	1.935	1.976	1.811	2.028	1.885	1.868	1.877
58.6111	1.687	1.679	1.721	1.772	1.835	1.794	1.886	1.869	1.873	1.864	1.866	1.892	1.79	1.8	1.818	1.767	1.78	1.794	1.973	1.918	1.903	1.981	1.82	2.019	1.886	1.859	1.858
58.8889	1.698	1.685	1.708	1.79	1.792	1.809	1.868	1.894	1.882	1.853	1.851	1.897	1.778	1.807	1.816	1.788	1.764	1.803	1.923	1.928	1.907	1.985	1.813	2.021	1.903	1.849	1.868
59.1667	1.692	1.68	1.709	1.768	1.807	1.807	1.857	1.892	1.875	1.866	1.882	1.873	1.797	1.784	1.851	1.786	1.776	1.795	1.952	1.936	1.923	1.973	1.839	1.982	1.903	1.876	1.883
59.4444	1.7	1.692	1.728	1.803	1.795	1.844	1.845	1.887	1.869	1.85	1.871	1.875	1.79	1.804	1.834	1.773	1.757	1.772	1.97	1.935	1.918	1.976	1.824	2.023	1.862	1.858	1.846
59.7222	1.694	1.698	1.71	1.756	1.833	1.785	1.876	1.866	1.863	1.868	1.863	1.876	1.799	1.814	1.8	1.81	1.761	1.791	1.946	1.966	1.91	1.992	1.833	2.011	1.907	1.87	1.889
60	1.685	1.656	1.694	1.783	1.812	1.799	1.878	1.875	1.886	1.854	1.876	1.886	1.783	1.811	1.839	1.788	1.775	1.78	1.944	1.951	1.942	1.995	1.816	2.003	1.889	1.846	1.873
60.2778	1.69	1.71	1.726	1.778	1.798	1.79	1.854	1.9	1.888	1.848	1.894	1.847	1.809	1.828	1.831	1.761	1.76	1.796	1.979	1.936	1.907	1.984	1.819	2.005	1.879	1.861	1.872
60.5556	1.709	1.684	1.717	1.79	1.796	1.81	1.879	1.861	1.884	1.858	1.882	1.89	1.798	1.81	1.802	1.792	1.753	1.76	1.967	1.953	1.931	1.967	1.822	1.996	1.856	1.865	1.86
60.8333	1.7	1.679	1.713	1.804	1.792	1.824	1.861	1.891	1.842	1.872	1.872	1.887	1.792	1.802	1.845	1.814	1.789	1.782	1.967	1.925	1.894	1.948	1.815	2.002	1.875	1.858	1.875
61.1111	1.704	1.664	1.714	1.774	1.829	1.813	1.857	1.868	1.894	1.875	1.857	1.893	1.798	1.807	1.822	1.782	1.753	1.795	1.964	1.952	1.919	1.959	1.842	2.004	1.888	1.867	1.899
61.3889	1.697	1.684	1.702	1.782	1.821	1.791	1.854	1.846	1.877	1.885	1.867	1.858	1.802	1.804	1.787	1.766	1.775	1.774	1.965	1.941	1.891	1.964	1.828	1.98	1.894	1.867	1.857
61.6667	1.697	1.696	1.694	1.801	1.819	1.813	1.846	1.841	1.897	1.868	1.874	1.892	1.781	1.802	1.809	1.792	1.79	1.795	1.988	1.931	1.904	1.953	1.838	2.011	1.867	1.86	1.854
61.9444	1.705	1.694	1.714	1.786	1.825	1.819	1.838	1.851	1.876	1.871	1.857	1.879	1.785	1.794	1.825	1.785	1.766	1.806	1.95	1.951	1.915	1.963	1.821	1.976	1.871	1.878	1.872
62.2222	1.678	1.677	1.724	1.8	1.807	1.806	1.867	1.874	1.896	1.866	1.862	1.874	1.806	1.818	1.823	1.787	1.771	1.772	1.966	1.929	1.913	1.984	1.827	2.019	1.899	1.851	1.877
62.5	1.701	1.689	1.705	1.793	1.797	1.802	1.86	1.857	1.871	1.874	1.85	1.874	1.79	1.815	1.809	1.799	1.787	1.778	1.962	1.943	1.909	1.983	1.808	2.01	1.86	1.849	1.867
62.7778	1.715	1.679	1.696	1.795	1.812	1.809	1.859	1.878	1.874	1.849	1.853	1.88	1.802	1.801	1.807	1.784	1.764	1.808	2.002	1.919	1.949	1.955	1.803	2.006	1.877	1.862	1.87
63.0556	1.703	1.663	1.725	1.791	1.828	1.803	1.86	1.882	1.887	1.86	1.864	1.856	1.793	1.8	1.813	1.777	1.782	1.786	1.976	1.933	1.896	1.955	1.827	2.008	1.887	1.858	1.875
63.3333	1.692	1.677	1.704	1.782	1.817	1.789	1.888	1.88	1.882	1.848	1.86	1.874	1.802	1.818	1.809	1.797	1.778	1.791	1.96	1.96	1.943	1.979	1.829	1.989	1.903	1.878	1.878
63.6111	1.7	1.672	1.688	1.79	1.801	1.817	1.869	1.873	1.895	1.858	1.865	1.879	1.79	1.792	1.832	1.785	1.757	1.781	1.961	1.935	1.889	1.966	1.823	1.999	1.852	1.839	1.856
63.8889	1.707	1.689	1.699	1.792	1.819	1.809	1.878	1.897	1.874	1.884	1.875	1.874	1.79	1.819	1.806	1.789	1.763	1.776	1.96	1.953	1.929	1.938	1.828	2.008	1.894	1.836	1.88
64.1667	1.683	1.684	1.696	1.792	1.82	1.82	1.858	1.856	1.902	1.84	1.832	1.877	1.792	1.804	1.822	1.804	1.764	1.784	1.968	1.936	1.91	1.982	1.816	2.024	1.874	1.876	1.852
64.4444	1.686	1.654	1.709	1.778	1.827	1.817	1.861	1.868	1.885	1.875	1.874	1.881	1.794	1.818	1.814	1.785	1.783	1.78	1.99	1.941	1.884	1.972	1.828	1.981	1.887	1.882	1.879
64.7222	1.721	1.68	1.726	1.808	1.832	1.8	1.855	1.866	1.886	1.851	1.864	1.878	1.818	1.809	1.803	1.807	1.777	1.774	1.992	1.944	1.929	1.974	1.828	2.019	1.895	1.858	1.864
65	1.697	1.679	1.713	1.781	1.813	1.825	1.86	1.86	1.887	1.874	1.888	1.885	1.778	1.806	1.824	1.777	1.772	1.769	1.976	1.953	1.912	1.996	1.809	2.017	1.888	1.853	1.871
65.2778	1.68	1.683	1.726	1.788	1.827	1.796	1.859	1.869	1.866	1.858	1.858	1.86	1.794	1.801	1.806	1.794	1.782	1.79	1.959	1.942	1.918	1.977	1.81	1.993	1.892	1.869	1.887
65.5556	1.701	1.692	1.718	1.817	1.835	1.793	1.862	1.881	1.902	1.832	1.874	1.884	1.779	1.806	1.794	1.801	1.771	1.766	1.947	1.919	1.913	1.989	1.831	2.002	1.895	1.876	1.871
65.8333	1.71	1.67	1.71	1.79	1.833	1.849	1.859	1.856	1.864	1.849	1.859	1.88	1.802	1.808	1.818	1.766	1.771	1.781	1.966	1.95	1.922	1.982	1.817	1.997	1.889	1.87	1.877
66.1111	1.693	1.678	1.697	1.78	1.815	1.813	1.85	1.856	1.874	1.854	1.876	1.87	1.78	1.785	1.829	1.798	1.765	1.792	1.973	1.939	1.907	2.009	1.826	2.03	1.879	1.877	1.87
66.3889	1.685	1.688	1.706	1.77	1.815	1.83	1.873	1.875	1.886	1.878	1.854	1.875	1.804	1.804	1.817	1.801	1.774	1.775	1.959	1.929	1.913	1.959	1.833	2.011	1.889	1.882	1.891
66.6667	1.713	1.676	1.707	1.784	1.809	1.802	1.88	1.887	1.86	1.849	1.878	1.842	1.784	1.818	1.823	1.797	1.78	1.808	1.956	1.965	1.925	1.979	1.804	2.011	1.89	1.867	1.872
66.9444	1.69	1.677	1.709	1.792	1.816	1.829	1.863	1.873	1.865	1.872	1.882	1.894	1.773	1.809	1.819	1.8	1.793	1.787	1.959	1.931	1.921	1.995	1.788	2.018	1.906	1.858	1.91
67.2222	1.715	1.662	1.712	1.787	1.807	1.795	1.857	1.875	1.891	1.866	1.879	1.849	1.792	1.793	1.839	1.783	1.764	1.777	1.951	1.933	1.906	1.974	1.82	2.033	1.869	1.857	1.889
67.5	1.718	1.666	1.705	1.798	1.81	1.813	1.859	1.898	1.896	1.898	1.882	1.893	1.789	1.807	1.81	1.802	1.774	1.788	1.984	1.968	1.927	1.975	1.821	1.995	1.882	1.843	1.851
67.7778	1.69	1.683	1.701	1.78	1.821	1.81	1.887	1.851	1.897	1.862	1.846	1.884	1.801	1.809	1.81	1.79	1.793	1.801	1.938	1.928	1.923	1.961	1.836	2.029	1.882	1.868	1.867
68.0556	1.699	1.67	1.714	1.779	1.805	1.816	1.867	1.87	1.893	1.852	1.844	1.866	1.805	1.797	1.8	1.812	1.781	1.786	1.969	1.944	1.883	1.962	1.803	2.008	1.877	1.856	1.858
68.3333	1.697	1.69	1.733	1.795	1.815	1.816	1.873	1.888	1.894	1.875	1.869	1.888	1.794	1.82	1.836	1.785	1.784	1.803	1.97	1.964	1.921	1.992	1.804	2.011	1.88	1.899	1.875
68.6111	1.694	1.683	1.701	1.804	1.835	1.804	1.829	1.873	1.893	1.87	1.9	1.881	1.779	1.798	1.829	1.794	1.761	1.782	2	1.96	1.913	1.959	1.832	1.989	1.897	1.888	1.903
68.8889	1.699	1.673	1.71	1.772	1.821	1.812	1.876	1.854	1.879	1.879	1.883	1.868	1.827	1.798	1.824	1.792	1.769	1.763	1.943	1.953	1.891	1.943	1.816	2.031	1.9	1.868	1.858
69.1667	1.683	1.685	1.712	1.771	1.82	1.841	1.861	1.86	1.868	1.854	1.87	1.874	1.814	1.826	1.823	1.815	1.772	1.796	1.959	1.93	1.933	1.952	1.822	2.014	1.897	1.866	1.863

## Sheet: SF4B Double YPD non-NED 
Time (h)	BY4741 WT	BY4741 WT	BY4741 WT	chs1_DEL/dnf3_DEL	chs1_DEL/dnf3_DEL	chs1_DEL/dnf3_DEL	chs1_DEL/dnf3_DEL	chs1_DEL/dnf3_DEL	chs1_DEL/dnf3_DEL	chs1_DEL/htd2_DEL	chs1_DEL/htd2_DEL	chs1_DEL/htd2_DEL	chs1_DEL/htd2_DEL	chs1_DEL/htd2_DEL	chs1_DEL/htd2_DEL	dnf3_DEL/htd2_DEL	dnf3_DEL/htd2_DEL	dnf3_DEL/htd2_DEL	dnf3_DEL/htd2_DEL	dnf3_DEL/htd2_DEL	dnf3_DEL/htd2_DEL	suc2_DEL/chs1_DEL	suc2_DEL/chs1_DEL	suc2_DEL/chs1_DEL	suc2_DEL/htd2_DEL	suc2_DEL/htd2_DEL	suc2_DEL/htd2_DEL	suc2_DEL/htd2_DEL	suc2_DEL/htd2_DEL	suc2_DEL/htd2_DEL
0	0.058	0.046	0.043	0.022	0.026	0.031	0.022	0.023	0.026	0.018	0.024	0.027	0.019	0.019	0.018	0.019	0.025	0.029	0.02	0.02	0.026	0.028	0.031	0.031	0.03	0.044	0.027	0.04	0.042	0.027
0.277778	0.053	0.047	0.043	0.025	0.031	0.036	0.028	0.028	0.036	0.022	0.026	0.029	0.022	0.022	0.022	0.021	0.027	0.037	0.024	0.029	0.037	0.031	0.032	0.033	0.032	0.049	0.032	0.044	0.045	0.032
0.555556	0.044	0.044	0.045	0.027	0.033	0.038	0.028	0.033	0.034	0.024	0.03	0.036	0.025	0.029	0.032	0.026	0.026	0.038	0.024	0.031	0.037	0.034	0.031	0.033	0.029	0.05	0.031	0.042	0.039	0.033
0.833333	0.047	0.046	0.047	0.027	0.03	0.039	0.03	0.033	0.04	0.025	0.031	0.039	0.027	0.029	0.032	0.024	0.029	0.038	0.025	0.031	0.036	0.034	0.034	0.035	0.03	0.05	0.029	0.039	0.036	0.031
1.11111	0.055	0.046	0.048	0.035	0.038	0.047	0.037	0.039	0.044	0.033	0.034	0.037	0.031	0.032	0.032	0.028	0.034	0.04	0.033	0.031	0.04	0.034	0.037	0.035	0.03	0.049	0.03	0.043	0.04	0.032
1.38889	0.056	0.057	0.058	0.041	0.042	0.048	0.043	0.042	0.045	0.028	0.033	0.039	0.03	0.035	0.03	0.028	0.033	0.044	0.032	0.035	0.042	0.042	0.043	0.041	0.033	0.055	0.038	0.045	0.042	0.037
1.66667	0.064	0.06	0.06	0.042	0.048	0.058	0.048	0.045	0.055	0.034	0.035	0.042	0.035	0.036	0.035	0.03	0.036	0.043	0.036	0.041	0.038	0.043	0.046	0.044	0.036	0.057	0.032	0.044	0.04	0.035
1.94444	0.073	0.068	0.063	0.055	0.058	0.063	0.058	0.058	0.061	0.036	0.039	0.044	0.041	0.038	0.041	0.035	0.038	0.051	0.039	0.039	0.042	0.051	0.052	0.051	0.037	0.063	0.036	0.048	0.048	0.042
2.22222	0.08	0.075	0.072	0.057	0.062	0.066	0.064	0.068	0.066	0.037	0.04	0.045	0.04	0.042	0.043	0.039	0.044	0.049	0.044	0.045	0.046	0.055	0.061	0.052	0.042	0.062	0.045	0.055	0.052	0.042
2.5	0.09	0.082	0.083	0.067	0.072	0.073	0.068	0.07	0.076	0.044	0.049	0.052	0.043	0.04	0.048	0.042	0.05	0.051	0.051	0.054	0.054	0.064	0.066	0.061	0.048	0.067	0.046	0.056	0.052	0.049
2.77778	0.104	0.092	0.089	0.071	0.082	0.081	0.087	0.08	0.086	0.048	0.048	0.054	0.049	0.055	0.053	0.046	0.05	0.057	0.054	0.057	0.052	0.072	0.075	0.068	0.052	0.071	0.047	0.063	0.056	0.051
3.05556	0.112	0.107	0.103	0.081	0.095	0.094	0.093	0.094	0.093	0.054	0.052	0.064	0.053	0.058	0.06	0.053	0.055	0.069	0.055	0.068	0.059	0.086	0.083	0.077	0.057	0.077	0.054	0.067	0.063	0.056
3.33333	0.131	0.116	0.111	0.095	0.102	0.107	0.107	0.108	0.109	0.056	0.061	0.063	0.059	0.063	0.059	0.052	0.062	0.07	0.062	0.067	0.064	0.094	0.093	0.087	0.062	0.083	0.054	0.071	0.069	0.064
3.61111	0.146	0.128	0.132	0.108	0.123	0.117	0.123	0.116	0.125	0.061	0.064	0.068	0.064	0.064	0.058	0.058	0.067	0.07	0.068	0.071	0.064	0.103	0.11	0.1	0.064	0.083	0.062	0.074	0.073	0.067
3.88889	0.159	0.144	0.143	0.123	0.138	0.134	0.144	0.132	0.142	0.071	0.071	0.075	0.074	0.073	0.071	0.065	0.075	0.074	0.075	0.078	0.075	0.114	0.121	0.111	0.07	0.088	0.064	0.08	0.08	0.075
4.16667	0.177	0.165	0.161	0.143	0.155	0.154	0.159	0.154	0.162	0.078	0.082	0.084	0.077	0.081	0.077	0.071	0.083	0.086	0.078	0.083	0.084	0.13	0.139	0.126	0.079	0.097	0.072	0.091	0.087	0.078
4.44444	0.194	0.183	0.183	0.161	0.178	0.166	0.181	0.171	0.185	0.08	0.081	0.092	0.092	0.087	0.087	0.079	0.085	0.096	0.084	0.092	0.09	0.151	0.153	0.149	0.083	0.101	0.078	0.1	0.094	0.089
4.72222	0.218	0.211	0.208	0.186	0.203	0.19	0.202	0.195	0.213	0.089	0.094	0.099	0.094	0.095	0.094	0.082	0.09	0.102	0.096	0.104	0.095	0.163	0.175	0.167	0.092	0.109	0.084	0.11	0.107	0.099
5	0.248	0.233	0.23	0.207	0.23	0.213	0.233	0.22	0.234	0.097	0.099	0.103	0.106	0.104	0.102	0.095	0.1	0.11	0.104	0.111	0.105	0.186	0.198	0.183	0.1	0.115	0.091	0.116	0.116	0.108
5.27778	0.278	0.263	0.266	0.236	0.255	0.246	0.26	0.256	0.271	0.11	0.114	0.116	0.117	0.114	0.111	0.098	0.106	0.117	0.112	0.12	0.113	0.213	0.216	0.205	0.111	0.122	0.098	0.126	0.12	0.117
5.55556	0.313	0.298	0.292	0.269	0.299	0.27	0.298	0.285	0.301	0.114	0.117	0.127	0.127	0.126	0.121	0.111	0.119	0.125	0.122	0.136	0.126	0.233	0.241	0.23	0.114	0.131	0.108	0.136	0.129	0.123
5.83333	0.354	0.333	0.337	0.303	0.334	0.314	0.335	0.32	0.342	0.127	0.132	0.136	0.141	0.134	0.127	0.117	0.13	0.134	0.136	0.146	0.136	0.262	0.276	0.253	0.128	0.143	0.118	0.143	0.142	0.139
6.11111	0.399	0.378	0.381	0.349	0.377	0.354	0.38	0.364	0.386	0.142	0.142	0.152	0.15	0.154	0.145	0.128	0.137	0.151	0.146	0.155	0.151	0.293	0.302	0.29	0.142	0.151	0.13	0.157	0.157	0.156
6.38889	0.447	0.424	0.422	0.393	0.419	0.399	0.425	0.41	0.433	0.149	0.161	0.163	0.162	0.164	0.16	0.142	0.151	0.16	0.159	0.171	0.162	0.322	0.334	0.317	0.152	0.164	0.143	0.17	0.166	0.16
6.66667	0.494	0.475	0.475	0.446	0.476	0.448	0.483	0.464	0.49	0.163	0.169	0.179	0.182	0.178	0.174	0.153	0.16	0.174	0.178	0.188	0.171	0.366	0.374	0.36	0.162	0.177	0.149	0.187	0.181	0.178
6.94444	0.562	0.534	0.53	0.493	0.534	0.502	0.528	0.524	0.536	0.181	0.186	0.188	0.195	0.197	0.187	0.166	0.173	0.187	0.184	0.201	0.19	0.408	0.422	0.396	0.177	0.188	0.161	0.202	0.198	0.192
7.22222	0.611	0.592	0.586	0.547	0.585	0.558	0.588	0.575	0.594	0.193	0.201	0.205	0.21	0.207	0.203	0.185	0.189	0.2	0.202	0.217	0.204	0.446	0.461	0.446	0.187	0.198	0.178	0.22	0.209	0.212
7.5	0.678	0.652	0.648	0.611	0.651	0.615	0.654	0.637	0.664	0.21	0.217	0.22	0.234	0.226	0.224	0.202	0.205	0.216	0.219	0.237	0.222	0.504	0.511	0.495	0.207	0.216	0.195	0.237	0.229	0.228
7.77778	0.74	0.713	0.713	0.679	0.713	0.679	0.722	0.702	0.721	0.229	0.236	0.239	0.247	0.245	0.242	0.215	0.221	0.233	0.236	0.259	0.239	0.557	0.558	0.539	0.221	0.23	0.208	0.254	0.252	0.242
8.05556	0.807	0.783	0.773	0.74	0.783	0.742	0.791	0.759	0.789	0.25	0.257	0.263	0.277	0.266	0.262	0.236	0.238	0.248	0.256	0.275	0.26	0.607	0.621	0.593	0.241	0.25	0.223	0.275	0.271	0.262
8.33333	0.879	0.844	0.845	0.805	0.842	0.811	0.854	0.835	0.858	0.269	0.273	0.278	0.291	0.289	0.277	0.252	0.256	0.267	0.282	0.299	0.276	0.665	0.676	0.65	0.261	0.268	0.246	0.298	0.292	0.288
8.61111	0.942	0.922	0.915	0.881	0.915	0.877	0.92	0.906	0.928	0.296	0.297	0.301	0.318	0.318	0.306	0.273	0.275	0.285	0.306	0.32	0.3	0.725	0.741	0.716	0.284	0.285	0.262	0.324	0.311	0.307
8.88889	1.027	0.99	0.987	0.943	0.987	0.946	0.998	0.979	0.993	0.313	0.316	0.331	0.346	0.34	0.33	0.291	0.301	0.307	0.324	0.35	0.318	0.793	0.811	0.77	0.307	0.303	0.276	0.341	0.339	0.335
9.16667	1.09	1.059	1.058	1.025	1.054	1.02	1.065	1.051	1.06	0.34	0.344	0.357	0.371	0.37	0.353	0.318	0.32	0.335	0.353	0.375	0.344	0.857	0.87	0.838	0.324	0.329	0.3	0.365	0.364	0.357
9.44444	1.156	1.132	1.12	1.102	1.131	1.085	1.134	1.128	1.139	0.367	0.373	0.382	0.4	0.392	0.38	0.342	0.341	0.356	0.384	0.402	0.368	0.915	0.922	0.886	0.349	0.342	0.32	0.399	0.39	0.384
9.72222	1.225	1.211	1.197	1.172	1.208	1.156	1.215	1.183	1.214	0.399	0.396	0.414	0.429	0.426	0.411	0.366	0.369	0.383	0.41	0.433	0.401	0.987	0.995	0.97	0.376	0.374	0.346	0.427	0.422	0.41
10	1.296	1.28	1.272	1.238	1.256	1.238	1.273	1.271	1.284	0.425	0.434	0.445	0.466	0.458	0.439	0.393	0.393	0.411	0.441	0.454	0.425	1.053	1.058	1.029	0.398	0.4	0.368	0.453	0.45	0.436
10.2778	1.366	1.337	1.342	1.312	1.335	1.305	1.342	1.339	1.34	0.458	0.455	0.476	0.498	0.495	0.474	0.421	0.418	0.439	0.463	0.494	0.46	1.104	1.122	1.099	0.428	0.421	0.391	0.49	0.482	0.471
10.5556	1.44	1.396	1.393	1.36	1.386	1.357	1.407	1.406	1.404	0.495	0.488	0.507	0.532	0.524	0.51	0.454	0.447	0.472	0.504	0.528	0.492	1.178	1.186	1.166	0.453	0.453	0.418	0.52	0.511	0.511
10.8333	1.498	1.457	1.457	1.437	1.475	1.438	1.481	1.452	1.464	0.519	0.516	0.541	0.563	0.567	0.546	0.483	0.476	0.496	0.54	0.565	0.531	1.242	1.251	1.235	0.486	0.481	0.443	0.565	0.555	0.541
11.1111	1.556	1.525	1.509	1.504	1.534	1.513	1.549	1.528	1.541	0.559	0.552	0.581	0.601	0.603	0.587	0.513	0.507	0.534	0.571	0.598	0.564	1.288	1.309	1.288	0.52	0.511	0.473	0.594	0.589	0.577
11.3889	1.613	1.578	1.575	1.574	1.581	1.552	1.582	1.578	1.595	0.593	0.594	0.613	0.648	0.646	0.617	0.548	0.542	0.576	0.615	0.633	0.597	1.353	1.373	1.36	0.556	0.537	0.505	0.635	0.619	0.613
11.6667	1.67	1.622	1.626	1.619	1.636	1.607	1.656	1.654	1.666	0.629	0.628	0.661	0.69	0.674	0.656	0.584	0.574	0.604	0.643	0.681	0.634	1.407	1.435	1.41	0.589	0.576	0.537	0.673	0.656	0.647
11.9444	1.733	1.695	1.706	1.688	1.701	1.664	1.717	1.708	1.712	0.669	0.668	0.698	0.722	0.725	0.703	0.62	0.608	0.64	0.686	0.719	0.676	1.49	1.495	1.472	0.616	0.605	0.57	0.716	0.697	0.692
12.2222	1.754	1.761	1.747	1.711	1.736	1.718	1.774	1.727	1.759	0.709	0.707	0.734	0.766	0.756	0.748	0.669	0.646	0.675	0.731	0.758	0.714	1.531	1.534	1.531	0.661	0.648	0.595	0.749	0.743	0.731
12.5	1.785	1.78	1.775	1.79	1.796	1.793	1.795	1.804	1.809	0.747	0.744	0.766	0.814	0.812	0.783	0.699	0.68	0.711	0.768	0.801	0.754	1.578	1.593	1.576	0.691	0.679	0.63	0.81	0.78	0.774
12.7778	1.819	1.813	1.818	1.811	1.818	1.821	1.843	1.806	1.84	0.795	0.791	0.819	0.855	0.851	0.828	0.732	0.723	0.753	0.815	0.842	0.807	1.648	1.658	1.637	0.737	0.726	0.666	0.842	0.835	0.82
13.0556	1.852	1.809	1.817	1.84	1.847	1.866	1.852	1.832	1.867	0.838	0.822	0.861	0.909	0.898	0.871	0.779	0.756	0.796	0.866	0.896	0.844	1.671	1.694	1.655	0.773	0.756	0.698	0.886	0.868	0.868
13.3333	1.854	1.844	1.85	1.858	1.868	1.828	1.834	1.88	1.851	0.876	0.873	0.909	0.951	0.944	0.915	0.817	0.794	0.829	0.9	0.937	0.884	1.716	1.737	1.709	0.807	0.793	0.745	0.927	0.911	0.901
13.6111	1.857	1.858	1.834	1.851	1.898	1.856	1.867	1.861	1.877	0.921	0.909	0.946	0.982	0.99	0.966	0.856	0.848	0.879	0.951	0.986	0.927	1.747	1.767	1.772	0.847	0.826	0.787	0.971	0.959	0.954
13.8889	1.877	1.861	1.851	1.869	1.863	1.863	1.865	1.844	1.894	0.974	0.952	0.992	1.031	1.041	1.02	0.91	0.884	0.927	0.987	1.013	0.979	1.756	1.763	1.759	0.89	0.875	0.823	1.01	1.009	1
14.1667	1.872	1.847	1.85	1.878	1.897	1.886	1.886	1.871	1.888	1.006	1.006	1.037	1.092	1.081	1.068	0.949	0.928	0.961	1.034	1.059	1.013	1.764	1.785	1.786	0.934	0.909	0.867	1.061	1.049	1.042
14.4444	1.892	1.864	1.873	1.879	1.862	1.883	1.87	1.904	1.882	1.056	1.051	1.079	1.129	1.125	1.109	1.002	0.972	1.001	1.081	1.114	1.065	1.79	1.8	1.779	0.973	0.943	0.899	1.106	1.099	1.087
14.7222	1.903	1.886	1.851	1.859	1.911	1.897	1.877	1.895	1.885	1.108	1.092	1.138	1.174	1.178	1.159	1.043	1.019	1.061	1.134	1.159	1.105	1.809	1.787	1.809	1.009	1.005	0.947	1.146	1.138	1.138
15	1.905	1.867	1.865	1.879	1.9	1.911	1.897	1.884	1.903	1.149	1.138	1.165	1.232	1.228	1.202	1.09	1.069	1.103	1.161	1.203	1.165	1.801	1.838	1.822	1.059	1.034	0.981	1.189	1.197	1.182
15.2778	1.875	1.878	1.867	1.881	1.897	1.907	1.907	1.876	1.9	1.192	1.174	1.21	1.256	1.259	1.246	1.134	1.107	1.14	1.206	1.245	1.19	1.83	1.831	1.812	1.101	1.075	1.019	1.244	1.243	1.215
15.5556	1.893	1.866	1.859	1.896	1.908	1.887	1.896	1.896	1.909	1.235	1.232	1.264	1.291	1.295	1.292	1.173	1.157	1.197	1.258	1.283	1.246	1.838	1.808	1.814	1.139	1.116	1.07	1.286	1.271	1.28
15.8333	1.912	1.874	1.895	1.908	1.914	1.912	1.885	1.914	1.921	1.271	1.269	1.306	1.356	1.342	1.329	1.22	1.206	1.24	1.305	1.321	1.274	1.815	1.854	1.816	1.181	1.167	1.111	1.322	1.326	1.311
16.1111	1.899	1.878	1.887	1.896	1.906	1.913	1.926	1.891	1.906	1.314	1.309	1.349	1.388	1.375	1.385	1.265	1.237	1.279	1.362	1.376	1.337	1.828	1.833	1.836	1.212	1.191	1.155	1.362	1.353	1.362
16.3889	1.896	1.851	1.879	1.898	1.879	1.896	1.889	1.893	1.933	1.364	1.352	1.393	1.429	1.431	1.419	1.308	1.279	1.328	1.381	1.43	1.361	1.85	1.836	1.838	1.247	1.246	1.194	1.394	1.404	1.403
16.6667	1.89	1.876	1.892	1.885	1.914	1.883	1.878	1.91	1.892	1.382	1.396	1.433	1.472	1.476	1.462	1.347	1.325	1.38	1.436	1.448	1.408	1.829	1.81	1.83	1.301	1.286	1.234	1.44	1.441	1.437
16.9444	1.928	1.878	1.863	1.904	1.901	1.904	1.893	1.894	1.901	1.435	1.442	1.457	1.509	1.507	1.489	1.395	1.374	1.399	1.462	1.491	1.446	1.828	1.858	1.844	1.331	1.316	1.277	1.486	1.482	1.475
17.2222	1.897	1.865	1.882	1.92	1.91	1.912	1.89	1.901	1.905	1.484	1.487	1.512	1.547	1.549	1.542	1.418	1.392	1.443	1.503	1.534	1.49	1.834	1.857	1.842	1.396	1.36	1.303	1.542	1.518	1.524
17.5	1.918	1.865	1.87	1.93	1.897	1.916	1.892	1.88	1.908	1.514	1.505	1.542	1.572	1.593	1.568	1.463	1.454	1.496	1.557	1.576	1.533	1.821	1.851	1.823	1.407	1.392	1.355	1.553	1.559	1.547
17.7778	1.903	1.863	1.859	1.882	1.903	1.9	1.918	1.894	1.898	1.548	1.551	1.594	1.624	1.622	1.607	1.514	1.487	1.509	1.577	1.6	1.574	1.81	1.833	1.837	1.464	1.435	1.401	1.605	1.595	1.595
18.0556	1.907	1.887	1.868	1.922	1.915	1.896	1.912	1.892	1.908	1.575	1.587	1.607	1.659	1.657	1.639	1.544	1.527	1.562	1.621	1.653	1.602	1.815	1.815	1.843	1.513	1.481	1.417	1.623	1.625	1.619
18.3333	1.904	1.894	1.863	1.892	1.925	1.916	1.875	1.896	1.923	1.626	1.622	1.671	1.671	1.673	1.681	1.59	1.565	1.613	1.645	1.673	1.642	1.835	1.847	1.821	1.515	1.501	1.47	1.666	1.638	1.643
18.6111	1.903	1.87	1.88	1.885	1.914	1.894	1.899	1.908	1.936	1.643	1.66	1.685	1.686	1.692	1.709	1.613	1.606	1.657	1.666	1.709	1.666	1.842	1.833	1.85	1.564	1.526	1.496	1.653	1.667	1.707
18.8889	1.88	1.883	1.875	1.883	1.908	1.91	1.881	1.883	1.897	1.692	1.669	1.724	1.71	1.721	1.714	1.632	1.615	1.676	1.681	1.715	1.694	1.836	1.845	1.815	1.597	1.595	1.53	1.667	1.673	1.681
19.1667	1.929	1.86	1.863	1.91	1.897	1.901	1.918	1.91	1.88	1.705	1.675	1.738	1.713	1.722	1.711	1.665	1.651	1.693	1.687	1.718	1.707	1.848	1.848	1.84	1.608	1.609	1.563	1.683	1.693	1.708
19.4444	1.918	1.864	1.877	1.895	1.913	1.902	1.883	1.894	1.898	1.703	1.687	1.745	1.749	1.754	1.716	1.68	1.68	1.721	1.722	1.703	1.732	1.821	1.859	1.844	1.641	1.636	1.589	1.685	1.675	1.713
19.7222	1.922	1.874	1.894	1.934	1.909	1.925	1.915	1.91	1.907	1.726	1.707	1.763	1.744	1.749	1.72	1.691	1.691	1.741	1.725	1.738	1.733	1.821	1.832	1.819	1.669	1.659	1.628	1.684	1.68	1.704
20	1.906	1.869	1.884	1.891	1.899	1.916	1.894	1.895	1.923	1.736	1.722	1.766	1.737	1.728	1.735	1.688	1.715	1.727	1.735	1.74	1.721	1.845	1.867	1.836	1.707	1.68	1.639	1.698	1.679	1.694
20.2778	1.906	1.888	1.883	1.896	1.915	1.91	1.892	1.898	1.905	1.736	1.739	1.764	1.736	1.738	1.741	1.708	1.688	1.747	1.714	1.751	1.722	1.824	1.832	1.844	1.684	1.684	1.668	1.696	1.682	1.712
20.5556	1.895	1.861	1.886	1.882	1.909	1.895	1.901	1.907	1.928	1.705	1.717	1.777	1.749	1.751	1.751	1.712	1.69	1.757	1.698	1.727	1.712	1.819	1.811	1.872	1.698	1.696	1.675	1.69	1.686	1.703
20.8333	1.93	1.9	1.885	1.893	1.919	1.916	1.906	1.892	1.902	1.736	1.72	1.785	1.739	1.759	1.73	1.727	1.723	1.756	1.734	1.758	1.737	1.795	1.82	1.845	1.7	1.684	1.679	1.707	1.691	1.711
21.1111	1.912	1.878	1.877	1.908	1.904	1.923	1.909	1.907	1.903	1.747	1.72	1.796	1.723	1.73	1.731	1.728	1.696	1.754	1.715	1.741	1.719	1.837	1.816	1.84	1.702	1.71	1.681	1.701	1.705	1.694
21.3889	1.903	1.88	1.873	1.906	1.911	1.895	1.886	1.894	1.889	1.735	1.726	1.779	1.735	1.735	1.741	1.719	1.713	1.746	1.709	1.751	1.743	1.844	1.83	1.824	1.7	1.71	1.662	1.691	1.686	1.72
21.6667	1.891	1.896	1.9	1.921	1.923	1.919	1.923	1.9	1.918	1.744	1.718	1.764	1.725	1.758	1.713	1.72	1.721	1.756	1.709	1.73	1.749	1.828	1.831	1.856	1.71	1.702	1.675	1.707	1.696	1.725
21.9444	1.884	1.875	1.885	1.927	1.92	1.921	1.904	1.909	1.921	1.731	1.719	1.788	1.74	1.749	1.721	1.713	1.707	1.749	1.717	1.749	1.715	1.835	1.84	1.823	1.715	1.705	1.673	1.683	1.687	1.692
22.2222	1.916	1.9	1.871	1.918	1.892	1.915	1.891	1.921	1.929	1.727	1.735	1.763	1.73	1.742	1.732	1.735	1.7	1.765	1.722	1.73	1.733	1.828	1.835	1.855	1.692	1.713	1.685	1.697	1.671	1.72
22.5	1.917	1.851	1.902	1.911	1.941	1.934	1.907	1.902	1.921	1.717	1.736	1.763	1.731	1.736	1.723	1.711	1.709	1.747	1.712	1.722	1.738	1.806	1.866	1.838	1.703	1.708	1.665	1.677	1.686	1.705
22.7778	1.904	1.887	1.861	1.909	1.916	1.925	1.915	1.893	1.927	1.749	1.743	1.758	1.729	1.762	1.734	1.721	1.712	1.751	1.729	1.749	1.723	1.819	1.837	1.838	1.706	1.696	1.691	1.691	1.715	1.701
23.0556	1.904	1.894	1.877	1.894	1.91	1.902	1.912	1.903	1.935	1.741	1.711	1.776	1.753	1.748	1.74	1.721	1.708	1.748	1.718	1.745	1.735	1.85	1.82	1.846	1.705	1.695	1.669	1.711	1.685	1.717
23.3333	1.897	1.874	1.902	1.905	1.908	1.897	1.896	1.889	1.915	1.727	1.741	1.774	1.735	1.749	1.762	1.712	1.697	1.748	1.71	1.752	1.722	1.824	1.832	1.866	1.708	1.707	1.674	1.696	1.685	1.723
23.6111	1.927	1.882	1.892	1.915	1.904	1.895	1.907	1.9	1.944	1.74	1.714	1.761	1.735	1.753	1.728	1.706	1.714	1.743	1.719	1.742	1.727	1.813	1.846	1.851	1.693	1.707	1.668	1.697	1.684	1.714
23.8889	1.905	1.876	1.915	1.896	1.908	1.927	1.917	1.897	1.905	1.765	1.696	1.795	1.751	1.764	1.738	1.716	1.72	1.76	1.71	1.744	1.732	1.821	1.838	1.846	1.694	1.701	1.687	1.685	1.686	1.73
24.1667	1.902	1.874	1.875	1.893	1.905	1.931	1.917	1.927	1.901	1.743	1.712	1.767	1.732	1.745	1.751	1.714	1.716	1.762	1.726	1.753	1.722	1.831	1.849	1.869	1.696	1.709	1.678	1.692	1.706	1.704
24.4444	1.901	1.874	1.871	1.915	1.903	1.911	1.919	1.9	1.918	1.739	1.731	1.77	1.74	1.747	1.744	1.722	1.688	1.75	1.711	1.742	1.727	1.817	1.837	1.866	1.687	1.703	1.659	1.694	1.679	1.715
24.7222	1.905	1.888	1.897	1.927	1.923	1.893	1.905	1.889	1.9	1.749	1.726	1.771	1.727	1.752	1.739	1.728	1.699	1.742	1.69	1.727	1.723	1.848	1.846	1.833	1.695	1.69	1.653	1.672	1.681	1.708
25	1.904	1.888	1.904	1.888	1.929	1.925	1.891	1.914	1.913	1.742	1.721	1.784	1.747	1.748	1.767	1.71	1.708	1.747	1.698	1.775	1.73	1.837	1.842	1.857	1.708	1.702	1.678	1.704	1.687	1.724
25.2778	1.916	1.88	1.886	1.917	1.913	1.931	1.898	1.926	1.93	1.733	1.717	1.781	1.751	1.749	1.748	1.716	1.725	1.756	1.694	1.744	1.723	1.842	1.847	1.864	1.718	1.69	1.674	1.71	1.674	1.716
25.5556	1.936	1.87	1.875	1.903	1.924	1.925	1.91	1.918	1.887	1.73	1.728	1.783	1.748	1.732	1.738	1.704	1.708	1.752	1.71	1.73	1.704	1.812	1.837	1.851	1.7	1.686	1.666	1.702	1.663	1.694
25.8333	1.925	1.875	1.907	1.925	1.896	1.945	1.911	1.923	1.912	1.726	1.724	1.761	1.726	1.735	1.731	1.725	1.709	1.738	1.721	1.727	1.711	1.843	1.85	1.838	1.711	1.711	1.658	1.703	1.692	1.702
26.1111	1.897	1.865	1.896	1.893	1.902	1.909	1.915	1.917	1.913	1.747	1.708	1.778	1.733	1.757	1.75	1.695	1.709	1.733	1.707	1.738	1.724	1.858	1.844	1.837	1.703	1.698	1.679	1.691	1.679	1.724
26.3889	1.907	1.902	1.903	1.921	1.916	1.941	1.909	1.92	1.923	1.739	1.722	1.78	1.735	1.758	1.759	1.709	1.706	1.728	1.7	1.721	1.734	1.837	1.834	1.828	1.689	1.694	1.656	1.679	1.672	1.712
26.6667	1.946	1.885	1.877	1.927	1.901	1.912	1.912	1.898	1.939	1.739	1.735	1.755	1.739	1.739	1.75	1.723	1.69	1.763	1.708	1.733	1.708	1.836	1.837	1.855	1.704	1.708	1.662	1.697	1.688	1.712
26.9444	1.884	1.864	1.872	1.928	1.908	1.927	1.902	1.902	1.932	1.733	1.71	1.768	1.723	1.742	1.733	1.703	1.702	1.751	1.711	1.751	1.724	1.827	1.839	1.847	1.688	1.698	1.674	1.693	1.663	1.691
27.2222	1.892	1.865	1.884	1.902	1.924	1.913	1.921	1.89	1.921	1.753	1.746	1.789	1.751	1.752	1.74	1.716	1.691	1.741	1.711	1.735	1.714	1.829	1.845	1.854	1.706	1.679	1.654	1.69	1.662	1.7
27.5	1.903	1.902	1.865	1.915	1.908	1.91	1.924	1.921	1.934	1.728	1.751	1.788	1.718	1.754	1.747	1.704	1.714	1.744	1.695	1.746	1.711	1.824	1.822	1.842	1.714	1.7	1.664	1.686	1.676	1.699
27.7778	1.906	1.912	1.91	1.912	1.92	1.921	1.908	1.902	1.924	1.724	1.715	1.763	1.743	1.72	1.761	1.703	1.698	1.736	1.712	1.732	1.722	1.828	1.853	1.844	1.686	1.702	1.66	1.703	1.675	1.718
28.0556	1.909	1.888	1.881	1.933	1.93	1.924	1.919	1.936	1.933	1.726	1.729	1.77	1.749	1.749	1.755	1.691	1.699	1.736	1.709	1.729	1.708	1.84	1.832	1.844	1.7	1.702	1.66	1.701	1.686	1.685
28.3333	1.925	1.878	1.886	1.912	1.927	1.95	1.912	1.907	1.917	1.729	1.696	1.785	1.747	1.752	1.757	1.709	1.718	1.749	1.698	1.742	1.732	1.812	1.852	1.846	1.701	1.696	1.66	1.697	1.688	1.707
28.6111	1.924	1.89	1.872	1.924	1.909	1.925	1.895	1.907	1.928	1.758	1.698	1.781	1.735	1.737	1.734	1.714	1.688	1.747	1.695	1.745	1.732	1.839	1.815	1.82	1.694	1.68	1.667	1.669	1.69	1.712
28.8889	1.904	1.871	1.893	1.893	1.929	1.936	1.927	1.893	1.92	1.725	1.744	1.772	1.755	1.761	1.736	1.7	1.693	1.746	1.708	1.741	1.713	1.854	1.833	1.83	1.68	1.693	1.657	1.67	1.687	1.71
29.1667	1.929	1.9	1.879	1.912	1.915	1.913	1.939	1.915	1.953	1.722	1.724	1.787	1.758	1.746	1.749	1.717	1.708	1.741	1.708	1.752	1.735	1.856	1.828	1.829	1.683	1.709	1.682	1.691	1.672	1.702
29.4444	1.92	1.893	1.898	1.904	1.925	1.938	1.933	1.915	1.925	1.738	1.728	1.755	1.749	1.738	1.758	1.709	1.703	1.741	1.721	1.741	1.72	1.811	1.857	1.832	1.706	1.692	1.653	1.683	1.675	1.687
29.7222	1.898	1.873	1.887	1.917	1.913	1.929	1.897	1.899	1.921	1.717	1.721	1.767	1.741	1.77	1.773	1.686	1.7	1.743	1.709	1.76	1.739	1.844	1.841	1.858	1.706	1.708	1.685	1.668	1.685	1.703
30	1.919	1.868	1.877	1.926	1.927	1.937	1.92	1.901	1.912	1.726	1.709	1.752	1.755	1.753	1.73	1.696	1.703	1.727	1.74	1.741	1.709	1.823	1.812	1.849	1.684	1.674	1.661	1.693	1.666	1.705
30.2778	1.913	1.88	1.864	1.899	1.902	1.915	1.921	1.904	1.939	1.708	1.725	1.789	1.751	1.743	1.758	1.726	1.714	1.741	1.701	1.754	1.73	1.835	1.835	1.83	1.701	1.69	1.656	1.681	1.667	1.699
30.5556	1.918	1.899	1.894	1.893	1.905	1.917	1.917	1.897	1.921	1.731	1.721	1.744	1.725	1.772	1.746	1.718	1.7	1.742	1.692	1.742	1.712	1.844	1.827	1.862	1.702	1.688	1.675	1.684	1.662	1.703
30.8333	1.89	1.88	1.882	1.902	1.917	1.94	1.894	1.906	1.929	1.735	1.723	1.755	1.742	1.735	1.735	1.706	1.685	1.739	1.709	1.753	1.716	1.838	1.842	1.858	1.695	1.693	1.649	1.692	1.682	1.69
31.1111	1.895	1.881	1.887	1.908	1.944	1.92	1.902	1.927	1.929	1.733	1.703	1.781	1.738	1.77	1.766	1.719	1.699	1.749	1.725	1.731	1.705	1.85	1.846	1.829	1.671	1.702	1.662	1.69	1.673	1.725
31.3889	1.918	1.868	1.893	1.891	1.933	1.905	1.92	1.911	1.914	1.748	1.737	1.774	1.761	1.728	1.753	1.722	1.695	1.747	1.718	1.727	1.711	1.807	1.833	1.85	1.685	1.696	1.654	1.686	1.68	1.703
31.6667	1.896	1.898	1.883	1.903	1.9	1.912	1.909	1.919	1.929	1.736	1.718	1.764	1.743	1.739	1.742	1.708	1.707	1.728	1.703	1.732	1.699	1.838	1.826	1.85	1.687	1.691	1.666	1.691	1.682	1.681
31.9444	1.907	1.858	1.883	1.904	1.932	1.91	1.902	1.917	1.904	1.707	1.708	1.785	1.765	1.742	1.76	1.685	1.693	1.733	1.718	1.749	1.745	1.84	1.855	1.842	1.684	1.698	1.668	1.705	1.658	1.69
32.2222	1.914	1.882	1.878	1.905	1.923	1.945	1.916	1.89	1.95	1.736	1.706	1.768	1.734	1.746	1.744	1.687	1.687	1.748	1.712	1.71	1.722	1.84	1.832	1.823	1.695	1.681	1.673	1.683	1.675	1.699
32.5	1.915	1.882	1.883	1.891	1.906	1.929	1.898	1.918	1.932	1.724	1.704	1.772	1.748	1.747	1.751	1.707	1.707	1.72	1.704	1.743	1.717	1.83	1.841	1.837	1.671	1.696	1.662	1.681	1.664	1.686
32.7778	1.913	1.881	1.888	1.917	1.9	1.918	1.904	1.927	1.941	1.721	1.713	1.768	1.734	1.746	1.748	1.692	1.703	1.729	1.707	1.731	1.728	1.826	1.852	1.851	1.681	1.686	1.656	1.688	1.668	1.691
33.0556	1.865	1.861	1.855	1.918	1.937	1.908	1.912	1.931	1.918	1.723	1.708	1.757	1.746	1.736	1.753	1.711	1.697	1.738	1.693	1.723	1.715	1.818	1.835	1.859	1.681	1.681	1.669	1.698	1.66	1.691
33.3333	1.886	1.86	1.874	1.886	1.928	1.921	1.89	1.9	1.942	1.73	1.698	1.756	1.739	1.764	1.735	1.69	1.693	1.721	1.714	1.717	1.697	1.81	1.825	1.858	1.699	1.693	1.667	1.676	1.648	1.7
33.6111	1.907	1.882	1.9	1.902	1.901	1.916	1.919	1.907	1.905	1.733	1.722	1.764	1.732	1.738	1.74	1.698	1.68	1.724	1.702	1.713	1.73	1.849	1.808	1.834	1.695	1.692	1.666	1.677	1.681	1.68
33.8889	1.915	1.895	1.858	1.931	1.915	1.897	1.89	1.899	1.924	1.733	1.729	1.76	1.74	1.737	1.713	1.702	1.687	1.712	1.711	1.721	1.716	1.819	1.819	1.833	1.698	1.681	1.673	1.694	1.66	1.701
34.1667	1.902	1.871	1.88	1.906	1.921	1.932	1.884	1.902	1.901	1.725	1.695	1.751	1.729	1.734	1.757	1.7	1.684	1.749	1.691	1.714	1.723	1.81	1.84	1.831	1.705	1.691	1.662	1.67	1.655	1.684
34.4444	1.911	1.873	1.873	1.911	1.92	1.914	1.893	1.889	1.945	1.718	1.713	1.77	1.753	1.749	1.737	1.697	1.687	1.735	1.686	1.728	1.705	1.846	1.823	1.846	1.685	1.67	1.662	1.679	1.669	1.67
34.7222	1.914	1.881	1.878	1.929	1.921	1.921	1.885	1.918	1.933	1.717	1.705	1.758	1.76	1.74	1.743	1.711	1.683	1.738	1.697	1.74	1.708	1.807	1.824	1.826	1.674	1.683	1.642	1.689	1.677	1.68
35	1.91	1.86	1.894	1.906	1.911	1.936	1.908	1.89	1.921	1.713	1.735	1.786	1.729	1.736	1.745	1.71	1.69	1.721	1.698	1.746	1.706	1.83	1.841	1.841	1.702	1.683	1.653	1.674	1.661	1.669
35.2778	1.919	1.865	1.885	1.928	1.913	1.922	1.896	1.881	1.93	1.729	1.699	1.756	1.715	1.751	1.739	1.694	1.7	1.717	1.697	1.722	1.705	1.815	1.844	1.859	1.696	1.669	1.657	1.7	1.666	1.663
35.5556	1.903	1.874	1.871	1.859	1.923	1.899	1.889	1.892	1.919	1.712	1.7	1.758	1.741	1.749	1.736	1.693	1.679	1.72	1.692	1.722	1.704	1.796	1.834	1.849	1.688	1.685	1.643	1.678	1.653	1.686
35.8333	1.89	1.894	1.874	1.924	1.918	1.902	1.904	1.882	1.915	1.713	1.724	1.76	1.73	1.728	1.729	1.703	1.691	1.718	1.703	1.728	1.707	1.819	1.843	1.833	1.676	1.698	1.653	1.695	1.653	1.688
36.1111	1.889	1.835	1.878	1.899	1.878	1.922	1.901	1.901	1.92	1.711	1.712	1.756	1.734	1.73	1.758	1.683	1.664	1.73	1.678	1.731	1.672	1.812	1.823	1.844	1.666	1.68	1.642	1.668	1.671	1.68
36.3889	1.882	1.845	1.889	1.885	1.918	1.905	1.908	1.892	1.903	1.695	1.727	1.755	1.724	1.735	1.731	1.686	1.669	1.728	1.701	1.707	1.685	1.806	1.818	1.819	1.646	1.673	1.627	1.682	1.652	1.69
36.6667	1.881	1.872	1.899	1.901	1.914	1.889	1.876	1.912	1.906	1.701	1.695	1.763	1.73	1.743	1.727	1.681	1.676	1.728	1.674	1.738	1.701	1.837	1.833	1.843	1.665	1.669	1.656	1.664	1.643	1.668
36.9444	1.916	1.871	1.854	1.895	1.921	1.921	1.895	1.888	1.91	1.712	1.694	1.768	1.723	1.735	1.746	1.672	1.674	1.734	1.682	1.711	1.688	1.821	1.812	1.823	1.682	1.673	1.645	1.674	1.651	1.674
37.2222	1.893	1.861	1.881	1.911	1.89	1.901	1.876	1.922	1.901	1.719	1.675	1.748	1.73	1.726	1.733	1.698	1.681	1.723	1.677	1.7	1.685	1.851	1.822	1.838	1.658	1.665	1.642	1.656	1.654	1.67
37.5	1.909	1.86	1.85	1.903	1.902	1.895	1.899	1.893	1.888	1.686	1.684	1.753	1.736	1.743	1.735	1.681	1.689	1.71	1.676	1.715	1.698	1.801	1.803	1.835	1.677	1.669	1.62	1.68	1.635	1.662
37.7778	1.878	1.862	1.885	1.892	1.889	1.879	1.893	1.891	1.875	1.689	1.698	1.736	1.74	1.718	1.742	1.667	1.666	1.724	1.677	1.696	1.695	1.807	1.815	1.835	1.651	1.673	1.612	1.673	1.623	1.671
38.0556	1.895	1.844	1.861	1.895	1.901	1.917	1.865	1.918	1.895	1.7	1.685	1.731	1.727	1.718	1.718	1.673	1.677	1.708	1.674	1.705	1.693	1.819	1.809	1.809	1.66	1.661	1.62	1.65	1.669	1.667
38.3333	1.846	1.859	1.871	1.873	1.877	1.916	1.856	1.897	1.921	1.69	1.689	1.732	1.713	1.72	1.73	1.69	1.683	1.704	1.68	1.691	1.691	1.804	1.8	1.807	1.674	1.657	1.631	1.652	1.636	1.68
38.6111	1.866	1.873	1.846	1.901	1.89	1.88	1.867	1.862	1.894	1.687	1.697	1.741	1.735	1.717	1.716	1.673	1.666	1.721	1.668	1.702	1.679	1.792	1.813	1.823	1.675	1.666	1.63	1.64	1.647	1.676
38.8889	1.863	1.875	1.852	1.885	1.891	1.885	1.882	1.879	1.91	1.709	1.69	1.731	1.698	1.717	1.738	1.671	1.665	1.722	1.683	1.705	1.658	1.804	1.8	1.83	1.665	1.66	1.62	1.663	1.642	1.671
39.1667	1.877	1.872	1.857	1.892	1.899	1.898	1.854	1.905	1.865	1.694	1.695	1.728	1.717	1.74	1.737	1.684	1.664	1.695	1.648	1.703	1.678	1.787	1.797	1.828	1.67	1.677	1.613	1.647	1.64	1.669
39.4444	1.853	1.858	1.842	1.85	1.878	1.888	1.844	1.904	1.904	1.686	1.689	1.711	1.716	1.714	1.716	1.671	1.648	1.693	1.671	1.7	1.681	1.797	1.822	1.824	1.659	1.671	1.621	1.646	1.642	1.652
39.7222	1.878	1.863	1.84	1.875	1.894	1.868	1.893	1.896	1.906	1.701	1.695	1.741	1.726	1.727	1.727	1.673	1.665	1.709	1.678	1.689	1.683	1.792	1.793	1.808	1.639	1.635	1.626	1.628	1.636	1.676
40	1.862	1.849	1.866	1.864	1.88	1.896	1.862	1.886	1.878	1.696	1.699	1.711	1.722	1.721	1.725	1.681	1.638	1.691	1.659	1.693	1.667	1.802	1.791	1.806	1.665	1.66	1.625	1.659	1.631	1.653
40.2778	1.87	1.868	1.845	1.906	1.896	1.871	1.854	1.89	1.894	1.706	1.692	1.731	1.727	1.709	1.719	1.681	1.66	1.726	1.671	1.701	1.682	1.806	1.813	1.822	1.663	1.645	1.624	1.659	1.639	1.658
40.5556	1.872	1.85	1.865	1.892	1.87	1.899	1.859	1.896	1.896	1.692	1.69	1.748	1.707	1.731	1.732	1.672	1.679	1.706	1.679	1.707	1.695	1.786	1.819	1.809	1.691	1.641	1.625	1.634	1.664	1.624
40.8333	1.857	1.854	1.842	1.867	1.871	1.891	1.885	1.879	1.891	1.692	1.676	1.745	1.716	1.726	1.74	1.672	1.66	1.721	1.673	1.679	1.683	1.812	1.825	1.815	1.669	1.634	1.617	1.667	1.631	1.646
41.1111	1.873	1.861	1.871	1.877	1.874	1.884	1.863	1.913	1.899	1.679	1.683	1.74	1.7	1.744	1.722	1.655	1.658	1.696	1.655	1.7	1.687	1.803	1.82	1.833	1.646	1.658	1.629	1.637	1.636	1.647
41.3889	1.873	1.849	1.87	1.868	1.899	1.916	1.897	1.887	1.896	1.698	1.682	1.719	1.703	1.698	1.713	1.682	1.678	1.722	1.673	1.698	1.698	1.814	1.819	1.816	1.643	1.65	1.621	1.654	1.641	1.662
41.6667	1.858	1.888	1.828	1.881	1.879	1.897	1.868	1.889	1.875	1.7	1.706	1.719	1.721	1.716	1.724	1.689	1.672	1.697	1.668	1.705	1.684	1.817	1.79	1.834	1.668	1.648	1.629	1.661	1.668	1.66
41.9444	1.856	1.858	1.849	1.875	1.885	1.878	1.871	1.891	1.881	1.696	1.677	1.734	1.718	1.712	1.734	1.667	1.654	1.731	1.67	1.684	1.685	1.808	1.799	1.823	1.645	1.663	1.611	1.639	1.62	1.657
42.2222	1.86	1.838	1.846	1.871	1.882	1.905	1.879	1.846	1.888	1.683	1.67	1.732	1.705	1.697	1.705	1.683	1.671	1.7	1.671	1.705	1.697	1.803	1.814	1.809	1.675	1.654	1.622	1.65	1.63	1.656
42.5	1.855	1.834	1.865	1.859	1.891	1.888	1.897	1.883	1.891	1.703	1.672	1.723	1.72	1.742	1.717	1.668	1.674	1.699	1.662	1.698	1.665	1.806	1.817	1.808	1.645	1.636	1.641	1.657	1.636	1.654
42.7778	1.847	1.833	1.871	1.879	1.907	1.892	1.89	1.866	1.901	1.722	1.67	1.722	1.7	1.705	1.718	1.674	1.656	1.696	1.682	1.687	1.691	1.79	1.791	1.835	1.657	1.666	1.626	1.658	1.629	1.651
43.0556	1.852	1.838	1.869	1.869	1.882	1.894	1.872	1.901	1.892	1.682	1.679	1.732	1.726	1.708	1.721	1.658	1.679	1.713	1.676	1.726	1.684	1.793	1.821	1.82	1.649	1.647	1.606	1.644	1.638	1.648
43.3333	1.852	1.834	1.877	1.877	1.905	1.874	1.883	1.88	1.88	1.683	1.686	1.715	1.713	1.723	1.722	1.668	1.65	1.691	1.682	1.691	1.674	1.79	1.807	1.822	1.655	1.668	1.642	1.663	1.65	1.667
43.6111	1.886	1.848	1.842	1.875	1.893	1.915	1.89	1.883	1.884	1.694	1.677	1.745	1.728	1.728	1.728	1.68	1.646	1.681	1.68	1.682	1.649	1.786	1.848	1.827	1.654	1.642	1.627	1.642	1.637	1.654
43.8889	1.866	1.847	1.878	1.879	1.912	1.88	1.878	1.87	1.886	1.685	1.693	1.746	1.743	1.724	1.704	1.659	1.669	1.713	1.664	1.686	1.669	1.799	1.808	1.827	1.661	1.642	1.615	1.65	1.637	1.653
44.1667	1.853	1.85	1.854	1.891	1.882	1.902	1.888	1.891	1.885	1.689	1.685	1.737	1.727	1.726	1.741	1.679	1.658	1.69	1.678	1.699	1.664	1.805	1.806	1.791	1.664	1.672	1.627	1.651	1.632	1.669
44.4444	1.869	1.839	1.848	1.866	1.891	1.895	1.885	1.891	1.889	1.702	1.683	1.758	1.707	1.718	1.705	1.688	1.686	1.697	1.663	1.698	1.673	1.805	1.828	1.818	1.674	1.666	1.608	1.65	1.636	1.665
44.7222	1.871	1.848	1.843	1.876	1.912	1.873	1.887	1.89	1.899	1.718	1.687	1.714	1.726	1.727	1.693	1.664	1.656	1.71	1.668	1.684	1.686	1.805	1.812	1.826	1.664	1.648	1.626	1.639	1.66	1.663
45	1.87	1.841	1.832	1.915	1.891	1.903	1.88	1.882	1.882	1.687	1.683	1.755	1.725	1.727	1.726	1.67	1.653	1.705	1.667	1.695	1.682	1.778	1.798	1.831	1.657	1.652	1.623	1.637	1.635	1.649
45.2778	1.846	1.865	1.861	1.878	1.875	1.887	1.891	1.912	1.905	1.7	1.689	1.733	1.731	1.752	1.713	1.669	1.658	1.711	1.681	1.712	1.681	1.806	1.804	1.818	1.669	1.664	1.633	1.662	1.649	1.662
45.5556	1.879	1.84	1.843	1.895	1.869	1.892	1.897	1.888	1.87	1.696	1.677	1.749	1.718	1.726	1.711	1.652	1.654	1.711	1.676	1.693	1.689	1.802	1.801	1.828	1.669	1.654	1.619	1.633	1.621	1.637
45.8333	1.875	1.85	1.866	1.894	1.907	1.914	1.87	1.882	1.906	1.678	1.693	1.751	1.717	1.708	1.725	1.673	1.663	1.693	1.683	1.716	1.696	1.783	1.822	1.822	1.663	1.653	1.627	1.658	1.639	1.657
46.1111	1.877	1.857	1.864	1.874	1.913	1.893	1.877	1.881	1.901	1.673	1.683	1.747	1.717	1.72	1.72	1.676	1.656	1.712	1.668	1.69	1.685	1.82	1.797	1.807	1.648	1.644	1.617	1.636	1.636	1.658
46.3889	1.887	1.856	1.853	1.891	1.91	1.875	1.874	1.88	1.902	1.714	1.691	1.726	1.713	1.725	1.723	1.67	1.662	1.721	1.669	1.698	1.703	1.804	1.83	1.849	1.646	1.657	1.632	1.639	1.627	1.654
46.6667	1.884	1.86	1.86	1.893	1.853	1.906	1.905	1.899	1.903	1.704	1.672	1.733	1.718	1.712	1.733	1.678	1.671	1.706	1.668	1.688	1.703	1.819	1.803	1.821	1.661	1.646	1.631	1.641	1.651	1.67
46.9444	1.87	1.863	1.848	1.892	1.891	1.892	1.915	1.876	1.891	1.692	1.71	1.737	1.716	1.728	1.718	1.663	1.652	1.71	1.675	1.717	1.673	1.796	1.832	1.834	1.646	1.643	1.633	1.649	1.655	1.667
47.2222	1.871	1.833	1.852	1.899	1.89	1.887	1.863	1.878	1.881	1.677	1.672	1.72	1.703	1.723	1.719	1.683	1.682	1.708	1.68	1.71	1.663	1.799	1.823	1.834	1.655	1.652	1.618	1.649	1.656	1.666
47.5	1.887	1.837	1.85	1.878	1.893	1.864	1.881	1.899	1.882	1.704	1.706	1.729	1.731	1.739	1.707	1.679	1.668	1.717	1.673	1.72	1.673	1.808	1.798	1.803	1.666	1.671	1.622	1.654	1.661	1.648
47.7778	1.873	1.847	1.837	1.912	1.877	1.915	1.859	1.915	1.9	1.684	1.709	1.729	1.717	1.71	1.723	1.686	1.664	1.698	1.686	1.691	1.688	1.807	1.814	1.795	1.657	1.644	1.641	1.677	1.637	1.642
48.0556	1.856	1.831	1.835	1.88	1.875	1.897	1.907	1.901	1.901	1.693	1.684	1.727	1.712	1.724	1.739	1.677	1.661	1.722	1.687	1.684	1.674	1.808	1.806	1.831	1.657	1.639	1.636	1.656	1.629	1.649
48.3333	1.861	1.865	1.842	1.872	1.911	1.886	1.879	1.897	1.889	1.696	1.694	1.729	1.738	1.717	1.729	1.671	1.663	1.699	1.676	1.688	1.69	1.824	1.833	1.807	1.674	1.661	1.621	1.651	1.643	1.658
48.6111	1.847	1.828	1.862	1.902	1.907	1.893	1.892	1.909	1.912	1.691	1.695	1.743	1.718	1.729	1.733	1.671	1.675	1.702	1.657	1.69	1.694	1.798	1.813	1.812	1.649	1.667	1.627	1.646	1.646	1.662
48.8889	1.852	1.822	1.859	1.887	1.898	1.899	1.896	1.921	1.901	1.685	1.695	1.738	1.731	1.723	1.73	1.695	1.673	1.693	1.677	1.696	1.695	1.822	1.817	1.84	1.645	1.67	1.626	1.662	1.642	1.659
49.1667	1.867	1.837	1.861	1.865	1.906	1.906	1.865	1.885	1.896	1.698	1.697	1.73	1.734	1.729	1.724	1.67	1.678	1.699	1.669	1.709	1.685	1.821	1.831	1.824	1.647	1.64	1.624	1.633	1.665	1.673
49.4444	1.868	1.87	1.852	1.883	1.918	1.898	1.89	1.873	1.896	1.701	1.679	1.727	1.713	1.712	1.725	1.675	1.679	1.699	1.721	1.713	1.669	1.798	1.812	1.852	1.666	1.663	1.647	1.647	1.637	1.663
49.7222	1.894	1.858	1.873	1.889	1.898	1.926	1.888	1.876	1.923	1.696	1.697	1.743	1.742	1.727	1.7	1.671	1.661	1.71	1.672	1.685	1.699	1.818	1.851	1.821	1.673	1.655	1.632	1.649	1.634	1.662
50	1.885	1.877	1.854	1.874	1.9	1.938	1.89	1.89	1.924	1.703	1.684	1.733	1.71	1.72	1.748	1.681	1.657	1.7	1.671	1.712	1.692	1.804	1.829	1.825	1.67	1.646	1.632	1.654	1.642	1.67
50.2778	1.875	1.866	1.88	1.872	1.892	1.868	1.865	1.869	1.9	1.693	1.676	1.714	1.731	1.741	1.723	1.681	1.661	1.697	1.676	1.701	1.698	1.795	1.822	1.819	1.653	1.66	1.653	1.645	1.64	1.664
50.5556	1.874	1.874	1.867	1.884	1.89	1.905	1.868	1.9	1.881	1.725	1.695	1.741	1.725	1.721	1.717	1.685	1.666	1.728	1.675	1.684	1.686	1.819	1.834	1.843	1.655	1.659	1.622	1.655	1.645	1.662
50.8333	1.87	1.84	1.883	1.874	1.892	1.909	1.884	1.871	1.899	1.699	1.679	1.744	1.706	1.737	1.727	1.67	1.653	1.704	1.652	1.69	1.674	1.79	1.841	1.823	1.678	1.66	1.602	1.648	1.628	1.662
51.1111	1.881	1.856	1.819	1.908	1.907	1.895	1.901	1.877	1.923	1.687	1.702	1.727	1.724	1.73	1.743	1.668	1.681	1.699	1.68	1.716	1.701	1.829	1.852	1.813	1.647	1.665	1.631	1.678	1.647	1.665
51.3889	1.87	1.846	1.865	1.905	1.882	1.923	1.885	1.898	1.917	1.705	1.691	1.721	1.719	1.741	1.737	1.694	1.659	1.701	1.685	1.706	1.674	1.797	1.816	1.826	1.661	1.639	1.612	1.655	1.633	1.674
51.6667	1.91	1.87	1.845	1.89	1.913	1.91	1.878	1.89	1.889	1.704	1.685	1.729	1.724	1.723	1.723	1.679	1.672	1.719	1.681	1.695	1.687	1.815	1.816	1.83	1.667	1.663	1.63	1.66	1.644	1.675
51.9444	1.86	1.87	1.837	1.872	1.858	1.907	1.892	1.882	1.912	1.682	1.696	1.707	1.714	1.736	1.739	1.68	1.658	1.705	1.693	1.711	1.677	1.831	1.833	1.824	1.652	1.646	1.622	1.636	1.651	1.656
52.2222	1.86	1.853	1.867	1.901	1.903	1.913	1.9	1.89	1.903	1.69	1.672	1.739	1.715	1.727	1.722	1.669	1.663	1.722	1.676	1.692	1.687	1.817	1.817	1.819	1.668	1.659	1.633	1.641	1.633	1.659
52.5	1.873	1.845	1.871	1.891	1.899	1.89	1.89	1.886	1.893	1.711	1.694	1.739	1.751	1.738	1.725	1.687	1.665	1.721	1.679	1.695	1.675	1.804	1.836	1.815	1.68	1.673	1.634	1.647	1.641	1.666
52.7778	1.871	1.857	1.868	1.883	1.905	1.904	1.896	1.88	1.907	1.706	1.692	1.73	1.729	1.725	1.726	1.684	1.668	1.7	1.681	1.709	1.687	1.848	1.806	1.823	1.673	1.656	1.62	1.669	1.634	1.672
53.0556	1.845	1.838	1.889	1.893	1.921	1.901	1.919	1.877	1.911	1.704	1.716	1.729	1.722	1.73	1.725	1.693	1.693	1.717	1.696	1.727	1.702	1.819	1.819	1.794	1.666	1.656	1.635	1.66	1.626	1.644
53.3333	1.873	1.853	1.87	1.9	1.9	1.907	1.888	1.921	1.904	1.691	1.708	1.743	1.735	1.733	1.735	1.689	1.665	1.721	1.693	1.709	1.687	1.792	1.826	1.832	1.658	1.643	1.64	1.671	1.64	1.667
53.6111	1.892	1.845	1.855	1.923	1.895	1.871	1.867	1.89	1.92	1.698	1.696	1.722	1.722	1.74	1.741	1.685	1.68	1.687	1.674	1.709	1.695	1.804	1.833	1.822	1.661	1.649	1.609	1.666	1.636	1.67
53.8889	1.879	1.843	1.836	1.884	1.905	1.882	1.869	1.887	1.902	1.724	1.711	1.729	1.72	1.749	1.717	1.676	1.673	1.714	1.68	1.703	1.692	1.806	1.834	1.807	1.68	1.667	1.62	1.669	1.651	1.686
54.1667	1.886	1.851	1.879	1.858	1.901	1.923	1.848	1.896	1.913	1.705	1.686	1.734	1.721	1.741	1.744	1.691	1.667	1.715	1.688	1.713	1.683	1.801	1.803	1.852	1.68	1.659	1.628	1.656	1.647	1.669
54.4444	1.895	1.852	1.865	1.9	1.922	1.897	1.899	1.914	1.891	1.708	1.703	1.737	1.719	1.739	1.73	1.663	1.664	1.703	1.701	1.721	1.678	1.821	1.816	1.838	1.666	1.639	1.629	1.651	1.638	1.667
54.7222	1.881	1.855	1.855	1.911	1.903	1.902	1.868	1.906	1.9	1.708	1.678	1.733	1.742	1.728	1.724	1.677	1.657	1.715	1.711	1.708	1.697	1.822	1.815	1.838	1.673	1.674	1.635	1.66	1.656	1.679
55	1.879	1.856	1.861	1.868	1.899	1.896	1.879	1.909	1.904	1.683	1.669	1.738	1.75	1.741	1.733	1.665	1.689	1.714	1.682	1.726	1.706	1.825	1.825	1.827	1.674	1.668	1.62	1.662	1.643	1.668
55.2778	1.874	1.847	1.862	1.901	1.898	1.907	1.877	1.899	1.948	1.706	1.689	1.734	1.709	1.734	1.717	1.686	1.681	1.702	1.683	1.716	1.704	1.803	1.837	1.845	1.652	1.647	1.642	1.672	1.665	1.687
55.5556	1.857	1.864	1.875	1.902	1.902	1.913	1.881	1.905	1.911	1.707	1.7	1.75	1.735	1.72	1.736	1.67	1.658	1.723	1.673	1.7	1.699	1.806	1.829	1.838	1.684	1.677	1.644	1.668	1.661	1.661
55.8333	1.902	1.842	1.869	1.911	1.877	1.894	1.9	1.913	1.916	1.712	1.706	1.741	1.712	1.729	1.755	1.686	1.654	1.725	1.676	1.704	1.695	1.803	1.833	1.821	1.669	1.66	1.629	1.658	1.66	1.676
56.1111	1.902	1.863	1.871	1.896	1.895	1.899	1.88	1.886	1.911	1.71	1.697	1.722	1.738	1.738	1.727	1.697	1.676	1.72	1.712	1.735	1.698	1.806	1.836	1.842	1.663	1.669	1.626	1.676	1.637	1.655
56.3889	1.871	1.863	1.862	1.902	1.884	1.923	1.899	1.882	1.917	1.716	1.682	1.74	1.72	1.732	1.742	1.67	1.67	1.725	1.689	1.706	1.66	1.808	1.832	1.819	1.681	1.649	1.627	1.649	1.648	1.673
56.6667	1.892	1.842	1.866	1.894	1.892	1.914	1.887	1.906	1.929	1.703	1.698	1.736	1.734	1.741	1.707	1.68	1.688	1.722	1.675	1.723	1.7	1.806	1.822	1.834	1.678	1.67	1.625	1.677	1.638	1.666
56.9444	1.882	1.854	1.85	1.905	1.891	1.943	1.922	1.914	1.947	1.681	1.706	1.734	1.719	1.724	1.707	1.679	1.683	1.723	1.679	1.699	1.686	1.804	1.843	1.828	1.661	1.647	1.637	1.679	1.648	1.687
57.2222	1.875	1.843	1.872	1.879	1.897	1.922	1.905	1.887	1.911	1.71	1.678	1.725	1.726	1.743	1.726	1.704	1.683	1.701	1.675	1.716	1.68	1.826	1.822	1.81	1.656	1.65	1.612	1.66	1.65	1.649
57.5	1.868	1.868	1.866	1.891	1.92	1.931	1.894	1.9	1.909	1.737	1.674	1.748	1.749	1.723	1.711	1.689	1.668	1.728	1.694	1.7	1.682	1.842	1.815	1.843	1.646	1.652	1.636	1.666	1.631	1.678
57.7778	1.879	1.848	1.86	1.879	1.934	1.881	1.862	1.887	1.927	1.683	1.702	1.754	1.725	1.739	1.726	1.694	1.648	1.729	1.684	1.718	1.717	1.816	1.809	1.829	1.664	1.65	1.626	1.662	1.67	1.682
58.0556	1.87	1.844	1.866	1.903	1.916	1.916	1.88	1.896	1.919	1.714	1.697	1.752	1.761	1.724	1.735	1.691	1.683	1.724	1.673	1.739	1.701	1.804	1.828	1.842	1.655	1.648	1.621	1.656	1.647	1.652
58.3333	1.885	1.868	1.877	1.893	1.89	1.928	1.891	1.872	1.92	1.718	1.7	1.741	1.745	1.747	1.74	1.69	1.691	1.729	1.702	1.702	1.686	1.823	1.85	1.82	1.67	1.661	1.634	1.656	1.658	1.693
58.6111	1.886	1.859	1.858	1.9	1.909	1.885	1.885	1.898	1.907	1.698	1.707	1.753	1.729	1.761	1.716	1.687	1.674	1.706	1.677	1.706	1.681	1.809	1.825	1.851	1.658	1.672	1.63	1.681	1.637	1.652
58.8889	1.903	1.849	1.868	1.917	1.923	1.925	1.876	1.892	1.923	1.734	1.699	1.738	1.747	1.743	1.723	1.682	1.663	1.703	1.682	1.727	1.687	1.82	1.827	1.819	1.666	1.666	1.621	1.659	1.648	1.666
59.1667	1.903	1.876	1.883	1.907	1.907	1.954	1.909	1.897	1.912	1.698	1.673	1.725	1.74	1.742	1.728	1.678	1.674	1.722	1.685	1.709	1.708	1.832	1.819	1.849	1.659	1.661	1.624	1.666	1.666	1.68
59.4444	1.862	1.858	1.846	1.902	1.903	1.894	1.906	1.898	1.891	1.709	1.679	1.733	1.739	1.741	1.729	1.683	1.675	1.739	1.683	1.704	1.7	1.819	1.834	1.845	1.66	1.657	1.626	1.663	1.63	1.672
59.7222	1.907	1.87	1.889	1.895	1.932	1.907	1.903	1.909	1.937	1.687	1.706	1.742	1.73	1.719	1.729	1.672	1.67	1.714	1.714	1.706	1.701	1.8	1.821	1.809	1.692	1.647	1.642	1.651	1.645	1.67
60	1.889	1.846	1.873	1.868	1.903	1.913	1.872	1.9	1.918	1.698	1.684	1.754	1.752	1.715	1.726	1.692	1.667	1.714	1.674	1.71	1.714	1.843	1.84	1.821	1.684	1.667	1.639	1.673	1.645	1.664
60.2778	1.879	1.861	1.872	1.894	1.913	1.936	1.918	1.898	1.923	1.731	1.675	1.742	1.744	1.735	1.73	1.688	1.657	1.717	1.694	1.693	1.68	1.82	1.831	1.84	1.681	1.679	1.622	1.692	1.651	1.656
60.5556	1.856	1.865	1.86	1.925	1.903	1.925	1.905	1.888	1.915	1.716	1.708	1.751	1.735	1.749	1.727	1.696	1.668	1.708	1.672	1.727	1.694	1.824	1.819	1.84	1.666	1.651	1.639	1.642	1.638	1.685
60.8333	1.875	1.858	1.875	1.871	1.891	1.9	1.905	1.885	1.894	1.721	1.673	1.744	1.727	1.737	1.735	1.692	1.68	1.72	1.684	1.726	1.698	1.838	1.842	1.849	1.66	1.651	1.622	1.668	1.64	1.693
61.1111	1.888	1.867	1.899	1.893	1.922	1.883	1.874	1.927	1.93	1.704	1.695	1.755	1.741	1.742	1.737	1.66	1.693	1.699	1.682	1.694	1.689	1.833	1.818	1.834	1.67	1.681	1.627	1.682	1.658	1.669
61.3889	1.894	1.867	1.857	1.881	1.957	1.917	1.878	1.909	1.938	1.699	1.696	1.743	1.721	1.748	1.736	1.679	1.665	1.725	1.711	1.702	1.694	1.833	1.827	1.846	1.67	1.657	1.629	1.651	1.649	1.669
61.6667	1.867	1.86	1.854	1.879	1.911	1.92	1.897	1.92	1.918	1.71	1.698	1.744	1.74	1.733	1.726	1.689	1.662	1.721	1.689	1.709	1.684	1.805	1.85	1.808	1.676	1.662	1.637	1.65	1.658	1.669
61.9444	1.871	1.878	1.872	1.885	1.906	1.891	1.891	1.885	1.941	1.709	1.697	1.745	1.727	1.739	1.736	1.688	1.66	1.718	1.674	1.701	1.694	1.823	1.835	1.853	1.654	1.684	1.625	1.649	1.656	1.663
62.2222	1.899	1.851	1.877	1.883	1.912	1.918	1.893	1.893	1.905	1.706	1.698	1.743	1.738	1.746	1.74	1.678	1.682	1.707	1.679	1.711	1.699	1.828	1.793	1.817	1.672	1.674	1.631	1.666	1.669	1.664
62.5	1.86	1.849	1.867	1.888	1.893	1.912	1.868	1.914	1.927	1.685	1.701	1.746	1.761	1.749	1.734	1.699	1.678	1.723	1.692	1.731	1.673	1.814	1.847	1.864	1.666	1.662	1.618	1.669	1.655	1.675
62.7778	1.877	1.862	1.87	1.905	1.899	1.926	1.907	1.892	1.916	1.68	1.698	1.76	1.753	1.718	1.74	1.683	1.681	1.731	1.682	1.727	1.692	1.833	1.826	1.841	1.668	1.651	1.626	1.662	1.661	1.686
63.0556	1.887	1.858	1.875	1.927	1.925	1.911	1.899	1.914	1.92	1.691	1.684	1.756	1.727	1.741	1.744	1.678	1.663	1.723	1.676	1.707	1.698	1.82	1.818	1.839	1.653	1.669	1.622	1.656	1.636	1.669
63.3333	1.903	1.878	1.878	1.897	1.902	1.9	1.893	1.899	1.905	1.711	1.694	1.747	1.73	1.717	1.743	1.704	1.685	1.727	1.697	1.695	1.697	1.823	1.836	1.822	1.676	1.655	1.644	1.677	1.633	1.681
63.6111	1.852	1.839	1.856	1.889	1.923	1.915	1.889	1.924	1.918	1.715	1.697	1.756	1.732	1.76	1.773	1.713	1.655	1.734	1.674	1.714	1.713	1.813	1.834	1.849	1.686	1.653	1.614	1.679	1.641	1.664
63.8889	1.894	1.836	1.88	1.897	1.911	1.902	1.913	1.919	1.945	1.703	1.712	1.753	1.756	1.743	1.752	1.691	1.658	1.732	1.681	1.7	1.696	1.819	1.828	1.845	1.669	1.663	1.632	1.667	1.657	1.686
64.1667	1.874	1.876	1.852	1.896	1.923	1.932	1.867	1.915	1.907	1.698	1.698	1.732	1.735	1.745	1.736	1.698	1.677	1.708	1.684	1.737	1.697	1.826	1.812	1.846	1.673	1.669	1.662	1.66	1.673	1.697
64.4444	1.887	1.882	1.879	1.869	1.914	1.912	1.895	1.895	1.92	1.712	1.718	1.737	1.767	1.744	1.767	1.7	1.676	1.721	1.692	1.716	1.688	1.82	1.814	1.833	1.654	1.666	1.625	1.664	1.655	1.671
64.7222	1.895	1.858	1.864	1.906	1.918	1.909	1.901	1.929	1.923	1.724	1.718	1.741	1.728	1.736	1.732	1.692	1.656	1.695	1.679	1.706	1.692	1.838	1.845	1.851	1.658	1.66	1.653	1.665	1.651	1.674
65	1.888	1.853	1.871	1.922	1.922	1.914	1.898	1.894	1.93	1.703	1.69	1.752	1.74	1.733	1.736	1.689	1.667	1.711	1.701	1.722	1.7	1.85	1.822	1.83	1.676	1.654	1.644	1.685	1.649	1.66
65.2778	1.892	1.869	1.887	1.883	1.905	1.916	1.904	1.889	1.922	1.695	1.69	1.739	1.73	1.745	1.728	1.703	1.654	1.727	1.667	1.709	1.705	1.802	1.828	1.852	1.679	1.672	1.643	1.686	1.646	1.671
65.5556	1.895	1.876	1.871	1.893	1.895	1.904	1.883	1.911	1.905	1.709	1.711	1.724	1.728	1.73	1.758	1.674	1.682	1.727	1.71	1.711	1.698	1.828	1.831	1.853	1.667	1.672	1.639	1.66	1.661	1.675
65.8333	1.889	1.87	1.877	1.864	1.919	1.932	1.896	1.918	1.921	1.714	1.688	1.754	1.747	1.764	1.727	1.689	1.684	1.71	1.674	1.72	1.671	1.83	1.839	1.837	1.663	1.675	1.613	1.669	1.646	1.671
66.1111	1.879	1.877	1.87	1.902	1.907	1.919	1.882	1.91	1.913	1.699	1.672	1.743	1.735	1.724	1.75	1.681	1.674	1.721	1.674	1.7	1.694	1.839	1.826	1.863	1.664	1.672	1.643	1.662	1.639	1.681
66.3889	1.889	1.882	1.891	1.912	1.906	1.917	1.895	1.895	1.944	1.713	1.7	1.73	1.748	1.74	1.742	1.673	1.671	1.71	1.699	1.717	1.713	1.824	1.839	1.847	1.661	1.664	1.636	1.666	1.644	1.656
66.6667	1.89	1.867	1.872	1.908	1.922	1.917	1.906	1.906	1.941	1.709	1.709	1.765	1.714	1.749	1.754	1.679	1.67	1.734	1.68	1.711	1.699	1.846	1.838	1.827	1.666	1.667	1.639	1.691	1.657	1.684
66.9444	1.906	1.858	1.91	1.887	1.932	1.921	1.903	1.923	1.934	1.721	1.712	1.743	1.75	1.744	1.729	1.691	1.669	1.724	1.679	1.733	1.689	1.823	1.831	1.876	1.678	1.657	1.635	1.662	1.653	1.678
67.2222	1.869	1.857	1.889	1.926	1.923	1.936	1.906	1.91	1.931	1.72	1.685	1.752	1.754	1.719	1.727	1.716	1.69	1.716	1.707	1.712	1.687	1.789	1.833	1.864	1.666	1.662	1.632	1.664	1.638	1.675
67.5	1.882	1.843	1.851	1.896	1.901	1.901	1.896	1.907	1.924	1.71	1.7	1.756	1.723	1.753	1.763	1.673	1.677	1.71	1.679	1.716	1.681	1.839	1.839	1.847	1.661	1.661	1.641	1.677	1.641	1.671
67.7778	1.882	1.868	1.867	1.904	1.888	1.922	1.894	1.891	1.914	1.713	1.698	1.732	1.741	1.745	1.755	1.705	1.673	1.721	1.696	1.72	1.71	1.804	1.833	1.837	1.67	1.671	1.619	1.676	1.666	1.686
68.0556	1.877	1.856	1.858	1.899	1.901	1.916	1.896	1.916	1.95	1.731	1.693	1.744	1.751	1.745	1.742	1.689	1.681	1.73	1.689	1.712	1.703	1.83	1.841	1.845	1.675	1.668	1.643	1.685	1.647	1.685
68.3333	1.88	1.899	1.875	1.872	1.932	1.923	1.904	1.916	1.896	1.718	1.702	1.74	1.741	1.736	1.753	1.69	1.679	1.725	1.691	1.715	1.693	1.844	1.825	1.844	1.681	1.664	1.637	1.65	1.639	1.676
68.6111	1.897	1.888	1.903	1.906	1.945	1.94	1.902	1.9	1.94	1.705	1.681	1.751	1.758	1.726	1.757	1.696	1.679	1.713	1.662	1.728	1.692	1.84	1.832	1.842	1.67	1.665	1.628	1.672	1.658	1.683
68.8889	1.9	1.868	1.858	1.904	1.934	1.921	1.914	1.912	1.933	1.698	1.722	1.735	1.725	1.74	1.73	1.682	1.693	1.722	1.702	1.71	1.72	1.83	1.852	1.848	1.7	1.658	1.633	1.671	1.659	1.667
69.1667	1.897	1.866	1.863	1.888	1.938	1.908	1.903	1.91	1.927	1.696	1.69	1.735	1.749	1.738	1.727	1.692	1.698	1.714	1.674	1.709	1.694	1.827	1.832	1.828	1.679	1.683	1.645	1.681	1.648	1.665

## Sheet: SF4C Double SD M7 
Time (h)	ynk1_DEL/cho1_DEL	ynk1_DEL/cho1_DEL	ynk1_DEL/cho1_DEL	ynk1_DEL/cho1_DEL	ynk1_DEL/cho1_DEL	ynk1_DEL/cho1_DEL	ynk1_DEL/gpt2_DEL	ynk1_DEL/gpt2_DEL	ynk1_DEL/gpt2_DEL	ynk1_DEL/gpt2_DEL	ynk1_DEL/gpt2_DEL	ynk1_DEL/gpt2_DEL	gpt2_DEL/cho1_DEL	gpt2_DEL/cho1_DEL	gpt2_DEL/cho1_DEL	gpt2_DEL/cho1_DEL	gpt2_DEL/cho1_DEL	gpt2_DEL/cho1_DEL	gpt2_DEL/tps1_DEL	gpt2_DEL/tps1_DEL	gpt2_DEL/tps1_DEL	gpt2_DEL/tps1_DEL	gpt2_DEL/tps1_DEL	gpt2_DEL/tps1_DEL	BY4741 WT	BY4741 WT	BY4741 WT
0	0.019	0.016	0.019	0.027	0.022	0.027	0.03	0.03	0.026	0.033	0.031	0.03	0.031	0.035	0.037	0.034	0.039	0.041	0.018	0.023	0.021	0.024	0.019	0.014	0.036	0.037	0.039
0.277778	0.025	0.02	0.024	0.027	0.025	0.031	0.032	0.032	0.031	0.033	0.035	0.034	0.034	0.037	0.036	0.037	0.038	0.043	0.019	0.022	0.019	0.023	0.02	0.018	0.035	0.035	0.042
0.555556	0.03	0.025	0.026	0.03	0.03	0.031	0.029	0.032	0.031	0.032	0.034	0.028	0.035	0.039	0.04	0.042	0.041	0.042	0.017	0.023	0.019	0.024	0.021	0.02	0.033	0.036	0.038
0.833333	0.03	0.029	0.03	0.031	0.03	0.032	0.031	0.032	0.033	0.031	0.033	0.03	0.036	0.038	0.041	0.042	0.036	0.047	0.018	0.023	0.019	0.021	0.019	0.019	0.035	0.033	0.04
1.11111	0.032	0.028	0.03	0.034	0.031	0.034	0.032	0.033	0.035	0.034	0.032	0.033	0.038	0.036	0.043	0.045	0.041	0.045	0.018	0.022	0.02	0.022	0.019	0.021	0.036	0.033	0.039
1.38889	0.035	0.029	0.034	0.035	0.032	0.034	0.034	0.035	0.037	0.034	0.036	0.034	0.037	0.039	0.044	0.044	0.039	0.048	0.017	0.023	0.02	0.023	0.019	0.02	0.035	0.038	0.039
1.66667	0.035	0.031	0.035	0.038	0.033	0.035	0.036	0.037	0.039	0.034	0.038	0.037	0.037	0.037	0.048	0.045	0.041	0.049	0.018	0.025	0.021	0.023	0.021	0.02	0.039	0.037	0.043
1.94444	0.037	0.031	0.037	0.039	0.035	0.036	0.039	0.039	0.042	0.038	0.042	0.038	0.04	0.039	0.05	0.048	0.042	0.049	0.017	0.022	0.02	0.022	0.019	0.019	0.041	0.041	0.045
2.22222	0.039	0.032	0.039	0.039	0.037	0.038	0.043	0.043	0.045	0.042	0.044	0.041	0.041	0.039	0.052	0.048	0.045	0.05	0.017	0.024	0.019	0.021	0.019	0.02	0.047	0.047	0.05
2.5	0.038	0.032	0.04	0.039	0.037	0.038	0.047	0.048	0.05	0.044	0.047	0.045	0.042	0.04	0.052	0.048	0.045	0.052	0.02	0.022	0.017	0.02	0.019	0.02	0.05	0.048	0.055
2.77778	0.04	0.034	0.045	0.042	0.04	0.04	0.052	0.054	0.056	0.05	0.053	0.051	0.042	0.042	0.057	0.049	0.048	0.054	0.015	0.023	0.018	0.02	0.019	0.021	0.056	0.054	0.062
3.05556	0.043	0.034	0.046	0.044	0.042	0.042	0.058	0.06	0.064	0.056	0.059	0.057	0.044	0.044	0.058	0.052	0.05	0.056	0.014	0.023	0.019	0.019	0.019	0.022	0.063	0.057	0.068
3.33333	0.043	0.036	0.048	0.044	0.043	0.044	0.065	0.067	0.072	0.064	0.066	0.063	0.047	0.045	0.061	0.053	0.05	0.057	0.014	0.022	0.018	0.019	0.018	0.022	0.073	0.064	0.078
3.61111	0.045	0.037	0.048	0.045	0.045	0.044	0.074	0.075	0.081	0.074	0.075	0.072	0.049	0.046	0.063	0.054	0.052	0.058	0.014	0.023	0.019	0.019	0.019	0.022	0.083	0.073	0.087
3.88889	0.046	0.038	0.049	0.046	0.046	0.045	0.081	0.085	0.09	0.083	0.081	0.081	0.048	0.046	0.063	0.053	0.052	0.058	0.013	0.021	0.018	0.018	0.017	0.02	0.091	0.08	0.094
4.16667	0.047	0.039	0.051	0.047	0.047	0.047	0.091	0.096	0.103	0.093	0.092	0.092	0.051	0.047	0.065	0.056	0.054	0.059	0.013	0.023	0.019	0.019	0.018	0.02	0.102	0.09	0.108
4.44444	0.049	0.04	0.053	0.049	0.049	0.048	0.102	0.107	0.117	0.105	0.101	0.105	0.051	0.048	0.067	0.058	0.056	0.062	0.013	0.023	0.019	0.019	0.019	0.021	0.113	0.099	0.12
4.72222	0.05	0.041	0.055	0.049	0.05	0.049	0.112	0.118	0.128	0.115	0.113	0.117	0.053	0.049	0.069	0.058	0.056	0.061	0.013	0.023	0.02	0.019	0.019	0.02	0.124	0.111	0.132
5	0.051	0.041	0.056	0.05	0.051	0.049	0.123	0.13	0.143	0.129	0.124	0.13	0.054	0.05	0.07	0.06	0.057	0.062	0.014	0.023	0.019	0.02	0.019	0.02	0.136	0.123	0.146
5.27778	0.052	0.042	0.058	0.052	0.052	0.051	0.137	0.144	0.157	0.141	0.14	0.144	0.055	0.05	0.071	0.059	0.058	0.064	0.013	0.023	0.02	0.02	0.019	0.021	0.149	0.136	0.158
5.55556	0.052	0.042	0.058	0.051	0.052	0.051	0.15	0.159	0.172	0.156	0.153	0.158	0.056	0.051	0.071	0.061	0.058	0.063	0.013	0.022	0.017	0.019	0.019	0.019	0.164	0.15	0.172
5.83333	0.053	0.043	0.059	0.052	0.053	0.052	0.166	0.175	0.188	0.172	0.17	0.173	0.057	0.051	0.071	0.062	0.058	0.064	0.012	0.023	0.017	0.019	0.019	0.019	0.179	0.165	0.188
6.11111	0.054	0.045	0.061	0.054	0.055	0.053	0.185	0.193	0.207	0.189	0.187	0.191	0.058	0.051	0.072	0.062	0.06	0.065	0.013	0.024	0.016	0.021	0.019	0.02	0.198	0.18	0.207
6.38889	0.055	0.046	0.062	0.054	0.056	0.054	0.203	0.212	0.227	0.211	0.205	0.212	0.059	0.052	0.073	0.063	0.06	0.066	0.013	0.023	0.016	0.021	0.018	0.019	0.216	0.197	0.226
6.66667	0.055	0.045	0.061	0.054	0.054	0.053	0.221	0.232	0.246	0.229	0.223	0.23	0.058	0.052	0.072	0.062	0.06	0.065	0.011	0.023	0.014	0.02	0.016	0.017	0.234	0.216	0.244
6.94444	0.057	0.046	0.063	0.055	0.061	0.054	0.243	0.256	0.272	0.251	0.247	0.253	0.06	0.052	0.075	0.064	0.062	0.068	0.012	0.024	0.014	0.021	0.018	0.019	0.261	0.237	0.269
7.22222	0.058	0.047	0.064	0.056	0.061	0.054	0.266	0.28	0.297	0.275	0.273	0.279	0.059	0.052	0.075	0.065	0.062	0.068	0.013	0.023	0.015	0.021	0.017	0.018	0.286	0.26	0.297
7.5	0.058	0.048	0.066	0.056	0.061	0.055	0.294	0.306	0.329	0.305	0.3	0.305	0.061	0.052	0.076	0.065	0.062	0.068	0.013	0.024	0.015	0.02	0.017	0.018	0.316	0.286	0.328
7.77778	0.058	0.048	0.066	0.057	0.062	0.055	0.324	0.34	0.36	0.335	0.329	0.339	0.061	0.053	0.077	0.065	0.063	0.069	0.014	0.024	0.015	0.021	0.016	0.018	0.343	0.316	0.356
8.05556	0.059	0.049	0.067	0.057	0.064	0.056	0.353	0.374	0.391	0.368	0.36	0.369	0.061	0.053	0.077	0.066	0.064	0.069	0.014	0.024	0.015	0.02	0.017	0.019	0.379	0.349	0.388
8.33333	0.059	0.049	0.067	0.057	0.064	0.056	0.389	0.407	0.433	0.407	0.398	0.406	0.062	0.054	0.079	0.066	0.064	0.07	0.013	0.024	0.015	0.02	0.016	0.019	0.413	0.38	0.426
8.61111	0.059	0.049	0.067	0.057	0.064	0.056	0.425	0.449	0.472	0.443	0.435	0.447	0.062	0.052	0.078	0.065	0.064	0.07	0.012	0.023	0.014	0.02	0.015	0.019	0.45	0.42	0.467
8.88889	0.061	0.05	0.069	0.058	0.065	0.056	0.467	0.486	0.511	0.485	0.481	0.488	0.063	0.053	0.079	0.066	0.064	0.07	0.013	0.024	0.016	0.021	0.016	0.019	0.491	0.46	0.505
9.16667	0.061	0.051	0.069	0.058	0.065	0.056	0.505	0.535	0.554	0.527	0.522	0.527	0.063	0.053	0.08	0.067	0.065	0.07	0.012	0.023	0.015	0.021	0.016	0.019	0.535	0.504	0.546
9.44444	0.061	0.051	0.07	0.059	0.065	0.056	0.548	0.578	0.599	0.573	0.566	0.574	0.064	0.054	0.08	0.067	0.065	0.071	0.013	0.023	0.015	0.021	0.016	0.018	0.583	0.547	0.589
9.72222	0.062	0.051	0.07	0.059	0.065	0.056	0.591	0.619	0.644	0.61	0.608	0.616	0.064	0.055	0.08	0.069	0.066	0.071	0.013	0.022	0.014	0.02	0.016	0.019	0.629	0.586	0.637
10	0.063	0.052	0.07	0.06	0.065	0.057	0.636	0.667	0.691	0.651	0.656	0.662	0.064	0.055	0.081	0.069	0.066	0.071	0.013	0.024	0.015	0.02	0.017	0.018	0.671	0.631	0.68
10.2778	0.063	0.052	0.07	0.059	0.066	0.057	0.681	0.704	0.742	0.702	0.701	0.709	0.064	0.056	0.082	0.069	0.067	0.071	0.014	0.023	0.014	0.02	0.016	0.018	0.713	0.675	0.722
10.5556	0.063	0.053	0.071	0.06	0.066	0.057	0.726	0.753	0.787	0.743	0.743	0.756	0.065	0.056	0.082	0.069	0.067	0.072	0.014	0.023	0.014	0.02	0.017	0.018	0.757	0.721	0.766
10.8333	0.063	0.052	0.071	0.06	0.067	0.058	0.762	0.794	0.837	0.789	0.789	0.793	0.065	0.057	0.082	0.07	0.067	0.072	0.013	0.023	0.013	0.021	0.017	0.017	0.797	0.768	0.81
11.1111	0.064	0.053	0.072	0.061	0.067	0.058	0.801	0.83	0.878	0.833	0.828	0.846	0.065	0.056	0.083	0.07	0.067	0.073	0.014	0.023	0.014	0.021	0.017	0.018	0.836	0.808	0.847
11.3889	0.066	0.054	0.073	0.061	0.068	0.058	0.84	0.878	0.923	0.864	0.867	0.883	0.066	0.058	0.084	0.071	0.069	0.073	0.013	0.023	0.015	0.022	0.017	0.018	0.88	0.854	0.887
11.6667	0.066	0.054	0.074	0.062	0.068	0.059	0.891	0.913	0.958	0.9	0.903	0.924	0.066	0.058	0.085	0.071	0.068	0.074	0.014	0.023	0.014	0.023	0.017	0.018	0.917	0.891	0.93
11.9444	0.065	0.054	0.074	0.062	0.069	0.059	0.935	0.959	1.007	0.941	0.934	0.954	0.066	0.059	0.085	0.071	0.069	0.074	0.014	0.023	0.015	0.022	0.017	0.018	0.956	0.927	0.961
12.2222	0.066	0.055	0.075	0.062	0.07	0.06	0.963	0.988	1.032	0.981	0.986	0.994	0.067	0.059	0.086	0.072	0.069	0.075	0.013	0.023	0.015	0.023	0.017	0.018	0.987	0.966	0.999
12.5	0.067	0.055	0.075	0.062	0.07	0.06	1.003	1.024	1.07	1.021	1.014	1.039	0.068	0.06	0.086	0.072	0.07	0.075	0.013	0.023	0.014	0.023	0.017	0.018	1.015	1.001	1.035
12.7778	0.067	0.056	0.075	0.063	0.071	0.061	1.033	1.053	1.105	1.051	1.047	1.066	0.068	0.06	0.088	0.072	0.07	0.076	0.013	0.022	0.015	0.023	0.016	0.018	1.051	1.027	1.067
13.0556	0.067	0.056	0.075	0.063	0.071	0.061	1.064	1.09	1.134	1.082	1.07	1.103	0.069	0.06	0.087	0.074	0.071	0.076	0.013	0.023	0.014	0.023	0.016	0.017	1.089	1.065	1.093
13.3333	0.069	0.055	0.076	0.064	0.07	0.061	1.1	1.114	1.168	1.106	1.095	1.124	0.069	0.059	0.088	0.073	0.07	0.076	0.013	0.023	0.014	0.024	0.016	0.018	1.11	1.105	1.132
13.6111	0.067	0.056	0.076	0.063	0.07	0.061	1.125	1.139	1.193	1.128	1.117	1.146	0.069	0.06	0.088	0.073	0.071	0.076	0.012	0.023	0.014	0.024	0.016	0.018	1.141	1.13	1.152
13.8889	0.069	0.057	0.076	0.064	0.071	0.062	1.155	1.168	1.214	1.158	1.146	1.174	0.069	0.061	0.088	0.073	0.071	0.076	0.013	0.022	0.013	0.024	0.017	0.018	1.164	1.16	1.177
14.1667	0.069	0.057	0.077	0.065	0.072	0.062	1.175	1.194	1.239	1.186	1.157	1.19	0.07	0.061	0.089	0.074	0.072	0.077	0.014	0.022	0.014	0.024	0.017	0.019	1.19	1.19	1.192
14.4444	0.07	0.057	0.077	0.064	0.073	0.062	1.194	1.215	1.255	1.199	1.184	1.22	0.07	0.061	0.09	0.074	0.073	0.077	0.014	0.023	0.014	0.026	0.017	0.02	1.207	1.205	1.217
14.7222	0.07	0.057	0.078	0.064	0.072	0.062	1.22	1.228	1.279	1.218	1.211	1.229	0.07	0.061	0.09	0.074	0.073	0.078	0.014	0.022	0.014	0.026	0.017	0.019	1.224	1.24	1.227
15	0.07	0.058	0.078	0.065	0.073	0.063	1.237	1.242	1.291	1.231	1.227	1.24	0.071	0.061	0.09	0.075	0.073	0.078	0.014	0.023	0.015	0.026	0.017	0.02	1.243	1.255	1.249
15.2778	0.07	0.058	0.078	0.064	0.074	0.062	1.244	1.261	1.312	1.246	1.231	1.263	0.07	0.061	0.091	0.075	0.073	0.078	0.013	0.022	0.014	0.026	0.017	0.019	1.266	1.284	1.275
15.5556	0.071	0.058	0.079	0.066	0.075	0.063	1.265	1.271	1.318	1.261	1.247	1.273	0.072	0.062	0.091	0.075	0.072	0.078	0.013	0.022	0.014	0.027	0.017	0.02	1.276	1.293	1.289
15.8333	0.071	0.059	0.079	0.067	0.075	0.063	1.273	1.286	1.338	1.272	1.259	1.294	0.071	0.063	0.092	0.076	0.073	0.079	0.014	0.023	0.014	0.029	0.016	0.021	1.295	1.309	1.303
16.1111	0.071	0.058	0.079	0.066	0.074	0.063	1.279	1.298	1.341	1.284	1.265	1.301	0.072	0.063	0.092	0.076	0.074	0.079	0.015	0.022	0.014	0.031	0.016	0.021	1.309	1.32	1.312
16.3889	0.072	0.059	0.081	0.067	0.075	0.064	1.298	1.31	1.356	1.292	1.276	1.312	0.072	0.063	0.093	0.076	0.073	0.079	0.016	0.022	0.014	0.032	0.016	0.021	1.33	1.328	1.33
16.6667	0.072	0.059	0.081	0.068	0.075	0.064	1.313	1.321	1.367	1.304	1.288	1.321	0.072	0.063	0.093	0.078	0.075	0.08	0.017	0.023	0.014	0.034	0.016	0.021	1.324	1.34	1.341
16.9444	0.072	0.06	0.081	0.068	0.076	0.065	1.318	1.328	1.378	1.313	1.3	1.334	0.072	0.063	0.093	0.079	0.075	0.08	0.016	0.023	0.014	0.038	0.016	0.021	1.337	1.357	1.347
17.2222	0.073	0.059	0.081	0.068	0.076	0.064	1.32	1.339	1.381	1.318	1.303	1.343	0.072	0.064	0.094	0.078	0.075	0.08	0.016	0.024	0.015	0.041	0.017	0.022	1.356	1.366	1.362
17.5	0.073	0.059	0.081	0.068	0.076	0.064	1.329	1.345	1.387	1.325	1.308	1.344	0.072	0.064	0.094	0.078	0.075	0.081	0.016	0.024	0.014	0.044	0.017	0.022	1.363	1.377	1.363
17.7778	0.074	0.06	0.081	0.069	0.076	0.065	1.341	1.354	1.402	1.341	1.315	1.357	0.072	0.065	0.094	0.079	0.076	0.081	0.017	0.025	0.015	0.046	0.017	0.023	1.378	1.387	1.378
18.0556	0.073	0.06	0.082	0.069	0.076	0.064	1.342	1.365	1.407	1.34	1.321	1.357	0.073	0.065	0.094	0.079	0.075	0.081	0.017	0.026	0.014	0.048	0.017	0.023	1.377	1.4	1.379
18.3333	0.074	0.061	0.083	0.069	0.075	0.065	1.353	1.367	1.41	1.347	1.329	1.365	0.072	0.065	0.094	0.079	0.075	0.081	0.018	0.025	0.015	0.05	0.017	0.022	1.385	1.407	1.393
18.6111	0.075	0.06	0.083	0.069	0.076	0.065	1.352	1.369	1.41	1.353	1.338	1.367	0.072	0.065	0.095	0.079	0.076	0.081	0.02	0.026	0.015	0.053	0.017	0.023	1.394	1.408	1.401
18.8889	0.074	0.061	0.083	0.069	0.076	0.065	1.359	1.364	1.421	1.353	1.341	1.371	0.074	0.065	0.095	0.079	0.076	0.081	0.02	0.027	0.015	0.056	0.018	0.023	1.389	1.406	1.4
19.1667	0.075	0.061	0.083	0.069	0.076	0.066	1.367	1.375	1.418	1.353	1.34	1.371	0.073	0.065	0.096	0.08	0.076	0.082	0.021	0.027	0.015	0.06	0.018	0.023	1.393	1.41	1.397
19.4444	0.075	0.061	0.083	0.07	0.076	0.065	1.367	1.376	1.428	1.357	1.341	1.375	0.073	0.065	0.096	0.08	0.076	0.082	0.021	0.027	0.015	0.065	0.018	0.024	1.401	1.424	1.403
19.7222	0.075	0.062	0.083	0.07	0.077	0.065	1.373	1.382	1.435	1.359	1.341	1.379	0.073	0.066	0.096	0.08	0.076	0.082	0.023	0.028	0.015	0.073	0.018	0.024	1.4	1.424	1.417
20	0.075	0.062	0.084	0.07	0.076	0.066	1.372	1.384	1.432	1.362	1.344	1.372	0.073	0.065	0.096	0.08	0.077	0.082	0.024	0.029	0.015	0.077	0.018	0.024	1.41	1.425	1.418
20.2778	0.075	0.062	0.084	0.07	0.076	0.066	1.372	1.382	1.436	1.362	1.342	1.375	0.074	0.065	0.096	0.081	0.078	0.082	0.026	0.029	0.015	0.08	0.018	0.024	1.406	1.435	1.416
20.5556	0.076	0.061	0.084	0.07	0.077	0.065	1.366	1.382	1.433	1.36	1.336	1.379	0.074	0.066	0.096	0.081	0.078	0.082	0.029	0.03	0.016	0.085	0.019	0.026	1.405	1.427	1.424
20.8333	0.075	0.061	0.084	0.07	0.078	0.066	1.367	1.382	1.425	1.356	1.332	1.37	0.074	0.065	0.097	0.081	0.078	0.083	0.03	0.031	0.015	0.093	0.019	0.027	1.404	1.42	1.42
21.1111	0.075	0.062	0.085	0.07	0.077	0.067	1.367	1.384	1.428	1.357	1.335	1.378	0.075	0.066	0.097	0.08	0.077	0.083	0.032	0.032	0.016	0.101	0.019	0.027	1.408	1.427	1.412
21.3889	0.075	0.062	0.085	0.07	0.077	0.067	1.365	1.379	1.424	1.357	1.335	1.371	0.074	0.066	0.098	0.081	0.079	0.083	0.032	0.033	0.016	0.108	0.02	0.029	1.409	1.424	1.417
21.6667	0.076	0.062	0.086	0.071	0.077	0.067	1.365	1.38	1.421	1.35	1.331	1.367	0.075	0.066	0.097	0.081	0.078	0.083	0.035	0.034	0.016	0.118	0.02	0.03	1.403	1.423	1.413
21.9444	0.076	0.061	0.085	0.073	0.077	0.067	1.36	1.375	1.423	1.352	1.327	1.362	0.075	0.066	0.097	0.082	0.078	0.083	0.038	0.034	0.016	0.126	0.021	0.03	1.401	1.424	1.411
22.2222	0.076	0.062	0.086	0.071	0.076	0.067	1.363	1.378	1.421	1.349	1.329	1.364	0.075	0.066	0.098	0.081	0.078	0.083	0.042	0.037	0.015	0.14	0.021	0.031	1.405	1.422	1.416
22.5	0.076	0.062	0.086	0.071	0.076	0.068	1.36	1.376	1.415	1.349	1.329	1.361	0.076	0.066	0.098	0.081	0.078	0.083	0.045	0.038	0.015	0.149	0.023	0.032	1.404	1.42	1.41
22.7778	0.076	0.062	0.086	0.071	0.075	0.067	1.356	1.373	1.414	1.345	1.327	1.36	0.075	0.066	0.098	0.081	0.078	0.084	0.048	0.038	0.015	0.16	0.022	0.032	1.395	1.419	1.409
23.0556	0.074	0.063	0.086	0.071	0.076	0.068	1.356	1.372	1.411	1.345	1.323	1.36	0.075	0.065	0.098	0.08	0.079	0.084	0.053	0.04	0.015	0.174	0.022	0.032	1.39	1.418	1.406
23.3333	0.075	0.063	0.086	0.071	0.076	0.067	1.358	1.37	1.412	1.346	1.326	1.362	0.076	0.066	0.098	0.081	0.078	0.084	0.058	0.042	0.016	0.186	0.023	0.033	1.389	1.417	1.402
23.6111	0.075	0.062	0.086	0.071	0.076	0.068	1.358	1.369	1.413	1.349	1.327	1.363	0.075	0.067	0.097	0.081	0.078	0.084	0.063	0.043	0.016	0.2	0.024	0.034	1.395	1.417	1.396
23.8889	0.075	0.064	0.086	0.072	0.077	0.068	1.356	1.368	1.412	1.347	1.323	1.362	0.076	0.067	0.098	0.082	0.079	0.083	0.07	0.045	0.016	0.214	0.026	0.035	1.388	1.414	1.399
24.1667	0.075	0.063	0.085	0.071	0.076	0.068	1.354	1.368	1.414	1.348	1.324	1.36	0.075	0.067	0.097	0.081	0.079	0.084	0.078	0.047	0.016	0.228	0.027	0.035	1.389	1.407	1.397
24.4444	0.075	0.063	0.086	0.071	0.077	0.068	1.356	1.375	1.419	1.354	1.327	1.365	0.076	0.067	0.099	0.081	0.079	0.085	0.085	0.05	0.017	0.246	0.03	0.036	1.391	1.412	1.403
24.7222	0.075	0.063	0.086	0.071	0.077	0.068	1.357	1.373	1.422	1.354	1.326	1.368	0.077	0.068	0.099	0.082	0.079	0.084	0.093	0.051	0.017	0.262	0.032	0.037	1.393	1.41	1.404
25	0.075	0.063	0.086	0.071	0.077	0.068	1.361	1.376	1.426	1.355	1.328	1.369	0.077	0.068	0.098	0.081	0.08	0.085	0.101	0.055	0.016	0.285	0.034	0.038	1.395	1.418	1.404
25.2778	0.075	0.063	0.087	0.072	0.077	0.068	1.364	1.373	1.425	1.357	1.332	1.368	0.077	0.069	0.098	0.081	0.079	0.085	0.11	0.057	0.016	0.307	0.036	0.038	1.393	1.415	1.405
25.5556	0.076	0.063	0.086	0.072	0.077	0.068	1.358	1.372	1.422	1.349	1.327	1.366	0.076	0.069	0.098	0.082	0.08	0.085	0.121	0.059	0.017	0.329	0.04	0.039	1.392	1.414	1.4
25.8333	0.075	0.063	0.086	0.072	0.077	0.068	1.363	1.376	1.43	1.353	1.335	1.372	0.077	0.068	0.099	0.081	0.08	0.084	0.131	0.062	0.017	0.359	0.046	0.041	1.395	1.415	1.405
26.1111	0.075	0.063	0.087	0.072	0.076	0.069	1.364	1.379	1.427	1.355	1.335	1.374	0.076	0.069	0.099	0.081	0.079	0.085	0.143	0.066	0.018	0.391	0.05	0.043	1.395	1.413	1.409
26.3889	0.075	0.063	0.087	0.072	0.077	0.068	1.367	1.379	1.431	1.355	1.335	1.373	0.077	0.069	0.098	0.082	0.08	0.085	0.155	0.069	0.019	0.421	0.059	0.045	1.4	1.413	1.405
26.6667	0.076	0.063	0.087	0.072	0.077	0.068	1.366	1.378	1.428	1.355	1.331	1.375	0.077	0.069	0.098	0.081	0.08	0.085	0.166	0.073	0.019	0.458	0.07	0.046	1.399	1.416	1.405
26.9444	0.075	0.063	0.086	0.072	0.078	0.071	1.369	1.38	1.428	1.361	1.341	1.376	0.076	0.07	0.099	0.083	0.081	0.085	0.181	0.076	0.019	0.499	0.084	0.048	1.404	1.415	1.41
27.2222	0.076	0.064	0.087	0.073	0.077	0.069	1.367	1.382	1.431	1.361	1.336	1.38	0.076	0.07	0.099	0.083	0.081	0.085	0.195	0.08	0.019	0.548	0.101	0.051	1.398	1.416	1.412
27.5	0.075	0.063	0.087	0.073	0.088	0.068	1.367	1.384	1.432	1.363	1.338	1.377	0.076	0.069	0.1	0.083	0.08	0.086	0.212	0.086	0.019	0.601	0.121	0.055	1.4	1.416	1.409
27.7778	0.076	0.063	0.086	0.073	0.076	0.068	1.373	1.383	1.429	1.361	1.339	1.377	0.075	0.07	0.099	0.083	0.082	0.086	0.232	0.089	0.019	0.643	0.147	0.059	1.401	1.42	1.403
28.0556	0.076	0.063	0.087	0.073	0.076	0.069	1.376	1.385	1.435	1.36	1.335	1.379	0.076	0.07	0.099	0.082	0.08	0.086	0.252	0.093	0.021	0.692	0.172	0.066	1.402	1.418	1.402
28.3333	0.075	0.068	0.087	0.073	0.077	0.069	1.372	1.389	1.432	1.362	1.338	1.378	0.076	0.069	0.098	0.082	0.081	0.086	0.275	0.1	0.021	0.736	0.205	0.075	1.401	1.417	1.404
28.6111	0.075	0.062	0.087	0.072	0.076	0.07	1.373	1.389	1.436	1.361	1.346	1.384	0.076	0.07	0.098	0.082	0.082	0.085	0.299	0.106	0.025	0.794	0.239	0.084	1.404	1.425	1.406
28.8889	0.075	0.063	0.086	0.072	0.077	0.07	1.375	1.393	1.436	1.361	1.348	1.386	0.076	0.07	0.098	0.082	0.081	0.086	0.323	0.113	0.029	0.851	0.284	0.097	1.405	1.423	1.41
29.1667	0.076	0.063	0.086	0.073	0.077	0.07	1.373	1.39	1.438	1.359	1.347	1.384	0.077	0.07	0.098	0.082	0.082	0.086	0.352	0.118	0.027	0.918	0.342	0.114	1.406	1.422	1.407
29.4444	0.075	0.063	0.087	0.073	0.076	0.069	1.376	1.395	1.437	1.367	1.351	1.384	0.076	0.071	0.099	0.082	0.081	0.086	0.381	0.126	0.026	0.986	0.407	0.133	1.406	1.425	1.412
29.7222	0.075	0.062	0.086	0.072	0.076	0.07	1.376	1.392	1.444	1.365	1.35	1.39	0.077	0.07	0.098	0.082	0.082	0.086	0.412	0.133	0.029	1.066	0.492	0.16	1.406	1.428	1.414
30	0.075	0.063	0.087	0.072	0.076	0.07	1.381	1.394	1.445	1.365	1.359	1.392	0.076	0.07	0.099	0.082	0.081	0.086	0.446	0.139	0.035	1.157	0.585	0.19	1.406	1.431	1.414
30.2778	0.075	0.063	0.087	0.072	0.076	0.07	1.377	1.392	1.441	1.365	1.352	1.386	0.076	0.071	0.099	0.082	0.082	0.086	0.48	0.147	0.036	1.251	0.692	0.227	1.406	1.424	1.413
30.5556	0.075	0.063	0.087	0.072	0.075	0.071	1.38	1.392	1.442	1.369	1.358	1.39	0.076	0.07	0.099	0.082	0.082	0.086	0.516	0.156	0.033	1.36	0.786	0.284	1.414	1.434	1.413
30.8333	0.075	0.063	0.086	0.073	0.076	0.07	1.38	1.399	1.44	1.369	1.36	1.392	0.076	0.07	0.1	0.082	0.082	0.086	0.546	0.167	0.033	1.474	0.887	0.347	1.411	1.433	1.413
31.1111	0.074	0.063	0.086	0.072	0.076	0.071	1.38	1.398	1.444	1.372	1.356	1.389	0.076	0.07	0.099	0.082	0.082	0.086	0.577	0.181	0.03	1.559	0.993	0.412	1.414	1.434	1.411
31.3889	0.074	0.063	0.086	0.073	0.076	0.07	1.386	1.395	1.444	1.371	1.359	1.396	0.076	0.069	0.099	0.081	0.082	0.086	0.605	0.19	0.03	1.608	1.081	0.49	1.415	1.435	1.415
31.6667	0.075	0.063	0.087	0.072	0.076	0.07	1.383	1.399	1.443	1.372	1.36	1.395	0.076	0.069	0.099	0.082	0.082	0.087	0.646	0.202	0.031	1.646	1.161	0.552	1.416	1.436	1.418
31.9444	0.074	0.063	0.086	0.073	0.076	0.071	1.383	1.398	1.441	1.367	1.361	1.393	0.076	0.069	0.1	0.082	0.082	0.085	0.685	0.22	0.027	1.67	1.232	0.626	1.412	1.434	1.415
32.2222	0.074	0.063	0.086	0.072	0.076	0.07	1.383	1.4	1.443	1.37	1.36	1.396	0.076	0.069	0.099	0.082	0.082	0.085	0.717	0.232	0.027	1.695	1.294	0.7	1.412	1.436	1.417
32.5	0.074	0.062	0.085	0.072	0.075	0.07	1.386	1.405	1.447	1.372	1.364	1.401	0.075	0.069	0.099	0.081	0.081	0.085	0.757	0.248	0.028	1.719	1.331	0.792	1.417	1.437	1.421
32.7778	0.074	0.062	0.085	0.071	0.075	0.071	1.386	1.401	1.445	1.374	1.364	1.397	0.075	0.069	0.099	0.082	0.081	0.085	0.784	0.272	0.028	1.728	1.37	0.867	1.417	1.436	1.418
33.0556	0.073	0.062	0.085	0.071	0.075	0.07	1.386	1.405	1.443	1.374	1.362	1.396	0.075	0.069	0.098	0.082	0.082	0.084	0.821	0.295	0.028	1.746	1.401	0.954	1.416	1.435	1.418
33.3333	0.074	0.062	0.084	0.072	0.076	0.07	1.39	1.408	1.452	1.377	1.363	1.398	0.075	0.069	0.099	0.082	0.081	0.085	0.865	0.326	0.028	1.766	1.432	1.026	1.421	1.438	1.423
33.6111	0.073	0.062	0.085	0.072	0.074	0.07	1.388	1.403	1.448	1.373	1.362	1.4	0.074	0.069	0.098	0.081	0.08	0.085	0.899	0.365	0.031	1.767	1.455	1.087	1.417	1.435	1.419
33.8889	0.074	0.062	0.085	0.071	0.075	0.07	1.388	1.403	1.447	1.378	1.362	1.402	0.074	0.069	0.097	0.081	0.081	0.084	0.943	0.405	0.029	1.778	1.474	1.15	1.422	1.437	1.418
34.1667	0.073	0.062	0.084	0.072	0.074	0.07	1.391	1.407	1.451	1.379	1.37	1.398	0.074	0.068	0.098	0.082	0.081	0.084	0.984	0.454	0.028	1.781	1.49	1.186	1.419	1.441	1.427
34.4444	0.073	0.062	0.083	0.07	0.074	0.07	1.388	1.404	1.452	1.376	1.367	1.402	0.073	0.068	0.098	0.081	0.08	0.084	1.007	0.516	0.027	1.784	1.496	1.212	1.417	1.437	1.424
34.7222	0.072	0.061	0.084	0.071	0.074	0.069	1.39	1.406	1.45	1.378	1.371	1.402	0.073	0.068	0.096	0.08	0.08	0.083	1.041	0.572	0.028	1.782	1.509	1.227	1.421	1.438	1.422
35	0.073	0.062	0.084	0.071	0.075	0.069	1.39	1.407	1.452	1.379	1.369	1.401	0.074	0.068	0.098	0.081	0.08	0.084	1.07	0.628	0.031	1.78	1.511	1.255	1.42	1.439	1.425
35.2778	0.073	0.062	0.084	0.071	0.075	0.069	1.392	1.407	1.457	1.382	1.375	1.403	0.074	0.069	0.098	0.081	0.08	0.083	1.1	0.68	0.031	1.781	1.521	1.267	1.425	1.442	1.427
35.5556	0.074	0.062	0.084	0.071	0.075	0.07	1.393	1.407	1.457	1.382	1.371	1.406	0.074	0.068	0.098	0.081	0.08	0.084	1.133	0.742	0.032	1.771	1.519	1.269	1.423	1.442	1.426
35.8333	0.073	0.061	0.084	0.071	0.074	0.07	1.395	1.409	1.458	1.385	1.373	1.405	0.072	0.068	0.098	0.08	0.08	0.083	1.16	0.799	0.033	1.768	1.508	1.279	1.422	1.442	1.427
36.1111	0.073	0.061	0.084	0.071	0.074	0.07	1.394	1.412	1.456	1.383	1.375	1.407	0.073	0.068	0.098	0.081	0.08	0.084	1.184	0.849	0.037	1.763	1.51	1.28	1.426	1.445	1.429
36.3889	0.072	0.061	0.084	0.07	0.074	0.07	1.392	1.414	1.457	1.382	1.373	1.405	0.072	0.069	0.098	0.08	0.08	0.083	1.215	0.889	0.039	1.758	1.499	1.273	1.422	1.442	1.423
36.6667	0.073	0.06	0.083	0.072	0.074	0.069	1.398	1.418	1.462	1.385	1.374	1.408	0.072	0.068	0.097	0.079	0.079	0.083	1.23	0.933	0.043	1.76	1.495	1.275	1.427	1.45	1.432
36.9444	0.072	0.06	0.083	0.071	0.073	0.069	1.396	1.413	1.459	1.385	1.373	1.407	0.072	0.067	0.096	0.079	0.08	0.083	1.247	0.951	0.046	1.745	1.483	1.256	1.426	1.444	1.43
37.2222	0.072	0.06	0.082	0.071	0.074	0.069	1.396	1.419	1.46	1.387	1.375	1.414	0.072	0.068	0.097	0.079	0.08	0.083	1.26	0.978	0.05	1.747	1.479	1.255	1.427	1.447	1.429
37.5	0.072	0.059	0.082	0.07	0.074	0.069	1.395	1.415	1.46	1.388	1.374	1.413	0.071	0.067	0.096	0.078	0.079	0.082	1.27	1.001	0.053	1.735	1.48	1.25	1.424	1.444	1.434
37.7778	0.071	0.06	0.082	0.071	0.074	0.069	1.399	1.418	1.464	1.388	1.377	1.417	0.071	0.067	0.096	0.078	0.079	0.082	1.281	1.01	0.058	1.74	1.472	1.248	1.425	1.448	1.432
38.0556	0.072	0.06	0.082	0.07	0.074	0.07	1.401	1.421	1.463	1.391	1.377	1.415	0.071	0.068	0.096	0.08	0.078	0.082	1.275	1.019	0.063	1.74	1.468	1.244	1.431	1.45	1.437
38.3333	0.071	0.06	0.081	0.07	0.073	0.069	1.402	1.424	1.465	1.394	1.382	1.418	0.071	0.068	0.096	0.078	0.078	0.082	1.276	1.024	0.066	1.738	1.466	1.237	1.425	1.452	1.433
38.6111	0.072	0.06	0.081	0.07	0.073	0.069	1.402	1.419	1.466	1.391	1.381	1.42	0.071	0.067	0.095	0.079	0.077	0.082	1.277	1.029	0.068	1.737	1.463	1.234	1.429	1.453	1.434
38.8889	0.071	0.06	0.081	0.069	0.073	0.069	1.403	1.423	1.472	1.394	1.383	1.422	0.071	0.067	0.095	0.078	0.077	0.082	1.27	1.017	0.073	1.737	1.458	1.235	1.43	1.455	1.44
39.1667	0.071	0.06	0.081	0.069	0.072	0.068	1.403	1.419	1.465	1.391	1.382	1.421	0.07	0.067	0.095	0.078	0.077	0.081	1.264	1.01	0.077	1.73	1.455	1.223	1.43	1.457	1.437
39.4444	0.071	0.059	0.081	0.07	0.072	0.068	1.406	1.423	1.472	1.395	1.386	1.419	0.071	0.067	0.095	0.078	0.077	0.081	1.253	1.014	0.08	1.735	1.453	1.222	1.43	1.452	1.436
39.7222	0.072	0.06	0.081	0.069	0.072	0.067	1.407	1.422	1.469	1.392	1.382	1.418	0.069	0.067	0.095	0.078	0.077	0.081	1.247	1.007	0.083	1.735	1.449	1.219	1.433	1.455	1.438
40	0.071	0.06	0.081	0.069	0.072	0.068	1.409	1.425	1.475	1.392	1.38	1.421	0.07	0.067	0.095	0.078	0.077	0.08	1.237	1	0.084	1.736	1.449	1.224	1.433	1.453	1.438
40.2778	0.07	0.059	0.08	0.068	0.072	0.068	1.41	1.425	1.474	1.395	1.385	1.419	0.069	0.067	0.094	0.077	0.076	0.08	1.231	0.995	0.087	1.737	1.449	1.221	1.436	1.459	1.436
40.5556	0.071	0.059	0.08	0.068	0.072	0.068	1.406	1.427	1.476	1.396	1.386	1.421	0.069	0.067	0.095	0.078	0.076	0.08	1.226	0.991	0.086	1.736	1.45	1.218	1.434	1.458	1.436
40.8333	0.07	0.059	0.079	0.069	0.071	0.067	1.41	1.427	1.477	1.396	1.391	1.423	0.069	0.067	0.094	0.077	0.076	0.08	1.218	0.985	0.087	1.735	1.449	1.219	1.439	1.458	1.442
41.1111	0.07	0.059	0.079	0.069	0.071	0.068	1.411	1.432	1.48	1.398	1.39	1.426	0.069	0.066	0.094	0.077	0.076	0.08	1.213	0.981	0.089	1.738	1.453	1.219	1.439	1.46	1.441
41.3889	0.07	0.059	0.08	0.069	0.07	0.068	1.411	1.432	1.481	1.399	1.388	1.423	0.069	0.067	0.093	0.077	0.076	0.079	1.206	0.979	0.09	1.735	1.449	1.214	1.438	1.461	1.446
41.6667	0.07	0.059	0.079	0.067	0.071	0.067	1.41	1.431	1.48	1.4	1.389	1.426	0.067	0.066	0.093	0.076	0.076	0.079	1.203	0.974	0.09	1.733	1.447	1.217	1.44	1.463	1.444
41.9444	0.07	0.058	0.079	0.067	0.071	0.067	1.414	1.432	1.482	1.403	1.392	1.43	0.068	0.065	0.093	0.076	0.076	0.079	1.202	0.97	0.092	1.737	1.454	1.214	1.441	1.464	1.447
42.2222	0.069	0.058	0.079	0.067	0.07	0.067	1.415	1.432	1.482	1.402	1.395	1.429	0.068	0.065	0.093	0.076	0.075	0.079	1.198	0.969	0.092	1.739	1.452	1.216	1.442	1.463	1.447
42.5	0.069	0.058	0.078	0.067	0.071	0.067	1.415	1.434	1.48	1.402	1.396	1.433	0.067	0.066	0.093	0.076	0.074	0.079	1.196	0.967	0.092	1.739	1.456	1.213	1.444	1.466	1.45
42.7778	0.069	0.058	0.078	0.067	0.071	0.066	1.422	1.436	1.484	1.406	1.393	1.433	0.067	0.065	0.093	0.075	0.074	0.079	1.193	0.965	0.093	1.74	1.454	1.213	1.444	1.467	1.451
43.0556	0.069	0.058	0.078	0.067	0.069	0.067	1.422	1.439	1.486	1.408	1.397	1.436	0.067	0.065	0.092	0.076	0.075	0.079	1.195	0.965	0.093	1.744	1.457	1.213	1.444	1.469	1.453
43.3333	0.069	0.058	0.077	0.066	0.069	0.072	1.419	1.431	1.484	1.403	1.394	1.435	0.067	0.065	0.092	0.074	0.074	0.079	1.188	0.963	0.091	1.736	1.454	1.212	1.442	1.463	1.451
43.6111	0.069	0.057	0.077	0.066	0.069	0.067	1.422	1.436	1.484	1.405	1.397	1.436	0.067	0.064	0.092	0.075	0.074	0.08	1.186	0.964	0.092	1.732	1.456	1.21	1.444	1.464	1.453
43.8889	0.069	0.058	0.076	0.066	0.068	0.066	1.42	1.434	1.483	1.407	1.396	1.434	0.067	0.064	0.091	0.074	0.074	0.079	1.182	0.964	0.092	1.732	1.456	1.213	1.444	1.464	1.451
44.1667	0.069	0.057	0.076	0.066	0.069	0.066	1.425	1.442	1.49	1.409	1.396	1.436	0.067	0.064	0.092	0.075	0.075	0.08	1.185	0.962	0.092	1.738	1.457	1.212	1.448	1.466	1.451
44.4444	0.068	0.057	0.076	0.066	0.069	0.065	1.425	1.444	1.491	1.414	1.394	1.439	0.066	0.065	0.09	0.074	0.074	0.079	1.186	0.963	0.092	1.736	1.457	1.21	1.452	1.464	1.455
44.7222	0.068	0.057	0.077	0.066	0.069	0.066	1.426	1.441	1.489	1.408	1.398	1.439	0.066	0.064	0.091	0.074	0.073	0.079	1.183	0.958	0.093	1.734	1.458	1.212	1.445	1.468	1.453
45	0.067	0.057	0.076	0.066	0.068	0.065	1.424	1.44	1.489	1.414	1.397	1.436	0.066	0.064	0.09	0.073	0.074	0.078	1.183	0.959	0.093	1.736	1.46	1.207	1.45	1.465	1.452
45.2778	0.068	0.057	0.077	0.066	0.068	0.066	1.431	1.442	1.495	1.417	1.398	1.44	0.066	0.065	0.091	0.074	0.074	0.078	1.183	0.963	0.094	1.737	1.462	1.208	1.45	1.472	1.451
45.5556	0.067	0.057	0.076	0.066	0.069	0.066	1.433	1.442	1.494	1.418	1.406	1.444	0.066	0.065	0.091	0.074	0.074	0.079	1.188	0.96	0.096	1.743	1.461	1.213	1.454	1.472	1.457
45.8333	0.067	0.057	0.076	0.065	0.069	0.065	1.435	1.442	1.494	1.417	1.403	1.442	0.065	0.065	0.091	0.074	0.074	0.078	1.183	0.96	0.096	1.739	1.461	1.211	1.457	1.474	1.453
46.1111	0.067	0.057	0.075	0.066	0.068	0.065	1.434	1.441	1.499	1.418	1.403	1.441	0.065	0.064	0.09	0.073	0.074	0.078	1.184	0.961	0.097	1.738	1.464	1.219	1.457	1.474	1.453
46.3889	0.067	0.056	0.076	0.065	0.068	0.065	1.433	1.443	1.497	1.419	1.405	1.444	0.065	0.065	0.09	0.073	0.073	0.078	1.184	0.962	0.098	1.732	1.461	1.214	1.455	1.472	1.454
46.6667	0.067	0.056	0.075	0.066	0.068	0.065	1.435	1.447	1.498	1.422	1.405	1.448	0.065	0.063	0.09	0.073	0.073	0.078	1.185	0.962	0.098	1.738	1.46	1.217	1.461	1.477	1.455
46.9444	0.067	0.056	0.075	0.067	0.068	0.065	1.433	1.448	1.497	1.421	1.407	1.442	0.065	0.064	0.09	0.073	0.073	0.078	1.183	0.963	0.098	1.739	1.46	1.218	1.46	1.472	1.459
47.2222	0.066	0.056	0.074	0.068	0.067	0.065	1.436	1.449	1.503	1.424	1.409	1.448	0.064	0.064	0.09	0.073	0.073	0.077	1.186	0.964	0.098	1.742	1.461	1.223	1.459	1.476	1.463
47.5	0.066	0.055	0.074	0.069	0.069	0.064	1.438	1.452	1.502	1.426	1.413	1.45	0.064	0.064	0.089	0.072	0.073	0.077	1.186	0.964	0.099	1.742	1.462	1.218	1.46	1.479	1.463
47.7778	0.066	0.055	0.074	0.069	0.068	0.064	1.436	1.449	1.507	1.426	1.409	1.453	0.064	0.064	0.089	0.073	0.073	0.077	1.186	0.964	0.098	1.741	1.461	1.221	1.459	1.479	1.464
48.0556	0.066	0.055	0.073	0.069	0.069	0.064	1.44	1.45	1.5	1.426	1.413	1.448	0.064	0.063	0.088	0.072	0.072	0.077	1.185	0.962	0.099	1.737	1.459	1.219	1.457	1.477	1.462
48.3333	0.066	0.056	0.073	0.069	0.068	0.064	1.446	1.455	1.507	1.43	1.414	1.454	0.064	0.064	0.088	0.073	0.072	0.076	1.183	0.966	0.101	1.749	1.464	1.218	1.465	1.484	1.466
48.6111	0.064	0.054	0.073	0.068	0.067	0.064	1.442	1.459	1.504	1.428	1.416	1.454	0.062	0.063	0.087	0.071	0.071	0.076	1.184	0.966	0.1	1.743	1.463	1.219	1.461	1.486	1.467
48.8889	0.065	0.055	0.073	0.068	0.068	0.064	1.447	1.457	1.505	1.431	1.416	1.453	0.063	0.063	0.087	0.071	0.072	0.076	1.182	0.965	0.102	1.74	1.464	1.22	1.466	1.486	1.466
49.1667	0.065	0.056	0.073	0.07	0.068	0.064	1.448	1.462	1.511	1.432	1.418	1.461	0.063	0.063	0.088	0.071	0.072	0.076	1.184	0.972	0.103	1.746	1.47	1.222	1.467	1.49	1.468
49.4444	0.064	0.055	0.073	0.07	0.067	0.063	1.448	1.459	1.507	1.434	1.417	1.455	0.063	0.063	0.088	0.071	0.072	0.076	1.182	0.968	0.103	1.74	1.465	1.221	1.464	1.485	1.468
49.7222	0.065	0.054	0.072	0.07	0.067	0.063	1.449	1.463	1.509	1.434	1.415	1.455	0.062	0.063	0.087	0.07	0.072	0.076	1.181	0.97	0.102	1.736	1.466	1.219	1.464	1.489	1.466
50	0.065	0.054	0.072	0.072	0.067	0.064	1.452	1.459	1.513	1.435	1.42	1.456	0.062	0.063	0.087	0.07	0.072	0.075	1.18	0.972	0.105	1.74	1.466	1.221	1.468	1.489	1.468
50.2778	0.064	0.055	0.072	0.07	0.067	0.063	1.451	1.463	1.512	1.438	1.422	1.458	0.062	0.063	0.086	0.07	0.071	0.075	1.182	0.971	0.106	1.748	1.466	1.219	1.469	1.493	1.471
50.5556	0.064	0.054	0.072	0.071	0.067	0.063	1.453	1.461	1.515	1.438	1.42	1.461	0.062	0.062	0.087	0.07	0.071	0.076	1.181	0.969	0.106	1.741	1.466	1.223	1.467	1.495	1.469
50.8333	0.064	0.054	0.072	0.072	0.067	0.063	1.457	1.469	1.514	1.435	1.421	1.462	0.062	0.061	0.086	0.07	0.072	0.075	1.181	0.97	0.106	1.743	1.468	1.219	1.472	1.493	1.473
51.1111	0.063	0.053	0.071	0.076	0.067	0.062	1.454	1.461	1.511	1.435	1.42	1.458	0.061	0.059	0.086	0.069	0.071	0.075	1.182	0.966	0.107	1.745	1.467	1.22	1.472	1.495	1.472
51.3889	0.063	0.054	0.07	0.075	0.066	0.062	1.455	1.464	1.513	1.439	1.42	1.462	0.061	0.059	0.085	0.069	0.071	0.074	1.183	0.968	0.104	1.742	1.47	1.219	1.469	1.496	1.476
51.6667	0.063	0.054	0.071	0.075	0.066	0.062	1.46	1.466	1.515	1.443	1.427	1.463	0.061	0.06	0.085	0.069	0.07	0.075	1.181	0.97	0.106	1.747	1.467	1.223	1.475	1.499	1.476
51.9444	0.063	0.053	0.07	0.075	0.067	0.062	1.457	1.47	1.517	1.447	1.426	1.466	0.061	0.059	0.086	0.069	0.071	0.074	1.183	0.976	0.105	1.746	1.469	1.22	1.476	1.5	1.475
52.2222	0.062	0.054	0.071	0.074	0.066	0.062	1.461	1.465	1.517	1.444	1.425	1.465	0.061	0.06	0.086	0.069	0.071	0.074	1.184	0.977	0.105	1.741	1.469	1.219	1.473	1.498	1.474
52.5	0.062	0.054	0.07	0.075	0.067	0.061	1.459	1.468	1.52	1.447	1.423	1.47	0.061	0.06	0.085	0.069	0.071	0.075	1.181	0.974	0.107	1.745	1.469	1.217	1.478	1.498	1.477
52.7778	0.063	0.054	0.07	0.076	0.065	0.062	1.463	1.467	1.517	1.442	1.425	1.468	0.061	0.059	0.086	0.069	0.07	0.074	1.184	0.974	0.108	1.745	1.47	1.218	1.476	1.498	1.477
53.0556	0.062	0.053	0.07	0.077	0.066	0.062	1.461	1.47	1.521	1.445	1.426	1.471	0.061	0.058	0.085	0.068	0.069	0.074	1.185	0.975	0.108	1.745	1.471	1.221	1.476	1.498	1.478
53.3333	0.062	0.052	0.069	0.076	0.065	0.061	1.465	1.469	1.523	1.449	1.421	1.474	0.06	0.058	0.084	0.067	0.07	0.074	1.182	0.973	0.106	1.748	1.472	1.218	1.481	1.499	1.48
53.6111	0.062	0.053	0.07	0.076	0.065	0.062	1.465	1.474	1.526	1.45	1.429	1.476	0.061	0.06	0.085	0.068	0.07	0.074	1.184	0.978	0.108	1.748	1.473	1.223	1.483	1.502	1.483
53.8889	0.061	0.053	0.07	0.076	0.066	0.062	1.467	1.474	1.522	1.45	1.428	1.476	0.06	0.059	0.085	0.068	0.07	0.074	1.186	0.972	0.112	1.746	1.473	1.229	1.483	1.503	1.487
54.1667	0.062	0.053	0.069	0.079	0.065	0.061	1.464	1.477	1.524	1.455	1.431	1.477	0.06	0.059	0.084	0.067	0.069	0.073	1.186	0.979	0.108	1.753	1.475	1.22	1.486	1.505	1.487
54.4444	0.061	0.053	0.069	0.079	0.065	0.061	1.462	1.475	1.52	1.452	1.431	1.469	0.06	0.059	0.084	0.068	0.07	0.074	1.184	0.977	0.107	1.745	1.475	1.219	1.483	1.509	1.487
54.7222	0.061	0.052	0.069	0.078	0.065	0.061	1.466	1.476	1.526	1.451	1.434	1.475	0.06	0.059	0.085	0.067	0.07	0.074	1.183	0.979	0.11	1.751	1.474	1.225	1.484	1.506	1.488
55	0.061	0.052	0.069	0.079	0.065	0.061	1.465	1.47	1.526	1.451	1.431	1.473	0.059	0.058	0.083	0.067	0.07	0.073	1.181	0.977	0.109	1.745	1.473	1.228	1.484	1.507	1.486
55.2778	0.061	0.052	0.068	0.079	0.065	0.061	1.468	1.477	1.528	1.452	1.433	1.474	0.06	0.059	0.084	0.067	0.069	0.074	1.186	0.979	0.109	1.754	1.479	1.228	1.489	1.507	1.488
55.5556	0.06	0.052	0.068	0.08	0.065	0.06	1.466	1.479	1.529	1.453	1.436	1.475	0.06	0.058	0.083	0.067	0.069	0.074	1.184	0.978	0.11	1.753	1.478	1.228	1.485	1.513	1.488
55.8333	0.06	0.052	0.068	0.084	0.064	0.06	1.472	1.477	1.529	1.456	1.435	1.473	0.059	0.059	0.083	0.067	0.069	0.074	1.183	0.978	0.111	1.755	1.478	1.225	1.486	1.51	1.49
56.1111	0.059	0.052	0.068	0.088	0.064	0.06	1.467	1.479	1.527	1.454	1.433	1.475	0.059	0.058	0.084	0.066	0.07	0.073	1.181	0.979	0.11	1.756	1.477	1.226	1.484	1.509	1.488
56.3889	0.06	0.052	0.068	0.087	0.064	0.06	1.47	1.477	1.529	1.458	1.435	1.476	0.059	0.058	0.082	0.066	0.068	0.072	1.182	0.979	0.112	1.752	1.477	1.228	1.486	1.506	1.49
56.6667	0.06	0.051	0.067	0.088	0.064	0.06	1.471	1.478	1.533	1.452	1.439	1.476	0.059	0.058	0.083	0.066	0.068	0.073	1.187	0.98	0.113	1.751	1.48	1.226	1.487	1.513	1.488
56.9444	0.06	0.051	0.067	0.088	0.063	0.061	1.474	1.48	1.533	1.459	1.438	1.477	0.059	0.058	0.082	0.066	0.069	0.072	1.183	0.98	0.112	1.753	1.477	1.229	1.485	1.514	1.489
57.2222	0.059	0.051	0.067	0.088	0.064	0.06	1.475	1.481	1.533	1.458	1.438	1.478	0.06	0.057	0.083	0.066	0.069	0.073	1.184	0.981	0.113	1.752	1.479	1.229	1.485	1.516	1.495
57.5	0.06	0.051	0.067	0.089	0.063	0.06	1.474	1.481	1.535	1.456	1.433	1.478	0.058	0.058	0.082	0.066	0.069	0.072	1.188	0.98	0.114	1.754	1.479	1.235	1.492	1.514	1.499
57.7778	0.059	0.05	0.066	0.091	0.064	0.06	1.473	1.482	1.536	1.461	1.438	1.481	0.058	0.058	0.082	0.066	0.069	0.072	1.19	0.98	0.113	1.754	1.478	1.232	1.489	1.515	1.499
58.0556	0.059	0.05	0.066	0.094	0.063	0.059	1.472	1.482	1.533	1.461	1.444	1.479	0.059	0.058	0.082	0.065	0.069	0.072	1.186	0.978	0.113	1.757	1.482	1.232	1.49	1.517	1.492
58.3333	0.059	0.05	0.067	0.097	0.063	0.059	1.471	1.481	1.535	1.459	1.442	1.481	0.058	0.059	0.081	0.065	0.069	0.072	1.189	0.981	0.115	1.754	1.483	1.234	1.487	1.516	1.498
58.6111	0.059	0.05	0.066	0.104	0.063	0.06	1.473	1.479	1.536	1.462	1.439	1.48	0.059	0.058	0.081	0.065	0.07	0.071	1.187	0.981	0.115	1.755	1.478	1.232	1.487	1.514	1.495
58.8889	0.058	0.05	0.066	0.102	0.062	0.059	1.474	1.486	1.536	1.461	1.444	1.48	0.058	0.059	0.081	0.065	0.071	0.071	1.188	0.983	0.115	1.757	1.48	1.233	1.493	1.514	1.497
59.1667	0.058	0.05	0.066	0.106	0.062	0.059	1.473	1.484	1.536	1.461	1.443	1.483	0.058	0.058	0.08	0.065	0.07	0.072	1.185	0.982	0.115	1.762	1.482	1.23	1.492	1.519	1.496
59.4444	0.057	0.05	0.067	0.107	0.062	0.06	1.473	1.486	1.533	1.464	1.446	1.485	0.057	0.058	0.081	0.065	0.07	0.071	1.19	0.985	0.115	1.756	1.481	1.237	1.489	1.518	1.499
59.7222	0.058	0.05	0.066	0.109	0.062	0.059	1.478	1.486	1.537	1.457	1.449	1.486	0.057	0.057	0.081	0.064	0.07	0.071	1.19	0.983	0.115	1.756	1.482	1.238	1.491	1.516	1.501
60	0.057	0.05	0.066	0.114	0.062	0.059	1.478	1.491	1.537	1.465	1.449	1.485	0.058	0.057	0.08	0.064	0.071	0.07	1.19	0.984	0.115	1.763	1.484	1.233	1.493	1.52	1.501
60.2778	0.057	0.049	0.066	0.12	0.062	0.059	1.476	1.487	1.542	1.466	1.448	1.485	0.057	0.058	0.08	0.065	0.071	0.07	1.19	0.985	0.117	1.76	1.481	1.237	1.493	1.523	1.505
60.5556	0.057	0.049	0.065	0.125	0.062	0.058	1.478	1.488	1.535	1.464	1.449	1.483	0.058	0.057	0.079	0.064	0.071	0.07	1.189	0.983	0.116	1.763	1.484	1.239	1.493	1.521	1.499
60.8333	0.057	0.049	0.065	0.13	0.062	0.059	1.474	1.486	1.534	1.463	1.448	1.482	0.058	0.057	0.079	0.064	0.071	0.07	1.19	0.984	0.115	1.758	1.484	1.24	1.493	1.521	1.501
61.1111	0.059	0.049	0.065	0.142	0.061	0.059	1.485	1.492	1.546	1.466	1.45	1.492	0.057	0.057	0.079	0.064	0.072	0.069	1.192	0.987	0.116	1.768	1.492	1.241	1.497	1.524	1.509
61.3889	0.058	0.049	0.065	0.15	0.061	0.059	1.479	1.49	1.541	1.467	1.448	1.491	0.057	0.056	0.078	0.064	0.071	0.069	1.192	0.987	0.117	1.764	1.489	1.243	1.5	1.522	1.507
61.6667	0.058	0.049	0.065	0.157	0.062	0.058	1.477	1.489	1.536	1.463	1.446	1.484	0.057	0.057	0.079	0.064	0.072	0.069	1.191	0.986	0.118	1.757	1.479	1.243	1.494	1.52	1.501
61.9444	0.057	0.049	0.065	0.166	0.062	0.058	1.481	1.487	1.542	1.469	1.453	1.485	0.057	0.056	0.079	0.064	0.072	0.069	1.19	0.989	0.117	1.761	1.482	1.243	1.497	1.523	1.507
62.2222	0.058	0.048	0.064	0.176	0.061	0.058	1.479	1.489	1.538	1.467	1.452	1.482	0.057	0.056	0.078	0.064	0.072	0.069	1.192	0.988	0.117	1.758	1.482	1.246	1.497	1.518	1.502
62.5	0.058	0.049	0.064	0.201	0.062	0.058	1.482	1.493	1.538	1.468	1.452	1.488	0.057	0.057	0.078	0.063	0.072	0.069	1.192	0.99	0.118	1.757	1.488	1.253	1.496	1.522	1.507
62.7778	0.058	0.048	0.064	0.211	0.062	0.058	1.483	1.494	1.542	1.475	1.456	1.487	0.056	0.056	0.078	0.063	0.073	0.069	1.193	0.987	0.117	1.761	1.489	1.248	1.498	1.524	1.508
63.0556	0.057	0.048	0.064	0.226	0.061	0.058	1.483	1.497	1.548	1.471	1.456	1.493	0.057	0.056	0.078	0.063	0.073	0.068	1.194	0.989	0.119	1.763	1.492	1.251	1.499	1.528	1.507
63.3333	0.056	0.048	0.063	0.239	0.061	0.057	1.481	1.498	1.539	1.467	1.453	1.486	0.056	0.056	0.077	0.063	0.073	0.069	1.192	0.987	0.12	1.767	1.49	1.247	1.496	1.524	1.508
63.6111	0.056	0.048	0.063	0.256	0.061	0.058	1.478	1.497	1.544	1.466	1.454	1.489	0.056	0.056	0.078	0.063	0.074	0.069	1.193	0.989	0.12	1.763	1.489	1.25	1.497	1.524	1.506
63.8889	0.056	0.048	0.063	0.276	0.061	0.058	1.479	1.497	1.545	1.473	1.45	1.488	0.056	0.055	0.078	0.062	0.075	0.068	1.195	0.989	0.121	1.763	1.49	1.249	1.496	1.525	1.506
64.1667	0.056	0.048	0.063	0.303	0.06	0.057	1.482	1.493	1.546	1.472	1.456	1.491	0.056	0.056	0.078	0.062	0.075	0.069	1.193	0.991	0.121	1.766	1.493	1.251	1.499	1.527	1.508
64.4444	0.056	0.048	0.063	0.333	0.06	0.057	1.48	1.495	1.544	1.472	1.454	1.489	0.055	0.056	0.078	0.062	0.077	0.068	1.194	0.99	0.123	1.764	1.489	1.251	1.497	1.522	1.507
64.7222	0.056	0.048	0.063	0.358	0.061	0.058	1.485	1.497	1.545	1.474	1.453	1.494	0.056	0.056	0.078	0.062	0.078	0.068	1.195	0.992	0.123	1.767	1.494	1.251	1.498	1.521	1.504
65	0.056	0.048	0.063	0.38	0.061	0.057	1.486	1.496	1.548	1.475	1.458	1.496	0.056	0.056	0.077	0.062	0.079	0.068	1.198	0.99	0.123	1.767	1.493	1.254	1.501	1.527	1.51
65.2778	0.056	0.047	0.063	0.41	0.06	0.057	1.481	1.495	1.547	1.473	1.454	1.492	0.055	0.055	0.077	0.062	0.081	0.068	1.196	0.994	0.123	1.768	1.492	1.255	1.5	1.521	1.507
65.5556	0.056	0.048	0.063	0.434	0.061	0.057	1.483	1.502	1.552	1.473	1.455	1.496	0.055	0.056	0.077	0.062	0.081	0.068	1.2	1	0.125	1.765	1.496	1.257	1.503	1.525	1.512
65.8333	0.055	0.047	0.062	0.462	0.06	0.057	1.484	1.498	1.544	1.47	1.456	1.495	0.055	0.055	0.077	0.061	0.084	0.068	1.196	0.995	0.124	1.765	1.489	1.255	1.497	1.522	1.506
66.1111	0.056	0.047	0.062	0.481	0.06	0.057	1.482	1.496	1.543	1.477	1.455	1.494	0.056	0.057	0.077	0.061	0.088	0.068	1.198	0.998	0.123	1.768	1.493	1.255	1.501	1.525	1.511
66.3889	0.056	0.048	0.062	0.51	0.06	0.057	1.481	1.501	1.545	1.476	1.46	1.498	0.055	0.055	0.077	0.062	0.091	0.068	1.201	0.996	0.123	1.765	1.495	1.254	1.504	1.523	1.508
66.6667	0.056	0.047	0.062	0.523	0.06	0.057	1.486	1.506	1.552	1.478	1.463	1.495	0.055	0.055	0.077	0.061	0.093	0.068	1.2	0.999	0.124	1.771	1.495	1.254	1.506	1.529	1.511
66.9444	0.056	0.047	0.062	0.546	0.06	0.057	1.488	1.503	1.548	1.476	1.46	1.497	0.055	0.055	0.077	0.061	0.101	0.067	1.2	0.997	0.124	1.765	1.498	1.258	1.506	1.528	1.51
67.2222	0.056	0.047	0.062	0.571	0.06	0.057	1.489	1.505	1.546	1.475	1.464	1.494	0.055	0.056	0.077	0.061	0.107	0.068	1.2	0.999	0.125	1.767	1.498	1.26	1.507	1.529	1.513
67.5	0.056	0.046	0.062	0.594	0.06	0.057	1.487	1.501	1.547	1.469	1.461	1.498	0.055	0.055	0.077	0.06	0.108	0.067	1.2	0.998	0.125	1.767	1.494	1.254	1.503	1.526	1.507
67.7778	0.057	0.047	0.061	0.614	0.06	0.057	1.484	1.504	1.547	1.475	1.462	1.493	0.055	0.056	0.076	0.061	0.114	0.067	1.204	0.996	0.126	1.771	1.497	1.254	1.508	1.528	1.509
68.0556	0.057	0.047	0.061	0.637	0.06	0.057	1.49	1.502	1.548	1.474	1.459	1.495	0.055	0.056	0.077	0.061	0.12	0.068	1.2	0.998	0.126	1.768	1.494	1.256	1.509	1.53	1.51
68.3333	0.056	0.047	0.061	0.66	0.06	0.056	1.487	1.506	1.552	1.473	1.461	1.498	0.054	0.055	0.078	0.061	0.125	0.068	1.199	1	0.126	1.769	1.498	1.258	1.507	1.531	1.513
68.6111	0.057	0.047	0.061	0.679	0.06	0.057	1.484	1.503	1.55	1.475	1.457	1.495	0.054	0.055	0.087	0.06	0.13	0.067	1.2	1	0.126	1.767	1.499	1.258	1.509	1.529	1.511
68.8889	0.057	0.046	0.061	0.694	0.06	0.056	1.486	1.502	1.547	1.476	1.459	1.495	0.054	0.055	0.107	0.06	0.136	0.067	1.201	0.999	0.126	1.768	1.496	1.261	1.507	1.531	1.514
69.1667	0.057	0.047	0.062	0.716	0.06	0.056	1.49	1.504	1.548	1.472	1.461	1.496	0.054	0.057	0.108	0.06	0.144	0.068	1.201	1.002	0.128	1.766	1.498	1.255	1.504	1.531	1.51

## Sheet: SF4D Double SD non-NED
Time (h)	BY4741 WT	BY4741 WT	BY4741 WT	chs1_DEL/dnf3_DEL	chs1_DEL/dnf3_DEL	chs1_DEL/dnf3_DEL	chs1_DEL/dnf3_DEL	chs1_DEL/dnf3_DEL	chs1_DEL/dnf3_DEL	chs1_DEL/htd2_DEL	chs1_DEL/htd2_DEL	chs1_DEL/htd2_DEL	chs1_DEL/htd2_DEL	chs1_DEL/htd2_DEL	chs1_DEL/htd2_DEL	dnf3_DEL/htd2_DEL	dnf3_DEL/htd2_DEL	dnf3_DEL/htd2_DEL	dnf3_DEL/htd2_DEL	dnf3_DEL/htd2_DEL	dnf3_DEL/htd2_DEL	suc2_DEL/chs1_DEL	suc2_DEL/chs1_DEL	suc2_DEL/chs1_DEL	suc2_DEL/htd2_DEL	suc2_DEL/htd2_DEL	suc2_DEL/htd2_DEL	suc2_DEL/htd2_DEL	suc2_DEL/htd2_DEL	suc2_DEL/htd2_DEL
0	0.036	0.037	0.039	0.017	0.027	0.018	0.026	0.027	0.019	0.019	0.029	0.02	0.036	0.029	0.023	0.02	0.027	0.024	0.025	0.023	0.024	0.026	0.033	0.03	0.026	0.032	0.024	0.028	0.031	0.026
0.277778	0.035	0.035	0.042	0.022	0.029	0.021	0.029	0.029	0.022	0.022	0.031	0.022	0.028	0.03	0.029	0.022	0.026	0.025	0.025	0.027	0.029	0.029	0.033	0.032	0.027	0.032	0.029	0.032	0.032	0.029
0.555556	0.033	0.036	0.038	0.022	0.03	0.025	0.029	0.028	0.028	0.022	0.031	0.025	0.026	0.036	0.031	0.025	0.027	0.023	0.027	0.027	0.031	0.028	0.033	0.033	0.026	0.034	0.028	0.031	0.032	0.026
0.833333	0.035	0.033	0.04	0.024	0.032	0.025	0.031	0.03	0.031	0.024	0.032	0.026	0.035	0.031	0.031	0.023	0.029	0.023	0.028	0.03	0.029	0.029	0.033	0.032	0.025	0.032	0.03	0.033	0.033	0.028
1.11111	0.036	0.033	0.039	0.025	0.034	0.027	0.031	0.033	0.035	0.026	0.033	0.025	0.032	0.032	0.031	0.027	0.028	0.024	0.027	0.027	0.033	0.028	0.033	0.033	0.024	0.032	0.029	0.044	0.032	0.028
1.38889	0.035	0.038	0.039	0.027	0.036	0.029	0.033	0.035	0.041	0.024	0.032	0.025	0.059	0.032	0.032	0.025	0.029	0.025	0.028	0.029	0.031	0.03	0.036	0.035	0.024	0.033	0.031	0.08	0.034	0.029
1.66667	0.039	0.037	0.043	0.03	0.04	0.03	0.035	0.036	0.05	0.026	0.033	0.025	0.032	0.034	0.031	0.025	0.029	0.024	0.029	0.03	0.033	0.031	0.036	0.034	0.025	0.035	0.033	0.114	0.034	0.032
1.94444	0.041	0.041	0.045	0.034	0.042	0.036	0.038	0.039	0.063	0.026	0.036	0.026	0.032	0.036	0.032	0.026	0.031	0.026	0.03	0.031	0.033	0.034	0.04	0.039	0.039	0.034	0.033	0.144	0.036	0.031
2.22222	0.047	0.047	0.05	0.036	0.046	0.039	0.042	0.044	0.073	0.028	0.036	0.026	0.031	0.036	0.032	0.027	0.03	0.024	0.032	0.031	0.034	0.038	0.045	0.043	0.025	0.035	0.034	0.164	0.037	0.03
2.5	0.05	0.048	0.055	0.039	0.049	0.043	0.046	0.046	0.086	0.028	0.036	0.026	0.032	0.035	0.034	0.026	0.03	0.024	0.032	0.031	0.034	0.042	0.048	0.046	0.026	0.035	0.035	0.181	0.036	0.032
2.77778	0.056	0.054	0.062	0.046	0.055	0.05	0.052	0.054	0.101	0.031	0.038	0.028	0.041	0.038	0.037	0.028	0.032	0.027	0.034	0.034	0.036	0.047	0.052	0.051	0.029	0.035	0.039	0.198	0.04	0.034
3.05556	0.063	0.057	0.068	0.051	0.061	0.059	0.064	0.059	0.115	0.033	0.039	0.03	0.034	0.04	0.038	0.029	0.034	0.027	0.035	0.035	0.038	0.053	0.058	0.057	0.029	0.037	0.039	0.217	0.042	0.035
3.33333	0.073	0.064	0.078	0.06	0.069	0.067	0.066	0.067	0.132	0.034	0.042	0.031	0.037	0.043	0.04	0.033	0.037	0.029	0.038	0.037	0.039	0.059	0.063	0.063	0.03	0.04	0.04	0.236	0.045	0.037
3.61111	0.083	0.073	0.087	0.066	0.077	0.076	0.073	0.073	0.147	0.037	0.044	0.034	0.039	0.044	0.042	0.034	0.038	0.031	0.039	0.04	0.042	0.065	0.069	0.07	0.063	0.044	0.044	0.245	0.049	0.041
3.88889	0.091	0.08	0.094	0.074	0.087	0.087	0.082	0.082	0.16	0.04	0.047	0.036	0.041	0.048	0.046	0.037	0.041	0.034	0.043	0.043	0.044	0.072	0.077	0.077	0.036	0.046	0.047	0.262	0.05	0.044
4.16667	0.102	0.09	0.108	0.081	0.096	0.1	0.091	0.088	0.168	0.044	0.049	0.038	0.045	0.05	0.047	0.039	0.043	0.034	0.045	0.045	0.045	0.078	0.084	0.083	0.038	0.048	0.048	0.276	0.055	0.045
4.44444	0.113	0.099	0.12	0.089	0.106	0.112	0.101	0.098	0.178	0.048	0.053	0.042	0.048	0.053	0.052	0.043	0.046	0.038	0.049	0.049	0.051	0.086	0.093	0.092	0.04	0.051	0.052	0.288	0.058	0.05
4.72222	0.124	0.111	0.132	0.099	0.115	0.123	0.11	0.107	0.181	0.051	0.057	0.045	0.053	0.057	0.055	0.045	0.049	0.041	0.053	0.053	0.055	0.094	0.099	0.101	0.043	0.054	0.055	0.298	0.063	0.053
5	0.136	0.123	0.146	0.108	0.125	0.135	0.12	0.116	0.186	0.057	0.06	0.048	0.057	0.062	0.059	0.049	0.053	0.043	0.056	0.057	0.059	0.101	0.106	0.109	0.048	0.058	0.06	0.308	0.068	0.059
5.27778	0.149	0.136	0.158	0.116	0.136	0.149	0.131	0.125	0.19	0.061	0.065	0.051	0.06	0.066	0.065	0.052	0.057	0.046	0.061	0.062	0.062	0.108	0.113	0.12	0.052	0.062	0.064	0.315	0.074	0.064
5.55556	0.164	0.15	0.172	0.125	0.145	0.159	0.142	0.137	0.193	0.065	0.069	0.054	0.065	0.071	0.071	0.056	0.061	0.048	0.066	0.066	0.066	0.115	0.123	0.127	0.056	0.066	0.068	0.325	0.078	0.068
5.83333	0.179	0.165	0.188	0.138	0.158	0.174	0.154	0.148	0.199	0.071	0.074	0.059	0.07	0.077	0.077	0.059	0.064	0.052	0.071	0.07	0.072	0.124	0.131	0.138	0.06	0.071	0.074	0.331	0.084	0.073
6.11111	0.198	0.18	0.207	0.151	0.17	0.189	0.167	0.162	0.208	0.078	0.08	0.064	0.076	0.082	0.084	0.064	0.07	0.056	0.077	0.077	0.077	0.133	0.139	0.146	0.066	0.076	0.079	0.343	0.094	0.082
6.38889	0.216	0.197	0.226	0.164	0.185	0.206	0.181	0.176	0.221	0.086	0.087	0.07	0.082	0.09	0.091	0.07	0.076	0.061	0.084	0.084	0.081	0.144	0.147	0.155	0.071	0.082	0.086	0.353	0.1	0.089
6.66667	0.234	0.216	0.244	0.178	0.199	0.222	0.194	0.188	0.23	0.092	0.091	0.075	0.085	0.094	0.097	0.075	0.08	0.065	0.087	0.089	0.087	0.153	0.157	0.165	0.077	0.087	0.091	0.363	0.108	0.095
6.94444	0.261	0.237	0.269	0.192	0.214	0.244	0.211	0.205	0.236	0.101	0.099	0.082	0.093	0.101	0.107	0.082	0.087	0.071	0.097	0.097	0.095	0.163	0.167	0.177	0.084	0.094	0.1	0.375	0.117	0.104
7.22222	0.286	0.26	0.297	0.207	0.232	0.263	0.227	0.221	0.246	0.109	0.106	0.089	0.099	0.11	0.114	0.088	0.094	0.078	0.104	0.104	0.104	0.174	0.177	0.189	0.09	0.1	0.109	0.409	0.126	0.115
7.5	0.316	0.286	0.328	0.224	0.249	0.285	0.242	0.24	0.258	0.118	0.114	0.096	0.108	0.118	0.122	0.095	0.101	0.084	0.112	0.112	0.112	0.187	0.188	0.201	0.098	0.108	0.117	0.418	0.137	0.125
7.77778	0.343	0.316	0.356	0.242	0.269	0.31	0.258	0.257	0.271	0.128	0.121	0.104	0.116	0.128	0.133	0.103	0.107	0.09	0.12	0.119	0.12	0.198	0.201	0.216	0.106	0.114	0.126	0.433	0.148	0.14
8.05556	0.379	0.349	0.388	0.262	0.288	0.333	0.283	0.276	0.278	0.14	0.131	0.112	0.123	0.139	0.143	0.11	0.116	0.096	0.131	0.128	0.128	0.212	0.213	0.227	0.114	0.122	0.134	0.443	0.159	0.154
8.33333	0.413	0.38	0.426	0.283	0.312	0.36	0.303	0.298	0.284	0.151	0.14	0.122	0.132	0.147	0.154	0.118	0.124	0.104	0.141	0.136	0.137	0.224	0.226	0.241	0.125	0.13	0.145	0.455	0.171	0.166
8.61111	0.45	0.42	0.467	0.304	0.338	0.395	0.324	0.319	0.289	0.161	0.149	0.131	0.139	0.157	0.165	0.127	0.13	0.113	0.149	0.144	0.145	0.237	0.239	0.255	0.132	0.137	0.154	0.465	0.182	0.178
8.88889	0.491	0.46	0.505	0.333	0.364	0.427	0.358	0.345	0.294	0.175	0.163	0.142	0.15	0.168	0.178	0.137	0.141	0.123	0.16	0.156	0.158	0.251	0.256	0.271	0.142	0.148	0.165	0.479	0.195	0.192
9.16667	0.535	0.504	0.546	0.356	0.395	0.462	0.383	0.375	0.295	0.189	0.171	0.151	0.16	0.182	0.19	0.147	0.15	0.131	0.172	0.167	0.17	0.265	0.271	0.288	0.151	0.156	0.175	0.476	0.208	0.207
9.44444	0.583	0.547	0.589	0.385	0.429	0.501	0.416	0.404	0.3	0.201	0.184	0.165	0.168	0.194	0.203	0.156	0.162	0.142	0.187	0.178	0.183	0.279	0.285	0.305	0.162	0.166	0.187	0.491	0.225	0.221
9.72222	0.629	0.586	0.637	0.416	0.463	0.54	0.449	0.443	0.308	0.215	0.196	0.176	0.181	0.207	0.217	0.169	0.171	0.151	0.2	0.19	0.196	0.294	0.301	0.322	0.173	0.177	0.201	0.503	0.24	0.238
10	0.671	0.631	0.68	0.447	0.503	0.579	0.483	0.471	0.32	0.235	0.21	0.192	0.193	0.22	0.234	0.178	0.183	0.162	0.215	0.203	0.208	0.312	0.32	0.341	0.185	0.189	0.213	0.515	0.257	0.258
10.2778	0.713	0.675	0.722	0.488	0.536	0.626	0.516	0.509	0.341	0.249	0.222	0.206	0.206	0.236	0.253	0.193	0.195	0.172	0.231	0.215	0.226	0.329	0.341	0.357	0.196	0.2	0.229	0.52	0.277	0.279
10.5556	0.757	0.721	0.766	0.526	0.572	0.663	0.558	0.549	0.383	0.268	0.237	0.223	0.22	0.251	0.27	0.207	0.206	0.186	0.249	0.229	0.241	0.347	0.354	0.379	0.212	0.214	0.245	0.54	0.296	0.301
10.8333	0.797	0.768	0.81	0.563	0.611	0.706	0.594	0.585	0.414	0.293	0.254	0.24	0.235	0.27	0.29	0.221	0.22	0.198	0.266	0.247	0.26	0.375	0.375	0.403	0.229	0.228	0.26	0.551	0.314	0.324
11.1111	0.836	0.808	0.847	0.605	0.654	0.74	0.633	0.626	0.425	0.315	0.272	0.26	0.25	0.289	0.311	0.239	0.238	0.214	0.29	0.263	0.276	0.392	0.393	0.428	0.244	0.245	0.28	0.576	0.337	0.347
11.3889	0.88	0.854	0.887	0.643	0.692	0.783	0.667	0.666	0.436	0.342	0.292	0.277	0.265	0.31	0.333	0.257	0.255	0.231	0.311	0.283	0.296	0.413	0.417	0.451	0.262	0.26	0.299	0.603	0.362	0.378
11.6667	0.917	0.891	0.93	0.678	0.73	0.829	0.712	0.699	0.424	0.365	0.317	0.299	0.284	0.329	0.357	0.275	0.275	0.248	0.338	0.303	0.314	0.438	0.441	0.479	0.28	0.276	0.319	0.629	0.387	0.407
11.9444	0.956	0.927	0.961	0.72	0.773	0.865	0.746	0.735	0.417	0.395	0.342	0.324	0.304	0.351	0.383	0.298	0.295	0.27	0.363	0.326	0.339	0.466	0.461	0.508	0.308	0.295	0.342	0.66	0.417	0.435
12.2222	0.987	0.966	0.999	0.762	0.806	0.91	0.786	0.777	0.411	0.422	0.365	0.348	0.325	0.375	0.411	0.321	0.316	0.29	0.389	0.352	0.366	0.489	0.486	0.528	0.322	0.313	0.362	0.686	0.448	0.467
12.5	1.015	1.001	1.035	0.802	0.849	0.946	0.82	0.823	0.412	0.454	0.389	0.376	0.346	0.402	0.439	0.344	0.341	0.314	0.417	0.375	0.391	0.52	0.517	0.557	0.352	0.337	0.39	0.717	0.475	0.502
12.7778	1.051	1.027	1.067	0.835	0.874	0.979	0.862	0.857	0.391	0.488	0.415	0.406	0.372	0.433	0.466	0.367	0.365	0.339	0.453	0.401	0.422	0.547	0.544	0.585	0.377	0.362	0.419	0.743	0.506	0.534
13.0556	1.089	1.065	1.093	0.87	0.917	1.02	0.887	0.887	0.374	0.521	0.446	0.436	0.39	0.46	0.496	0.396	0.389	0.367	0.48	0.425	0.458	0.575	0.575	0.611	0.404	0.393	0.456	0.775	0.546	0.566
13.3333	1.11	1.105	1.132	0.91	0.957	1.056	0.924	0.934	0.358	0.56	0.472	0.472	0.42	0.489	0.533	0.425	0.418	0.391	0.517	0.455	0.487	0.598	0.601	0.627	0.435	0.419	0.492	0.802	0.574	0.605
13.6111	1.141	1.13	1.152	0.943	0.987	1.087	0.958	0.965	0.342	0.593	0.505	0.507	0.443	0.521	0.574	0.457	0.444	0.421	0.549	0.491	0.521	0.63	0.627	0.651	0.461	0.445	0.527	0.834	0.613	0.642
13.8889	1.164	1.16	1.177	0.978	1.019	1.12	0.995	0.999	0.335	0.626	0.536	0.543	0.472	0.553	0.606	0.486	0.476	0.454	0.581	0.525	0.551	0.655	0.66	0.674	0.489	0.477	0.558	0.867	0.645	0.675
14.1667	1.19	1.19	1.192	1.007	1.054	1.156	1.03	1.033	0.328	0.665	0.567	0.574	0.511	0.585	0.644	0.524	0.505	0.485	0.622	0.556	0.583	0.685	0.695	0.7	0.523	0.506	0.593	0.905	0.679	0.718
14.4444	1.207	1.205	1.217	1.043	1.086	1.181	1.063	1.062	0.324	0.694	0.597	0.607	0.53	0.622	0.679	0.558	0.537	0.519	0.658	0.587	0.618	0.71	0.723	0.731	0.55	0.53	0.623	0.934	0.718	0.749
14.7222	1.224	1.24	1.227	1.075	1.119	1.218	1.093	1.088	0.324	0.729	0.625	0.64	0.567	0.657	0.716	0.588	0.578	0.547	0.691	0.622	0.65	0.737	0.753	0.756	0.58	0.557	0.657	0.961	0.747	0.776
15	1.243	1.255	1.249	1.108	1.148	1.25	1.121	1.133	0.321	0.765	0.655	0.67	0.592	0.687	0.758	0.622	0.61	0.587	0.728	0.655	0.68	0.763	0.777	0.782	0.615	0.585	0.688	0.993	0.785	0.808
15.2778	1.266	1.284	1.275	1.138	1.172	1.279	1.154	1.158	0.317	0.797	0.686	0.704	0.615	0.721	0.79	0.654	0.642	0.62	0.755	0.681	0.705	0.791	0.796	0.805	0.647	0.62	0.721	1.015	0.817	0.84
15.5556	1.276	1.293	1.289	1.166	1.207	1.308	1.188	1.187	0.32	0.822	0.712	0.736	0.646	0.755	0.817	0.679	0.665	0.647	0.785	0.707	0.738	0.823	0.824	0.826	0.677	0.643	0.756	1.038	0.848	0.872
15.8333	1.295	1.309	1.303	1.196	1.239	1.335	1.211	1.227	0.321	0.844	0.747	0.77	0.676	0.788	0.848	0.715	0.696	0.678	0.815	0.738	0.768	0.843	0.844	0.849	0.702	0.68	0.784	1.074	0.869	0.899
16.1111	1.309	1.32	1.312	1.223	1.253	1.356	1.242	1.242	0.32	0.881	0.77	0.799	0.704	0.809	0.886	0.747	0.718	0.703	0.844	0.762	0.803	0.867	0.876	0.881	0.728	0.706	0.813	1.101	0.894	0.93
16.3889	1.33	1.328	1.33	1.253	1.28	1.377	1.261	1.267	0.325	0.898	0.798	0.832	0.732	0.845	0.914	0.768	0.751	0.733	0.877	0.787	0.828	0.9	0.898	0.903	0.76	0.734	0.844	1.138	0.927	0.962
16.6667	1.324	1.34	1.341	1.271	1.297	1.402	1.28	1.286	0.325	0.931	0.828	0.859	0.754	0.87	0.941	0.795	0.78	0.764	0.906	0.818	0.856	0.916	0.925	0.914	0.788	0.764	0.88	1.151	0.951	0.992
16.9444	1.337	1.357	1.347	1.298	1.322	1.416	1.301	1.304	0.327	0.958	0.849	0.89	0.784	0.902	0.968	0.823	0.806	0.794	0.927	0.833	0.891	0.941	0.946	0.945	0.817	0.789	0.9	1.169	0.98	1.017
17.2222	1.356	1.366	1.362	1.309	1.334	1.431	1.321	1.322	0.323	0.991	0.87	0.91	0.821	0.92	1.001	0.85	0.834	0.82	0.954	0.858	0.913	0.968	0.975	0.97	0.841	0.813	0.927	1.202	0.995	1.037
17.5	1.363	1.377	1.363	1.322	1.348	1.448	1.327	1.326	0.325	1.012	0.897	0.931	0.842	0.95	1.024	0.874	0.851	0.846	0.984	0.883	0.93	0.987	0.994	0.978	0.867	0.836	0.957	1.219	1.019	1.064
17.7778	1.378	1.387	1.378	1.343	1.364	1.465	1.349	1.352	0.33	1.035	0.914	0.96	0.869	0.968	1.046	0.897	0.875	0.877	0.997	0.896	0.956	1.01	1.016	1.008	0.891	0.862	0.98	1.25	1.04	1.08
18.0556	1.377	1.4	1.379	1.355	1.37	1.478	1.351	1.358	0.327	1.056	0.937	0.983	0.896	1	1.078	0.918	0.898	0.887	1.03	0.915	0.979	1.032	1.049	1.03	0.912	0.881	1.008	1.279	1.069	1.101
18.3333	1.385	1.407	1.393	1.364	1.372	1.475	1.358	1.368	0.328	1.075	0.957	1.008	0.914	1.014	1.089	0.942	0.922	0.917	1.046	0.945	0.992	1.054	1.069	1.039	0.94	0.897	1.022	1.292	1.083	1.116
18.6111	1.394	1.408	1.401	1.371	1.388	1.49	1.365	1.378	0.33	1.098	0.982	1.03	0.943	1.035	1.117	0.97	0.947	0.947	1.069	0.966	1.021	1.073	1.082	1.058	0.963	0.921	1.039	1.317	1.105	1.139
18.8889	1.389	1.406	1.4	1.379	1.394	1.488	1.375	1.384	0.326	1.117	1.006	1.056	0.966	1.064	1.133	0.989	0.959	0.97	1.087	0.981	1.037	1.095	1.105	1.076	0.983	0.938	1.065	1.339	1.124	1.159
19.1667	1.393	1.41	1.397	1.385	1.4	1.495	1.38	1.39	0.327	1.129	1.028	1.078	0.981	1.084	1.159	1.006	0.995	0.991	1.11	1.008	1.064	1.108	1.117	1.088	1.001	0.966	1.083	1.371	1.15	1.18
19.4444	1.401	1.424	1.403	1.392	1.407	1.507	1.393	1.388	0.323	1.149	1.059	1.095	1.001	1.106	1.181	1.031	1.016	1.01	1.131	1.025	1.093	1.131	1.134	1.097	1.035	0.994	1.103	1.392	1.165	1.2
19.7222	1.4	1.424	1.417	1.403	1.414	1.508	1.393	1.401	0.322	1.186	1.07	1.119	1.029	1.115	1.199	1.049	1.041	1.036	1.154	1.038	1.104	1.147	1.155	1.118	1.054	1.006	1.117	1.422	1.186	1.218
20	1.41	1.425	1.418	1.407	1.418	1.506	1.396	1.406	0.32	1.2	1.093	1.136	1.049	1.139	1.219	1.078	1.052	1.055	1.166	1.065	1.126	1.168	1.167	1.122	1.071	1.032	1.142	1.427	1.206	1.235
20.2778	1.406	1.435	1.416	1.413	1.423	1.511	1.401	1.41	0.32	1.22	1.108	1.149	1.065	1.157	1.229	1.096	1.073	1.081	1.192	1.076	1.145	1.178	1.172	1.142	1.083	1.055	1.164	1.379	1.22	1.25
20.5556	1.405	1.427	1.424	1.412	1.425	1.518	1.406	1.414	0.317	1.238	1.132	1.174	1.087	1.178	1.245	1.117	1.087	1.098	1.205	1.094	1.158	1.194	1.198	1.158	1.115	1.07	1.174	1.401	1.242	1.263
20.8333	1.404	1.42	1.42	1.411	1.423	1.517	1.41	1.411	0.313	1.252	1.144	1.191	1.107	1.196	1.262	1.138	1.107	1.121	1.222	1.113	1.175	1.202	1.21	1.174	1.124	1.089	1.195	1.421	1.261	1.273
21.1111	1.408	1.427	1.412	1.417	1.437	1.514	1.409	1.421	0.307	1.265	1.169	1.209	1.122	1.215	1.284	1.157	1.124	1.14	1.24	1.117	1.192	1.22	1.229	1.186	1.151	1.111	1.209	1.436	1.277	1.291
21.3889	1.409	1.424	1.417	1.424	1.436	1.525	1.417	1.416	0.308	1.281	1.183	1.225	1.156	1.235	1.301	1.174	1.146	1.156	1.25	1.145	1.214	1.234	1.24	1.195	1.159	1.126	1.23	1.447	1.29	1.295
21.6667	1.403	1.423	1.413	1.421	1.433	1.524	1.413	1.421	0.306	1.29	1.199	1.238	1.165	1.252	1.313	1.18	1.166	1.174	1.264	1.157	1.229	1.251	1.253	1.206	1.186	1.151	1.239	1.462	1.293	1.319
21.9444	1.401	1.424	1.411	1.427	1.438	1.525	1.419	1.424	0.306	1.305	1.205	1.258	1.188	1.265	1.329	1.209	1.184	1.196	1.279	1.169	1.242	1.255	1.26	1.217	1.209	1.16	1.258	1.49	1.307	1.331
22.2222	1.405	1.422	1.416	1.433	1.437	1.533	1.425	1.426	0.305	1.322	1.224	1.272	1.198	1.29	1.345	1.226	1.192	1.212	1.298	1.183	1.251	1.267	1.268	1.236	1.228	1.184	1.272	1.498	1.32	1.346
22.5	1.404	1.42	1.41	1.434	1.439	1.532	1.425	1.427	0.301	1.335	1.24	1.284	1.22	1.307	1.357	1.237	1.205	1.228	1.31	1.202	1.259	1.277	1.282	1.243	1.239	1.197	1.29	1.527	1.332	1.35
22.7778	1.395	1.419	1.409	1.433	1.447	1.536	1.429	1.429	0.303	1.343	1.246	1.296	1.233	1.315	1.362	1.242	1.216	1.243	1.319	1.21	1.278	1.28	1.294	1.251	1.259	1.219	1.297	1.538	1.341	1.37
23.0556	1.39	1.418	1.406	1.436	1.448	1.534	1.434	1.43	0.3	1.36	1.255	1.31	1.25	1.325	1.376	1.26	1.232	1.26	1.331	1.216	1.284	1.286	1.302	1.254	1.274	1.217	1.294	1.546	1.348	1.36
23.3333	1.389	1.417	1.402	1.436	1.455	1.543	1.428	1.429	0.298	1.361	1.269	1.321	1.272	1.343	1.394	1.272	1.252	1.268	1.334	1.222	1.298	1.295	1.308	1.269	1.28	1.233	1.302	1.569	1.362	1.379
23.6111	1.395	1.417	1.396	1.44	1.45	1.542	1.428	1.434	0.294	1.376	1.279	1.33	1.278	1.36	1.402	1.275	1.263	1.274	1.347	1.234	1.312	1.303	1.312	1.268	1.296	1.241	1.321	1.573	1.37	1.388
23.8889	1.388	1.414	1.399	1.442	1.453	1.539	1.433	1.434	0.293	1.381	1.289	1.339	1.29	1.366	1.407	1.286	1.275	1.281	1.354	1.246	1.319	1.313	1.316	1.278	1.306	1.26	1.326	1.579	1.378	1.395
24.1667	1.389	1.407	1.397	1.436	1.451	1.535	1.428	1.432	0.292	1.39	1.29	1.343	1.299	1.38	1.412	1.301	1.282	1.292	1.363	1.254	1.325	1.317	1.323	1.294	1.32	1.268	1.334	1.591	1.38	1.404
24.4444	1.391	1.412	1.403	1.445	1.454	1.539	1.429	1.433	0.29	1.399	1.304	1.354	1.312	1.389	1.435	1.314	1.291	1.301	1.376	1.262	1.342	1.328	1.334	1.295	1.334	1.276	1.338	1.599	1.39	1.404
24.7222	1.393	1.41	1.404	1.444	1.455	1.533	1.429	1.434	0.287	1.397	1.31	1.353	1.325	1.395	1.435	1.316	1.297	1.308	1.378	1.268	1.341	1.331	1.341	1.293	1.344	1.281	1.349	1.604	1.393	1.411
25	1.395	1.418	1.404	1.447	1.455	1.546	1.427	1.431	0.287	1.405	1.314	1.367	1.338	1.407	1.446	1.322	1.313	1.32	1.387	1.275	1.347	1.344	1.35	1.304	1.357	1.287	1.362	1.612	1.399	1.415
25.2778	1.393	1.415	1.405	1.441	1.449	1.534	1.431	1.437	0.284	1.404	1.322	1.371	1.342	1.414	1.452	1.328	1.317	1.326	1.391	1.278	1.352	1.344	1.353	1.3	1.367	1.295	1.356	1.62	1.403	1.416
25.5556	1.392	1.414	1.4	1.437	1.445	1.532	1.421	1.434	0.282	1.404	1.324	1.371	1.344	1.419	1.461	1.329	1.322	1.333	1.383	1.278	1.351	1.341	1.351	1.304	1.363	1.291	1.361	1.62	1.393	1.409
25.8333	1.395	1.415	1.405	1.439	1.444	1.532	1.423	1.433	0.281	1.405	1.321	1.371	1.351	1.423	1.468	1.332	1.328	1.338	1.384	1.284	1.358	1.351	1.355	1.312	1.366	1.304	1.372	1.627	1.404	1.413
26.1111	1.395	1.413	1.409	1.438	1.447	1.531	1.419	1.428	0.28	1.405	1.322	1.373	1.364	1.429	1.47	1.34	1.332	1.335	1.382	1.289	1.36	1.351	1.369	1.319	1.37	1.313	1.377	1.617	1.393	1.409
26.3889	1.4	1.413	1.405	1.433	1.445	1.53	1.418	1.429	0.279	1.406	1.319	1.366	1.358	1.43	1.471	1.328	1.332	1.339	1.386	1.291	1.362	1.362	1.372	1.32	1.373	1.316	1.382	1.623	1.387	1.413
26.6667	1.399	1.416	1.405	1.431	1.439	1.524	1.415	1.423	0.279	1.404	1.316	1.37	1.361	1.429	1.476	1.328	1.327	1.343	1.384	1.282	1.355	1.361	1.373	1.32	1.373	1.312	1.379	1.609	1.39	1.41
26.9444	1.404	1.415	1.41	1.427	1.44	1.526	1.412	1.426	0.277	1.4	1.316	1.365	1.366	1.431	1.479	1.325	1.329	1.332	1.381	1.277	1.353	1.363	1.375	1.33	1.373	1.312	1.375	1.46	1.388	1.403
27.2222	1.398	1.416	1.412	1.428	1.437	1.523	1.413	1.425	0.275	1.4	1.313	1.37	1.368	1.426	1.482	1.33	1.324	1.337	1.378	1.279	1.354	1.375	1.377	1.341	1.372	1.316	1.376	1.464	1.387	1.402
27.5	1.4	1.416	1.409	1.431	1.439	1.527	1.413	1.42	0.269	1.398	1.309	1.362	1.364	1.431	1.484	1.325	1.325	1.328	1.377	1.274	1.352	1.376	1.382	1.338	1.367	1.31	1.376	1.47	1.387	1.4
27.7778	1.401	1.42	1.403	1.435	1.438	1.523	1.413	1.424	0.268	1.395	1.304	1.364	1.366	1.427	1.475	1.323	1.319	1.329	1.375	1.276	1.348	1.376	1.379	1.34	1.369	1.311	1.379	1.48	1.381	1.401
28.0556	1.402	1.418	1.402	1.428	1.437	1.522	1.41	1.418	0.264	1.398	1.303	1.363	1.36	1.427	1.477	1.325	1.319	1.331	1.37	1.272	1.345	1.377	1.393	1.342	1.366	1.307	1.373	1.478	1.378	1.396
28.3333	1.401	1.417	1.404	1.424	1.433	1.515	1.408	1.42	0.265	1.395	1.305	1.361	1.358	1.427	1.471	1.323	1.315	1.325	1.366	1.268	1.339	1.385	1.393	1.341	1.361	1.304	1.372	1.486	1.377	1.397
28.6111	1.404	1.425	1.406	1.424	1.434	1.518	1.413	1.419	0.263	1.392	1.303	1.36	1.359	1.425	1.473	1.325	1.31	1.322	1.372	1.27	1.339	1.388	1.398	1.336	1.362	1.3	1.366	1.489	1.379	1.399
28.8889	1.405	1.423	1.41	1.428	1.437	1.521	1.413	1.423	0.26	1.396	1.303	1.36	1.358	1.424	1.473	1.321	1.312	1.322	1.373	1.267	1.338	1.396	1.395	1.35	1.363	1.304	1.367	1.491	1.385	1.396
29.1667	1.406	1.422	1.407	1.419	1.433	1.513	1.414	1.417	0.26	1.395	1.3	1.355	1.356	1.423	1.464	1.32	1.309	1.319	1.366	1.264	1.336	1.387	1.397	1.349	1.359	1.298	1.36	1.494	1.379	1.397
29.4444	1.406	1.425	1.412	1.422	1.44	1.518	1.414	1.418	0.257	1.4	1.305	1.361	1.354	1.426	1.468	1.32	1.31	1.323	1.371	1.265	1.34	1.402	1.401	1.349	1.36	1.296	1.361	1.501	1.381	1.395
29.7222	1.406	1.428	1.414	1.427	1.437	1.52	1.42	1.421	0.255	1.399	1.308	1.363	1.36	1.427	1.467	1.318	1.309	1.321	1.372	1.264	1.341	1.402	1.409	1.35	1.363	1.296	1.36	1.502	1.38	1.394
30	1.406	1.431	1.414	1.428	1.439	1.524	1.418	1.421	0.256	1.4	1.308	1.362	1.357	1.425	1.47	1.314	1.311	1.323	1.371	1.265	1.34	1.397	1.405	1.355	1.361	1.294	1.358	1.508	1.379	1.393
30.2778	1.406	1.424	1.413	1.423	1.436	1.52	1.417	1.419	0.253	1.396	1.306	1.355	1.358	1.422	1.463	1.314	1.31	1.32	1.365	1.265	1.338	1.399	1.402	1.353	1.358	1.296	1.36	1.501	1.376	1.391
30.5556	1.414	1.434	1.413	1.434	1.438	1.522	1.418	1.42	0.252	1.396	1.31	1.361	1.358	1.424	1.467	1.313	1.313	1.32	1.366	1.269	1.339	1.399	1.409	1.356	1.362	1.301	1.366	1.511	1.38	1.393
30.8333	1.411	1.433	1.413	1.433	1.441	1.525	1.421	1.421	0.253	1.398	1.314	1.362	1.361	1.427	1.465	1.313	1.314	1.323	1.368	1.27	1.342	1.4	1.412	1.356	1.361	1.296	1.369	1.507	1.383	1.393
31.1111	1.414	1.434	1.411	1.431	1.438	1.525	1.418	1.422	0.251	1.397	1.307	1.36	1.359	1.425	1.467	1.315	1.311	1.321	1.368	1.266	1.339	1.408	1.407	1.359	1.361	1.297	1.365	1.51	1.38	1.395
31.3889	1.415	1.435	1.415	1.43	1.435	1.524	1.419	1.425	0.248	1.397	1.309	1.366	1.36	1.426	1.47	1.318	1.312	1.321	1.371	1.269	1.343	1.401	1.414	1.363	1.361	1.298	1.364	1.515	1.383	1.4
31.6667	1.416	1.436	1.418	1.432	1.437	1.522	1.418	1.426	0.246	1.395	1.311	1.361	1.361	1.429	1.469	1.317	1.311	1.324	1.374	1.271	1.343	1.415	1.404	1.363	1.356	1.299	1.359	1.516	1.378	1.391
31.9444	1.412	1.434	1.415	1.432	1.436	1.526	1.421	1.424	0.245	1.395	1.313	1.362	1.363	1.426	1.468	1.314	1.309	1.321	1.375	1.269	1.345	1.417	1.411	1.366	1.354	1.298	1.363	1.523	1.386	1.397
32.2222	1.412	1.436	1.417	1.434	1.438	1.522	1.422	1.425	0.243	1.397	1.312	1.357	1.359	1.428	1.469	1.318	1.311	1.323	1.371	1.267	1.343	1.411	1.406	1.363	1.358	1.296	1.362	1.523	1.38	1.392
32.5	1.417	1.437	1.421	1.437	1.441	1.531	1.426	1.43	0.241	1.4	1.313	1.359	1.36	1.431	1.47	1.322	1.316	1.326	1.372	1.268	1.346	1.414	1.414	1.367	1.359	1.299	1.362	1.531	1.386	1.397
32.7778	1.417	1.436	1.418	1.431	1.439	1.526	1.424	1.427	0.241	1.397	1.31	1.358	1.364	1.429	1.468	1.319	1.308	1.318	1.369	1.267	1.341	1.412	1.409	1.358	1.36	1.3	1.365	1.531	1.382	1.393
33.0556	1.416	1.435	1.418	1.429	1.441	1.532	1.424	1.424	0.238	1.395	1.309	1.358	1.363	1.427	1.469	1.315	1.315	1.326	1.368	1.269	1.347	1.404	1.414	1.361	1.354	1.3	1.365	1.541	1.384	1.391
33.3333	1.421	1.438	1.423	1.435	1.443	1.533	1.43	1.431	0.238	1.398	1.311	1.359	1.365	1.431	1.467	1.32	1.312	1.329	1.37	1.266	1.344	1.417	1.418	1.369	1.36	1.302	1.364	1.537	1.386	1.396
33.6111	1.417	1.435	1.419	1.43	1.442	1.531	1.426	1.43	0.237	1.397	1.311	1.357	1.365	1.425	1.469	1.32	1.312	1.324	1.369	1.265	1.345	1.405	1.415	1.363	1.359	1.299	1.362	1.539	1.38	1.392
33.8889	1.422	1.437	1.418	1.433	1.439	1.534	1.429	1.433	0.235	1.399	1.308	1.359	1.367	1.426	1.47	1.32	1.313	1.326	1.369	1.265	1.344	1.413	1.416	1.362	1.356	1.305	1.363	1.538	1.385	1.39
34.1667	1.419	1.441	1.427	1.432	1.441	1.535	1.431	1.435	0.233	1.402	1.313	1.362	1.365	1.427	1.476	1.321	1.318	1.325	1.372	1.269	1.348	1.417	1.417	1.375	1.361	1.304	1.364	1.542	1.385	1.392
34.4444	1.417	1.437	1.424	1.434	1.437	1.533	1.429	1.432	0.231	1.4	1.309	1.361	1.362	1.425	1.476	1.322	1.315	1.327	1.376	1.272	1.345	1.423	1.419	1.371	1.359	1.303	1.361	1.551	1.384	1.388
34.7222	1.421	1.438	1.422	1.434	1.44	1.534	1.428	1.434	0.232	1.399	1.31	1.362	1.365	1.425	1.473	1.323	1.315	1.325	1.375	1.27	1.343	1.425	1.418	1.371	1.355	1.302	1.358	1.549	1.383	1.388
35	1.42	1.439	1.425	1.432	1.441	1.534	1.433	1.434	0.23	1.4	1.311	1.354	1.372	1.423	1.473	1.324	1.314	1.329	1.377	1.27	1.348	1.423	1.419	1.377	1.356	1.303	1.357	1.55	1.379	1.388
35.2778	1.425	1.442	1.427	1.436	1.447	1.537	1.431	1.44	0.228	1.4	1.314	1.36	1.377	1.427	1.478	1.325	1.319	1.333	1.38	1.274	1.349	1.425	1.428	1.37	1.357	1.304	1.363	1.558	1.385	1.394
35.5556	1.423	1.442	1.426	1.431	1.443	1.538	1.435	1.441	0.228	1.403	1.31	1.358	1.371	1.426	1.477	1.321	1.316	1.33	1.38	1.271	1.351	1.417	1.428	1.372	1.356	1.301	1.363	1.552	1.384	1.39
35.8333	1.422	1.442	1.427	1.436	1.443	1.537	1.433	1.442	0.228	1.399	1.314	1.361	1.37	1.435	1.474	1.323	1.321	1.335	1.378	1.277	1.354	1.419	1.426	1.373	1.359	1.301	1.364	1.559	1.383	1.394
36.1111	1.426	1.445	1.429	1.441	1.448	1.541	1.436	1.446	0.227	1.406	1.315	1.364	1.371	1.432	1.481	1.327	1.32	1.339	1.38	1.278	1.353	1.422	1.43	1.373	1.362	1.302	1.363	1.564	1.387	1.391
36.3889	1.422	1.442	1.423	1.436	1.448	1.532	1.433	1.438	0.225	1.402	1.311	1.359	1.369	1.43	1.48	1.323	1.326	1.331	1.372	1.273	1.35	1.418	1.429	1.374	1.362	1.3	1.36	1.561	1.381	1.388
36.6667	1.427	1.45	1.432	1.44	1.452	1.545	1.439	1.444	0.224	1.404	1.317	1.365	1.371	1.434	1.481	1.327	1.327	1.336	1.381	1.279	1.354	1.428	1.434	1.372	1.364	1.306	1.365	1.569	1.386	1.392
36.9444	1.426	1.444	1.43	1.439	1.448	1.533	1.437	1.439	0.224	1.407	1.313	1.362	1.371	1.427	1.478	1.324	1.321	1.331	1.375	1.274	1.355	1.426	1.433	1.371	1.361	1.304	1.359	1.568	1.383	1.386
37.2222	1.427	1.447	1.429	1.444	1.449	1.536	1.443	1.442	0.223	1.41	1.314	1.364	1.376	1.431	1.478	1.324	1.324	1.336	1.379	1.274	1.356	1.424	1.426	1.383	1.363	1.309	1.363	1.572	1.382	1.392
37.5	1.424	1.444	1.434	1.44	1.454	1.538	1.441	1.44	0.221	1.406	1.314	1.367	1.372	1.431	1.479	1.326	1.326	1.332	1.379	1.276	1.354	1.424	1.432	1.378	1.361	1.311	1.359	1.575	1.386	1.392
37.7778	1.425	1.448	1.432	1.442	1.45	1.538	1.444	1.444	0.222	1.404	1.318	1.364	1.373	1.436	1.479	1.329	1.328	1.333	1.382	1.275	1.353	1.427	1.435	1.382	1.368	1.31	1.361	1.576	1.383	1.392
38.0556	1.431	1.45	1.437	1.444	1.461	1.545	1.443	1.45	0.221	1.406	1.318	1.369	1.377	1.437	1.482	1.33	1.33	1.341	1.38	1.279	1.358	1.427	1.435	1.383	1.367	1.314	1.367	1.587	1.386	1.395
38.3333	1.425	1.452	1.433	1.444	1.454	1.541	1.447	1.449	0.218	1.402	1.321	1.367	1.379	1.433	1.48	1.331	1.328	1.339	1.383	1.28	1.36	1.431	1.439	1.383	1.367	1.31	1.365	1.584	1.387	1.394
38.6111	1.429	1.453	1.434	1.446	1.455	1.539	1.445	1.445	0.219	1.406	1.318	1.369	1.382	1.437	1.482	1.33	1.328	1.335	1.385	1.285	1.358	1.431	1.435	1.375	1.367	1.308	1.367	1.581	1.387	1.394
38.8889	1.43	1.455	1.44	1.447	1.459	1.547	1.447	1.447	0.217	1.409	1.319	1.372	1.383	1.442	1.482	1.333	1.33	1.341	1.385	1.285	1.365	1.429	1.442	1.379	1.37	1.311	1.369	1.584	1.392	1.396
39.1667	1.43	1.457	1.437	1.442	1.455	1.539	1.445	1.445	0.214	1.404	1.314	1.369	1.379	1.438	1.479	1.329	1.327	1.333	1.382	1.283	1.362	1.43	1.441	1.381	1.367	1.308	1.366	1.59	1.388	1.395
39.4444	1.43	1.452	1.436	1.445	1.455	1.54	1.443	1.445	0.216	1.406	1.318	1.367	1.376	1.437	1.477	1.335	1.328	1.333	1.385	1.279	1.357	1.428	1.439	1.374	1.367	1.31	1.366	1.592	1.388	1.393
39.7222	1.433	1.455	1.438	1.446	1.458	1.546	1.443	1.444	0.218	1.406	1.317	1.369	1.381	1.44	1.481	1.334	1.33	1.336	1.39	1.284	1.359	1.429	1.434	1.372	1.367	1.313	1.366	1.596	1.391	1.396
40	1.433	1.453	1.438	1.447	1.451	1.547	1.447	1.442	0.215	1.409	1.32	1.371	1.382	1.439	1.48	1.336	1.332	1.339	1.387	1.286	1.36	1.425	1.434	1.372	1.369	1.312	1.371	1.597	1.396	1.394
40.2778	1.436	1.459	1.436	1.448	1.459	1.546	1.444	1.447	0.214	1.41	1.322	1.373	1.384	1.443	1.485	1.334	1.335	1.342	1.39	1.285	1.361	1.43	1.438	1.377	1.374	1.315	1.374	1.555	1.401	1.398
40.5556	1.434	1.458	1.436	1.444	1.456	1.543	1.447	1.448	0.213	1.409	1.319	1.37	1.38	1.441	1.486	1.335	1.335	1.342	1.392	1.285	1.361	1.426	1.438	1.378	1.369	1.312	1.371	1.556	1.395	1.399
40.8333	1.439	1.458	1.442	1.447	1.46	1.549	1.446	1.447	0.212	1.412	1.324	1.373	1.384	1.447	1.487	1.338	1.334	1.341	1.395	1.288	1.364	1.43	1.442	1.377	1.374	1.317	1.37	1.561	1.396	1.404
41.1111	1.439	1.46	1.441	1.448	1.462	1.549	1.45	1.451	0.212	1.414	1.325	1.375	1.386	1.449	1.491	1.339	1.336	1.342	1.394	1.289	1.363	1.427	1.447	1.377	1.375	1.317	1.374	1.568	1.399	1.403
41.3889	1.438	1.461	1.446	1.447	1.462	1.551	1.449	1.452	0.213	1.416	1.328	1.376	1.384	1.447	1.49	1.338	1.332	1.342	1.395	1.287	1.363	1.429	1.441	1.372	1.374	1.317	1.374	1.57	1.397	1.402
41.6667	1.44	1.463	1.444	1.447	1.459	1.544	1.446	1.45	0.211	1.413	1.326	1.375	1.387	1.443	1.487	1.339	1.335	1.345	1.396	1.288	1.362	1.429	1.437	1.37	1.377	1.313	1.371	1.569	1.397	1.401
41.9444	1.441	1.464	1.447	1.449	1.46	1.554	1.447	1.452	0.211	1.413	1.326	1.374	1.387	1.449	1.49	1.34	1.338	1.347	1.395	1.29	1.364	1.428	1.435	1.376	1.379	1.316	1.372	1.576	1.401	1.404
42.2222	1.442	1.463	1.447	1.45	1.463	1.545	1.448	1.453	0.21	1.417	1.329	1.372	1.385	1.449	1.492	1.339	1.336	1.345	1.393	1.288	1.365	1.425	1.435	1.371	1.378	1.313	1.37	1.575	1.4	1.402
42.5	1.444	1.466	1.45	1.452	1.462	1.548	1.45	1.456	0.21	1.418	1.33	1.375	1.389	1.45	1.493	1.34	1.336	1.346	1.399	1.29	1.366	1.424	1.43	1.371	1.383	1.314	1.371	1.582	1.398	1.402
42.7778	1.444	1.467	1.451	1.451	1.464	1.548	1.456	1.455	0.208	1.423	1.329	1.381	1.391	1.451	1.496	1.343	1.339	1.35	1.402	1.289	1.369	1.423	1.432	1.371	1.382	1.32	1.372	1.567	1.401	1.406
43.0556	1.444	1.469	1.453	1.456	1.464	1.55	1.455	1.456	0.207	1.424	1.33	1.379	1.394	1.456	1.495	1.345	1.342	1.352	1.403	1.291	1.368	1.428	1.436	1.371	1.385	1.316	1.373	1.573	1.404	1.406
43.3333	1.442	1.463	1.451	1.452	1.464	1.548	1.454	1.457	0.207	1.418	1.331	1.379	1.391	1.451	1.493	1.338	1.34	1.349	1.401	1.291	1.366	1.423	1.433	1.369	1.38	1.318	1.373	1.566	1.399	1.405
43.6111	1.444	1.464	1.453	1.457	1.462	1.549	1.456	1.455	0.205	1.422	1.333	1.377	1.393	1.454	1.494	1.343	1.34	1.352	1.406	1.292	1.367	1.427	1.433	1.369	1.381	1.32	1.378	1.57	1.405	1.403
43.8889	1.444	1.464	1.451	1.455	1.461	1.549	1.45	1.457	0.205	1.421	1.334	1.378	1.392	1.456	1.495	1.342	1.34	1.351	1.403	1.293	1.368	1.425	1.428	1.366	1.382	1.319	1.376	1.568	1.402	1.404
44.1667	1.448	1.466	1.451	1.458	1.468	1.551	1.458	1.459	0.204	1.424	1.335	1.382	1.398	1.462	1.499	1.349	1.344	1.357	1.408	1.296	1.369	1.429	1.437	1.374	1.387	1.327	1.379	1.576	1.406	1.411
44.4444	1.452	1.464	1.455	1.457	1.469	1.554	1.457	1.46	0.204	1.423	1.332	1.383	1.396	1.457	1.502	1.349	1.349	1.359	1.411	1.298	1.37	1.432	1.439	1.366	1.384	1.325	1.377	1.574	1.406	1.408
44.7222	1.445	1.468	1.453	1.458	1.47	1.546	1.457	1.456	0.204	1.425	1.336	1.385	1.396	1.458	1.496	1.35	1.346	1.359	1.412	1.297	1.37	1.43	1.433	1.366	1.385	1.322	1.377	1.574	1.407	1.408
45	1.45	1.465	1.452	1.456	1.465	1.546	1.454	1.455	0.203	1.422	1.336	1.383	1.396	1.458	1.494	1.348	1.349	1.356	1.409	1.297	1.37	1.423	1.434	1.366	1.382	1.319	1.379	1.58	1.402	1.408
45.2778	1.45	1.472	1.451	1.461	1.469	1.555	1.455	1.457	0.203	1.428	1.338	1.385	1.401	1.462	1.501	1.347	1.35	1.363	1.414	1.302	1.373	1.427	1.435	1.372	1.386	1.325	1.379	1.585	1.408	1.413
45.5556	1.454	1.472	1.457	1.458	1.467	1.549	1.458	1.462	0.201	1.433	1.339	1.389	1.407	1.465	1.504	1.353	1.352	1.364	1.415	1.301	1.376	1.435	1.435	1.374	1.388	1.324	1.381	1.598	1.413	1.417
45.8333	1.457	1.474	1.453	1.462	1.467	1.556	1.461	1.461	0.201	1.43	1.343	1.388	1.4	1.467	1.507	1.354	1.352	1.366	1.413	1.301	1.375	1.431	1.434	1.37	1.387	1.326	1.382	1.595	1.411	1.417
46.1111	1.457	1.474	1.453	1.459	1.477	1.552	1.459	1.46	0.201	1.431	1.343	1.387	1.404	1.469	1.505	1.355	1.356	1.364	1.419	1.305	1.378	1.431	1.44	1.372	1.388	1.326	1.384	1.597	1.41	1.418
46.3889	1.455	1.472	1.454	1.461	1.472	1.549	1.463	1.459	0.199	1.429	1.34	1.387	1.405	1.471	1.51	1.355	1.357	1.364	1.415	1.304	1.377	1.432	1.438	1.373	1.388	1.324	1.378	1.598	1.41	1.418
46.6667	1.461	1.477	1.455	1.465	1.472	1.555	1.462	1.464	0.197	1.434	1.345	1.393	1.407	1.473	1.505	1.357	1.36	1.367	1.42	1.307	1.383	1.431	1.438	1.371	1.389	1.327	1.382	1.606	1.414	1.421
46.9444	1.46	1.472	1.459	1.461	1.475	1.552	1.46	1.465	0.196	1.436	1.343	1.393	1.411	1.472	1.508	1.359	1.358	1.365	1.421	1.309	1.38	1.429	1.436	1.372	1.389	1.327	1.38	1.607	1.417	1.42
47.2222	1.459	1.476	1.463	1.465	1.474	1.555	1.465	1.465	0.195	1.438	1.347	1.399	1.408	1.473	1.514	1.364	1.361	1.368	1.421	1.306	1.382	1.43	1.436	1.373	1.393	1.327	1.388	1.609	1.42	1.427
47.5	1.46	1.479	1.463	1.467	1.476	1.553	1.468	1.467	0.195	1.439	1.343	1.399	1.409	1.475	1.514	1.364	1.361	1.37	1.424	1.31	1.385	1.429	1.442	1.37	1.39	1.328	1.388	1.613	1.418	1.425
47.7778	1.459	1.479	1.464	1.47	1.477	1.56	1.467	1.465	0.192	1.442	1.348	1.4	1.416	1.48	1.516	1.366	1.367	1.369	1.424	1.314	1.388	1.429	1.442	1.373	1.394	1.331	1.387	1.613	1.421	1.43
48.0556	1.457	1.477	1.462	1.465	1.47	1.557	1.461	1.465	0.192	1.44	1.346	1.403	1.412	1.474	1.515	1.363	1.362	1.367	1.424	1.308	1.384	1.425	1.433	1.374	1.39	1.331	1.387	1.616	1.419	1.423
48.3333	1.465	1.484	1.466	1.468	1.479	1.562	1.468	1.468	0.191	1.445	1.347	1.405	1.417	1.475	1.52	1.363	1.362	1.374	1.43	1.312	1.389	1.426	1.436	1.379	1.394	1.336	1.39	1.624	1.422	1.43
48.6111	1.461	1.486	1.467	1.471	1.478	1.56	1.466	1.468	0.189	1.445	1.348	1.405	1.417	1.476	1.519	1.367	1.365	1.374	1.429	1.314	1.387	1.427	1.433	1.373	1.395	1.333	1.387	1.629	1.423	1.424
48.8889	1.466	1.486	1.466	1.471	1.476	1.56	1.466	1.471	0.189	1.444	1.35	1.407	1.417	1.481	1.521	1.369	1.367	1.377	1.43	1.317	1.39	1.424	1.438	1.368	1.392	1.334	1.389	1.629	1.422	1.427
49.1667	1.467	1.49	1.468	1.472	1.478	1.563	1.468	1.471	0.187	1.445	1.351	1.408	1.423	1.477	1.515	1.37	1.367	1.379	1.434	1.32	1.388	1.429	1.436	1.366	1.398	1.336	1.393	1.633	1.421	1.433
49.4444	1.464	1.485	1.468	1.469	1.478	1.563	1.468	1.469	0.188	1.442	1.348	1.408	1.418	1.479	1.521	1.368	1.366	1.374	1.43	1.319	1.389	1.429	1.432	1.371	1.394	1.335	1.392	1.636	1.424	1.429
49.7222	1.464	1.489	1.466	1.469	1.48	1.562	1.466	1.473	0.185	1.448	1.352	1.407	1.417	1.479	1.522	1.367	1.367	1.378	1.43	1.323	1.389	1.426	1.435	1.368	1.394	1.34	1.393	1.601	1.425	1.43
50	1.468	1.489	1.468	1.472	1.48	1.568	1.469	1.473	0.182	1.446	1.353	1.409	1.42	1.485	1.521	1.372	1.368	1.377	1.433	1.321	1.395	1.432	1.436	1.365	1.399	1.338	1.393	1.601	1.425	1.431
50.2778	1.469	1.493	1.471	1.475	1.48	1.567	1.471	1.473	0.183	1.452	1.353	1.409	1.42	1.483	1.521	1.371	1.37	1.377	1.433	1.322	1.393	1.425	1.436	1.365	1.395	1.338	1.394	1.605	1.427	1.431
50.5556	1.467	1.495	1.469	1.477	1.485	1.566	1.475	1.474	0.183	1.449	1.359	1.41	1.421	1.483	1.524	1.369	1.372	1.38	1.434	1.325	1.397	1.424	1.434	1.366	1.399	1.339	1.394	1.605	1.428	1.433
50.8333	1.472	1.493	1.473	1.476	1.484	1.566	1.474	1.473	0.183	1.447	1.36	1.412	1.42	1.488	1.525	1.372	1.373	1.38	1.436	1.326	1.395	1.422	1.428	1.371	1.394	1.34	1.396	1.597	1.428	1.433
51.1111	1.472	1.495	1.472	1.473	1.482	1.564	1.475	1.473	0.184	1.45	1.358	1.41	1.416	1.485	1.523	1.37	1.367	1.383	1.437	1.328	1.398	1.422	1.429	1.361	1.398	1.338	1.395	1.606	1.428	1.434
51.3889	1.469	1.496	1.476	1.477	1.483	1.566	1.477	1.477	0.184	1.451	1.36	1.417	1.421	1.487	1.526	1.369	1.372	1.38	1.438	1.325	1.401	1.422	1.433	1.364	1.397	1.337	1.393	1.601	1.426	1.434
51.6667	1.475	1.499	1.476	1.481	1.486	1.566	1.48	1.477	0.184	1.453	1.359	1.415	1.427	1.488	1.528	1.372	1.373	1.383	1.436	1.326	1.404	1.423	1.43	1.367	1.399	1.337	1.395	1.609	1.431	1.433
51.9444	1.476	1.5	1.475	1.482	1.486	1.57	1.478	1.48	0.185	1.455	1.363	1.416	1.425	1.49	1.528	1.371	1.373	1.384	1.438	1.327	1.404	1.417	1.431	1.364	1.4	1.341	1.396	1.611	1.432	1.436
52.2222	1.473	1.498	1.474	1.477	1.488	1.566	1.48	1.478	0.184	1.453	1.362	1.415	1.423	1.484	1.525	1.373	1.376	1.386	1.438	1.327	1.404	1.42	1.434	1.366	1.401	1.342	1.394	1.611	1.432	1.436
52.5	1.478	1.498	1.477	1.477	1.488	1.573	1.483	1.481	0.183	1.456	1.363	1.419	1.427	1.483	1.527	1.371	1.378	1.382	1.44	1.332	1.405	1.42	1.435	1.365	1.405	1.341	1.398	1.614	1.437	1.434
52.7778	1.476	1.498	1.477	1.475	1.49	1.573	1.48	1.477	0.183	1.457	1.359	1.418	1.427	1.484	1.527	1.371	1.376	1.384	1.44	1.33	1.402	1.416	1.428	1.361	1.404	1.34	1.397	1.615	1.432	1.435
53.0556	1.476	1.498	1.478	1.476	1.489	1.571	1.483	1.485	0.182	1.454	1.366	1.42	1.428	1.486	1.528	1.374	1.377	1.391	1.44	1.332	1.407	1.417	1.435	1.36	1.403	1.343	1.402	1.621	1.439	1.44
53.3333	1.481	1.499	1.48	1.482	1.494	1.578	1.482	1.484	0.181	1.457	1.363	1.424	1.431	1.489	1.529	1.374	1.38	1.388	1.444	1.334	1.403	1.424	1.429	1.362	1.406	1.344	1.407	1.622	1.439	1.44
53.6111	1.483	1.502	1.483	1.481	1.494	1.577	1.484	1.485	0.181	1.456	1.363	1.428	1.432	1.489	1.531	1.373	1.382	1.391	1.444	1.336	1.406	1.42	1.433	1.361	1.407	1.344	1.402	1.621	1.439	1.443
53.8889	1.483	1.503	1.487	1.482	1.492	1.577	1.487	1.485	0.181	1.457	1.367	1.426	1.433	1.487	1.534	1.378	1.384	1.39	1.447	1.336	1.407	1.422	1.433	1.36	1.407	1.344	1.405	1.621	1.441	1.447
54.1667	1.486	1.505	1.487	1.489	1.494	1.579	1.49	1.483	0.181	1.462	1.366	1.427	1.436	1.492	1.534	1.381	1.383	1.39	1.448	1.335	1.408	1.417	1.432	1.361	1.41	1.347	1.409	1.626	1.442	1.445
54.4444	1.483	1.509	1.487	1.488	1.491	1.577	1.488	1.483	0.181	1.459	1.365	1.428	1.432	1.489	1.532	1.379	1.38	1.392	1.442	1.332	1.408	1.422	1.428	1.359	1.408	1.346	1.402	1.621	1.437	1.444
54.7222	1.484	1.506	1.488	1.487	1.491	1.578	1.487	1.488	0.18	1.459	1.37	1.427	1.434	1.49	1.533	1.382	1.384	1.393	1.449	1.334	1.41	1.421	1.429	1.366	1.408	1.346	1.406	1.627	1.438	1.446
55	1.484	1.507	1.486	1.487	1.491	1.573	1.484	1.488	0.179	1.459	1.369	1.428	1.432	1.488	1.533	1.382	1.384	1.394	1.447	1.333	1.408	1.42	1.428	1.359	1.411	1.347	1.409	1.625	1.44	1.448
55.2778	1.489	1.507	1.488	1.49	1.491	1.58	1.488	1.49	0.18	1.461	1.368	1.43	1.425	1.497	1.541	1.382	1.388	1.399	1.446	1.333	1.413	1.418	1.425	1.364	1.415	1.346	1.414	1.629	1.441	1.451
55.5556	1.485	1.513	1.488	1.492	1.491	1.578	1.489	1.487	0.18	1.461	1.369	1.429	1.43	1.495	1.542	1.382	1.386	1.397	1.45	1.335	1.413	1.421	1.428	1.357	1.411	1.348	1.41	1.634	1.442	1.45
55.8333	1.486	1.51	1.49	1.493	1.494	1.575	1.489	1.489	0.181	1.462	1.37	1.429	1.43	1.497	1.541	1.384	1.388	1.395	1.449	1.335	1.41	1.416	1.427	1.358	1.414	1.352	1.413	1.635	1.447	1.453
56.1111	1.484	1.509	1.488	1.488	1.494	1.576	1.485	1.485	0.18	1.461	1.368	1.427	1.426	1.497	1.538	1.382	1.392	1.397	1.446	1.336	1.41	1.412	1.429	1.358	1.407	1.352	1.408	1.629	1.44	1.447
56.3889	1.486	1.506	1.49	1.489	1.492	1.578	1.488	1.494	0.18	1.465	1.372	1.429	1.43	1.495	1.536	1.384	1.394	1.399	1.452	1.336	1.415	1.416	1.431	1.358	1.414	1.352	1.412	1.638	1.444	1.452
56.6667	1.487	1.513	1.488	1.494	1.495	1.579	1.485	1.489	0.178	1.461	1.369	1.431	1.431	1.492	1.535	1.383	1.391	1.401	1.45	1.336	1.415	1.411	1.431	1.354	1.413	1.353	1.411	1.635	1.443	1.453
56.9444	1.485	1.514	1.489	1.492	1.495	1.583	1.488	1.492	0.178	1.465	1.373	1.431	1.433	1.491	1.538	1.386	1.391	1.402	1.455	1.337	1.413	1.41	1.427	1.359	1.415	1.353	1.414	1.641	1.443	1.454
57.2222	1.485	1.516	1.495	1.494	1.5	1.577	1.486	1.493	0.176	1.465	1.366	1.43	1.432	1.493	1.537	1.39	1.393	1.4	1.457	1.338	1.41	1.411	1.426	1.358	1.415	1.353	1.413	1.642	1.451	1.452
57.5	1.492	1.514	1.499	1.498	1.501	1.578	1.487	1.494	0.176	1.468	1.371	1.432	1.432	1.493	1.536	1.389	1.395	1.401	1.452	1.335	1.413	1.41	1.424	1.359	1.415	1.357	1.414	1.639	1.451	1.454
57.7778	1.489	1.515	1.499	1.492	1.501	1.578	1.489	1.494	0.176	1.469	1.371	1.429	1.435	1.49	1.533	1.391	1.397	1.403	1.455	1.337	1.415	1.412	1.426	1.356	1.419	1.353	1.412	1.641	1.445	1.456
58.0556	1.49	1.517	1.492	1.494	1.502	1.58	1.49	1.487	0.173	1.472	1.373	1.432	1.438	1.491	1.534	1.392	1.392	1.401	1.455	1.34	1.414	1.411	1.425	1.354	1.419	1.355	1.417	1.645	1.451	1.459
58.3333	1.487	1.516	1.498	1.494	1.502	1.582	1.493	1.494	0.175	1.47	1.372	1.435	1.435	1.494	1.535	1.392	1.396	1.406	1.455	1.337	1.416	1.411	1.426	1.356	1.421	1.358	1.418	1.644	1.448	1.459
58.6111	1.487	1.514	1.495	1.494	1.5	1.577	1.487	1.49	0.174	1.466	1.372	1.431	1.429	1.492	1.53	1.388	1.395	1.404	1.453	1.339	1.417	1.412	1.421	1.353	1.421	1.357	1.413	1.648	1.447	1.453
58.8889	1.493	1.514	1.497	1.496	1.506	1.581	1.493	1.495	0.175	1.469	1.381	1.436	1.43	1.492	1.536	1.391	1.401	1.406	1.454	1.345	1.416	1.412	1.421	1.353	1.422	1.361	1.415	1.65	1.457	1.461
59.1667	1.492	1.519	1.496	1.492	1.503	1.581	1.497	1.492	0.175	1.467	1.377	1.433	1.43	1.488	1.531	1.39	1.399	1.408	1.451	1.342	1.416	1.408	1.421	1.352	1.421	1.36	1.412	1.6	1.45	1.462
59.4444	1.489	1.518	1.499	1.493	1.501	1.577	1.489	1.494	0.176	1.465	1.373	1.431	1.43	1.486	1.527	1.39	1.392	1.402	1.456	1.345	1.416	1.407	1.42	1.346	1.419	1.355	1.409	1.601	1.452	1.46
59.7222	1.491	1.516	1.501	1.492	1.505	1.582	1.492	1.496	0.175	1.467	1.375	1.434	1.43	1.486	1.532	1.392	1.393	1.404	1.455	1.341	1.418	1.41	1.419	1.349	1.422	1.363	1.42	1.604	1.451	1.464
60	1.493	1.52	1.501	1.495	1.508	1.583	1.492	1.493	0.174	1.467	1.376	1.431	1.433	1.487	1.534	1.393	1.398	1.404	1.457	1.344	1.42	1.409	1.422	1.353	1.425	1.363	1.416	1.612	1.454	1.461
60.2778	1.493	1.523	1.505	1.496	1.506	1.585	1.496	1.497	0.174	1.466	1.376	1.433	1.435	1.489	1.533	1.395	1.399	1.405	1.458	1.34	1.419	1.407	1.423	1.35	1.424	1.367	1.415	1.61	1.456	1.466
60.5556	1.493	1.521	1.499	1.495	1.502	1.584	1.493	1.499	0.175	1.466	1.375	1.435	1.43	1.489	1.531	1.398	1.396	1.403	1.457	1.343	1.42	1.409	1.418	1.351	1.423	1.362	1.415	1.557	1.453	1.465
60.8333	1.493	1.521	1.501	1.493	1.498	1.578	1.492	1.492	0.175	1.466	1.378	1.431	1.428	1.483	1.526	1.395	1.394	1.399	1.453	1.34	1.418	1.409	1.416	1.346	1.422	1.36	1.416	1.567	1.451	1.462
61.1111	1.497	1.524	1.509	1.501	1.504	1.59	1.498	1.499	0.175	1.472	1.381	1.437	1.432	1.494	1.532	1.4	1.399	1.408	1.462	1.347	1.422	1.411	1.42	1.354	1.427	1.364	1.42	1.573	1.46	1.467
61.3889	1.5	1.522	1.507	1.497	1.501	1.583	1.495	1.494	0.175	1.472	1.375	1.434	1.43	1.486	1.531	1.399	1.397	1.409	1.456	1.341	1.422	1.407	1.417	1.354	1.425	1.365	1.42	1.568	1.457	1.463
61.6667	1.494	1.52	1.501	1.49	1.499	1.581	1.491	1.497	0.174	1.468	1.375	1.432	1.429	1.485	1.522	1.397	1.398	1.408	1.458	1.34	1.422	1.406	1.415	1.349	1.423	1.364	1.416	1.569	1.452	1.461
61.9444	1.497	1.523	1.507	1.496	1.505	1.582	1.496	1.495	0.174	1.47	1.377	1.432	1.43	1.485	1.528	1.396	1.394	1.407	1.458	1.344	1.422	1.408	1.417	1.35	1.427	1.368	1.419	1.576	1.459	1.464
62.2222	1.497	1.518	1.502	1.492	1.501	1.577	1.492	1.495	0.174	1.469	1.37	1.428	1.427	1.481	1.525	1.394	1.396	1.408	1.455	1.34	1.418	1.407	1.412	1.349	1.428	1.364	1.416	1.572	1.454	1.46
62.5	1.496	1.522	1.507	1.499	1.504	1.58	1.496	1.497	0.174	1.471	1.376	1.434	1.428	1.488	1.525	1.403	1.396	1.41	1.458	1.343	1.42	1.408	1.413	1.347	1.432	1.368	1.421	1.581	1.458	1.462
62.7778	1.498	1.524	1.508	1.501	1.505	1.585	1.497	1.499	0.173	1.47	1.377	1.439	1.426	1.487	1.53	1.396	1.394	1.41	1.457	1.344	1.426	1.405	1.419	1.35	1.431	1.369	1.424	1.581	1.46	1.466
63.0556	1.499	1.528	1.507	1.499	1.504	1.584	1.501	1.499	0.172	1.471	1.375	1.435	1.427	1.493	1.531	1.401	1.396	1.408	1.46	1.342	1.424	1.405	1.413	1.349	1.433	1.372	1.421	1.585	1.459	1.465
63.3333	1.496	1.524	1.508	1.496	1.504	1.581	1.495	1.5	0.173	1.469	1.374	1.437	1.424	1.487	1.528	1.397	1.393	1.406	1.457	1.339	1.422	1.406	1.41	1.348	1.431	1.371	1.419	1.58	1.456	1.461
63.6111	1.497	1.524	1.506	1.496	1.507	1.579	1.497	1.5	0.173	1.47	1.372	1.434	1.425	1.487	1.523	1.404	1.396	1.407	1.457	1.344	1.423	1.407	1.412	1.346	1.434	1.372	1.419	1.587	1.457	1.459
63.8889	1.496	1.525	1.506	1.499	1.508	1.583	1.497	1.503	0.171	1.472	1.375	1.437	1.425	1.486	1.528	1.401	1.399	1.409	1.459	1.344	1.425	1.405	1.419	1.349	1.433	1.37	1.419	1.591	1.46	1.464
64.1667	1.499	1.527	1.508	1.499	1.506	1.586	1.501	1.497	0.171	1.471	1.376	1.44	1.426	1.483	1.529	1.401	1.398	1.407	1.462	1.343	1.427	1.401	1.419	1.347	1.434	1.368	1.418	1.597	1.457	1.464
64.4444	1.497	1.522	1.507	1.495	1.51	1.579	1.498	1.495	0.171	1.469	1.375	1.442	1.423	1.482	1.522	1.401	1.396	1.408	1.457	1.342	1.419	1.403	1.416	1.344	1.432	1.369	1.42	1.592	1.455	1.464
64.7222	1.498	1.521	1.504	1.494	1.51	1.587	1.495	1.501	0.171	1.469	1.375	1.442	1.422	1.478	1.525	1.399	1.394	1.41	1.459	1.338	1.42	1.402	1.414	1.345	1.433	1.366	1.421	1.596	1.458	1.463
65	1.501	1.527	1.51	1.496	1.518	1.587	1.499	1.499	0.171	1.475	1.379	1.446	1.421	1.483	1.531	1.402	1.397	1.411	1.46	1.343	1.424	1.406	1.414	1.348	1.437	1.371	1.421	1.601	1.46	1.469
65.2778	1.5	1.521	1.507	1.495	1.512	1.584	1.496	1.498	0.171	1.472	1.377	1.443	1.42	1.481	1.525	1.398	1.39	1.409	1.46	1.341	1.421	1.4	1.414	1.344	1.43	1.365	1.419	1.597	1.455	1.464
65.5556	1.503	1.525	1.512	1.497	1.512	1.586	1.496	1.5	0.171	1.471	1.377	1.441	1.423	1.481	1.526	1.403	1.396	1.406	1.462	1.34	1.421	1.398	1.414	1.347	1.433	1.364	1.42	1.598	1.458	1.465
65.8333	1.497	1.522	1.506	1.499	1.512	1.583	1.491	1.497	0.17	1.472	1.375	1.442	1.42	1.477	1.531	1.4	1.394	1.405	1.46	1.337	1.422	1.4	1.413	1.345	1.433	1.368	1.42	1.603	1.457	1.461
66.1111	1.501	1.525	1.511	1.5	1.505	1.582	1.495	1.499	0.171	1.471	1.371	1.437	1.42	1.478	1.523	1.396	1.39	1.404	1.456	1.336	1.418	1.396	1.413	1.343	1.427	1.361	1.421	1.602	1.451	1.461
66.3889	1.504	1.523	1.508	1.495	1.51	1.588	1.494	1.502	0.171	1.471	1.373	1.441	1.422	1.481	1.53	1.396	1.396	1.408	1.462	1.341	1.425	1.398	1.417	1.345	1.43	1.367	1.423	1.608	1.455	1.466
66.6667	1.506	1.529	1.511	1.502	1.514	1.586	1.495	1.509	0.17	1.472	1.377	1.442	1.424	1.483	1.53	1.397	1.395	1.408	1.461	1.338	1.426	1.4	1.414	1.346	1.433	1.368	1.423	1.614	1.46	1.468
66.9444	1.506	1.528	1.51	1.501	1.511	1.588	1.495	1.503	0.17	1.474	1.377	1.441	1.42	1.482	1.528	1.4	1.391	1.403	1.46	1.338	1.425	1.399	1.413	1.342	1.436	1.366	1.422	1.613	1.458	1.467
67.2222	1.507	1.529	1.513	1.5	1.511	1.584	1.498	1.505	0.17	1.474	1.377	1.445	1.423	1.476	1.528	1.401	1.393	1.41	1.464	1.34	1.426	1.396	1.416	1.344	1.433	1.367	1.426	1.618	1.457	1.468
67.5	1.503	1.526	1.507	1.502	1.513	1.589	1.5	1.498	0.168	1.468	1.373	1.444	1.419	1.476	1.525	1.398	1.391	1.409	1.458	1.338	1.424	1.394	1.413	1.344	1.432	1.367	1.425	1.613	1.46	1.47
67.7778	1.508	1.528	1.509	1.498	1.509	1.587	1.501	1.501	0.17	1.468	1.377	1.445	1.422	1.475	1.519	1.395	1.392	1.408	1.459	1.34	1.424	1.398	1.413	1.34	1.432	1.363	1.422	1.615	1.458	1.466
68.0556	1.509	1.53	1.51	1.498	1.506	1.582	1.495	1.5	0.169	1.469	1.376	1.44	1.423	1.477	1.52	1.395	1.392	1.409	1.454	1.337	1.426	1.398	1.416	1.341	1.432	1.364	1.42	1.619	1.458	1.469
68.3333	1.507	1.531	1.513	1.504	1.513	1.591	1.502	1.506	0.167	1.469	1.382	1.439	1.423	1.476	1.525	1.4	1.399	1.411	1.459	1.339	1.43	1.4	1.417	1.343	1.433	1.368	1.428	1.623	1.462	1.471
68.6111	1.509	1.529	1.511	1.501	1.512	1.584	1.495	1.5	0.168	1.468	1.373	1.435	1.422	1.47	1.517	1.396	1.395	1.41	1.454	1.337	1.428	1.399	1.416	1.342	1.43	1.364	1.423	1.623	1.454	1.469
68.8889	1.507	1.531	1.514	1.501	1.513	1.587	1.502	1.503	0.169	1.467	1.374	1.438	1.417	1.474	1.518	1.398	1.392	1.404	1.456	1.337	1.425	1.397	1.415	1.336	1.429	1.362	1.426	1.631	1.458	1.467
69.1667	1.504	1.531	1.51	1.498	1.509	1.586	1.5	1.504	0.168	1.467	1.373	1.435	1.416	1.477	1.519	1.398	1.389	1.404	1.457	1.334	1.423	1.4	1.414	1.339	1.429	1.364	1.422	1.625	1.46	1.465

## Sheet: SF5A Tri YPD non-NED with M7 
Time (h)	ynk1_DEL/gpt2_DEL/tps2_DEL	ynk1_DEL/gpt2_DEL/tps2_DEL	ynk1_DEL/gpt2_DEL/tps2_DEL	ynk1_DEL/gpt2_DEL/tps2_DEL	ynk1_DEL/gpt2_DEL/tps2_DEL	ynk1_DEL/gpt2_DEL/tps2_DEL	chs1_DEL/dnf3_DEL/htd2_DEL	chs1_DEL/dnf3_DEL/htd2_DEL	chs1_DEL/dnf3_DEL/htd2_DEL	chs1_DEL/dnf3_DEL/htd2_DEL	chs1_DEL/dnf3_DEL/htd2_DEL	chs1_DEL/dnf3_DEL/htd2_DEL	chs1_DEL/dnf3_DEL/suc2_DEL	chs1_DEL/dnf3_DEL/suc2_DEL	chs1_DEL/dnf3_DEL/suc2_DEL	suc2_DEL/chs1_DEL/htd2_DEL	suc2_DEL/chs1_DEL/htd2_DEL	suc2_DEL/chs1_DEL/htd2_DEL	suc2_DEL/chs1_DEL/htd2_DEL	suc2_DEL/chs1_DEL/htd2_DEL	suc2_DEL/chs1_DEL/htd2_DEL	suc2_DEL/chs1_DEL/dnf3_DEL	suc2_DEL/chs1_DEL/dnf3_DEL	suc2_DEL/chs1_DEL/dnf3_DEL	suc2_DEL/chs1_DEL/dnf3_DEL	suc2_DEL/chs1_DEL/dnf3_DEL	suc2_DEL/chs1_DEL/dnf3_DEL	BY4741 WT	BY4741 WT	BY4741 WT
0	-0.002	0.008	0.000429	0.032	0.003	0.006	0.005	0.011	0.008	0.003	0.014	0.016	0.044	0.045	0.039	0.031	0.028	0.028	0.025	0.014	0.034	0.052	0.061	0.068	0.066	0.06	0.026	0.074	0.075	0.059
0.277778	-0.003	0.012	0.004	0.032	0.005	0.011	0.007	0.01	0.011	0.007	0.019	0.012	0.039	0.043	0.038	0.028	0.024	0.025	0.022	0.018	0.024	0.046	0.054	0.063	0.063	0.059	0.034	0.069	0.066	0.056
0.555556	0.012	0.011	0.008	0.036	0.007	0.013	0.014	0.01	0.018	0.01	0.022	0.013	0.03	0.042	0.038	0.028	0.029	0.025	0.029	0.019	0.03	0.05	0.052	0.059	0.06	0.057	0.035	0.072	0.065	0.054
0.833333	0.001	0.017	0.008	0.038	0.013	0.013	0.012	0.016	0.015	0.016	0.022	0.018	0.037	0.037	0.034	0.031	0.023	0.025	0.026	0.024	0.032	0.048	0.053	0.064	0.062	0.052	0.039	0.07	0.065	0.056
1.11111	0.008	0.023	0.01	0.045	0.017	0.018	0.017	0.014	0.021	0.017	0.029	0.017	0.041	0.044	0.033	0.035	0.027	0.027	0.034	0.024	0.027	0.053	0.051	0.061	0.061	0.053	0.044	0.073	0.065	0.064
1.38889	0.009	0.021	0.012	0.047	0.019	0.024	0.018	0.019	0.022	0.018	0.029	0.019	0.041	0.044	0.037	0.035	0.024	0.029	0.036	0.027	0.034	0.055	0.055	0.061	0.062	0.055	0.043	0.076	0.073	0.06
1.66667	0.013	0.026	0.02	0.051	0.024	0.028	0.024	0.022	0.019	0.023	0.032	0.023	0.045	0.044	0.041	0.037	0.028	0.032	0.039	0.031	0.032	0.05	0.06	0.062	0.06	0.058	0.047	0.077	0.072	0.064
1.94444	0.017	0.029	0.02	0.051	0.025	0.029	0.026	0.017	0.026	0.025	0.039	0.023	0.048	0.051	0.038	0.034	0.026	0.035	0.04	0.028	0.038	0.056	0.05	0.062	0.068	0.063	0.052	0.076	0.075	0.071
2.22222	0.018	0.031	0.029	0.057	0.033	0.032	0.03	0.024	0.031	0.028	0.037	0.025	0.047	0.053	0.046	0.039	0.029	0.036	0.04	0.032	0.042	0.055	0.057	0.067	0.065	0.064	0.057	0.081	0.078	0.073
2.5	0.023	0.035	0.026	0.056	0.033	0.033	0.033	0.033	0.032	0.03	0.04	0.024	0.052	0.059	0.046	0.04	0.032	0.037	0.043	0.038	0.042	0.063	0.064	0.063	0.069	0.064	0.054	0.092	0.08	0.079
2.77778	0.026	0.042	0.029	0.058	0.04	0.037	0.037	0.032	0.04	0.028	0.038	0.028	0.052	0.068	0.055	0.037	0.038	0.037	0.045	0.042	0.039	0.063	0.067	0.071	0.07	0.066	0.057	0.091	0.09	0.086
3.05556	0.025	0.042	0.031	0.066	0.038	0.04	0.039	0.032	0.043	0.031	0.04	0.032	0.063	0.073	0.061	0.046	0.038	0.036	0.046	0.041	0.047	0.07	0.069	0.07	0.073	0.07	0.063	0.103	0.1	0.093
3.33333	0.027	0.046	0.034	0.066	0.042	0.044	0.042	0.04	0.046	0.03	0.048	0.036	0.071	0.08	0.066	0.048	0.041	0.046	0.047	0.047	0.047	0.072	0.074	0.083	0.078	0.072	0.069	0.109	0.103	0.108
3.61111	0.033	0.048	0.043	0.072	0.047	0.047	0.051	0.045	0.048	0.037	0.052	0.041	0.076	0.095	0.08	0.047	0.043	0.047	0.053	0.053	0.051	0.083	0.077	0.084	0.081	0.08	0.067	0.117	0.115	0.118
3.88889	0.037	0.054	0.045	0.075	0.052	0.052	0.051	0.052	0.056	0.044	0.057	0.038	0.084	0.11	0.088	0.049	0.043	0.053	0.06	0.051	0.061	0.091	0.084	0.088	0.09	0.086	0.076	0.127	0.122	0.136
4.16667	0.038	0.054	0.046	0.08	0.056	0.054	0.057	0.055	0.062	0.049	0.057	0.045	0.091	0.116	0.097	0.053	0.048	0.056	0.063	0.059	0.058	0.095	0.086	0.091	0.096	0.093	0.083	0.142	0.142	0.151
4.44444	0.046	0.057	0.047	0.081	0.056	0.056	0.07	0.059	0.066	0.047	0.064	0.045	0.105	0.14	0.122	0.058	0.054	0.062	0.069	0.065	0.071	0.103	0.097	0.106	0.101	0.099	0.09	0.162	0.157	0.163
4.72222	0.046	0.065	0.054	0.088	0.058	0.059	0.075	0.069	0.075	0.05	0.063	0.052	0.121	0.156	0.137	0.062	0.058	0.07	0.071	0.069	0.071	0.108	0.105	0.119	0.108	0.102	0.096	0.174	0.17	0.184
5	0.05	0.071	0.057	0.09	0.061	0.069	0.085	0.083	0.081	0.056	0.071	0.058	0.14	0.168	0.151	0.069	0.064	0.072	0.082	0.08	0.083	0.12	0.114	0.126	0.12	0.113	0.109	0.19	0.19	0.199
5.27778	0.05	0.071	0.058	0.091	0.065	0.071	0.089	0.089	0.088	0.061	0.076	0.062	0.152	0.187	0.168	0.076	0.069	0.075	0.082	0.087	0.084	0.129	0.123	0.138	0.128	0.122	0.12	0.214	0.209	0.216
5.55556	0.051	0.075	0.064	0.101	0.072	0.075	0.103	0.101	0.098	0.064	0.082	0.074	0.176	0.204	0.19	0.084	0.072	0.083	0.087	0.094	0.098	0.143	0.13	0.15	0.138	0.134	0.134	0.237	0.233	0.24
5.83333	0.058	0.078	0.069	0.101	0.075	0.079	0.112	0.107	0.109	0.075	0.085	0.079	0.196	0.232	0.211	0.085	0.079	0.089	0.096	0.1	0.104	0.152	0.137	0.164	0.151	0.143	0.145	0.265	0.254	0.281
6.11111	0.065	0.087	0.071	0.106	0.079	0.084	0.123	0.117	0.119	0.077	0.098	0.08	0.219	0.257	0.235	0.094	0.087	0.101	0.108	0.106	0.11	0.169	0.158	0.178	0.162	0.161	0.16	0.3	0.291	0.31
6.38889	0.07	0.092	0.077	0.115	0.084	0.089	0.135	0.131	0.128	0.088	0.109	0.09	0.253	0.288	0.267	0.101	0.09	0.108	0.116	0.111	0.117	0.183	0.174	0.197	0.176	0.178	0.176	0.34	0.319	0.349
6.66667	0.074	0.095	0.083	0.113	0.089	0.092	0.152	0.139	0.143	0.097	0.121	0.099	0.281	0.325	0.3	0.106	0.099	0.118	0.12	0.125	0.129	0.197	0.189	0.214	0.195	0.194	0.199	0.371	0.36	0.393
6.94444	0.077	0.104	0.095	0.122	0.092	0.092	0.165	0.157	0.158	0.101	0.126	0.105	0.314	0.369	0.336	0.114	0.109	0.126	0.134	0.141	0.144	0.223	0.21	0.236	0.213	0.209	0.215	0.414	0.41	0.444
7.22222	0.086	0.104	0.096	0.126	0.097	0.098	0.179	0.167	0.167	0.111	0.134	0.114	0.354	0.41	0.38	0.123	0.121	0.137	0.143	0.152	0.154	0.244	0.233	0.256	0.23	0.234	0.239	0.461	0.45	0.5
7.5	0.091	0.11	0.096	0.13	0.1	0.103	0.192	0.186	0.187	0.124	0.145	0.118	0.397	0.456	0.42	0.135	0.126	0.147	0.153	0.166	0.168	0.266	0.25	0.281	0.251	0.253	0.264	0.517	0.505	0.549
7.77778	0.096	0.115	0.102	0.14	0.107	0.111	0.208	0.205	0.209	0.133	0.156	0.13	0.443	0.503	0.471	0.149	0.141	0.164	0.168	0.179	0.181	0.286	0.281	0.309	0.278	0.286	0.294	0.568	0.557	0.606
8.05556	0.105	0.123	0.104	0.142	0.11	0.112	0.238	0.224	0.227	0.143	0.167	0.141	0.49	0.562	0.527	0.159	0.151	0.176	0.181	0.196	0.194	0.323	0.302	0.349	0.307	0.316	0.324	0.63	0.615	0.664
8.33333	0.109	0.126	0.107	0.146	0.114	0.116	0.263	0.243	0.245	0.158	0.184	0.15	0.548	0.618	0.588	0.173	0.166	0.183	0.197	0.207	0.214	0.352	0.34	0.379	0.336	0.347	0.356	0.691	0.682	0.735
8.61111	0.115	0.133	0.115	0.148	0.122	0.123	0.28	0.27	0.275	0.169	0.196	0.168	0.605	0.682	0.641	0.184	0.178	0.203	0.213	0.233	0.235	0.39	0.373	0.414	0.367	0.385	0.399	0.756	0.738	0.797
8.88889	0.119	0.141	0.118	0.152	0.128	0.129	0.307	0.296	0.297	0.183	0.208	0.183	0.659	0.746	0.703	0.2	0.193	0.218	0.231	0.253	0.253	0.431	0.412	0.454	0.401	0.426	0.436	0.825	0.808	0.861
9.16667	0.135	0.147	0.121	0.161	0.134	0.135	0.343	0.323	0.327	0.202	0.226	0.2	0.726	0.803	0.768	0.219	0.213	0.233	0.247	0.274	0.274	0.47	0.455	0.505	0.445	0.472	0.485	0.9	0.88	0.935
9.44444	0.143	0.155	0.127	0.164	0.142	0.13	0.363	0.352	0.352	0.219	0.249	0.212	0.791	0.882	0.835	0.238	0.224	0.256	0.274	0.296	0.293	0.515	0.496	0.548	0.492	0.518	0.536	0.965	0.951	1.017
9.72222	0.147	0.164	0.132	0.172	0.15	0.137	0.4	0.389	0.387	0.239	0.268	0.23	0.851	0.947	0.909	0.254	0.242	0.274	0.294	0.325	0.32	0.574	0.545	0.595	0.537	0.568	0.584	1.033	1.025	1.081
10	0.156	0.171	0.139	0.182	0.155	0.144	0.446	0.429	0.421	0.262	0.292	0.254	0.932	1.019	0.973	0.283	0.262	0.292	0.319	0.351	0.351	0.623	0.593	0.652	0.587	0.626	0.634	1.104	1.103	1.159
10.2778	0.164	0.179	0.144	0.18	0.166	0.151	0.483	0.457	0.461	0.286	0.315	0.277	0.992	1.082	1.051	0.298	0.282	0.318	0.343	0.382	0.384	0.673	0.642	0.7	0.641	0.679	0.688	1.178	1.17	1.217
10.5556	0.174	0.187	0.155	0.19	0.169	0.15	0.52	0.507	0.498	0.31	0.351	0.301	1.066	1.158	1.114	0.327	0.304	0.335	0.373	0.414	0.408	0.733	0.698	0.765	0.696	0.731	0.753	1.243	1.232	1.297
10.8333	0.179	0.199	0.163	0.192	0.176	0.156	0.562	0.542	0.54	0.338	0.376	0.323	1.146	1.223	1.183	0.349	0.331	0.368	0.404	0.443	0.446	0.792	0.765	0.818	0.759	0.796	0.811	1.315	1.304	1.362
11.1111	0.188	0.21	0.172	0.204	0.191	0.163	0.605	0.589	0.586	0.365	0.408	0.349	1.209	1.303	1.255	0.377	0.35	0.394	0.433	0.482	0.47	0.845	0.827	0.885	0.812	0.864	0.882	1.364	1.374	1.431
11.3889	0.204	0.224	0.182	0.207	0.198	0.167	0.669	0.64	0.641	0.396	0.441	0.374	1.279	1.366	1.33	0.403	0.378	0.42	0.463	0.518	0.506	0.914	0.877	0.943	0.88	0.934	0.948	1.44	1.442	1.495
11.6667	0.218	0.238	0.198	0.218	0.204	0.17	0.697	0.689	0.691	0.431	0.475	0.411	1.352	1.416	1.39	0.435	0.412	0.458	0.498	0.556	0.548	0.97	0.946	1.006	0.952	0.996	1.01	1.508	1.506	1.556
11.9444	0.23	0.252	0.207	0.227	0.214	0.18	0.757	0.749	0.735	0.471	0.518	0.45	1.414	1.467	1.456	0.463	0.437	0.482	0.535	0.592	0.587	1.049	1.008	1.067	1.004	1.058	1.091	1.552	1.574	1.616
12.2222	0.245	0.273	0.226	0.233	0.218	0.186	0.814	0.8	0.779	0.509	0.557	0.48	1.495	1.554	1.529	0.498	0.472	0.518	0.583	0.635	0.63	1.104	1.072	1.136	1.084	1.12	1.149	1.629	1.614	1.668
12.5	0.261	0.3	0.246	0.239	0.227	0.198	0.858	0.842	0.846	0.549	0.593	0.523	1.539	1.616	1.571	0.533	0.502	0.551	0.615	0.677	0.67	1.175	1.138	1.204	1.153	1.204	1.223	1.689	1.691	1.731
12.7778	0.284	0.311	0.264	0.251	0.235	0.204	0.92	0.903	0.908	0.591	0.634	0.556	1.597	1.667	1.622	0.564	0.539	0.587	0.66	0.733	0.717	1.232	1.203	1.26	1.21	1.253	1.282	1.725	1.752	1.757
13.0556	0.306	0.344	0.292	0.257	0.247	0.218	0.981	0.959	0.953	0.633	0.681	0.598	1.647	1.729	1.675	0.602	0.575	0.632	0.702	0.77	0.765	1.298	1.265	1.329	1.278	1.311	1.349	1.783	1.781	1.797
13.3333	0.329	0.371	0.312	0.269	0.252	0.228	1.038	1.015	1.015	0.674	0.728	0.637	1.703	1.764	1.725	0.639	0.608	0.661	0.752	0.816	0.802	1.358	1.327	1.398	1.344	1.377	1.41	1.805	1.782	1.819
13.6111	0.352	0.398	0.348	0.279	0.274	0.245	1.08	1.08	1.063	0.724	0.784	0.684	1.773	1.811	1.788	0.685	0.654	0.709	0.797	0.859	0.863	1.438	1.398	1.44	1.414	1.437	1.463	1.798	1.792	1.819
13.8889	0.383	0.435	0.374	0.289	0.286	0.26	1.14	1.136	1.131	0.772	0.841	0.729	1.785	1.834	1.854	0.719	0.696	0.749	0.848	0.913	0.911	1.504	1.445	1.499	1.461	1.51	1.541	1.793	1.819	1.826
14.1667	0.413	0.467	0.416	0.305	0.299	0.275	1.204	1.183	1.185	0.823	0.887	0.773	1.862	1.908	1.837	0.768	0.738	0.793	0.895	0.959	0.956	1.551	1.509	1.552	1.52	1.578	1.611	1.807	1.832	1.845
14.4444	0.458	0.504	0.455	0.32	0.319	0.297	1.246	1.243	1.246	0.872	0.933	0.826	1.862	1.887	1.867	0.812	0.778	0.843	0.941	1.013	1.001	1.605	1.557	1.61	1.571	1.61	1.651	1.857	1.801	1.85
14.7222	0.494	0.553	0.499	0.338	0.336	0.317	1.307	1.293	1.294	0.925	0.984	0.878	1.884	1.922	1.873	0.851	0.816	0.881	1.004	1.059	1.043	1.635	1.636	1.686	1.623	1.655	1.691	1.842	1.841	1.854
15	0.546	0.601	0.54	0.362	0.362	0.341	1.363	1.351	1.352	0.979	1.049	0.934	1.895	1.923	1.879	0.906	0.872	0.934	1.038	1.101	1.105	1.689	1.676	1.704	1.69	1.698	1.739	1.839	1.844	1.848
15.2778	0.595	0.656	0.596	0.381	0.384	0.363	1.41	1.401	1.396	1.036	1.104	0.993	1.915	1.923	1.907	0.944	0.922	0.982	1.098	1.151	1.142	1.726	1.723	1.733	1.697	1.728	1.741	1.831	1.839	1.855
15.5556	0.649	0.704	0.666	0.406	0.41	0.395	1.477	1.459	1.443	1.089	1.144	1.042	1.938	1.937	1.918	0.995	0.969	1.026	1.144	1.205	1.194	1.748	1.753	1.781	1.717	1.757	1.789	1.824	1.811	1.87
15.8333	0.717	0.76	0.714	0.44	0.445	0.426	1.498	1.498	1.5	1.153	1.211	1.085	1.933	1.938	1.91	1.043	1.019	1.068	1.195	1.25	1.253	1.778	1.756	1.789	1.756	1.766	1.778	1.84	1.843	1.886
16.1111	0.771	0.815	0.769	0.465	0.476	0.459	1.588	1.551	1.536	1.196	1.26	1.147	1.93	1.943	1.936	1.09	1.068	1.119	1.232	1.309	1.287	1.776	1.778	1.796	1.752	1.773	1.782	1.86	1.847	1.892
16.3889	0.838	0.886	0.835	0.506	0.51	0.5	1.625	1.605	1.605	1.261	1.315	1.188	1.936	1.955	1.933	1.132	1.101	1.158	1.282	1.353	1.343	1.806	1.787	1.808	1.755	1.808	1.791	1.85	1.825	1.883
16.6667	0.899	0.945	0.902	0.536	0.554	0.539	1.666	1.667	1.635	1.307	1.357	1.237	1.944	1.942	1.954	1.181	1.165	1.205	1.334	1.389	1.379	1.808	1.774	1.831	1.762	1.788	1.811	1.825	1.834	1.891
16.9444	0.972	1.008	0.977	0.577	0.592	0.588	1.683	1.701	1.692	1.363	1.403	1.3	1.945	1.948	1.936	1.226	1.2	1.247	1.384	1.441	1.433	1.824	1.793	1.819	1.763	1.772	1.804	1.852	1.839	1.872
17.2222	1.036	1.074	1.04	0.626	0.635	0.632	1.748	1.744	1.731	1.433	1.456	1.335	1.945	1.957	1.936	1.271	1.241	1.291	1.425	1.491	1.466	1.818	1.793	1.822	1.788	1.797	1.811	1.836	1.843	1.882
17.5	1.102	1.126	1.1	0.675	0.682	0.698	1.804	1.761	1.735	1.465	1.501	1.389	1.956	1.946	1.92	1.319	1.29	1.332	1.481	1.513	1.539	1.811	1.789	1.852	1.79	1.796	1.811	1.836	1.861	1.892
17.7778	1.172	1.193	1.164	0.727	0.731	0.742	1.805	1.776	1.793	1.519	1.555	1.45	1.945	1.975	1.954	1.352	1.336	1.376	1.522	1.551	1.558	1.813	1.797	1.825	1.778	1.793	1.806	1.847	1.859	1.894
18.0556	1.219	1.264	1.21	0.781	0.782	0.803	1.853	1.8	1.78	1.584	1.612	1.495	1.944	1.954	1.943	1.417	1.386	1.446	1.562	1.595	1.59	1.834	1.796	1.847	1.767	1.785	1.814	1.823	1.875	1.888
18.3333	1.277	1.311	1.279	0.843	0.838	0.852	1.845	1.813	1.81	1.624	1.652	1.549	1.943	1.953	1.921	1.439	1.417	1.458	1.604	1.628	1.647	1.806	1.819	1.837	1.784	1.795	1.8	1.84	1.854	1.888
18.6111	1.355	1.372	1.341	0.902	0.893	0.925	1.848	1.807	1.825	1.652	1.703	1.587	1.957	1.966	1.934	1.48	1.456	1.501	1.644	1.668	1.662	1.823	1.805	1.855	1.779	1.791	1.829	1.854	1.855	1.849
18.8889	1.398	1.413	1.376	0.956	0.96	0.983	1.852	1.841	1.812	1.697	1.729	1.626	1.97	1.943	1.937	1.532	1.499	1.559	1.643	1.703	1.686	1.83	1.794	1.857	1.755	1.786	1.8	1.847	1.849	1.893
19.1667	1.446	1.459	1.438	1.021	0.997	1.057	1.86	1.845	1.83	1.744	1.772	1.661	1.959	1.951	1.919	1.558	1.575	1.582	1.661	1.71	1.715	1.831	1.807	1.82	1.793	1.81	1.804	1.844	1.864	1.869
19.4444	1.483	1.521	1.461	1.077	1.064	1.113	1.894	1.834	1.826	1.765	1.783	1.704	1.941	1.976	1.937	1.611	1.586	1.626	1.693	1.726	1.705	1.817	1.809	1.846	1.788	1.797	1.791	1.85	1.852	1.866
19.7222	1.51	1.519	1.513	1.134	1.132	1.166	1.878	1.84	1.844	1.809	1.839	1.74	1.971	1.956	1.967	1.659	1.631	1.656	1.707	1.739	1.738	1.813	1.815	1.839	1.783	1.803	1.829	1.849	1.852	1.867
20	1.548	1.56	1.549	1.184	1.183	1.236	1.865	1.839	1.842	1.813	1.841	1.762	1.949	1.967	1.934	1.671	1.658	1.682	1.698	1.716	1.707	1.831	1.784	1.831	1.785	1.816	1.797	1.837	1.861	1.878
20.2778	1.561	1.575	1.55	1.253	1.258	1.295	1.88	1.854	1.858	1.851	1.848	1.783	1.976	1.968	1.948	1.69	1.675	1.679	1.681	1.753	1.712	1.824	1.804	1.86	1.779	1.816	1.805	1.854	1.84	1.898
20.5556	1.578	1.593	1.573	1.299	1.298	1.335	1.896	1.871	1.828	1.867	1.863	1.8	1.932	1.974	1.954	1.689	1.681	1.7	1.701	1.748	1.712	1.837	1.787	1.842	1.777	1.804	1.798	1.85	1.875	1.867
20.8333	1.601	1.625	1.603	1.36	1.366	1.402	1.904	1.847	1.823	1.865	1.856	1.783	1.947	1.98	1.946	1.712	1.696	1.696	1.699	1.743	1.717	1.826	1.796	1.812	1.806	1.801	1.84	1.849	1.851	1.889
21.1111	1.587	1.63	1.604	1.407	1.42	1.471	1.864	1.836	1.833	1.867	1.859	1.813	1.931	1.983	1.947	1.708	1.694	1.719	1.68	1.74	1.737	1.808	1.792	1.856	1.776	1.803	1.819	1.837	1.836	1.876
21.3889	1.606	1.618	1.614	1.478	1.466	1.497	1.873	1.856	1.827	1.865	1.883	1.787	1.979	1.953	1.938	1.696	1.726	1.714	1.688	1.731	1.737	1.826	1.825	1.832	1.77	1.812	1.793	1.822	1.863	1.881
21.6667	1.625	1.643	1.626	1.496	1.506	1.537	1.856	1.832	1.832	1.88	1.887	1.815	1.972	1.969	1.944	1.712	1.704	1.727	1.702	1.714	1.717	1.838	1.816	1.832	1.783	1.821	1.823	1.844	1.858	1.889
21.9444	1.621	1.648	1.62	1.556	1.558	1.571	1.866	1.827	1.827	1.853	1.868	1.804	1.955	1.961	1.955	1.712	1.721	1.697	1.713	1.733	1.718	1.848	1.817	1.839	1.786	1.806	1.789	1.854	1.848	1.874
22.2222	1.628	1.645	1.608	1.572	1.588	1.608	1.868	1.866	1.817	1.885	1.881	1.791	1.939	1.991	1.94	1.716	1.714	1.717	1.693	1.726	1.726	1.825	1.79	1.853	1.787	1.804	1.819	1.847	1.858	1.881
22.5	1.639	1.665	1.633	1.605	1.641	1.622	1.881	1.848	1.815	1.881	1.873	1.797	1.968	1.965	1.956	1.696	1.708	1.72	1.71	1.722	1.735	1.82	1.817	1.845	1.771	1.823	1.812	1.843	1.848	1.896
22.7778	1.643	1.677	1.645	1.636	1.65	1.639	1.885	1.848	1.83	1.877	1.857	1.791	1.934	1.985	1.948	1.708	1.704	1.727	1.696	1.729	1.729	1.832	1.799	1.845	1.781	1.787	1.832	1.853	1.846	1.901
23.0556	1.654	1.664	1.632	1.669	1.669	1.663	1.855	1.841	1.845	1.892	1.871	1.789	1.96	1.944	1.944	1.714	1.714	1.721	1.705	1.745	1.74	1.834	1.844	1.856	1.778	1.809	1.815	1.853	1.855	1.886
23.3333	1.649	1.684	1.635	1.669	1.688	1.684	1.9	1.832	1.85	1.884	1.869	1.812	1.938	1.947	1.926	1.728	1.705	1.715	1.687	1.741	1.733	1.829	1.807	1.857	1.773	1.79	1.819	1.86	1.831	1.894
23.6111	1.648	1.679	1.643	1.69	1.696	1.688	1.863	1.853	1.834	1.894	1.891	1.801	1.962	1.962	1.922	1.701	1.716	1.708	1.687	1.719	1.714	1.814	1.827	1.822	1.784	1.803	1.811	1.861	1.86	1.884
23.8889	1.645	1.658	1.651	1.693	1.704	1.719	1.867	1.834	1.812	1.9	1.888	1.806	1.93	1.96	1.957	1.686	1.714	1.715	1.72	1.725	1.716	1.829	1.792	1.845	1.789	1.8	1.833	1.853	1.867	1.895
24.1667	1.646	1.672	1.659	1.686	1.715	1.725	1.867	1.846	1.83	1.868	1.879	1.803	1.973	1.981	1.905	1.715	1.694	1.719	1.698	1.707	1.715	1.817	1.817	1.815	1.784	1.812	1.813	1.846	1.865	1.887
24.4444	1.649	1.685	1.645	1.683	1.709	1.726	1.876	1.84	1.855	1.89	1.861	1.81	1.945	1.986	1.948	1.704	1.711	1.724	1.701	1.741	1.721	1.822	1.79	1.814	1.782	1.797	1.807	1.854	1.837	1.891
24.7222	1.661	1.679	1.668	1.714	1.729	1.756	1.887	1.834	1.847	1.867	1.888	1.802	1.955	1.988	1.942	1.714	1.697	1.709	1.697	1.723	1.732	1.827	1.822	1.845	1.785	1.796	1.815	1.852	1.853	1.878
25	1.671	1.673	1.655	1.721	1.729	1.736	1.865	1.811	1.821	1.867	1.879	1.821	1.928	1.95	1.932	1.696	1.707	1.711	1.7	1.739	1.723	1.83	1.812	1.816	1.788	1.786	1.811	1.851	1.846	1.885
25.2778	1.664	1.689	1.66	1.722	1.751	1.739	1.864	1.833	1.823	1.877	1.9	1.788	1.933	1.956	1.96	1.73	1.71	1.71	1.704	1.713	1.736	1.831	1.801	1.819	1.781	1.805	1.81	1.841	1.848	1.875
25.5556	1.648	1.678	1.655	1.743	1.742	1.718	1.86	1.848	1.826	1.863	1.884	1.798	1.976	1.964	1.941	1.722	1.713	1.714	1.696	1.724	1.714	1.817	1.803	1.827	1.771	1.806	1.801	1.861	1.877	1.881
25.8333	1.659	1.684	1.655	1.732	1.764	1.752	1.86	1.828	1.837	1.872	1.895	1.803	1.962	1.974	1.922	1.706	1.718	1.702	1.695	1.722	1.709	1.82	1.801	1.827	1.794	1.796	1.802	1.864	1.88	1.89
26.1111	1.677	1.69	1.665	1.739	1.759	1.767	1.866	1.852	1.821	1.891	1.895	1.797	1.943	1.989	1.946	1.722	1.707	1.703	1.699	1.713	1.711	1.828	1.811	1.859	1.756	1.785	1.804	1.847	1.861	1.943
26.3889	1.682	1.678	1.666	1.736	1.753	1.74	1.871	1.855	1.827	1.885	1.87	1.777	1.95	1.978	1.931	1.708	1.696	1.723	1.723	1.729	1.743	1.815	1.808	1.83	1.778	1.797	1.776	1.872	1.877	1.891
26.6667	1.66	1.701	1.675	1.759	1.768	1.77	1.868	1.849	1.829	1.88	1.881	1.792	1.937	1.951	1.956	1.726	1.716	1.709	1.71	1.719	1.719	1.827	1.791	1.85	1.781	1.805	1.802	1.882	1.846	1.893
26.9444	1.678	1.688	1.657	1.766	1.753	1.754	1.864	1.846	1.828	1.878	1.858	1.798	1.936	1.981	1.943	1.713	1.691	1.698	1.702	1.74	1.73	1.822	1.808	1.833	1.8	1.804	1.824	1.869	1.877	1.858
27.2222	1.671	1.69	1.665	1.753	1.737	1.755	1.874	1.854	1.815	1.858	1.858	1.801	1.945	1.963	1.96	1.701	1.713	1.73	1.695	1.743	1.74	1.82	1.795	1.829	1.785	1.788	1.823	1.863	1.877	1.868
27.5	1.693	1.7	1.677	1.729	1.769	1.758	1.883	1.85	1.847	1.893	1.893	1.799	1.953	1.97	1.938	1.727	1.707	1.704	1.694	1.731	1.718	1.82	1.778	1.829	1.793	1.805	1.824	1.868	1.881	1.901
27.7778	1.673	1.693	1.674	1.752	1.754	1.767	1.87	1.838	1.845	1.891	1.879	1.815	1.952	1.988	1.937	1.714	1.735	1.702	1.705	1.725	1.729	1.795	1.803	1.848	1.791	1.78	1.811	1.858	1.853	1.894
28.0556	1.689	1.704	1.674	1.745	1.769	1.76	1.869	1.852	1.828	1.859	1.87	1.794	1.953	1.968	1.929	1.698	1.714	1.709	1.707	1.745	1.737	1.804	1.787	1.844	1.79	1.784	1.79	1.87	1.857	1.903
28.3333	1.671	1.713	1.665	1.742	1.756	1.75	1.896	1.875	1.833	1.895	1.872	1.783	1.955	2.001	1.961	1.695	1.709	1.706	1.701	1.726	1.722	1.82	1.824	1.847	1.787	1.794	1.812	1.861	1.872	1.902
28.6111	1.672	1.71	1.677	1.749	1.753	1.773	1.879	1.841	1.835	1.867	1.887	1.774	1.957	1.978	1.948	1.717	1.718	1.715	1.723	1.717	1.701	1.828	1.837	1.856	1.79	1.786	1.819	1.857	1.869	1.89
28.8889	1.694	1.687	1.677	1.751	1.774	1.787	1.86	1.871	1.837	1.87	1.857	1.823	1.936	1.966	1.953	1.725	1.722	1.72	1.692	1.718	1.736	1.819	1.798	1.847	1.781	1.798	1.802	1.859	1.866	1.893
29.1667	1.679	1.706	1.672	1.753	1.765	1.785	1.883	1.861	1.842	1.867	1.877	1.794	1.965	1.974	1.966	1.751	1.717	1.689	1.718	1.732	1.726	1.792	1.803	1.833	1.78	1.808	1.82	1.86	1.871	1.891
29.4444	1.694	1.712	1.663	1.76	1.775	1.775	1.898	1.866	1.852	1.883	1.884	1.812	1.942	1.967	1.967	1.724	1.724	1.713	1.718	1.742	1.736	1.834	1.792	1.836	1.767	1.788	1.79	1.89	1.894	1.894
29.7222	1.696	1.711	1.691	1.752	1.75	1.787	1.862	1.836	1.828	1.862	1.886	1.806	1.971	1.964	1.946	1.714	1.705	1.708	1.713	1.727	1.728	1.833	1.798	1.846	1.802	1.804	1.819	1.857	1.855	1.919
30	1.691	1.717	1.687	1.769	1.761	1.795	1.864	1.879	1.835	1.86	1.879	1.799	1.971	1.953	1.941	1.693	1.718	1.74	1.721	1.726	1.736	1.813	1.789	1.833	1.793	1.813	1.812	1.862	1.866	1.897
30.2778	1.686	1.706	1.679	1.781	1.774	1.761	1.845	1.844	1.836	1.887	1.885	1.825	1.964	1.987	1.958	1.713	1.726	1.727	1.687	1.711	1.726	1.824	1.807	1.836	1.809	1.818	1.842	1.857	1.879	1.898
30.5556	1.689	1.708	1.677	1.775	1.782	1.779	1.894	1.858	1.851	1.884	1.908	1.834	1.949	1.946	1.932	1.72	1.708	1.714	1.701	1.745	1.736	1.8	1.815	1.824	1.779	1.82	1.815	1.861	1.873	1.905
30.8333	1.704	1.702	1.67	1.762	1.799	1.764	1.888	1.856	1.857	1.884	1.887	1.804	1.959	1.973	1.95	1.697	1.694	1.717	1.7	1.714	1.722	1.801	1.805	1.844	1.764	1.806	1.826	1.854	1.871	1.903
31.1111	1.679	1.704	1.679	1.78	1.792	1.786	1.887	1.863	1.845	1.885	1.894	1.801	1.939	1.953	1.962	1.705	1.708	1.735	1.704	1.727	1.71	1.819	1.799	1.828	1.798	1.801	1.829	1.867	1.867	1.897
31.3889	1.709	1.719	1.686	1.76	1.783	1.779	1.871	1.85	1.851	1.91	1.877	1.809	1.956	1.975	1.966	1.729	1.737	1.718	1.711	1.73	1.732	1.835	1.825	1.816	1.781	1.806	1.815	1.857	1.895	1.9
31.6667	1.707	1.712	1.698	1.769	1.75	1.784	1.872	1.881	1.818	1.876	1.918	1.796	1.94	1.982	1.976	1.695	1.706	1.721	1.708	1.736	1.73	1.831	1.82	1.848	1.77	1.82	1.801	1.874	1.86	1.881
31.9444	1.691	1.72	1.68	1.768	1.782	1.791	1.879	1.861	1.848	1.872	1.908	1.831	1.96	1.969	1.942	1.719	1.715	1.728	1.717	1.715	1.73	1.829	1.835	1.828	1.77	1.786	1.829	1.849	1.88	1.909
32.2222	1.692	1.723	1.7	1.766	1.773	1.771	1.866	1.862	1.848	1.87	1.865	1.806	1.971	1.994	1.98	1.721	1.717	1.713	1.716	1.735	1.734	1.848	1.819	1.855	1.796	1.811	1.798	1.881	1.851	1.894
32.5	1.698	1.733	1.699	1.804	1.785	1.779	1.901	1.865	1.831	1.897	1.857	1.808	1.943	1.966	1.945	1.718	1.735	1.723	1.714	1.716	1.722	1.812	1.842	1.829	1.799	1.802	1.81	1.857	1.871	1.877
32.7778	1.698	1.724	1.7	1.782	1.767	1.792	1.886	1.85	1.872	1.894	1.914	1.787	1.956	1.939	1.942	1.701	1.732	1.737	1.706	1.742	1.732	1.835	1.8	1.827	1.806	1.79	1.833	1.875	1.865	1.927
33.0556	1.71	1.754	1.693	1.788	1.794	1.77	1.87	1.862	1.855	1.874	1.921	1.818	1.968	1.961	1.964	1.731	1.724	1.731	1.692	1.752	1.731	1.834	1.813	1.854	1.786	1.79	1.822	1.873	1.861	1.901
33.3333	1.71	1.725	1.706	1.775	1.788	1.784	1.899	1.859	1.838	1.915	1.872	1.812	1.969	1.972	1.954	1.712	1.732	1.715	1.702	1.748	1.728	1.817	1.815	1.855	1.788	1.791	1.806	1.852	1.872	1.876
33.6111	1.698	1.727	1.687	1.793	1.8	1.793	1.894	1.845	1.856	1.856	1.875	1.806	1.946	1.972	1.959	1.723	1.722	1.718	1.7	1.734	1.748	1.834	1.816	1.83	1.787	1.82	1.821	1.855	1.867	1.909
33.8889	1.703	1.731	1.704	1.761	1.792	1.779	1.888	1.851	1.858	1.887	1.862	1.811	1.931	1.952	1.949	1.725	1.705	1.73	1.699	1.746	1.724	1.808	1.814	1.823	1.786	1.81	1.826	1.852	1.873	1.903
34.1667	1.703	1.693	1.686	1.766	1.78	1.823	1.866	1.857	1.847	1.891	1.894	1.828	1.964	1.955	1.954	1.726	1.72	1.708	1.718	1.729	1.738	1.822	1.828	1.836	1.78	1.823	1.835	1.855	1.905	1.915
34.4444	1.699	1.717	1.708	1.785	1.793	1.782	1.91	1.868	1.855	1.868	1.901	1.8	1.969	1.987	1.948	1.71	1.708	1.722	1.705	1.771	1.741	1.826	1.814	1.864	1.792	1.807	1.812	1.899	1.884	1.918
34.7222	1.718	1.738	1.69	1.795	1.797	1.793	1.891	1.863	1.821	1.896	1.912	1.819	1.966	2.01	1.971	1.727	1.718	1.725	1.717	1.739	1.749	1.839	1.802	1.852	1.783	1.814	1.811	1.856	1.876	1.92
35	1.72	1.738	1.685	1.785	1.773	1.808	1.889	1.85	1.867	1.908	1.902	1.804	1.969	1.983	1.959	1.721	1.728	1.757	1.702	1.718	1.759	1.828	1.824	1.849	1.786	1.821	1.815	1.878	1.88	1.929
35.2778	1.715	1.736	1.716	1.813	1.791	1.788	1.871	1.85	1.845	1.913	1.86	1.806	1.949	2	1.94	1.732	1.723	1.747	1.717	1.733	1.733	1.834	1.819	1.836	1.786	1.807	1.83	1.833	1.894	1.894
35.5556	1.713	1.718	1.706	1.786	1.804	1.802	1.925	1.869	1.825	1.87	1.884	1.819	1.969	1.988	1.955	1.703	1.72	1.731	1.692	1.738	1.724	1.822	1.822	1.826	1.796	1.807	1.805	1.883	1.877	1.906
35.8333	1.715	1.731	1.69	1.774	1.793	1.809	1.911	1.862	1.842	1.864	1.898	1.807	1.947	1.989	1.98	1.729	1.754	1.748	1.722	1.735	1.738	1.829	1.829	1.854	1.813	1.839	1.833	1.865	1.858	1.895
36.1111	1.703	1.732	1.715	1.791	1.787	1.799	1.891	1.859	1.844	1.899	1.9	1.819	2.003	1.993	1.963	1.729	1.714	1.744	1.715	1.727	1.739	1.838	1.816	1.862	1.795	1.808	1.814	1.864	1.87	1.889
36.3889	1.72	1.739	1.706	1.794	1.797	1.801	1.893	1.872	1.87	1.883	1.895	1.806	1.977	1.985	1.987	1.694	1.729	1.729	1.708	1.753	1.745	1.804	1.825	1.85	1.777	1.815	1.825	1.869	1.887	1.916
36.6667	1.736	1.73	1.693	1.772	1.785	1.792	1.878	1.879	1.85	1.885	1.88	1.807	1.989	1.96	1.981	1.721	1.717	1.74	1.69	1.76	1.738	1.832	1.812	1.841	1.792	1.788	1.822	1.885	1.913	1.895
36.9444	1.707	1.713	1.706	1.787	1.795	1.8	1.884	1.883	1.837	1.896	1.877	1.824	1.97	1.988	1.979	1.732	1.731	1.74	1.726	1.743	1.739	1.84	1.804	1.843	1.793	1.819	1.844	1.878	1.89	1.892
37.2222	1.729	1.741	1.716	1.785	1.823	1.794	1.901	1.886	1.85	1.885	1.901	1.818	1.954	1.963	1.957	1.713	1.724	1.697	1.714	1.732	1.738	1.829	1.843	1.828	1.785	1.848	1.809	1.872	1.874	1.887
37.5	1.709	1.727	1.71	1.775	1.805	1.796	1.894	1.866	1.855	1.899	1.902	1.831	1.991	1.971	1.968	1.716	1.729	1.721	1.712	1.747	1.761	1.815	1.832	1.859	1.784	1.802	1.819	1.858	1.867	1.912
37.7778	1.706	1.75	1.725	1.8	1.802	1.802	1.885	1.857	1.853	1.9	1.898	1.793	1.972	1.98	1.963	1.723	1.739	1.713	1.727	1.747	1.745	1.824	1.83	1.851	1.809	1.81	1.845	1.884	1.859	1.899
38.0556	1.719	1.736	1.715	1.812	1.839	1.845	1.902	1.873	1.866	1.895	1.898	1.82	1.996	1.979	1.983	1.734	1.71	1.733	1.718	1.767	1.724	1.826	1.825	1.856	1.799	1.82	1.819	1.875	1.887	1.907
38.3333	1.723	1.723	1.724	1.788	1.785	1.786	1.885	1.877	1.883	1.903	1.889	1.799	1.967	1.964	1.947	1.73	1.723	1.729	1.726	1.761	1.751	1.841	1.814	1.854	1.794	1.825	1.808	1.89	1.888	1.896
38.6111	1.726	1.747	1.716	1.786	1.805	1.803	1.885	1.897	1.836	1.895	1.889	1.837	1.966	1.991	1.952	1.73	1.737	1.728	1.711	1.721	1.737	1.836	1.811	1.867	1.79	1.803	1.814	1.865	1.902	1.908
38.8889	1.725	1.74	1.698	1.796	1.829	1.809	1.898	1.854	1.841	1.891	1.891	1.827	1.933	1.974	1.937	1.735	1.728	1.735	1.717	1.768	1.741	1.83	1.823	1.829	1.809	1.801	1.818	1.855	1.892	1.887
39.1667	1.714	1.743	1.737	1.803	1.792	1.81	1.927	1.86	1.847	1.906	1.902	1.835	1.948	1.981	1.97	1.724	1.741	1.734	1.718	1.753	1.737	1.825	1.824	1.871	1.773	1.823	1.825	1.858	1.91	1.926
39.4444	1.708	1.749	1.706	1.813	1.804	1.817	1.876	1.847	1.847	1.89	1.899	1.822	1.975	2.006	1.993	1.743	1.704	1.737	1.703	1.743	1.726	1.832	1.816	1.881	1.813	1.809	1.805	1.881	1.889	1.951
39.7222	1.726	1.748	1.721	1.794	1.799	1.803	1.885	1.882	1.869	1.904	1.902	1.816	1.944	1.988	1.998	1.74	1.733	1.74	1.708	1.755	1.74	1.825	1.821	1.849	1.797	1.82	1.828	1.879	1.891	1.891
40	1.721	1.727	1.715	1.782	1.825	1.808	1.913	1.86	1.846	1.881	1.893	1.838	1.961	2.003	1.963	1.74	1.735	1.737	1.718	1.751	1.75	1.827	1.806	1.84	1.783	1.811	1.809	1.87	1.884	1.91
40.2778	1.73	1.757	1.707	1.789	1.807	1.815	1.903	1.865	1.843	1.905	1.899	1.822	1.975	2.005	1.972	1.73	1.723	1.753	1.745	1.757	1.739	1.841	1.805	1.852	1.809	1.804	1.819	1.858	1.875	1.93
40.5556	1.735	1.765	1.72	1.808	1.814	1.815	1.892	1.866	1.856	1.888	1.886	1.835	1.957	1.951	1.957	1.741	1.728	1.757	1.718	1.769	1.742	1.854	1.81	1.846	1.831	1.828	1.82	1.871	1.897	1.882
40.8333	1.736	1.758	1.716	1.786	1.8	1.803	1.877	1.878	1.879	1.923	1.898	1.838	1.968	1.964	1.971	1.729	1.736	1.743	1.728	1.729	1.745	1.834	1.8	1.85	1.796	1.823	1.832	1.899	1.879	1.908
41.1111	1.755	1.751	1.72	1.823	1.812	1.814	1.916	1.884	1.859	1.918	1.906	1.823	1.944	1.995	1.973	1.722	1.743	1.734	1.737	1.723	1.751	1.844	1.83	1.838	1.794	1.797	1.821	1.884	1.887	1.939
41.3889	1.739	1.74	1.717	1.804	1.827	1.822	1.902	1.892	1.853	1.909	1.91	1.821	1.976	1.974	1.991	1.726	1.748	1.747	1.739	1.757	1.74	1.851	1.846	1.851	1.789	1.821	1.809	1.883	1.863	1.905
41.6667	1.709	1.742	1.729	1.793	1.798	1.821	1.92	1.873	1.867	1.903	1.912	1.834	1.968	2.009	1.956	1.741	1.739	1.739	1.738	1.755	1.738	1.837	1.837	1.844	1.794	1.812	1.814	1.872	1.889	1.918
41.9444	1.727	1.747	1.719	1.787	1.809	1.809	1.895	1.861	1.858	1.892	1.902	1.826	1.976	1.999	1.998	1.745	1.726	1.749	1.728	1.757	1.758	1.831	1.831	1.868	1.806	1.81	1.82	1.871	1.88	1.927
42.2222	1.73	1.768	1.715	1.808	1.809	1.815	1.904	1.872	1.866	1.896	1.909	1.821	1.973	1.975	2	1.73	1.735	1.746	1.726	1.742	1.763	1.838	1.814	1.856	1.787	1.828	1.809	1.861	1.86	1.92
42.5	1.729	1.752	1.736	1.801	1.806	1.825	1.903	1.867	1.851	1.896	1.893	1.847	1.972	1.965	1.974	1.738	1.745	1.74	1.735	1.747	1.755	1.85	1.807	1.848	1.793	1.832	1.836	1.855	1.877	1.878
42.7778	1.747	1.741	1.741	1.814	1.807	1.826	1.886	1.883	1.861	1.888	1.889	1.832	1.958	1.965	1.956	1.732	1.737	1.74	1.733	1.753	1.762	1.839	1.832	1.859	1.797	1.834	1.839	1.875	1.877	1.905
43.0556	1.735	1.724	1.742	1.802	1.806	1.813	1.903	1.877	1.853	1.924	1.897	1.82	1.967	1.97	1.967	1.738	1.746	1.742	1.728	1.741	1.727	1.849	1.805	1.854	1.807	1.835	1.824	1.867	1.879	1.919
43.3333	1.732	1.757	1.721	1.803	1.814	1.852	1.901	1.884	1.875	1.891	1.905	1.828	1.97	2.005	1.969	1.729	1.751	1.745	1.753	1.775	1.758	1.844	1.842	1.848	1.8	1.819	1.828	1.894	1.89	1.932
43.6111	1.734	1.764	1.735	1.824	1.81	1.815	1.935	1.884	1.873	1.873	1.92	1.825	1.95	1.994	1.953	1.747	1.743	1.747	1.738	1.747	1.743	1.84	1.842	1.867	1.811	1.824	1.806	1.864	1.884	1.904
43.8889	1.745	1.754	1.745	1.796	1.809	1.822	1.901	1.877	1.874	1.884	1.881	1.833	1.975	1.978	1.975	1.749	1.741	1.745	1.739	1.755	1.75	1.87	1.84	1.86	1.805	1.802	1.821	1.873	1.871	1.904
44.1667	1.741	1.76	1.742	1.792	1.81	1.827	1.895	1.88	1.86	1.904	1.927	1.822	1.994	1.982	1.985	1.718	1.746	1.751	1.725	1.77	1.772	1.842	1.832	1.85	1.815	1.833	1.825	1.847	1.883	1.905
44.4444	1.744	1.769	1.726	1.814	1.811	1.836	1.894	1.869	1.874	1.908	1.936	1.836	1.955	2.007	1.96	1.728	1.772	1.747	1.733	1.766	1.779	1.836	1.818	1.873	1.793	1.814	1.827	1.884	1.862	1.904
44.7222	1.751	1.759	1.738	1.8	1.817	1.836	1.895	1.869	1.895	1.902	1.929	1.816	1.996	1.991	1.968	1.745	1.743	1.742	1.733	1.779	1.752	1.847	1.819	1.846	1.823	1.846	1.84	1.898	1.903	1.946
45	1.737	1.756	1.728	1.822	1.811	1.805	1.897	1.886	1.871	1.91	1.901	1.826	1.948	1.976	1.98	1.737	1.761	1.764	1.736	1.78	1.772	1.846	1.81	1.868	1.795	1.831	1.847	1.889	1.876	1.922
45.2778	1.76	1.748	1.738	1.826	1.821	1.84	1.914	1.878	1.878	1.917	1.895	1.846	2.002	1.989	1.96	1.728	1.75	1.745	1.741	1.746	1.748	1.836	1.834	1.853	1.81	1.824	1.824	1.86	1.879	1.918
45.5556	1.739	1.786	1.749	1.807	1.814	1.814	1.928	1.883	1.87	1.906	1.916	1.83	1.97	2.001	1.954	1.727	1.727	1.738	1.729	1.76	1.756	1.839	1.835	1.861	1.815	1.825	1.815	1.88	1.885	1.941
45.8333	1.734	1.761	1.75	1.836	1.818	1.824	1.955	1.889	1.881	1.904	1.912	1.834	1.96	2.018	1.981	1.762	1.753	1.768	1.725	1.775	1.753	1.851	1.83	1.873	1.834	1.832	1.846	1.881	1.883	1.896
46.1111	1.742	1.748	1.745	1.814	1.819	1.821	1.936	1.888	1.877	1.908	1.92	1.826	1.96	1.999	1.968	1.756	1.741	1.757	1.721	1.781	1.765	1.83	1.841	1.875	1.793	1.836	1.842	1.895	1.884	1.899
46.3889	1.737	1.739	1.736	1.819	1.816	1.826	1.918	1.869	1.868	1.921	1.915	1.828	1.961	1.99	1.957	1.722	1.741	1.757	1.747	1.75	1.745	1.839	1.834	1.877	1.814	1.831	1.842	1.869	1.877	1.896
46.6667	1.741	1.765	1.703	1.826	1.818	1.825	1.908	1.864	1.873	1.885	1.908	1.826	1.968	2.053	1.971	1.742	1.74	1.748	1.732	1.767	1.769	1.825	1.817	1.847	1.815	1.833	1.817	1.87	1.885	1.91
46.9444	1.735	1.767	1.727	1.811	1.821	1.826	1.91	1.889	1.877	1.876	1.941	1.819	1.976	1.983	1.971	1.761	1.749	1.755	1.747	1.753	1.761	1.855	1.834	1.867	1.802	1.841	1.85	1.862	1.884	1.922
47.2222	1.752	1.782	1.722	1.815	1.838	1.831	1.92	1.892	1.886	1.899	1.895	1.839	1.987	1.97	1.969	1.736	1.758	1.745	1.733	1.75	1.748	1.845	1.83	1.855	1.811	1.824	1.817	1.868	1.874	1.906
47.5	1.728	1.736	1.743	1.808	1.812	1.825	1.933	1.847	1.88	1.922	1.935	1.836	1.976	1.996	1.979	1.744	1.748	1.747	1.769	1.747	1.749	1.835	1.843	1.866	1.822	1.812	1.823	1.894	1.888	1.938
47.7778	1.751	1.753	1.742	1.812	1.816	1.841	1.92	1.893	1.858	1.888	1.911	1.82	2.01	1.98	1.974	1.743	1.774	1.763	1.742	1.767	1.777	1.827	1.833	1.853	1.81	1.824	1.827	1.879	1.906	1.912
48.0556	1.73	1.757	1.727	1.805	1.839	1.83	1.935	1.899	1.866	1.923	1.935	1.83	1.943	2.004	2	1.757	1.741	1.75	1.726	1.772	1.755	1.85	1.815	1.839	1.791	1.819	1.828	1.898	1.887	1.904
48.3333	1.757	1.792	1.75	1.816	1.834	1.812	1.868	1.893	1.865	1.923	1.903	1.86	1.981	1.977	1.98	1.734	1.754	1.728	1.732	1.766	1.772	1.841	1.834	1.851	1.815	1.838	1.826	1.905	1.883	1.919
48.6111	1.743	1.777	1.746	1.829	1.818	1.823	1.919	1.884	1.908	1.903	1.92	1.867	1.989	1.994	1.996	1.751	1.76	1.761	1.756	1.777	1.771	1.84	1.831	1.854	1.833	1.84	1.836	1.862	1.885	1.921
48.8889	1.742	1.759	1.769	1.807	1.823	1.838	1.9	1.886	1.881	1.914	1.921	1.839	1.97	1.998	1.984	1.76	1.753	1.768	1.739	1.772	1.763	1.819	1.816	1.855	1.798	1.824	1.836	1.899	1.864	1.918
49.1667	1.74	1.757	1.739	1.814	1.838	1.853	1.914	1.85	1.872	1.894	1.924	1.843	1.98	1.991	1.946	1.765	1.762	1.752	1.755	1.754	1.763	1.847	1.826	1.873	1.814	1.82	1.828	1.89	1.861	1.929
49.4444	1.769	1.777	1.728	1.814	1.845	1.838	1.916	1.882	1.885	1.886	1.909	1.821	1.982	2.006	1.957	1.756	1.756	1.748	1.736	1.78	1.749	1.842	1.832	1.857	1.802	1.835	1.847	1.882	1.901	1.93
49.7222	1.762	1.754	1.748	1.824	1.838	1.82	1.915	1.862	1.911	1.918	1.937	1.842	1.981	1.989	1.959	1.745	1.744	1.769	1.743	1.786	1.767	1.867	1.818	1.876	1.807	1.83	1.84	1.87	1.88	1.925
50	1.749	1.776	1.759	1.826	1.831	1.841	1.926	1.91	1.883	1.899	1.908	1.847	1.99	1.992	1.983	1.743	1.777	1.76	1.751	1.764	1.784	1.847	1.825	1.855	1.826	1.824	1.818	1.903	1.922	1.88
50.2778	1.756	1.769	1.757	1.815	1.84	1.831	1.904	1.913	1.893	1.938	1.902	1.847	2.003	2.012	1.963	1.748	1.744	1.742	1.735	1.797	1.773	1.84	1.83	1.858	1.815	1.811	1.842	1.86	1.923	1.902
50.5556	1.74	1.761	1.758	1.838	1.833	1.839	1.913	1.863	1.881	1.904	1.879	1.837	1.996	1.973	2.001	1.741	1.762	1.77	1.741	1.789	1.771	1.839	1.81	1.855	1.817	1.826	1.827	1.88	1.88	1.904
50.8333	1.759	1.784	1.775	1.831	1.851	1.824	1.917	1.897	1.9	1.904	1.909	1.846	1.991	1.983	1.968	1.753	1.743	1.734	1.74	1.776	1.778	1.836	1.837	1.872	1.833	1.819	1.849	1.874	1.931	1.946
51.1111	1.758	1.795	1.747	1.82	1.838	1.844	1.926	1.891	1.882	1.936	1.911	1.839	1.95	2.013	1.983	1.741	1.76	1.755	1.742	1.765	1.771	1.856	1.829	1.861	1.795	1.805	1.854	1.871	1.888	1.94
51.3889	1.743	1.782	1.752	1.831	1.822	1.831	1.908	1.879	1.882	1.897	1.929	1.831	1.972	2.005	1.974	1.765	1.765	1.763	1.743	1.787	1.763	1.861	1.833	1.866	1.817	1.829	1.821	1.876	1.897	1.899
51.6667	1.741	1.766	1.772	1.825	1.827	1.834	1.932	1.879	1.876	1.93	1.896	1.838	1.977	2.005	1.994	1.765	1.757	1.77	1.747	1.772	1.772	1.839	1.849	1.876	1.8	1.839	1.829	1.895	1.903	1.908
51.9444	1.759	1.77	1.75	1.832	1.813	1.836	1.92	1.894	1.903	1.897	1.917	1.846	1.965	2.024	1.971	1.748	1.759	1.754	1.752	1.784	1.787	1.835	1.809	1.877	1.814	1.827	1.831	1.902	1.884	1.917
52.2222	1.748	1.777	1.727	1.836	1.836	1.835	1.912	1.896	1.869	1.921	1.916	1.847	2.001	2.012	1.982	1.743	1.764	1.769	1.763	1.783	1.774	1.851	1.822	1.866	1.804	1.846	1.817	1.909	1.879	1.917
52.5	1.763	1.77	1.754	1.847	1.824	1.852	1.927	1.919	1.868	1.925	1.906	1.837	1.979	2.003	1.972	1.748	1.749	1.76	1.753	1.761	1.77	1.844	1.838	1.847	1.817	1.814	1.842	1.874	1.901	1.93
52.7778	1.768	1.758	1.752	1.842	1.83	1.836	1.903	1.937	1.89	1.931	1.93	1.856	1.959	1.99	1.987	1.761	1.765	1.776	1.755	1.777	1.769	1.841	1.816	1.882	1.798	1.834	1.853	1.878	1.887	1.904
53.0556	1.763	1.781	1.742	1.835	1.85	1.861	1.928	1.881	1.885	1.909	1.941	1.862	2.015	1.997	1.998	1.748	1.759	1.761	1.75	1.769	1.8	1.841	1.833	1.861	1.804	1.818	1.852	1.896	1.889	1.928
53.3333	1.745	1.777	1.734	1.83	1.851	1.872	1.923	1.923	1.876	1.919	1.941	1.843	1.973	1.998	1.976	1.752	1.782	1.752	1.753	1.79	1.781	1.835	1.821	1.857	1.82	1.835	1.838	1.882	1.894	1.916
53.6111	1.747	1.774	1.729	1.853	1.821	1.832	1.905	1.867	1.879	1.924	1.93	1.853	1.97	1.992	1.967	1.76	1.747	1.762	1.752	1.775	1.791	1.829	1.832	1.87	1.798	1.831	1.823	1.896	1.878	1.93
53.8889	1.772	1.787	1.747	1.817	1.832	1.851	1.931	1.894	1.881	1.919	1.919	1.835	1.992	2.023	1.998	1.769	1.756	1.767	1.759	1.779	1.777	1.842	1.81	1.867	1.81	1.835	1.865	1.893	1.881	1.943
54.1667	1.765	1.769	1.761	1.83	1.838	1.841	1.881	1.896	1.867	1.912	1.921	1.847	1.972	1.971	2.007	1.768	1.768	1.76	1.733	1.766	1.774	1.858	1.839	1.855	1.812	1.827	1.865	1.888	1.87	1.908
54.4444	1.765	1.784	1.755	1.827	1.853	1.868	1.94	1.885	1.884	1.921	1.933	1.869	1.972	1.98	1.96	1.775	1.755	1.776	1.752	1.793	1.789	1.85	1.841	1.865	1.802	1.808	1.823	1.891	1.889	1.952
54.7222	1.764	1.781	1.758	1.837	1.854	1.826	1.92	1.907	1.895	1.92	1.922	1.839	1.966	2.011	1.989	1.78	1.755	1.762	1.746	1.769	1.789	1.843	1.873	1.877	1.811	1.828	1.83	1.911	1.924	1.897
55	1.742	1.811	1.78	1.833	1.827	1.862	1.95	1.909	1.885	1.914	1.908	1.861	2.02	1.985	2.001	1.762	1.784	1.767	1.756	1.769	1.778	1.84	1.829	1.872	1.8	1.826	1.843	1.899	1.885	1.928
55.2778	1.771	1.797	1.758	1.84	1.88	1.853	1.927	1.893	1.883	1.905	1.923	1.845	1.982	1.986	1.977	1.765	1.77	1.771	1.756	1.784	1.777	1.831	1.827	1.862	1.827	1.828	1.844	1.919	1.891	1.904
55.5556	1.748	1.782	1.748	1.832	1.838	1.835	1.941	1.895	1.872	1.917	1.912	1.862	1.986	2.001	1.98	1.755	1.768	1.791	1.752	1.801	1.776	1.843	1.832	1.872	1.819	1.842	1.827	1.882	1.895	1.919
55.8333	1.76	1.759	1.754	1.834	1.845	1.828	1.917	1.898	1.861	1.91	1.924	1.834	2.012	1.972	1.993	1.778	1.755	1.775	1.741	1.782	1.792	1.869	1.851	1.848	1.81	1.829	1.832	1.878	1.907	1.921
56.1111	1.772	1.797	1.772	1.839	1.846	1.841	1.946	1.901	1.896	1.897	1.905	1.863	1.98	2.009	1.957	1.774	1.762	1.765	1.764	1.773	1.77	1.846	1.808	1.867	1.793	1.844	1.841	1.863	1.875	1.916
56.3889	1.747	1.78	1.767	1.854	1.849	1.841	1.928	1.873	1.899	1.925	1.936	1.846	1.977	2.007	1.978	1.765	1.771	1.749	1.754	1.785	1.779	1.857	1.852	1.849	1.807	1.824	1.841	1.884	1.894	1.922
56.6667	1.761	1.788	1.769	1.846	1.856	1.849	1.913	1.887	1.899	1.924	1.94	1.856	1.974	1.977	1.989	1.756	1.768	1.789	1.751	1.796	1.792	1.847	1.868	1.84	1.83	1.838	1.858	1.915	1.869	1.912
56.9444	1.776	1.776	1.759	1.84	1.859	1.858	1.897	1.902	1.894	1.915	1.932	1.836	1.967	2.016	1.974	1.766	1.743	1.756	1.764	1.79	1.779	1.858	1.838	1.89	1.814	1.836	1.83	1.907	1.89	1.945
57.2222	1.778	1.789	1.762	1.799	1.839	1.85	1.926	1.894	1.907	1.938	1.941	1.841	1.976	2.02	1.981	1.777	1.772	1.769	1.763	1.772	1.789	1.838	1.847	1.865	1.819	1.84	1.835	1.891	1.871	1.938
57.5	1.769	1.793	1.753	1.825	1.856	1.864	1.918	1.91	1.895	1.935	1.91	1.83	1.978	2.002	1.977	1.768	1.768	1.818	1.771	1.779	1.775	1.837	1.849	1.871	1.811	1.831	1.842	1.875	1.928	1.917
57.7778	1.771	1.796	1.748	1.85	1.835	1.87	1.931	1.924	1.908	1.923	1.914	1.846	1.97	1.987	2.003	1.797	1.754	1.78	1.775	1.787	1.78	1.84	1.857	1.87	1.806	1.819	1.854	1.876	1.893	1.935
58.0556	1.763	1.798	1.744	1.823	1.859	1.853	1.927	1.909	1.865	1.926	1.946	1.832	1.964	1.994	1.99	1.764	1.771	1.772	1.742	1.781	1.774	1.849	1.812	1.868	1.829	1.845	1.851	1.907	1.902	1.922
58.3333	1.776	1.78	1.775	1.812	1.842	1.835	1.895	1.918	1.884	1.916	1.934	1.854	1.987	1.984	1.954	1.76	1.765	1.755	1.766	1.791	1.797	1.848	1.836	1.865	1.789	1.826	1.859	1.88	1.91	1.934
58.6111	1.805	1.802	1.775	1.84	1.832	1.882	1.93	1.915	1.907	1.924	1.939	1.858	1.961	1.988	1.978	1.776	1.749	1.765	1.754	1.8	1.776	1.844	1.838	1.909	1.805	1.834	1.866	1.899	1.904	1.911
58.8889	1.77	1.786	1.754	1.83	1.844	1.878	1.921	1.912	1.913	1.924	1.915	1.856	1.979	1.996	2.004	1.77	1.774	1.784	1.761	1.767	1.766	1.859	1.836	1.848	1.812	1.833	1.836	1.874	1.896	1.946
59.1667	1.784	1.782	1.757	1.834	1.842	1.848	1.946	1.902	1.905	1.937	1.944	1.855	1.978	2.024	1.966	1.777	1.747	1.773	1.762	1.776	1.764	1.843	1.826	1.876	1.817	1.81	1.83	1.904	1.902	1.924
59.4444	1.766	1.799	1.759	1.842	1.858	1.828	1.945	1.91	1.896	1.944	1.938	1.891	1.982	1.984	1.969	1.763	1.774	1.777	1.762	1.8	1.788	1.879	1.841	1.864	1.839	1.846	1.839	1.912	1.911	1.955
59.7222	1.763	1.777	1.779	1.819	1.844	1.854	1.929	1.92	1.905	1.918	1.942	1.867	1.988	1.991	1.969	1.76	1.773	1.788	1.736	1.796	1.79	1.857	1.869	1.855	1.831	1.822	1.833	1.896	1.908	1.916
60	1.78	1.778	1.773	1.84	1.851	1.871	1.916	1.894	1.898	1.931	1.947	1.861	1.973	1.979	1.981	1.766	1.784	1.771	1.781	1.763	1.792	1.862	1.855	1.871	1.826	1.862	1.838	1.92	1.892	1.922
60.2778	1.773	1.77	1.771	1.834	1.866	1.871	1.909	1.886	1.884	1.933	1.926	1.828	1.996	2.019	1.997	1.766	1.773	1.771	1.771	1.782	1.809	1.857	1.864	1.881	1.814	1.853	1.831	1.869	1.911	1.932
60.5556	1.761	1.796	1.77	1.857	1.842	1.881	1.929	1.89	1.881	1.916	1.931	1.865	1.962	2.001	1.999	1.761	1.784	1.776	1.761	1.792	1.783	1.836	1.824	1.881	1.796	1.824	1.847	1.921	1.91	1.94
60.8333	1.776	1.826	1.788	1.831	1.856	1.848	1.905	1.907	1.883	1.941	1.965	1.867	1.984	2.012	2.006	1.776	1.794	1.781	1.755	1.808	1.801	1.85	1.82	1.873	1.814	1.823	1.845	1.893	1.915	1.931
61.1111	1.771	1.793	1.779	1.84	1.861	1.853	1.919	1.921	1.883	1.925	1.929	1.861	1.974	1.994	1.969	1.754	1.794	1.789	1.789	1.775	1.794	1.864	1.833	1.888	1.818	1.84	1.838	1.881	1.896	1.917
61.3889	1.775	1.788	1.773	1.861	1.847	1.847	1.941	1.927	1.934	1.933	1.953	1.854	1.988	2.004	1.975	1.771	1.765	1.772	1.758	1.767	1.779	1.831	1.846	1.871	1.807	1.853	1.837	1.898	1.929	1.956
61.6667	1.764	1.791	1.757	1.855	1.857	1.833	1.931	1.92	1.922	1.933	1.938	1.87	1.967	2.022	1.989	1.767	1.777	1.735	1.751	1.794	1.794	1.846	1.851	1.893	1.807	1.834	1.841	1.898	1.901	1.925
61.9444	1.761	1.798	1.761	1.864	1.857	1.864	1.954	1.921	1.888	1.941	1.934	1.849	1.988	2.017	2.022	1.796	1.769	1.786	1.769	1.808	1.786	1.826	1.838	1.873	1.835	1.822	1.851	1.898	1.911	1.911
62.2222	1.771	1.815	1.772	1.849	1.849	1.87	1.953	1.907	1.897	1.926	1.933	1.892	1.981	1.977	1.972	1.785	1.771	1.78	1.766	1.79	1.796	1.846	1.85	1.873	1.808	1.845	1.853	1.905	1.902	1.944
62.5	1.748	1.797	1.793	1.828	1.859	1.879	1.935	1.903	1.921	1.917	1.948	1.879	1.985	1.992	1.993	1.782	1.758	1.778	1.748	1.791	1.768	1.854	1.846	1.898	1.819	1.824	1.85	1.896	1.898	1.921
62.7778	1.794	1.796	1.797	1.849	1.878	1.872	1.956	1.938	1.881	1.925	1.945	1.874	1.972	2	1.984	1.778	1.799	1.773	1.771	1.768	1.782	1.844	1.837	1.905	1.811	1.839	1.853	1.905	1.93	1.941
63.0556	1.787	1.816	1.753	1.836	1.85	1.859	1.93	1.92	1.903	1.931	1.915	1.879	2.015	1.991	1.986	1.774	1.783	1.762	1.77	1.789	1.794	1.874	1.821	1.889	1.809	1.861	1.867	1.907	1.914	1.936
63.3333	1.787	1.792	1.77	1.854	1.845	1.85	1.926	1.894	1.923	1.924	1.948	1.879	2.019	2.008	1.979	1.784	1.78	1.77	1.766	1.784	1.771	1.873	1.807	1.864	1.805	1.83	1.864	1.906	1.908	1.916
63.6111	1.779	1.789	1.78	1.848	1.858	1.85	1.939	1.922	1.924	1.937	1.949	1.852	1.962	2.009	1.989	1.773	1.765	1.78	1.763	1.786	1.779	1.852	1.839	1.892	1.815	1.83	1.848	1.884	1.916	1.897
63.8889	1.769	1.792	1.786	1.839	1.848	1.875	1.942	1.9	1.942	1.947	1.932	1.83	2.021	2.004	1.998	1.775	1.773	1.795	1.776	1.762	1.805	1.848	1.87	1.876	1.819	1.828	1.842	1.88	1.903	1.967
64.1667	1.788	1.79	1.801	1.827	1.859	1.869	1.948	1.921	1.88	1.921	1.928	1.869	1.993	2.016	1.995	1.779	1.773	1.792	1.768	1.782	1.793	1.85	1.838	1.884	1.805	1.854	1.848	1.89	1.899	1.938
64.4444	1.786	1.799	1.772	1.847	1.866	1.859	1.944	1.915	1.923	1.922	1.937	1.88	1.966	1.988	1.985	1.755	1.779	1.778	1.762	1.776	1.805	1.87	1.851	1.86	1.793	1.84	1.832	1.909	1.893	1.933
64.7222	1.788	1.776	1.767	1.841	1.861	1.868	1.976	1.894	1.904	1.962	1.955	1.875	1.974	2.026	1.998	1.761	1.771	1.78	1.776	1.793	1.8	1.849	1.84	1.864	1.81	1.84	1.872	1.876	1.886	1.955
65	1.798	1.81	1.772	1.854	1.857	1.87	1.936	1.9	1.917	1.923	1.932	1.864	1.965	2	1.975	1.774	1.756	1.767	1.769	1.798	1.783	1.859	1.849	1.897	1.808	1.851	1.866	1.891	1.881	1.936
65.2778	1.786	1.818	1.805	1.846	1.872	1.872	1.956	1.929	1.918	1.93	1.923	1.887	1.97	2.003	1.981	1.806	1.764	1.766	1.754	1.786	1.796	1.883	1.846	1.893	1.808	1.851	1.847	1.899	1.905	1.93
65.5556	1.767	1.797	1.788	1.828	1.873	1.84	1.933	1.906	1.897	1.929	1.935	1.867	1.991	2.019	1.995	1.781	1.796	1.758	1.772	1.774	1.81	1.876	1.847	1.868	1.84	1.841	1.848	1.9	1.918	1.914
65.8333	1.785	1.81	1.774	1.874	1.866	1.875	1.925	1.92	1.907	1.931	1.924	1.86	1.995	2.03	2.013	1.76	1.799	1.782	1.782	1.802	1.775	1.867	1.844	1.872	1.8	1.83	1.849	1.884	1.917	1.942
66.1111	1.795	1.789	1.782	1.87	1.867	1.869	1.919	1.905	1.885	1.946	1.958	1.862	1.987	2.025	1.985	1.778	1.777	1.782	1.786	1.801	1.786	1.875	1.86	1.88	1.822	1.845	1.834	1.909	1.919	1.938
66.3889	1.784	1.783	1.781	1.839	1.863	1.852	1.935	1.912	1.906	1.902	1.938	1.883	2.004	2.009	1.985	1.768	1.782	1.803	1.779	1.792	1.78	1.835	1.842	1.871	1.831	1.824	1.851	1.905	1.897	1.926
66.6667	1.795	1.79	1.769	1.881	1.849	1.883	1.94	1.922	1.905	1.939	1.945	1.868	1.99	2.023	1.968	1.781	1.758	1.787	1.786	1.791	1.789	1.86	1.841	1.892	1.819	1.865	1.856	1.908	1.899	1.924
66.9444	1.796	1.812	1.806	1.845	1.877	1.862	1.944	1.922	1.892	1.94	1.932	1.882	1.994	2.028	1.999	1.776	1.786	1.772	1.765	1.795	1.785	1.869	1.826	1.877	1.815	1.836	1.849	1.892	1.877	1.936
67.2222	1.791	1.805	1.755	1.846	1.861	1.85	1.936	1.931	1.912	1.92	1.936	1.862	1.993	1.992	2.003	1.775	1.787	1.789	1.792	1.788	1.8	1.875	1.842	1.881	1.841	1.838	1.873	1.889	1.927	1.931
67.5	1.78	1.8	1.775	1.842	1.851	1.871	1.921	1.931	1.907	1.959	1.964	1.87	1.973	2.008	2.003	1.755	1.763	1.774	1.775	1.808	1.773	1.851	1.815	1.892	1.828	1.816	1.85	1.892	1.896	1.916
67.7778	1.771	1.787	1.748	1.846	1.861	1.877	1.955	1.899	1.892	1.956	1.942	1.869	1.993	1.992	2.003	1.787	1.795	1.786	1.766	1.775	1.795	1.853	1.85	1.884	1.817	1.832	1.856	1.911	1.913	1.923
68.0556	1.799	1.81	1.787	1.847	1.855	1.879	1.94	1.909	1.917	1.906	1.944	1.87	1.986	2.007	2.004	1.789	1.772	1.784	1.766	1.816	1.792	1.847	1.858	1.899	1.833	1.835	1.859	1.878	1.902	1.934
68.3333	1.801	1.804	1.784	1.867	1.852	1.889	1.914	1.916	1.89	1.939	1.931	1.874	1.993	1.982	2.019	1.784	1.793	1.79	1.756	1.799	1.788	1.865	1.862	1.891	1.794	1.84	1.865	1.905	1.914	1.931
68.6111	1.783	1.835	1.775	1.86	1.869	1.883	1.93	1.909	1.886	1.951	1.973	1.855	1.996	2.005	1.982	1.805	1.778	1.77	1.763	1.807	1.79	1.878	1.838	1.895	1.843	1.838	1.848	1.92	1.917	1.944
68.8889	1.817	1.824	1.78	1.865	1.875	1.887	1.92	1.945	1.907	1.908	1.931	1.856	1.973	1.998	2.003	1.785	1.793	1.773	1.767	1.783	1.789	1.869	1.867	1.879	1.812	1.83	1.855	1.915	1.908	1.95
69.1667	1.796	1.804	1.803	1.871	1.872	1.871	1.925	1.91	1.906	1.914	1.934	1.858	1.995	2.002	2.003	1.763	1.766	1.791	1.779	1.797	1.767	1.858	1.861	1.873	1.818	1.846	1.832	1.891	1.93	1.953

## Sheet: SF5B Tri SD non-NED with M7 
Time (h)	ynk1_DEL/gpt2_DEL/tps2_DEL	ynk1_DEL/gpt2_DEL/tps2_DEL	ynk1_DEL/gpt2_DEL/tps2_DEL	ynk1_DEL/gpt2_DEL/tps2_DEL	ynk1_DEL/gpt2_DEL/tps2_DEL	ynk1_DEL/gpt2_DEL/tps2_DEL	chs1_DEL/dnf3_DEL/htd2_DEL	chs1_DEL/dnf3_DEL/htd2_DEL	chs1_DEL/dnf3_DEL/htd2_DEL	chs1_DEL/dnf3_DEL/htd2_DEL	chs1_DEL/dnf3_DEL/htd2_DEL	chs1_DEL/dnf3_DEL/htd2_DEL	chs1_DEL/dnf3_DEL/suc2_DEL	chs1_DEL/dnf3_DEL/suc2_DEL	chs1_DEL/dnf3_DEL/suc2_DEL	suc2_DEL/chs1_DEL/htd2_DEL	suc2_DEL/chs1_DEL/htd2_DEL	suc2_DEL/chs1_DEL/htd2_DEL	suc2_DEL/chs1_DEL/htd2_DEL	suc2_DEL/chs1_DEL/htd2_DEL	suc2_DEL/chs1_DEL/htd2_DEL	suc2_DEL/chs1_DEL/dnf3_DEL	suc2_DEL/chs1_DEL/dnf3_DEL	suc2_DEL/chs1_DEL/dnf3_DEL	suc2_DEL/chs1_DEL/dnf3_DEL	suc2_DEL/chs1_DEL/dnf3_DEL	suc2_DEL/chs1_DEL/dnf3_DEL	BY4741 WT	BY4741 WT	BY4741 WT
0	0.019	0.021	0.021	0.025	0.022	0.025	0.024	0.025	0.026	0.024	0.026	0.026	0.03	0.024	0.027	0.027	0.026	0.024	0.03	0.029	0.027	0.03	0.031	0.029	0.027	0.026	0.028	0.031	0.026	0.028
0.277778	0.018	0.022	0.018	0.025	0.022	0.024	0.026	0.028	0.03	0.026	0.029	0.03	0.032	0.031	0.029	0.028	0.028	0.028	0.028	0.029	0.026	0.029	0.032	0.029	0.025	0.029	0.026	0.028	0.025	0.028
0.555556	0.021	0.022	0.02	0.024	0.023	0.026	0.021	0.028	0.032	0.025	0.026	0.025	0.025	0.028	0.026	0.025	0.026	0.027	0.019	0.023	0.023	0.026	0.029	0.03	0.021	0.027	0.025	0.025	0.022	0.025
0.833333	0.022	0.021	0.016	0.023	0.023	0.024	0.023	0.023	0.025	0.021	0.025	0.024	0.025	0.026	0.025	0.021	0.023	0.023	0.019	0.022	0.022	0.022	0.028	0.026	0.019	0.027	0.023	0.024	0.025	0.023
1.11111	0.021	0.021	0.017	0.021	0.022	0.024	0.021	0.023	0.024	0.02	0.022	0.024	0.026	0.025	0.023	0.019	0.021	0.025	0.017	0.019	0.02	0.02	0.027	0.026	0.037	0.024	0.024	0.02	0.022	0.022
1.38889	0.018	0.019	0.017	0.019	0.021	0.021	0.021	0.022	0.023	0.021	0.023	0.023	0.027	0.028	0.022	0.021	0.022	0.021	0.015	0.02	0.019	0.02	0.029	0.027	0.036	0.025	0.024	0.021	0.022	0.022
1.66667	0.019	0.019	0.015	0.02	0.021	0.023	0.02	0.023	0.024	0.021	0.023	0.023	0.028	0.03	0.024	0.019	0.021	0.021	0.014	0.019	0.018	0.02	0.031	0.028	0.027	0.026	0.025	0.023	0.024	0.024
1.94444	0.018	0.019	0.015	0.02	0.021	0.023	0.02	0.026	0.024	0.02	0.024	0.025	0.026	0.03	0.025	0.021	0.02	0.024	0.015	0.019	0.018	0.021	0.033	0.029	0.023	0.03	0.026	0.025	0.024	0.025
2.22222	0.018	0.018	0.014	0.018	0.019	0.021	0.019	0.027	0.025	0.018	0.024	0.025	0.03	0.036	0.026	0.019	0.021	0.023	0.014	0.019	0.019	0.022	0.035	0.032	0.019	0.029	0.028	0.025	0.023	0.029
2.5	0.018	0.019	0.014	0.019	0.019	0.022	0.022	0.027	0.027	0.021	0.026	0.028	0.033	0.042	0.032	0.02	0.023	0.026	0.016	0.021	0.019	0.026	0.037	0.036	0.023	0.032	0.033	0.031	0.027	0.034
2.77778	0.019	0.019	0.015	0.019	0.021	0.022	0.023	0.031	0.03	0.022	0.029	0.031	0.037	0.049	0.038	0.024	0.026	0.029	0.018	0.025	0.023	0.031	0.043	0.041	0.028	0.036	0.039	0.037	0.032	0.039
3.05556	0.02	0.021	0.015	0.02	0.022	0.024	0.027	0.035	0.032	0.025	0.033	0.036	0.04	0.053	0.046	0.03	0.03	0.036	0.022	0.027	0.027	0.035	0.051	0.046	0.038	0.044	0.044	0.041	0.043	0.043
3.33333	0.021	0.021	0.016	0.021	0.022	0.024	0.031	0.038	0.035	0.028	0.036	0.04	0.047	0.063	0.055	0.033	0.032	0.039	0.024	0.032	0.029	0.042	0.059	0.05	0.043	0.047	0.05	0.051	0.051	0.046
3.61111	0.02	0.02	0.015	0.02	0.021	0.023	0.032	0.039	0.038	0.028	0.04	0.044	0.051	0.07	0.064	0.035	0.034	0.041	0.026	0.034	0.034	0.049	0.064	0.056	0.051	0.051	0.06	0.061	0.061	0.055
3.88889	0.021	0.02	0.016	0.021	0.022	0.024	0.035	0.042	0.045	0.032	0.046	0.051	0.059	0.083	0.073	0.038	0.038	0.05	0.03	0.041	0.039	0.06	0.073	0.065	0.059	0.057	0.061	0.073	0.07	0.066
4.16667	0.022	0.022	0.017	0.022	0.022	0.023	0.039	0.045	0.05	0.036	0.051	0.058	0.067	0.093	0.084	0.041	0.043	0.053	0.034	0.043	0.044	0.064	0.082	0.075	0.07	0.067	0.068	0.085	0.082	0.081
4.44444	0.022	0.021	0.016	0.021	0.022	0.024	0.043	0.049	0.053	0.042	0.056	0.063	0.076	0.103	0.097	0.045	0.048	0.058	0.037	0.044	0.049	0.07	0.092	0.085	0.078	0.074	0.079	0.098	0.098	0.098
4.72222	0.02	0.02	0.015	0.02	0.02	0.022	0.046	0.051	0.053	0.046	0.061	0.066	0.083	0.111	0.105	0.046	0.052	0.062	0.04	0.046	0.047	0.076	0.1	0.095	0.088	0.083	0.089	0.11	0.114	0.111
5	0.02	0.02	0.015	0.02	0.02	0.023	0.051	0.057	0.058	0.053	0.069	0.072	0.091	0.121	0.116	0.051	0.057	0.064	0.043	0.05	0.056	0.086	0.112	0.106	0.101	0.093	0.098	0.124	0.13	0.128
5.27778	0.018	0.02	0.015	0.02	0.02	0.021	0.055	0.062	0.063	0.057	0.076	0.078	0.106	0.134	0.129	0.056	0.061	0.068	0.048	0.054	0.06	0.095	0.125	0.115	0.109	0.104	0.108	0.141	0.152	0.147
5.55556	0.019	0.02	0.016	0.021	0.021	0.022	0.061	0.069	0.07	0.062	0.083	0.086	0.117	0.147	0.142	0.06	0.067	0.074	0.052	0.06	0.063	0.105	0.138	0.127	0.124	0.113	0.12	0.16	0.172	0.166
5.83333	0.019	0.02	0.016	0.02	0.02	0.023	0.066	0.073	0.077	0.066	0.093	0.095	0.129	0.162	0.156	0.065	0.073	0.081	0.056	0.066	0.069	0.117	0.152	0.141	0.137	0.124	0.133	0.179	0.196	0.19
6.11111	0.02	0.019	0.015	0.021	0.02	0.022	0.07	0.079	0.083	0.072	0.102	0.105	0.141	0.178	0.174	0.071	0.079	0.088	0.062	0.072	0.076	0.128	0.167	0.153	0.153	0.134	0.147	0.202	0.224	0.214
6.38889	0.02	0.021	0.016	0.021	0.021	0.023	0.076	0.086	0.09	0.081	0.112	0.116	0.156	0.196	0.189	0.076	0.085	0.095	0.068	0.08	0.084	0.141	0.183	0.166	0.171	0.147	0.162	0.227	0.251	0.241
6.66667	0.02	0.021	0.016	0.021	0.02	0.023	0.083	0.094	0.099	0.088	0.122	0.127	0.172	0.211	0.211	0.082	0.091	0.105	0.075	0.089	0.099	0.153	0.2	0.181	0.186	0.16	0.175	0.25	0.282	0.267
6.94444	0.02	0.021	0.015	0.021	0.02	0.023	0.089	0.102	0.108	0.095	0.135	0.139	0.187	0.232	0.23	0.089	0.099	0.114	0.082	0.095	0.101	0.166	0.214	0.194	0.201	0.175	0.19	0.279	0.313	0.301
7.22222	0.02	0.021	0.015	0.021	0.02	0.024	0.095	0.113	0.118	0.105	0.146	0.152	0.204	0.251	0.248	0.098	0.106	0.125	0.088	0.103	0.11	0.18	0.23	0.212	0.218	0.19	0.206	0.308	0.347	0.332
7.5	0.02	0.02	0.015	0.022	0.02	0.023	0.104	0.121	0.128	0.115	0.16	0.167	0.224	0.27	0.27	0.105	0.116	0.133	0.097	0.113	0.119	0.193	0.244	0.226	0.237	0.206	0.22	0.344	0.387	0.366
7.77778	0.021	0.021	0.015	0.022	0.02	0.024	0.111	0.13	0.139	0.127	0.176	0.181	0.246	0.297	0.293	0.114	0.124	0.146	0.105	0.123	0.129	0.21	0.263	0.246	0.256	0.222	0.242	0.382	0.429	0.402
8.05556	0.021	0.02	0.015	0.022	0.021	0.023	0.121	0.141	0.151	0.138	0.192	0.202	0.27	0.326	0.322	0.122	0.134	0.156	0.114	0.134	0.141	0.226	0.281	0.264	0.274	0.235	0.258	0.424	0.474	0.441
8.33333	0.022	0.021	0.016	0.022	0.021	0.024	0.133	0.155	0.161	0.151	0.208	0.217	0.292	0.353	0.351	0.131	0.144	0.166	0.126	0.146	0.152	0.242	0.297	0.284	0.298	0.251	0.276	0.468	0.519	0.491
8.61111	0.021	0.021	0.016	0.022	0.021	0.025	0.141	0.167	0.175	0.164	0.22	0.237	0.318	0.383	0.382	0.142	0.155	0.179	0.136	0.159	0.162	0.26	0.313	0.302	0.317	0.271	0.296	0.511	0.571	0.539
8.88889	0.023	0.021	0.016	0.023	0.021	0.024	0.153	0.179	0.188	0.179	0.238	0.255	0.349	0.409	0.416	0.153	0.167	0.193	0.148	0.171	0.175	0.276	0.334	0.323	0.337	0.289	0.316	0.556	0.621	0.587
9.16667	0.022	0.022	0.017	0.023	0.021	0.024	0.165	0.193	0.203	0.196	0.256	0.277	0.375	0.446	0.448	0.163	0.181	0.208	0.162	0.188	0.191	0.294	0.357	0.343	0.361	0.306	0.337	0.616	0.678	0.636
9.44444	0.021	0.021	0.016	0.023	0.022	0.024	0.177	0.208	0.217	0.211	0.278	0.3	0.408	0.486	0.485	0.176	0.194	0.223	0.174	0.203	0.205	0.315	0.379	0.362	0.381	0.325	0.354	0.661	0.722	0.685
9.72222	0.021	0.021	0.016	0.023	0.021	0.023	0.19	0.225	0.234	0.227	0.307	0.326	0.444	0.523	0.527	0.191	0.207	0.238	0.188	0.218	0.218	0.337	0.409	0.386	0.406	0.344	0.378	0.705	0.773	0.744
10	0.022	0.022	0.016	0.023	0.022	0.024	0.206	0.242	0.254	0.246	0.328	0.349	0.485	0.564	0.569	0.203	0.219	0.253	0.204	0.232	0.234	0.361	0.431	0.413	0.43	0.367	0.4	0.761	0.812	0.787
10.2778	0.023	0.022	0.016	0.023	0.021	0.024	0.22	0.26	0.273	0.265	0.357	0.376	0.524	0.607	0.614	0.215	0.236	0.27	0.218	0.248	0.252	0.384	0.453	0.436	0.453	0.389	0.422	0.81	0.862	0.84
10.5556	0.023	0.022	0.016	0.024	0.022	0.023	0.236	0.276	0.294	0.289	0.388	0.41	0.564	0.645	0.662	0.232	0.252	0.291	0.234	0.266	0.269	0.417	0.484	0.462	0.477	0.409	0.452	0.858	0.917	0.885
10.8333	0.023	0.022	0.016	0.025	0.022	0.024	0.253	0.297	0.312	0.309	0.421	0.44	0.611	0.692	0.706	0.247	0.267	0.307	0.251	0.288	0.287	0.433	0.513	0.495	0.502	0.431	0.481	0.906	0.949	0.932
11.1111	0.024	0.023	0.017	0.026	0.023	0.024	0.272	0.319	0.338	0.336	0.453	0.478	0.653	0.735	0.745	0.265	0.288	0.331	0.27	0.304	0.307	0.455	0.54	0.521	0.529	0.455	0.508	0.948	0.994	0.977
11.3889	0.025	0.024	0.017	0.026	0.023	0.024	0.293	0.346	0.368	0.362	0.489	0.509	0.693	0.78	0.799	0.285	0.308	0.353	0.288	0.327	0.326	0.483	0.567	0.552	0.554	0.479	0.535	0.994	1.038	1.023
11.6667	0.025	0.024	0.017	0.028	0.023	0.025	0.317	0.373	0.395	0.394	0.529	0.554	0.737	0.825	0.838	0.302	0.328	0.376	0.311	0.35	0.349	0.507	0.601	0.582	0.583	0.511	0.566	1.024	1.073	1.067
11.9444	0.026	0.025	0.017	0.028	0.024	0.026	0.339	0.399	0.425	0.423	0.575	0.596	0.772	0.866	0.886	0.322	0.349	0.399	0.328	0.37	0.373	0.535	0.633	0.618	0.615	0.534	0.595	1.065	1.105	1.11
12.2222	0.028	0.026	0.017	0.03	0.025	0.026	0.366	0.428	0.452	0.458	0.614	0.639	0.826	0.913	0.926	0.345	0.367	0.431	0.355	0.395	0.4	0.562	0.669	0.649	0.642	0.554	0.624	1.101	1.143	1.146
12.5	0.027	0.026	0.017	0.031	0.024	0.026	0.395	0.462	0.49	0.488	0.655	0.681	0.859	0.955	0.965	0.365	0.392	0.458	0.378	0.423	0.424	0.597	0.695	0.681	0.666	0.584	0.661	1.132	1.177	1.183
12.7778	0.03	0.028	0.017	0.034	0.025	0.027	0.428	0.496	0.521	0.529	0.696	0.725	0.906	0.987	1.007	0.387	0.416	0.489	0.403	0.448	0.457	0.63	0.735	0.718	0.699	0.616	0.697	1.172	1.204	1.23
13.0556	0.03	0.029	0.018	0.037	0.026	0.029	0.462	0.525	0.556	0.565	0.743	0.768	0.945	1.036	1.043	0.411	0.443	0.517	0.426	0.483	0.485	0.661	0.764	0.751	0.725	0.645	0.719	1.208	1.242	1.261
13.3333	0.032	0.029	0.018	0.039	0.026	0.028	0.488	0.562	0.596	0.6	0.78	0.803	0.984	1.063	1.076	0.437	0.47	0.547	0.46	0.513	0.515	0.688	0.797	0.776	0.756	0.67	0.747	1.241	1.264	1.294
13.6111	0.034	0.029	0.017	0.045	0.027	0.028	0.519	0.597	0.636	0.636	0.82	0.842	1.016	1.099	1.109	0.461	0.492	0.58	0.487	0.541	0.542	0.714	0.823	0.812	0.784	0.701	0.782	1.264	1.29	1.323
13.8889	0.035	0.03	0.018	0.048	0.028	0.029	0.553	0.631	0.67	0.673	0.852	0.886	1.063	1.135	1.15	0.483	0.524	0.611	0.518	0.575	0.571	0.745	0.854	0.839	0.803	0.727	0.808	1.293	1.313	1.348
14.1667	0.037	0.032	0.018	0.048	0.03	0.029	0.584	0.668	0.713	0.707	0.891	0.929	1.088	1.174	1.186	0.51	0.553	0.645	0.553	0.602	0.602	0.777	0.877	0.876	0.833	0.756	0.837	1.313	1.331	1.37
14.4444	0.039	0.035	0.019	0.053	0.031	0.031	0.611	0.701	0.746	0.744	0.927	0.959	1.136	1.214	1.221	0.543	0.583	0.676	0.583	0.638	0.636	0.807	0.913	0.899	0.869	0.779	0.863	1.332	1.357	1.391
14.7222	0.042	0.037	0.02	0.056	0.033	0.032	0.642	0.736	0.779	0.769	0.956	0.987	1.169	1.241	1.257	0.57	0.61	0.712	0.613	0.673	0.67	0.835	0.932	0.934	0.9	0.804	0.885	1.347	1.38	1.418
15	0.044	0.039	0.021	0.06	0.036	0.034	0.67	0.768	0.813	0.798	0.994	1.019	1.202	1.279	1.288	0.596	0.637	0.736	0.642	0.702	0.7	0.859	0.966	0.966	0.922	0.826	0.915	1.368	1.392	1.438
15.2778	0.048	0.041	0.022	0.066	0.039	0.037	0.706	0.797	0.841	0.827	1.012	1.056	1.235	1.307	1.327	0.62	0.665	0.762	0.673	0.734	0.736	0.892	0.994	0.988	0.948	0.858	0.939	1.384	1.408	1.45
15.5556	0.051	0.042	0.023	0.072	0.041	0.037	0.728	0.827	0.877	0.85	1.045	1.085	1.269	1.347	1.351	0.645	0.696	0.795	0.697	0.755	0.765	0.918	1.018	1.021	0.981	0.88	0.961	1.395	1.423	1.474
15.8333	0.054	0.046	0.025	0.077	0.045	0.038	0.752	0.857	0.916	0.876	1.067	1.112	1.304	1.373	1.377	0.666	0.712	0.82	0.73	0.793	0.786	0.942	1.053	1.053	1.005	0.905	0.991	1.412	1.43	1.489
16.1111	0.058	0.049	0.027	0.086	0.05	0.041	0.787	0.89	0.933	0.91	1.093	1.139	1.325	1.393	1.401	0.689	0.743	0.844	0.755	0.821	0.818	0.97	1.075	1.065	1.029	0.928	1.025	1.424	1.436	1.492
16.3889	0.063	0.052	0.028	0.093	0.053	0.044	0.812	0.918	0.969	0.938	1.124	1.165	1.357	1.418	1.421	0.713	0.772	0.876	0.775	0.847	0.844	1	1.106	1.095	1.047	0.954	1.042	1.435	1.45	1.504
16.6667	0.069	0.058	0.03	0.104	0.058	0.048	0.834	0.946	0.999	0.959	1.149	1.192	1.371	1.436	1.442	0.738	0.793	0.903	0.805	0.874	0.871	1.018	1.129	1.118	1.07	0.977	1.064	1.441	1.457	1.519
16.9444	0.075	0.062	0.033	0.115	0.062	0.051	0.863	0.969	1.02	0.986	1.181	1.224	1.391	1.46	1.461	0.764	0.823	0.923	0.835	0.903	0.896	1.051	1.158	1.149	1.103	1.002	1.089	1.448	1.465	1.527
17.2222	0.081	0.068	0.036	0.129	0.068	0.055	0.884	0.998	1.046	1.013	1.204	1.246	1.409	1.47	1.48	0.785	0.843	0.953	0.857	0.929	0.924	1.074	1.17	1.174	1.125	1.019	1.106	1.449	1.467	1.532
17.5	0.086	0.072	0.038	0.14	0.072	0.058	0.91	1.014	1.067	1.034	1.234	1.272	1.423	1.485	1.491	0.808	0.871	0.973	0.888	0.954	0.948	1.094	1.2	1.201	1.137	1.048	1.136	1.465	1.482	1.54
17.7778	0.094	0.079	0.042	0.154	0.079	0.064	0.939	1.042	1.088	1.062	1.246	1.289	1.436	1.497	1.505	0.836	0.897	0.996	0.908	0.977	0.977	1.124	1.228	1.216	1.151	1.066	1.157	1.468	1.492	1.553
18.0556	0.102	0.086	0.045	0.17	0.087	0.069	0.956	1.067	1.119	1.086	1.271	1.32	1.45	1.508	1.512	0.86	0.917	1.026	0.934	0.998	0.999	1.147	1.248	1.249	1.188	1.09	1.171	1.473	1.487	1.565
18.3333	0.11	0.094	0.048	0.187	0.093	0.075	0.983	1.089	1.133	1.112	1.301	1.335	1.457	1.515	1.517	0.882	0.94	1.05	0.957	1.025	1.023	1.167	1.264	1.255	1.207	1.109	1.2	1.473	1.484	1.563
18.6111	0.119	0.101	0.052	0.206	0.099	0.083	1.019	1.11	1.176	1.138	1.328	1.357	1.464	1.522	1.536	0.903	0.964	1.074	0.98	1.049	1.046	1.195	1.29	1.285	1.225	1.136	1.22	1.48	1.487	1.564
18.8889	0.13	0.11	0.056	0.223	0.109	0.089	1.031	1.146	1.185	1.157	1.341	1.375	1.469	1.534	1.529	0.93	0.988	1.085	0.998	1.075	1.075	1.209	1.308	1.299	1.242	1.149	1.235	1.474	1.485	1.553
19.1667	0.143	0.12	0.061	0.241	0.118	0.096	1.054	1.165	1.212	1.18	1.358	1.398	1.477	1.535	1.54	0.949	1.012	1.108	1.022	1.093	1.098	1.228	1.332	1.323	1.261	1.176	1.246	1.474	1.492	1.555
19.4444	0.158	0.13	0.066	0.264	0.126	0.105	1.077	1.192	1.237	1.194	1.375	1.418	1.477	1.532	1.546	0.969	1.035	1.138	1.043	1.119	1.122	1.244	1.344	1.339	1.27	1.189	1.275	1.471	1.493	1.561
19.7222	0.172	0.142	0.072	0.288	0.137	0.114	1.097	1.215	1.256	1.218	1.392	1.428	1.483	1.54	1.553	0.988	1.057	1.157	1.07	1.142	1.133	1.266	1.363	1.358	1.287	1.208	1.289	1.471	1.489	1.561
20	0.189	0.155	0.078	0.309	0.146	0.124	1.113	1.243	1.275	1.23	1.415	1.446	1.487	1.545	1.55	1.006	1.083	1.173	1.097	1.164	1.166	1.276	1.379	1.376	1.307	1.223	1.3	1.473	1.491	1.557
20.2778	0.207	0.169	0.087	0.335	0.16	0.137	1.12	1.256	1.292	1.248	1.417	1.458	1.482	1.545	1.556	1.024	1.102	1.197	1.111	1.187	1.18	1.289	1.399	1.389	1.315	1.237	1.314	1.467	1.484	1.557
20.5556	0.228	0.187	0.095	0.359	0.171	0.148	1.141	1.276	1.316	1.266	1.434	1.468	1.486	1.545	1.552	1.044	1.119	1.219	1.132	1.201	1.204	1.303	1.408	1.409	1.318	1.251	1.325	1.47	1.481	1.552
20.8333	0.247	0.205	0.102	0.38	0.182	0.161	1.17	1.294	1.324	1.266	1.446	1.479	1.492	1.557	1.559	1.061	1.144	1.226	1.149	1.223	1.219	1.321	1.417	1.42	1.341	1.268	1.345	1.463	1.487	1.558
21.1111	0.269	0.223	0.114	0.407	0.198	0.174	1.185	1.31	1.341	1.287	1.452	1.482	1.499	1.557	1.566	1.077	1.158	1.249	1.167	1.243	1.236	1.337	1.437	1.433	1.359	1.28	1.36	1.461	1.483	1.561
21.3889	0.291	0.242	0.123	0.433	0.214	0.187	1.199	1.324	1.352	1.292	1.45	1.493	1.489	1.554	1.56	1.101	1.18	1.263	1.184	1.255	1.252	1.344	1.443	1.443	1.371	1.295	1.369	1.462	1.48	1.555
21.6667	0.316	0.264	0.133	0.462	0.225	0.204	1.214	1.33	1.366	1.301	1.463	1.5	1.495	1.551	1.556	1.114	1.196	1.274	1.209	1.278	1.267	1.351	1.457	1.45	1.38	1.309	1.379	1.462	1.48	1.552
21.9444	0.345	0.285	0.146	0.487	0.242	0.217	1.218	1.348	1.376	1.303	1.468	1.494	1.494	1.546	1.561	1.131	1.217	1.292	1.222	1.291	1.292	1.364	1.464	1.464	1.392	1.316	1.396	1.462	1.481	1.556
22.2222	0.374	0.309	0.159	0.513	0.256	0.232	1.232	1.356	1.382	1.305	1.463	1.498	1.496	1.556	1.563	1.152	1.226	1.307	1.237	1.309	1.305	1.375	1.479	1.473	1.398	1.33	1.403	1.461	1.481	1.557
22.5	0.402	0.331	0.171	0.541	0.269	0.246	1.242	1.365	1.394	1.302	1.467	1.499	1.496	1.548	1.561	1.17	1.241	1.33	1.252	1.32	1.32	1.386	1.484	1.479	1.408	1.343	1.417	1.46	1.485	1.559
22.7778	0.435	0.357	0.185	0.564	0.283	0.258	1.251	1.363	1.393	1.305	1.47	1.5	1.494	1.548	1.556	1.184	1.268	1.331	1.268	1.332	1.335	1.391	1.489	1.492	1.423	1.355	1.424	1.456	1.483	1.564
23.0556	0.473	0.386	0.199	0.596	0.298	0.275	1.249	1.364	1.399	1.305	1.473	1.5	1.495	1.552	1.563	1.198	1.279	1.348	1.282	1.353	1.345	1.404	1.502	1.505	1.435	1.359	1.439	1.462	1.484	1.569
23.3333	0.496	0.408	0.214	0.625	0.31	0.291	1.253	1.367	1.397	1.301	1.463	1.495	1.49	1.548	1.552	1.208	1.282	1.356	1.286	1.359	1.354	1.409	1.5	1.505	1.437	1.37	1.443	1.462	1.481	1.565
23.6111	0.532	0.435	0.228	0.649	0.324	0.307	1.256	1.365	1.4	1.306	1.465	1.499	1.493	1.553	1.549	1.232	1.293	1.367	1.303	1.365	1.374	1.415	1.508	1.506	1.442	1.385	1.446	1.461	1.481	1.565
23.8889	0.563	0.459	0.243	0.672	0.34	0.321	1.253	1.366	1.391	1.302	1.457	1.494	1.487	1.545	1.547	1.227	1.3	1.378	1.313	1.382	1.383	1.421	1.513	1.521	1.459	1.383	1.46	1.46	1.48	1.565
24.1667	0.604	0.486	0.259	0.694	0.347	0.34	1.26	1.367	1.397	1.31	1.464	1.497	1.488	1.555	1.552	1.245	1.317	1.389	1.325	1.402	1.393	1.437	1.519	1.524	1.459	1.394	1.466	1.463	1.486	1.572
24.4444	0.638	0.512	0.276	0.725	0.359	0.352	1.26	1.364	1.392	1.308	1.463	1.493	1.488	1.551	1.545	1.254	1.328	1.4	1.343	1.411	1.405	1.439	1.529	1.534	1.461	1.396	1.465	1.464	1.484	1.551
24.7222	0.677	0.54	0.294	0.748	0.375	0.37	1.254	1.368	1.394	1.299	1.458	1.494	1.48	1.55	1.544	1.275	1.34	1.405	1.352	1.415	1.409	1.441	1.529	1.538	1.463	1.412	1.475	1.466	1.488	1.554
25	0.712	0.567	0.311	0.773	0.387	0.381	1.249	1.365	1.388	1.298	1.459	1.49	1.483	1.549	1.547	1.278	1.344	1.408	1.363	1.418	1.412	1.442	1.529	1.542	1.469	1.413	1.482	1.464	1.484	1.556
25.2778	0.746	0.587	0.329	0.792	0.398	0.396	1.246	1.359	1.385	1.296	1.45	1.491	1.482	1.547	1.545	1.281	1.359	1.419	1.375	1.433	1.424	1.449	1.538	1.546	1.474	1.412	1.483	1.461	1.482	1.55
25.5556	0.784	0.612	0.346	0.811	0.407	0.408	1.243	1.365	1.385	1.295	1.453	1.489	1.485	1.547	1.544	1.294	1.361	1.427	1.369	1.439	1.434	1.453	1.542	1.55	1.48	1.419	1.492	1.465	1.483	1.557
25.8333	0.823	0.645	0.362	0.831	0.425	0.421	1.243	1.359	1.39	1.292	1.454	1.487	1.485	1.551	1.549	1.304	1.379	1.437	1.376	1.448	1.446	1.451	1.543	1.553	1.484	1.43	1.494	1.465	1.485	1.559
26.1111	0.854	0.666	0.38	0.848	0.437	0.431	1.239	1.36	1.387	1.296	1.452	1.485	1.486	1.547	1.546	1.307	1.381	1.438	1.392	1.455	1.441	1.468	1.543	1.554	1.482	1.435	1.488	1.468	1.483	1.549
26.3889	0.884	0.688	0.395	0.86	0.454	0.439	1.24	1.356	1.388	1.296	1.453	1.491	1.482	1.549	1.551	1.311	1.385	1.442	1.396	1.455	1.452	1.467	1.552	1.558	1.486	1.433	1.501	1.471	1.483	1.564
26.6667	0.916	0.715	0.412	0.877	0.463	0.448	1.242	1.358	1.389	1.299	1.457	1.491	1.487	1.552	1.553	1.318	1.387	1.451	1.399	1.462	1.462	1.468	1.559	1.565	1.493	1.439	1.503	1.469	1.486	1.56
26.9444	0.94	0.74	0.425	0.89	0.472	0.459	1.239	1.354	1.388	1.296	1.448	1.488	1.489	1.547	1.548	1.326	1.39	1.454	1.397	1.474	1.467	1.474	1.56	1.564	1.49	1.445	1.506	1.47	1.487	1.564
27.2222	0.979	0.758	0.445	0.9	0.477	0.465	1.238	1.355	1.389	1.3	1.458	1.486	1.49	1.549	1.55	1.335	1.39	1.448	1.402	1.476	1.472	1.482	1.561	1.563	1.496	1.447	1.503	1.474	1.484	1.563
27.5	1.004	0.776	0.457	0.9	0.485	0.477	1.239	1.356	1.39	1.299	1.459	1.486	1.487	1.552	1.551	1.337	1.398	1.455	1.416	1.475	1.474	1.478	1.555	1.577	1.497	1.453	1.505	1.473	1.487	1.567
27.7778	1.026	0.794	0.469	0.916	0.488	0.483	1.24	1.358	1.383	1.297	1.453	1.482	1.487	1.556	1.551	1.338	1.406	1.459	1.422	1.478	1.478	1.473	1.566	1.575	1.509	1.453	1.51	1.476	1.487	1.561
28.0556	1.067	0.81	0.482	0.925	0.496	0.485	1.24	1.359	1.389	1.296	1.455	1.488	1.492	1.559	1.553	1.341	1.416	1.472	1.42	1.487	1.489	1.486	1.567	1.585	1.516	1.463	1.518	1.478	1.487	1.568
28.3333	1.083	0.832	0.497	0.931	0.503	0.491	1.24	1.357	1.389	1.291	1.456	1.487	1.488	1.552	1.552	1.338	1.413	1.463	1.428	1.485	1.481	1.486	1.578	1.575	1.512	1.454	1.515	1.477	1.485	1.568
28.6111	1.102	0.847	0.505	0.933	0.506	0.496	1.242	1.358	1.389	1.293	1.456	1.487	1.486	1.555	1.555	1.339	1.411	1.473	1.428	1.486	1.481	1.49	1.576	1.58	1.512	1.46	1.523	1.48	1.486	1.569
28.8889	1.121	0.855	0.513	0.936	0.509	0.501	1.24	1.359	1.384	1.294	1.454	1.481	1.487	1.554	1.549	1.339	1.413	1.473	1.431	1.489	1.484	1.486	1.561	1.589	1.506	1.463	1.518	1.476	1.484	1.561
29.1667	1.142	0.876	0.525	0.948	0.513	0.504	1.236	1.363	1.391	1.296	1.456	1.482	1.494	1.56	1.554	1.349	1.414	1.464	1.436	1.489	1.497	1.494	1.569	1.585	1.516	1.466	1.525	1.478	1.489	1.568
29.4444	1.157	0.885	0.533	0.951	0.514	0.508	1.241	1.36	1.391	1.293	1.454	1.487	1.497	1.558	1.558	1.356	1.419	1.474	1.443	1.491	1.497	1.492	1.579	1.595	1.525	1.468	1.525	1.482	1.492	1.569
29.7222	1.17	0.889	0.541	0.95	0.513	0.51	1.243	1.362	1.391	1.296	1.452	1.482	1.492	1.56	1.553	1.346	1.421	1.476	1.432	1.496	1.502	1.5	1.573	1.596	1.521	1.473	1.527	1.478	1.49	1.569
30	1.176	0.896	0.547	0.952	0.515	0.513	1.245	1.36	1.389	1.294	1.454	1.484	1.491	1.559	1.556	1.347	1.425	1.476	1.435	1.492	1.499	1.495	1.582	1.594	1.517	1.467	1.531	1.482	1.492	1.574
30.2778	1.183	0.907	0.555	0.954	0.517	0.514	1.241	1.358	1.388	1.296	1.452	1.487	1.491	1.557	1.552	1.354	1.417	1.478	1.44	1.491	1.501	1.505	1.576	1.589	1.513	1.473	1.54	1.482	1.491	1.574
30.5556	1.189	0.915	0.557	0.953	0.518	0.519	1.244	1.358	1.39	1.299	1.456	1.487	1.499	1.564	1.557	1.359	1.422	1.473	1.445	1.495	1.5	1.51	1.582	1.595	1.525	1.48	1.539	1.483	1.488	1.574
30.8333	1.195	0.915	0.563	0.958	0.517	0.519	1.239	1.359	1.39	1.296	1.458	1.484	1.497	1.566	1.556	1.358	1.429	1.471	1.441	1.487	1.496	1.51	1.583	1.601	1.528	1.482	1.542	1.484	1.487	1.577
31.1111	1.208	0.92	0.567	0.962	0.516	0.518	1.239	1.36	1.389	1.299	1.457	1.484	1.493	1.565	1.561	1.361	1.42	1.473	1.443	1.491	1.5	1.506	1.589	1.608	1.523	1.478	1.534	1.482	1.489	1.557
31.3889	1.212	0.923	0.569	0.967	0.521	0.523	1.238	1.357	1.389	1.295	1.458	1.486	1.494	1.563	1.56	1.355	1.419	1.475	1.446	1.495	1.504	1.51	1.585	1.607	1.536	1.484	1.549	1.483	1.491	1.561
31.6667	1.212	0.925	0.569	0.969	0.522	0.521	1.236	1.355	1.39	1.296	1.45	1.491	1.496	1.559	1.56	1.358	1.419	1.476	1.442	1.494	1.494	1.508	1.59	1.605	1.533	1.483	1.546	1.48	1.49	1.561
31.9444	1.219	0.931	0.576	0.973	0.522	0.522	1.236	1.357	1.388	1.295	1.451	1.484	1.498	1.563	1.562	1.355	1.421	1.48	1.443	1.491	1.496	1.507	1.59	1.61	1.535	1.486	1.55	1.48	1.492	1.563
32.2222	1.221	0.93	0.578	0.969	0.524	0.524	1.236	1.358	1.389	1.294	1.455	1.486	1.497	1.566	1.565	1.36	1.418	1.478	1.444	1.496	1.493	1.514	1.587	1.596	1.526	1.489	1.556	1.483	1.5	1.565
32.5	1.222	0.939	0.578	0.973	0.527	0.528	1.233	1.358	1.386	1.294	1.453	1.486	1.5	1.564	1.562	1.362	1.423	1.479	1.448	1.5	1.493	1.515	1.59	1.605	1.532	1.497	1.558	1.484	1.496	1.568
32.7778	1.226	0.933	0.578	0.971	0.524	0.526	1.233	1.357	1.389	1.295	1.456	1.488	1.5	1.567	1.563	1.363	1.422	1.475	1.446	1.501	1.496	1.513	1.59	1.616	1.53	1.492	1.552	1.483	1.497	1.566
33.0556	1.228	0.935	0.579	0.973	0.525	0.527	1.234	1.355	1.391	1.292	1.455	1.49	1.501	1.567	1.565	1.362	1.426	1.477	1.45	1.501	1.5	1.518	1.592	1.606	1.536	1.495	1.552	1.484	1.5	1.569
33.3333	1.233	0.939	0.581	0.971	0.529	0.525	1.237	1.355	1.386	1.293	1.453	1.49	1.502	1.567	1.567	1.362	1.422	1.477	1.448	1.498	1.498	1.517	1.6	1.613	1.538	1.498	1.55	1.48	1.502	1.567
33.6111	1.236	0.939	0.583	0.973	0.526	0.523	1.235	1.358	1.388	1.292	1.452	1.486	1.501	1.571	1.566	1.363	1.422	1.475	1.446	1.498	1.498	1.52	1.596	1.61	1.538	1.497	1.552	1.486	1.501	1.571
33.8889	1.233	0.939	0.584	0.972	0.526	0.522	1.239	1.357	1.386	1.294	1.453	1.485	1.498	1.571	1.563	1.36	1.419	1.47	1.448	1.497	1.499	1.52	1.597	1.607	1.539	1.492	1.55	1.486	1.504	1.569
34.1667	1.238	0.938	0.586	0.977	0.528	0.524	1.239	1.36	1.384	1.295	1.454	1.488	1.501	1.573	1.565	1.364	1.425	1.467	1.448	1.502	1.503	1.515	1.596	1.618	1.533	1.493	1.551	1.485	1.5	1.577
34.4444	1.241	0.942	0.584	0.971	0.527	0.523	1.24	1.359	1.388	1.296	1.454	1.491	1.505	1.574	1.571	1.364	1.424	1.467	1.444	1.501	1.503	1.522	1.594	1.614	1.539	1.498	1.554	1.486	1.502	1.577
34.7222	1.236	0.944	0.586	0.974	0.529	0.52	1.237	1.359	1.386	1.301	1.451	1.489	1.505	1.573	1.571	1.364	1.419	1.474	1.447	1.5	1.5	1.529	1.597	1.616	1.539	1.496	1.557	1.493	1.504	1.581
35	1.24	0.946	0.588	0.976	0.53	0.52	1.243	1.363	1.385	1.299	1.453	1.486	1.503	1.573	1.568	1.368	1.426	1.473	1.448	1.502	1.502	1.528	1.603	1.62	1.538	1.502	1.558	1.492	1.504	1.581
35.2778	1.236	0.945	0.586	0.979	0.531	0.517	1.237	1.359	1.38	1.296	1.448	1.486	1.503	1.568	1.568	1.364	1.422	1.476	1.445	1.502	1.501	1.523	1.6	1.615	1.537	1.505	1.55	1.486	1.5	1.579
35.5556	1.24	0.951	0.587	0.978	0.534	0.517	1.239	1.361	1.383	1.295	1.451	1.486	1.504	1.572	1.565	1.363	1.426	1.471	1.437	1.5	1.501	1.525	1.6	1.625	1.539	1.506	1.554	1.49	1.5	1.584
35.8333	1.236	0.953	0.59	0.984	0.537	0.516	1.241	1.361	1.381	1.298	1.452	1.489	1.501	1.571	1.569	1.358	1.424	1.471	1.437	1.502	1.494	1.521	1.598	1.617	1.541	1.5	1.555	1.492	1.505	1.555
36.1111	1.242	0.956	0.59	0.985	0.541	0.516	1.24	1.363	1.379	1.297	1.452	1.489	1.503	1.572	1.568	1.363	1.428	1.472	1.436	1.502	1.496	1.523	1.603	1.62	1.54	1.497	1.558	1.494	1.501	1.563
36.3889	1.241	0.95	0.59	0.99	0.538	0.513	1.237	1.361	1.38	1.297	1.447	1.486	1.501	1.568	1.566	1.362	1.428	1.464	1.439	1.496	1.494	1.526	1.59	1.61	1.538	1.492	1.556	1.489	1.498	1.563
36.6667	1.241	0.953	0.587	0.989	0.539	0.514	1.243	1.365	1.384	1.298	1.45	1.49	1.504	1.576	1.572	1.363	1.426	1.472	1.443	1.5	1.502	1.531	1.602	1.618	1.544	1.504	1.56	1.499	1.508	1.571
36.9444	1.242	0.95	0.586	0.988	0.537	0.513	1.241	1.365	1.381	1.295	1.449	1.488	1.502	1.575	1.568	1.356	1.426	1.464	1.444	1.494	1.495	1.522	1.597	1.62	1.533	1.496	1.561	1.497	1.505	1.568
37.2222	1.245	0.949	0.587	0.988	0.534	0.513	1.24	1.363	1.387	1.295	1.453	1.49	1.505	1.582	1.575	1.362	1.426	1.47	1.44	1.503	1.499	1.52	1.601	1.619	1.534	1.5	1.562	1.499	1.506	1.581
37.5	1.246	0.945	0.584	0.987	0.533	0.511	1.24	1.36	1.381	1.296	1.451	1.489	1.502	1.57	1.57	1.354	1.424	1.471	1.441	1.493	1.501	1.527	1.599	1.614	1.533	1.497	1.554	1.493	1.508	1.568
37.7778	1.243	0.945	0.587	0.992	0.533	0.513	1.242	1.361	1.388	1.3	1.455	1.493	1.506	1.576	1.576	1.359	1.424	1.471	1.439	1.499	1.507	1.527	1.602	1.617	1.533	1.495	1.558	1.5	1.506	1.581
38.0556	1.247	0.945	0.584	0.993	0.535	0.512	1.244	1.368	1.389	1.297	1.456	1.498	1.511	1.579	1.577	1.356	1.427	1.479	1.44	1.5	1.505	1.525	1.601	1.625	1.532	1.503	1.562	1.499	1.508	1.588
38.3333	1.289	0.788	0.55	0.877	0.437	0.504	1.237	1.348	1.375	1.312	1.471	1.492	1.511	1.587	1.581	1.363	1.428	1.463	1.439	1.506	1.5	1.521	1.627	1.641	1.506	1.502	1.598	1.491	1.501	1.587
38.6111	1.287	0.791	0.547	0.882	0.439	0.504	1.241	1.348	1.368	1.312	1.469	1.489	1.513	1.585	1.572	1.361	1.425	1.459	1.438	1.506	1.497	1.525	1.623	1.633	1.501	1.502	1.596	1.494	1.501	1.579
38.8889	1.285	0.792	0.547	0.884	0.439	0.503	1.239	1.347	1.371	1.305	1.47	1.489	1.505	1.588	1.579	1.358	1.427	1.461	1.435	1.508	1.491	1.522	1.619	1.632	1.493	1.497	1.594	1.485	1.498	1.585
39.1667	1.29	0.789	0.547	0.886	0.439	0.506	1.239	1.351	1.376	1.314	1.472	1.494	1.516	1.591	1.577	1.361	1.427	1.455	1.439	1.505	1.496	1.521	1.628	1.638	1.498	1.499	1.592	1.489	1.506	1.589
39.4444	1.29	0.78	0.546	0.883	0.437	0.504	1.232	1.347	1.373	1.308	1.475	1.488	1.511	1.588	1.579	1.36	1.423	1.453	1.431	1.502	1.492	1.521	1.617	1.632	1.491	1.492	1.586	1.487	1.503	1.589
39.7222	1.249	0.948	0.58	1.002	0.544	0.512	1.241	1.368	1.395	1.3	1.463	1.503	1.519	1.585	1.579	1.356	1.42	1.471	1.445	1.499	1.501	1.533	1.603	1.623	1.538	1.498	1.561	1.5	1.515	1.597
40	1.241	0.945	0.58	1.006	0.542	0.512	1.241	1.365	1.394	1.296	1.459	1.493	1.513	1.582	1.579	1.356	1.416	1.466	1.443	1.495	1.5	1.532	1.598	1.618	1.535	1.495	1.563	1.499	1.51	1.598
40.2778	1.241	0.942	0.579	1.01	0.542	0.512	1.24	1.363	1.394	1.301	1.458	1.5	1.513	1.585	1.58	1.356	1.411	1.465	1.443	1.494	1.499	1.524	1.604	1.618	1.534	1.493	1.565	1.498	1.512	1.598
40.5556	1.236	0.939	0.578	1.012	0.54	0.513	1.24	1.36	1.394	1.297	1.46	1.497	1.511	1.585	1.576	1.351	1.414	1.464	1.442	1.497	1.496	1.526	1.597	1.617	1.53	1.489	1.555	1.5	1.511	1.59
40.8333	1.241	0.936	0.578	1.014	0.538	0.514	1.243	1.364	1.394	1.299	1.46	1.5	1.516	1.586	1.577	1.353	1.419	1.464	1.442	1.493	1.497	1.53	1.599	1.617	1.531	1.499	1.558	1.5	1.51	1.602
41.1111	1.24	0.933	0.576	1.019	0.535	0.515	1.244	1.367	1.393	1.301	1.464	1.5	1.518	1.591	1.584	1.349	1.424	1.468	1.446	1.497	1.498	1.528	1.602	1.624	1.533	1.496	1.56	1.507	1.511	1.601
41.3889	1.241	0.934	0.575	1.021	0.534	0.514	1.245	1.36	1.399	1.3	1.466	1.505	1.516	1.589	1.583	1.35	1.423	1.467	1.445	1.5	1.503	1.531	1.602	1.622	1.535	1.497	1.559	1.502	1.516	1.603
41.6667	1.243	0.933	0.575	1.021	0.532	0.514	1.245	1.36	1.397	1.301	1.464	1.497	1.512	1.589	1.581	1.348	1.418	1.466	1.44	1.495	1.495	1.525	1.598	1.618	1.528	1.489	1.563	1.497	1.512	1.598
41.9444	1.242	0.932	0.576	1.022	0.533	0.515	1.242	1.359	1.395	1.302	1.457	1.494	1.517	1.581	1.577	1.347	1.412	1.463	1.441	1.488	1.495	1.523	1.594	1.617	1.527	1.489	1.562	1.504	1.512	1.599
42.2222	1.244	0.932	0.576	1.023	0.532	0.516	1.244	1.363	1.397	1.304	1.464	1.497	1.517	1.586	1.584	1.35	1.417	1.466	1.439	1.493	1.493	1.528	1.595	1.613	1.529	1.495	1.559	1.506	1.515	1.605
42.5	1.245	0.932	0.576	1.023	0.533	0.518	1.247	1.365	1.401	1.307	1.469	1.499	1.522	1.587	1.581	1.352	1.417	1.469	1.437	1.49	1.5	1.524	1.593	1.618	1.529	1.496	1.559	1.503	1.519	1.603
42.7778	1.246	0.933	0.574	1.025	0.535	0.517	1.247	1.36	1.399	1.301	1.464	1.495	1.514	1.586	1.582	1.343	1.417	1.462	1.432	1.487	1.493	1.522	1.592	1.611	1.529	1.489	1.561	1.507	1.515	1.602
43.0556	1.25	0.933	0.574	1.027	0.536	0.517	1.25	1.368	1.401	1.301	1.47	1.501	1.519	1.591	1.59	1.346	1.42	1.464	1.437	1.494	1.491	1.53	1.597	1.613	1.527	1.492	1.562	1.506	1.522	1.604
43.3333	1.249	0.932	0.574	1.027	0.533	0.518	1.244	1.363	1.4	1.303	1.472	1.503	1.52	1.595	1.584	1.345	1.418	1.465	1.434	1.492	1.496	1.525	1.601	1.612	1.528	1.492	1.557	1.505	1.524	1.61
43.6111	1.254	0.934	0.574	1.031	0.536	0.517	1.247	1.368	1.404	1.304	1.475	1.505	1.525	1.595	1.59	1.347	1.425	1.468	1.438	1.498	1.499	1.533	1.606	1.614	1.529	1.496	1.561	1.506	1.523	1.617
43.8889	1.257	0.931	0.574	1.03	0.536	0.517	1.25	1.367	1.4	1.301	1.472	1.503	1.523	1.594	1.586	1.343	1.422	1.469	1.436	1.492	1.489	1.522	1.596	1.612	1.526	1.49	1.561	1.51	1.523	1.615
44.1667	1.256	0.933	0.574	1.03	0.537	0.518	1.252	1.366	1.401	1.303	1.47	1.503	1.52	1.588	1.587	1.348	1.42	1.462	1.438	1.486	1.492	1.529	1.596	1.611	1.527	1.491	1.56	1.507	1.518	1.612
44.4444	1.254	0.937	0.576	1.029	0.535	0.517	1.25	1.371	1.4	1.304	1.474	1.503	1.523	1.593	1.586	1.345	1.425	1.462	1.437	1.49	1.498	1.523	1.599	1.618	1.528	1.487	1.56	1.509	1.522	1.62
44.7222	1.256	0.935	0.575	1.028	0.534	0.517	1.247	1.364	1.402	1.3	1.471	1.504	1.516	1.582	1.588	1.347	1.419	1.457	1.433	1.489	1.49	1.525	1.593	1.609	1.519	1.488	1.555	1.505	1.52	1.6
45	1.26	0.935	0.577	1.033	0.535	0.517	1.25	1.371	1.402	1.31	1.476	1.507	1.522	1.591	1.59	1.348	1.421	1.457	1.433	1.491	1.495	1.519	1.592	1.61	1.524	1.49	1.559	1.51	1.52	1.606
45.2778	1.257	0.935	0.576	1.034	0.534	0.518	1.249	1.372	1.404	1.308	1.475	1.507	1.526	1.59	1.588	1.349	1.419	1.46	1.435	1.49	1.492	1.528	1.593	1.608	1.523	1.491	1.559	1.508	1.522	1.607
45.5556	1.263	0.934	0.576	1.032	0.533	0.518	1.253	1.37	1.405	1.31	1.479	1.509	1.527	1.592	1.593	1.35	1.419	1.457	1.438	1.494	1.496	1.527	1.597	1.612	1.523	1.492	1.565	1.512	1.523	1.608
45.8333	1.265	0.936	0.577	1.034	0.535	0.519	1.255	1.374	1.409	1.309	1.474	1.514	1.527	1.601	1.592	1.346	1.422	1.455	1.43	1.494	1.496	1.52	1.594	1.61	1.523	1.49	1.565	1.509	1.524	1.607
46.1111	1.264	0.938	0.581	1.037	0.537	0.521	1.254	1.371	1.406	1.309	1.475	1.51	1.529	1.594	1.593	1.345	1.42	1.454	1.429	1.491	1.493	1.527	1.591	1.606	1.521	1.489	1.558	1.51	1.524	1.611
46.3889	1.263	0.94	0.58	1.036	0.537	0.519	1.254	1.371	1.406	1.309	1.481	1.509	1.53	1.594	1.594	1.345	1.417	1.456	1.431	1.49	1.493	1.525	1.586	1.608	1.519	1.488	1.557	1.505	1.525	1.608
46.6667	1.262	0.937	0.58	1.04	0.536	0.518	1.255	1.37	1.41	1.306	1.484	1.514	1.529	1.597	1.6	1.346	1.42	1.458	1.433	1.491	1.499	1.527	1.596	1.611	1.525	1.494	1.561	1.511	1.527	1.609
46.9444	1.267	0.938	0.581	1.037	0.538	0.519	1.254	1.372	1.412	1.308	1.482	1.512	1.528	1.593	1.593	1.341	1.412	1.457	1.432	1.487	1.496	1.526	1.593	1.608	1.519	1.485	1.561	1.514	1.526	1.61
47.2222	1.269	0.939	0.58	1.036	0.532	0.519	1.253	1.37	1.407	1.31	1.483	1.509	1.531	1.594	1.592	1.342	1.417	1.45	1.431	1.485	1.492	1.523	1.586	1.604	1.517	1.484	1.561	1.513	1.525	1.61
47.5	1.27	0.939	0.58	1.039	0.534	0.519	1.258	1.37	1.406	1.308	1.484	1.512	1.532	1.595	1.593	1.342	1.415	1.454	1.431	1.481	1.484	1.523	1.586	1.604	1.514	1.488	1.56	1.511	1.526	1.608
47.7778	1.273	0.939	0.581	1.036	0.534	0.518	1.256	1.374	1.409	1.31	1.48	1.515	1.536	1.598	1.597	1.342	1.416	1.452	1.43	1.484	1.485	1.525	1.586	1.608	1.52	1.488	1.563	1.511	1.53	1.613
48.0556	1.27	0.942	0.583	1.037	0.534	0.52	1.255	1.376	1.41	1.314	1.482	1.514	1.535	1.599	1.599	1.343	1.414	1.451	1.43	1.487	1.486	1.516	1.586	1.61	1.519	1.487	1.556	1.515	1.525	1.61
48.3333	1.276	0.944	0.585	1.043	0.533	0.52	1.259	1.38	1.414	1.312	1.485	1.517	1.534	1.602	1.607	1.344	1.414	1.453	1.433	1.486	1.485	1.524	1.591	1.614	1.52	1.486	1.555	1.515	1.532	1.602
48.6111	1.273	0.943	0.584	1.043	0.535	0.52	1.258	1.381	1.414	1.313	1.487	1.515	1.536	1.599	1.599	1.342	1.416	1.449	1.425	1.483	1.489	1.519	1.586	1.61	1.514	1.488	1.556	1.517	1.532	1.598
48.8889	1.275	0.945	0.584	1.041	0.537	0.52	1.262	1.382	1.419	1.317	1.491	1.521	1.54	1.599	1.608	1.347	1.413	1.454	1.434	1.482	1.491	1.521	1.59	1.613	1.518	1.484	1.56	1.522	1.536	1.607
49.1667	1.272	0.945	0.582	1.042	0.534	0.52	1.258	1.383	1.416	1.316	1.491	1.515	1.533	1.599	1.596	1.346	1.411	1.453	1.425	1.478	1.488	1.522	1.585	1.61	1.516	1.484	1.55	1.52	1.529	1.601
49.4444	1.277	0.946	0.582	1.043	0.536	0.52	1.259	1.384	1.414	1.32	1.489	1.518	1.538	1.607	1.601	1.343	1.412	1.457	1.424	1.483	1.489	1.515	1.586	1.612	1.515	1.49	1.56	1.516	1.533	1.608
49.7222	1.274	0.944	0.584	1.042	0.536	0.519	1.261	1.382	1.415	1.318	1.489	1.514	1.533	1.601	1.599	1.335	1.418	1.449	1.423	1.48	1.485	1.517	1.584	1.607	1.517	1.484	1.552	1.516	1.535	1.605
50	1.275	0.942	0.582	1.043	0.534	0.518	1.26	1.379	1.414	1.313	1.486	1.511	1.533	1.598	1.598	1.335	1.412	1.451	1.42	1.477	1.48	1.512	1.583	1.604	1.512	1.479	1.55	1.514	1.532	1.604
50.2778	1.276	0.941	0.584	1.044	0.533	0.519	1.258	1.376	1.413	1.316	1.486	1.514	1.537	1.598	1.596	1.335	1.408	1.451	1.415	1.48	1.48	1.514	1.585	1.603	1.517	1.482	1.549	1.518	1.534	1.601
50.5556	1.278	0.945	0.584	1.048	0.536	0.52	1.26	1.381	1.416	1.318	1.489	1.514	1.539	1.603	1.601	1.334	1.413	1.449	1.424	1.481	1.479	1.514	1.586	1.598	1.518	1.485	1.549	1.517	1.535	1.606
50.8333	1.279	0.948	0.587	1.048	0.543	0.522	1.261	1.387	1.419	1.32	1.494	1.52	1.541	1.604	1.603	1.341	1.416	1.452	1.423	1.485	1.483	1.514	1.586	1.608	1.524	1.483	1.554	1.521	1.54	1.607
51.1111	1.28	0.945	0.584	1.045	0.536	0.519	1.265	1.386	1.419	1.322	1.492	1.52	1.544	1.611	1.608	1.341	1.412	1.451	1.425	1.483	1.486	1.517	1.589	1.608	1.521	1.486	1.55	1.52	1.537	1.613
51.3889	1.279	0.946	0.586	1.049	0.539	0.522	1.265	1.386	1.42	1.322	1.492	1.518	1.537	1.605	1.604	1.337	1.407	1.45	1.42	1.48	1.482	1.517	1.588	1.606	1.517	1.485	1.548	1.519	1.543	1.614
51.6667	1.282	0.944	0.587	1.049	0.537	0.521	1.264	1.388	1.422	1.321	1.495	1.515	1.544	1.607	1.609	1.336	1.406	1.445	1.421	1.476	1.487	1.519	1.583	1.606	1.514	1.482	1.545	1.523	1.545	1.612
51.9444	1.282	0.946	0.586	1.049	0.539	0.52	1.268	1.387	1.421	1.324	1.498	1.521	1.547	1.61	1.608	1.336	1.41	1.451	1.42	1.476	1.482	1.528	1.584	1.611	1.518	1.48	1.553	1.53	1.544	1.616
52.2222	1.278	0.948	0.582	1.05	0.54	0.521	1.267	1.394	1.422	1.322	1.492	1.523	1.542	1.606	1.609	1.337	1.404	1.444	1.416	1.476	1.479	1.516	1.581	1.603	1.518	1.48	1.546	1.522	1.54	1.611
52.5	1.281	0.939	0.584	1.049	0.536	0.521	1.264	1.385	1.425	1.323	1.494	1.522	1.544	1.607	1.607	1.331	1.403	1.443	1.416	1.479	1.482	1.518	1.583	1.6	1.517	1.481	1.544	1.523	1.543	1.609
52.7778	1.281	0.945	0.586	1.053	0.54	0.52	1.269	1.391	1.425	1.322	1.496	1.519	1.55	1.612	1.611	1.336	1.405	1.444	1.414	1.476	1.476	1.517	1.581	1.602	1.511	1.483	1.548	1.519	1.54	1.612
53.0556	1.284	0.943	0.584	1.057	0.536	0.522	1.266	1.389	1.428	1.321	1.5	1.529	1.548	1.617	1.614	1.334	1.405	1.445	1.422	1.478	1.48	1.522	1.587	1.608	1.515	1.483	1.546	1.53	1.545	1.615
53.3333	1.281	0.946	0.584	1.052	0.536	0.52	1.265	1.389	1.43	1.323	1.497	1.528	1.548	1.607	1.61	1.333	1.408	1.441	1.413	1.471	1.476	1.516	1.58	1.6	1.509	1.484	1.55	1.529	1.542	1.614
53.6111	1.285	0.944	0.584	1.053	0.538	0.521	1.265	1.388	1.427	1.322	1.501	1.523	1.553	1.605	1.609	1.337	1.406	1.44	1.416	1.469	1.473	1.515	1.578	1.602	1.514	1.476	1.547	1.528	1.543	1.618
53.8889	1.284	0.941	0.582	1.053	0.539	0.52	1.262	1.389	1.43	1.325	1.499	1.528	1.55	1.611	1.615	1.333	1.405	1.443	1.41	1.468	1.472	1.516	1.577	1.6	1.514	1.483	1.541	1.526	1.541	1.614
54.1667	1.287	0.94	0.584	1.054	0.536	0.52	1.268	1.395	1.432	1.328	1.501	1.525	1.554	1.613	1.619	1.338	1.405	1.443	1.416	1.474	1.47	1.517	1.583	1.604	1.512	1.484	1.546	1.529	1.542	1.616
54.4444	1.288	0.937	0.582	1.057	0.537	0.521	1.267	1.39	1.435	1.328	1.499	1.53	1.555	1.615	1.617	1.34	1.406	1.445	1.413	1.471	1.468	1.517	1.584	1.606	1.51	1.483	1.544	1.531	1.55	1.62
54.7222	1.286	0.936	0.581	1.058	0.539	0.523	1.269	1.389	1.433	1.325	1.498	1.524	1.548	1.613	1.616	1.334	1.401	1.443	1.415	1.474	1.466	1.518	1.581	1.601	1.511	1.479	1.539	1.532	1.543	1.617
55	1.285	0.938	0.582	1.054	0.539	0.522	1.268	1.393	1.434	1.326	1.501	1.525	1.549	1.611	1.614	1.336	1.401	1.443	1.408	1.469	1.466	1.513	1.582	1.603	1.503	1.475	1.535	1.529	1.538	1.617
55.2778	1.292	0.934	0.58	1.056	0.539	0.522	1.269	1.395	1.437	1.327	1.5	1.53	1.554	1.617	1.62	1.337	1.405	1.445	1.414	1.471	1.47	1.516	1.586	1.602	1.511	1.474	1.542	1.537	1.543	1.625
55.5556	1.286	0.938	0.581	1.052	0.537	0.522	1.266	1.393	1.434	1.324	1.498	1.527	1.55	1.613	1.612	1.333	1.404	1.443	1.411	1.468	1.468	1.509	1.577	1.598	1.502	1.475	1.533	1.531	1.542	1.621
55.8333	1.288	0.939	0.581	1.055	0.54	0.521	1.265	1.394	1.438	1.326	1.5	1.527	1.554	1.612	1.613	1.338	1.402	1.44	1.409	1.468	1.464	1.511	1.579	1.594	1.505	1.475	1.538	1.533	1.542	1.62
56.1111	1.291	0.937	0.582	1.057	0.541	0.522	1.27	1.396	1.439	1.325	1.504	1.529	1.555	1.615	1.619	1.338	1.402	1.44	1.418	1.469	1.469	1.515	1.578	1.6	1.51	1.476	1.537	1.535	1.545	1.623
56.3889	1.291	0.935	0.581	1.057	0.541	0.524	1.266	1.391	1.437	1.327	1.506	1.533	1.552	1.612	1.614	1.335	1.403	1.439	1.412	1.466	1.465	1.507	1.573	1.593	1.5	1.473	1.531	1.528	1.546	1.622
56.6667	1.287	0.94	0.583	1.058	0.54	0.522	1.271	1.393	1.437	1.33	1.506	1.531	1.554	1.617	1.615	1.332	1.403	1.443	1.416	1.468	1.467	1.511	1.575	1.595	1.506	1.477	1.537	1.533	1.545	1.624
56.9444	1.291	0.939	0.583	1.059	0.541	0.522	1.272	1.392	1.44	1.329	1.505	1.528	1.558	1.621	1.614	1.332	1.401	1.437	1.41	1.466	1.465	1.51	1.577	1.596	1.502	1.473	1.539	1.533	1.548	1.63
57.2222	1.29	0.938	0.582	1.06	0.541	0.523	1.273	1.394	1.441	1.33	1.504	1.53	1.548	1.622	1.612	1.331	1.399	1.436	1.413	1.47	1.465	1.515	1.578	1.592	1.507	1.47	1.534	1.531	1.543	1.624
57.5	1.286	0.937	0.583	1.062	0.545	0.523	1.273	1.396	1.436	1.33	1.501	1.529	1.549	1.621	1.612	1.328	1.397	1.439	1.409	1.469	1.463	1.511	1.575	1.598	1.501	1.465	1.538	1.537	1.543	1.628
57.7778	1.288	0.937	0.583	1.063	0.546	0.524	1.277	1.394	1.44	1.332	1.509	1.531	1.556	1.619	1.614	1.331	1.399	1.439	1.415	1.469	1.466	1.512	1.579	1.596	1.502	1.473	1.536	1.536	1.548	1.625
58.0556	1.292	0.938	0.584	1.064	0.544	0.522	1.273	1.394	1.437	1.33	1.507	1.534	1.554	1.621	1.614	1.327	1.397	1.44	1.412	1.467	1.465	1.511	1.571	1.596	1.5	1.47	1.539	1.536	1.55	1.622
58.3333	1.289	0.945	0.584	1.06	0.544	0.524	1.276	1.398	1.441	1.333	1.504	1.533	1.556	1.62	1.614	1.324	1.398	1.438	1.41	1.467	1.468	1.508	1.576	1.592	1.501	1.468	1.534	1.54	1.547	1.62
58.6111	1.289	0.944	0.583	1.059	0.547	0.523	1.274	1.396	1.439	1.332	1.509	1.533	1.551	1.623	1.617	1.327	1.398	1.442	1.406	1.468	1.468	1.508	1.571	1.591	1.5	1.469	1.531	1.538	1.555	1.625
58.8889	1.292	0.942	0.584	1.063	0.545	0.524	1.273	1.394	1.436	1.333	1.506	1.53	1.554	1.62	1.613	1.324	1.396	1.435	1.407	1.467	1.463	1.507	1.564	1.587	1.498	1.465	1.533	1.537	1.547	1.623
59.1667	1.295	0.944	0.585	1.064	0.55	0.525	1.276	1.399	1.441	1.333	1.503	1.536	1.56	1.625	1.618	1.33	1.405	1.441	1.411	1.466	1.468	1.515	1.572	1.595	1.503	1.465	1.534	1.542	1.555	1.625
59.4444	1.298	0.941	0.585	1.061	0.548	0.525	1.273	1.393	1.435	1.331	1.507	1.535	1.554	1.625	1.611	1.324	1.396	1.436	1.402	1.465	1.467	1.505	1.566	1.593	1.5	1.464	1.526	1.54	1.55	1.626
59.7222	1.298	0.943	0.585	1.062	0.549	0.525	1.278	1.4	1.437	1.335	1.51	1.536	1.557	1.63	1.618	1.326	1.395	1.438	1.406	1.47	1.468	1.51	1.568	1.599	1.499	1.467	1.534	1.543	1.556	1.631
60	1.296	0.944	0.585	1.061	0.548	0.524	1.274	1.397	1.441	1.334	1.505	1.538	1.562	1.618	1.618	1.322	1.395	1.437	1.403	1.467	1.473	1.509	1.57	1.589	1.496	1.467	1.533	1.539	1.552	1.63
60.2778	1.295	0.942	0.586	1.059	0.548	0.525	1.274	1.399	1.439	1.338	1.51	1.539	1.557	1.621	1.618	1.321	1.397	1.438	1.406	1.466	1.472	1.504	1.571	1.588	1.499	1.469	1.53	1.54	1.553	1.633
60.5556	1.299	0.942	0.585	1.062	0.548	0.525	1.273	1.397	1.442	1.338	1.507	1.542	1.558	1.617	1.618	1.325	1.397	1.44	1.403	1.467	1.469	1.503	1.57	1.59	1.499	1.467	1.532	1.542	1.553	1.634
60.8333	1.298	0.94	0.585	1.064	0.546	0.524	1.277	1.4	1.44	1.336	1.516	1.539	1.557	1.625	1.622	1.321	1.395	1.44	1.405	1.463	1.469	1.506	1.575	1.588	1.497	1.467	1.531	1.542	1.561	1.63
61.1111	1.296	0.939	0.585	1.064	0.548	0.524	1.275	1.397	1.441	1.338	1.508	1.538	1.56	1.622	1.617	1.322	1.397	1.433	1.407	1.462	1.47	1.504	1.569	1.59	1.496	1.464	1.527	1.544	1.558	1.631
61.3889	1.298	0.941	0.585	1.062	0.549	0.524	1.279	1.4	1.446	1.338	1.511	1.538	1.562	1.626	1.618	1.32	1.394	1.439	1.408	1.463	1.47	1.507	1.572	1.591	1.493	1.465	1.526	1.541	1.561	1.636
61.6667	1.299	0.944	0.586	1.063	0.549	0.525	1.278	1.401	1.439	1.339	1.508	1.534	1.559	1.622	1.622	1.322	1.393	1.434	1.398	1.464	1.466	1.501	1.568	1.586	1.492	1.463	1.525	1.544	1.557	1.633
61.9444	1.298	0.943	0.585	1.06	0.548	0.524	1.281	1.401	1.44	1.341	1.509	1.54	1.561	1.624	1.62	1.321	1.39	1.434	1.404	1.46	1.468	1.502	1.573	1.591	1.495	1.463	1.528	1.543	1.563	1.639
62.2222	1.297	0.942	0.585	1.062	0.547	0.525	1.278	1.404	1.441	1.343	1.51	1.543	1.563	1.626	1.617	1.321	1.389	1.432	1.401	1.461	1.466	1.505	1.566	1.586	1.496	1.462	1.526	1.546	1.56	1.637
62.5	1.299	0.94	0.585	1.061	0.546	0.524	1.278	1.4	1.442	1.343	1.51	1.543	1.558	1.625	1.62	1.318	1.386	1.435	1.402	1.46	1.463	1.508	1.576	1.581	1.494	1.463	1.523	1.545	1.557	1.639
62.7778	1.3	0.943	0.585	1.062	0.549	0.525	1.282	1.402	1.445	1.344	1.516	1.543	1.565	1.627	1.621	1.32	1.389	1.434	1.402	1.46	1.463	1.508	1.575	1.587	1.496	1.464	1.523	1.546	1.559	1.639
63.0556	1.298	0.943	0.585	1.061	0.549	0.525	1.28	1.401	1.441	1.341	1.512	1.541	1.564	1.624	1.615	1.315	1.385	1.43	1.4	1.456	1.459	1.505	1.566	1.586	1.49	1.457	1.522	1.545	1.556	1.636
63.3333	1.302	0.94	0.586	1.064	0.548	0.524	1.28	1.403	1.444	1.344	1.52	1.545	1.563	1.63	1.622	1.314	1.387	1.431	1.401	1.459	1.462	1.504	1.567	1.586	1.492	1.466	1.524	1.548	1.565	1.64
63.6111	1.302	0.942	0.585	1.064	0.548	0.524	1.285	1.406	1.44	1.346	1.519	1.548	1.567	1.633	1.626	1.315	1.39	1.431	1.398	1.459	1.461	1.506	1.573	1.586	1.491	1.462	1.524	1.548	1.561	1.641
63.8889	1.303	0.945	0.584	1.064	0.551	0.527	1.284	1.408	1.441	1.346	1.519	1.549	1.567	1.629	1.626	1.317	1.389	1.431	1.4	1.462	1.461	1.508	1.574	1.582	1.502	1.467	1.523	1.551	1.567	1.644
64.1667	1.301	0.938	0.585	1.069	0.549	0.527	1.281	1.403	1.445	1.342	1.519	1.546	1.56	1.63	1.627	1.315	1.384	1.431	1.4	1.459	1.454	1.501	1.569	1.585	1.493	1.464	1.518	1.544	1.563	1.644
64.4444	1.301	0.942	0.586	1.068	0.548	0.528	1.283	1.401	1.442	1.342	1.515	1.545	1.568	1.631	1.623	1.314	1.384	1.43	1.397	1.459	1.459	1.506	1.566	1.585	1.497	1.464	1.522	1.547	1.562	1.643
64.7222	1.303	0.942	0.584	1.069	0.55	0.528	1.282	1.408	1.445	1.344	1.516	1.545	1.564	1.631	1.63	1.315	1.385	1.429	1.402	1.459	1.46	1.507	1.566	1.588	1.494	1.461	1.523	1.544	1.561	1.641
65	1.301	0.94	0.586	1.066	0.552	0.53	1.281	1.405	1.448	1.34	1.519	1.553	1.564	1.631	1.629	1.312	1.388	1.426	1.4	1.463	1.463	1.505	1.564	1.583	1.494	1.46	1.525	1.55	1.559	1.645
65.2778	1.304	0.944	0.585	1.068	0.55	0.53	1.284	1.409	1.448	1.345	1.523	1.548	1.567	1.638	1.624	1.319	1.389	1.432	1.396	1.466	1.461	1.506	1.568	1.586	1.491	1.461	1.526	1.55	1.563	1.649
65.5556	1.306	0.945	0.585	1.068	0.551	0.529	1.285	1.405	1.445	1.34	1.52	1.547	1.563	1.634	1.628	1.319	1.389	1.432	1.4	1.461	1.458	1.504	1.562	1.588	1.496	1.458	1.525	1.551	1.564	1.647
65.8333	1.305	0.94	0.585	1.068	0.552	0.53	1.284	1.407	1.448	1.346	1.521	1.547	1.564	1.631	1.624	1.316	1.386	1.43	1.395	1.457	1.457	1.508	1.56	1.585	1.491	1.456	1.524	1.551	1.562	1.65
66.1111	1.306	0.943	0.586	1.068	0.552	0.531	1.287	1.412	1.45	1.346	1.522	1.549	1.569	1.635	1.627	1.315	1.387	1.43	1.393	1.463	1.46	1.508	1.568	1.586	1.492	1.461	1.527	1.554	1.566	1.652
66.3889	1.306	0.94	0.586	1.071	0.552	0.532	1.288	1.409	1.453	1.346	1.523	1.549	1.572	1.632	1.63	1.316	1.388	1.43	1.398	1.46	1.458	1.508	1.564	1.587	1.493	1.457	1.527	1.551	1.563	1.652
66.6667	1.307	0.941	0.587	1.07	0.551	0.531	1.288	1.412	1.453	1.346	1.523	1.55	1.566	1.631	1.626	1.316	1.391	1.425	1.394	1.463	1.455	1.509	1.558	1.59	1.491	1.456	1.523	1.55	1.563	1.648
66.9444	1.307	0.937	0.586	1.072	0.553	0.532	1.288	1.41	1.451	1.349	1.521	1.546	1.568	1.635	1.626	1.318	1.389	1.425	1.397	1.46	1.452	1.505	1.561	1.59	1.494	1.454	1.524	1.549	1.568	1.645
67.2222	1.303	0.941	0.587	1.07	0.553	0.531	1.287	1.408	1.448	1.35	1.521	1.547	1.568	1.625	1.619	1.318	1.384	1.424	1.395	1.455	1.453	1.504	1.557	1.586	1.487	1.455	1.517	1.549	1.567	1.643
67.5	1.309	0.944	0.585	1.072	0.554	0.531	1.291	1.41	1.446	1.352	1.518	1.549	1.566	1.63	1.631	1.317	1.385	1.426	1.394	1.457	1.456	1.503	1.558	1.586	1.491	1.46	1.525	1.55	1.563	1.651
67.7778	1.305	0.937	0.584	1.07	0.552	0.531	1.285	1.407	1.45	1.346	1.515	1.544	1.565	1.625	1.622	1.317	1.383	1.425	1.397	1.456	1.451	1.507	1.556	1.586	1.492	1.455	1.519	1.55	1.567	1.647
68.0556	1.308	0.943	0.585	1.066	0.552	0.532	1.284	1.409	1.449	1.349	1.514	1.545	1.568	1.623	1.626	1.317	1.384	1.422	1.394	1.455	1.453	1.503	1.558	1.578	1.489	1.451	1.522	1.554	1.57	1.65
68.3333	1.308	0.943	0.585	1.069	0.553	0.532	1.289	1.41	1.449	1.352	1.517	1.547	1.568	1.626	1.628	1.314	1.385	1.425	1.393	1.454	1.454	1.503	1.557	1.577	1.488	1.456	1.521	1.551	1.571	1.65
68.6111	1.312	0.94	0.586	1.073	0.555	0.532	1.289	1.408	1.452	1.352	1.523	1.548	1.569	1.63	1.632	1.315	1.385	1.43	1.397	1.456	1.461	1.501	1.562	1.586	1.488	1.456	1.525	1.55	1.572	1.653
68.8889	1.308	0.94	0.587	1.069	0.552	0.531	1.288	1.413	1.447	1.349	1.518	1.548	1.567	1.628	1.628	1.319	1.388	1.423	1.391	1.454	1.456	1.501	1.555	1.582	1.492	1.451	1.523	1.554	1.572	1.654
69.1667	1.309	0.939	0.587	1.069	0.554	0.532	1.288	1.41	1.45	1.349	1.518	1.548	1.565	1.627	1.628	1.314	1.388	1.424	1.389	1.456	1.455	1.499	1.558	1.583	1.488	1.453	1.52	1.553	1.571	1.653

## Sheet: SF6A Quad YPD non-NED with M7
Time (h)	chs1_DEL/dnf3_DEL/htd2_DEL/coq5_DEL	chs1_DEL/dnf3_DEL/htd2_DEL/coq5_DEL	chs1_DEL/dnf3_DEL/htd2_DEL/coq5_DEL	chs1_DEL/dnf3_DEL/htd2_DEL/coq5_DEL	chs1_DEL/dnf3_DEL/htd2_DEL/coq5_DEL	chs1_DEL/dnf3_DEL/htd2_DEL/coq5_DEL	chs1_DEL/dnf3_DEL/suc2_DEL/coq5_DEL	chs1_DEL/dnf3_DEL/suc2_DEL/coq5_DEL	chs1_DEL/dnf3_DEL/suc2_DEL/coq5_DEL	chs1_DEL/dnf3_DEL/suc2_DEL/coq5_DEL	chs1_DEL/dnf3_DEL/suc2_DEL/coq5_DEL	chs1_DEL/dnf3_DEL/suc2_DEL/coq5_DEL	chs1_DEL/dnf3_DEL/htd2_DEL/zta1_DEL	chs1_DEL/dnf3_DEL/htd2_DEL/zta1_DEL	chs1_DEL/dnf3_DEL/htd2_DEL/zta1_DEL	chs1_DEL/dnf3_DEL/suc2_DEL/zta1_DEL	chs1_DEL/dnf3_DEL/suc2_DEL/zta1_DEL	chs1_DEL/dnf3_DEL/suc2_DEL/zta1_DEL	ynk1_DEL/gpt2_DEL/tps2_DEL	ynk1_DEL/gpt2_DEL/tps2_DEL	ynk1_DEL/gpt2_DEL/tps2_DEL	ynk1_DEL/gpt2_DEL/tps2_DEL	ynk1_DEL/gpt2_DEL/tps2_DEL	ynk1_DEL/gpt2_DEL/tps2_DEL	BY4741 WT	BY4741 WT	BY4741 WT	BY4741 WT	BY4741 WT	BY4741 WT
0	0.018	0.019	0.022	0.019	0.016	0.019	0.03	0.017	0.02	0.021	0.02	0.024	0.033	0.022	0.042	0.032	0.021	0.024	-0.002	0.008	0.000429	0.032	0.003	0.006	0.022	0.022	0.023	0.022	0.024	0.027
0.277778	0.019	0.021	0.025	0.021	0.019	0.019	0.029	0.018	0.021	0.02	0.021	0.023	0.027	0.023	0.043	0.024	0.022	0.024	-0.003	0.012	0.004	0.032	0.005	0.011	0.024	0.023	0.024	0.023	0.024	0.026
0.555556	0.02	0.023	0.024	0.024	0.02	0.022	0.029	0.022	0.022	0.021	0.024	0.025	0.025	0.022	0.042	0.021	0.021	0.025	0.012	0.011	0.008	0.036	0.007	0.013	0.024	0.021	0.023	0.024	0.027	0.028
0.833333	0.019	0.024	0.025	0.023	0.021	0.02	0.027	0.021	0.021	0.021	0.025	0.026	0.023	0.024	0.041	0.023	0.022	0.024	0.001	0.017	0.008	0.038	0.013	0.013	0.025	0.025	0.025	0.024	0.028	0.029
1.11111	0.021	0.025	0.026	0.023	0.021	0.021	0.027	0.025	0.02	0.022	0.025	0.027	0.024	0.023	0.045	0.023	0.025	0.026	0.008	0.023	0.01	0.045	0.017	0.018	0.027	0.025	0.024	0.027	0.029	0.027
1.38889	0.02	0.022	0.024	0.022	0.02	0.021	0.029	0.024	0.019	0.024	0.024	0.027	0.023	0.025	0.038	0.025	0.024	0.025	0.009	0.021	0.012	0.047	0.019	0.024	0.027	0.025	0.027	0.032	0.028	0.027
1.66667	0.021	0.022	0.026	0.024	0.021	0.023	0.028	0.028	0.021	0.024	0.026	0.028	0.023	0.026	0.039	0.024	0.026	0.027	0.013	0.026	0.02	0.051	0.024	0.028	0.028	0.026	0.028	0.033	0.03	0.03
1.94444	0.024	0.023	0.026	0.025	0.022	0.023	0.03	0.028	0.024	0.025	0.028	0.032	0.024	0.027	0.04	0.024	0.027	0.03	0.017	0.029	0.02	0.051	0.025	0.029	0.029	0.028	0.029	0.035	0.031	0.03
2.22222	0.024	0.025	0.028	0.026	0.024	0.025	0.032	0.032	0.028	0.027	0.033	0.035	0.026	0.029	0.042	0.025	0.029	0.033	0.018	0.031	0.029	0.057	0.033	0.032	0.032	0.031	0.033	0.037	0.035	0.031
2.5	0.025	0.026	0.029	0.027	0.026	0.026	0.034	0.035	0.03	0.029	0.038	0.039	0.027	0.033	0.043	0.027	0.031	0.035	0.023	0.035	0.026	0.056	0.033	0.033	0.034	0.036	0.037	0.041	0.038	0.033
2.77778	0.028	0.029	0.032	0.029	0.028	0.028	0.038	0.039	0.034	0.034	0.042	0.043	0.029	0.035	0.047	0.032	0.035	0.038	0.026	0.042	0.029	0.058	0.04	0.037	0.039	0.039	0.04	0.047	0.041	0.037
3.05556	0.029	0.034	0.036	0.032	0.031	0.032	0.043	0.043	0.037	0.039	0.048	0.048	0.033	0.035	0.051	0.038	0.038	0.044	0.025	0.042	0.031	0.066	0.038	0.04	0.043	0.046	0.04	0.056	0.045	0.041
3.33333	0.033	0.037	0.04	0.036	0.036	0.035	0.048	0.049	0.041	0.043	0.055	0.055	0.036	0.037	0.055	0.043	0.045	0.048	0.027	0.046	0.034	0.066	0.042	0.044	0.052	0.053	0.044	0.067	0.05	0.045
3.61111	0.036	0.042	0.044	0.04	0.039	0.038	0.054	0.055	0.046	0.047	0.064	0.061	0.039	0.044	0.061	0.044	0.051	0.054	0.033	0.048	0.043	0.072	0.047	0.047	0.062	0.064	0.048	0.077	0.055	0.05
3.88889	0.038	0.042	0.046	0.044	0.039	0.04	0.059	0.06	0.05	0.048	0.072	0.072	0.04	0.048	0.067	0.042	0.055	0.059	0.037	0.054	0.045	0.075	0.052	0.052	0.066	0.07	0.062	0.086	0.064	0.056
4.16667	0.041	0.048	0.051	0.049	0.044	0.045	0.064	0.066	0.056	0.053	0.083	0.083	0.043	0.054	0.073	0.045	0.06	0.068	0.038	0.054	0.046	0.08	0.056	0.054	0.077	0.085	0.07	0.1	0.075	0.065
4.44444	0.046	0.053	0.056	0.054	0.049	0.049	0.072	0.075	0.064	0.061	0.098	0.093	0.049	0.06	0.079	0.053	0.068	0.08	0.046	0.057	0.047	0.081	0.056	0.056	0.089	0.103	0.076	0.116	0.084	0.074
4.72222	0.051	0.059	0.061	0.059	0.053	0.054	0.081	0.088	0.072	0.067	0.113	0.102	0.054	0.067	0.081	0.062	0.077	0.091	0.046	0.065	0.054	0.088	0.058	0.059	0.1	0.117	0.082	0.136	0.096	0.08
5	0.058	0.069	0.071	0.066	0.064	0.062	0.1	0.103	0.085	0.091	0.124	0.108	0.062	0.069	0.088	0.083	0.085	0.106	0.05	0.071	0.057	0.09	0.061	0.069	0.12	0.146	0.078	0.165	0.112	0.097
5.27778	0.064	0.074	0.076	0.073	0.071	0.07	0.113	0.117	0.097	0.103	0.14	0.122	0.071	0.075	0.093	0.101	0.098	0.126	0.05	0.071	0.058	0.091	0.065	0.071	0.136	0.165	0.087	0.19	0.129	0.123
5.55556	0.07	0.082	0.086	0.08	0.079	0.077	0.128	0.133	0.112	0.116	0.158	0.139	0.077	0.081	0.102	0.12	0.11	0.145	0.051	0.075	0.064	0.101	0.072	0.075	0.153	0.188	0.098	0.218	0.146	0.139
5.83333	0.077	0.088	0.09	0.089	0.081	0.08	0.137	0.154	0.127	0.111	0.193	0.171	0.079	0.1	0.121	0.119	0.123	0.161	0.058	0.078	0.069	0.101	0.075	0.079	0.167	0.21	0.124	0.236	0.163	0.153
6.11111	0.086	0.099	0.1	0.099	0.091	0.089	0.157	0.176	0.148	0.127	0.217	0.197	0.088	0.113	0.133	0.141	0.143	0.185	0.065	0.087	0.071	0.106	0.079	0.084	0.191	0.238	0.142	0.269	0.186	0.177
6.38889	0.095	0.107	0.109	0.11	0.102	0.099	0.18	0.198	0.169	0.143	0.245	0.223	0.098	0.125	0.147	0.162	0.165	0.206	0.07	0.092	0.077	0.115	0.084	0.089	0.215	0.267	0.162	0.302	0.214	0.203
6.66667	0.105	0.117	0.121	0.119	0.112	0.109	0.203	0.221	0.193	0.163	0.275	0.25	0.108	0.138	0.161	0.192	0.19	0.239	0.074	0.095	0.083	0.113	0.089	0.092	0.244	0.303	0.183	0.338	0.245	0.226
6.94444	0.116	0.136	0.139	0.133	0.132	0.128	0.247	0.256	0.224	0.214	0.293	0.261	0.129	0.14	0.164	0.241	0.213	0.279	0.077	0.104	0.095	0.122	0.092	0.092	0.292	0.348	0.193	0.398	0.28	0.261
7.22222	0.128	0.148	0.152	0.147	0.144	0.14	0.274	0.295	0.254	0.241	0.332	0.299	0.142	0.154	0.182	0.278	0.245	0.315	0.086	0.104	0.096	0.126	0.097	0.098	0.327	0.4	0.223	0.446	0.322	0.296
7.5	0.139	0.162	0.166	0.163	0.159	0.157	0.309	0.331	0.292	0.269	0.372	0.332	0.158	0.172	0.205	0.318	0.279	0.357	0.091	0.11	0.096	0.13	0.1	0.103	0.375	0.445	0.26	0.495	0.364	0.334
7.77778	0.153	0.178	0.179	0.18	0.175	0.175	0.347	0.371	0.333	0.301	0.421	0.38	0.171	0.19	0.227	0.361	0.32	0.403	0.096	0.115	0.102	0.14	0.107	0.111	0.421	0.498	0.299	0.549	0.414	0.376
8.05556	0.169	0.195	0.196	0.196	0.187	0.194	0.389	0.42	0.374	0.341	0.472	0.426	0.186	0.211	0.248	0.407	0.364	0.452	0.105	0.123	0.104	0.142	0.11	0.112	0.467	0.552	0.338	0.604	0.472	0.428
8.33333	0.183	0.21	0.216	0.216	0.205	0.21	0.432	0.471	0.423	0.377	0.527	0.485	0.202	0.232	0.274	0.467	0.415	0.512	0.109	0.126	0.107	0.146	0.114	0.116	0.527	0.607	0.395	0.661	0.527	0.481
8.61111	0.198	0.229	0.235	0.236	0.223	0.232	0.482	0.525	0.476	0.423	0.587	0.538	0.222	0.257	0.3	0.52	0.469	0.568	0.115	0.133	0.115	0.148	0.122	0.123	0.585	0.669	0.453	0.722	0.589	0.539
8.88889	0.214	0.249	0.257	0.256	0.242	0.256	0.536	0.581	0.537	0.474	0.65	0.601	0.243	0.283	0.331	0.586	0.538	0.633	0.119	0.141	0.118	0.152	0.128	0.129	0.648	0.735	0.519	0.788	0.655	0.593
9.16667	0.235	0.268	0.282	0.281	0.263	0.277	0.591	0.641	0.605	0.525	0.717	0.666	0.264	0.32	0.366	0.651	0.607	0.697	0.135	0.147	0.121	0.161	0.134	0.135	0.713	0.796	0.58	0.857	0.726	0.658
9.44444	0.258	0.293	0.309	0.305	0.285	0.305	0.653	0.696	0.67	0.583	0.781	0.727	0.291	0.343	0.402	0.722	0.679	0.764	0.143	0.155	0.127	0.164	0.142	0.13	0.78	0.862	0.656	0.918	0.797	0.721
9.72222	0.28	0.316	0.334	0.335	0.309	0.329	0.715	0.766	0.735	0.643	0.85	0.797	0.318	0.375	0.433	0.795	0.76	0.832	0.147	0.164	0.132	0.172	0.15	0.137	0.849	0.922	0.732	0.989	0.866	0.798
10	0.305	0.343	0.362	0.366	0.336	0.36	0.783	0.84	0.802	0.713	0.917	0.868	0.345	0.403	0.477	0.859	0.839	0.894	0.156	0.171	0.139	0.182	0.155	0.144	0.918	0.987	0.807	1.06	0.942	0.857
10.2778	0.328	0.369	0.393	0.396	0.365	0.388	0.848	0.905	0.874	0.779	0.987	0.94	0.378	0.44	0.522	0.934	0.919	0.959	0.164	0.179	0.144	0.18	0.166	0.151	0.991	1.056	0.887	1.128	1.027	0.949
10.5556	0.354	0.403	0.428	0.426	0.394	0.422	0.918	0.986	0.945	0.842	1.058	1.012	0.406	0.479	0.564	1.008	0.999	1.025	0.174	0.187	0.155	0.19	0.169	0.15	1.066	1.122	0.967	1.185	1.096	1.011
10.8333	0.387	0.434	0.46	0.46	0.426	0.456	0.991	1.061	1.019	0.926	1.12	1.082	0.442	0.517	0.614	1.077	1.08	1.103	0.179	0.199	0.163	0.192	0.176	0.156	1.138	1.192	1.049	1.252	1.168	1.083
11.1111	0.418	0.469	0.496	0.498	0.458	0.495	1.054	1.125	1.084	0.999	1.194	1.155	0.479	0.561	0.659	1.15	1.159	1.176	0.188	0.21	0.172	0.204	0.191	0.163	1.213	1.258	1.117	1.309	1.25	1.157
11.3889	0.447	0.508	0.532	0.538	0.492	0.528	1.129	1.188	1.158	1.074	1.259	1.221	0.522	0.607	0.705	1.223	1.246	1.249	0.204	0.224	0.182	0.207	0.198	0.167	1.285	1.325	1.203	1.373	1.319	1.227
11.6667	0.482	0.544	0.568	0.579	0.522	0.574	1.201	1.261	1.227	1.145	1.321	1.289	0.556	0.658	0.762	1.284	1.324	1.312	0.218	0.238	0.198	0.218	0.204	0.17	1.344	1.39	1.263	1.438	1.371	1.299
11.9444	0.517	0.58	0.616	0.62	0.565	0.618	1.26	1.327	1.296	1.221	1.386	1.353	0.596	0.698	0.809	1.356	1.4	1.381	0.23	0.252	0.207	0.227	0.214	0.18	1.409	1.447	1.342	1.502	1.44	1.368
12.2222	0.555	0.62	0.659	0.661	0.601	0.666	1.333	1.389	1.362	1.292	1.456	1.419	0.642	0.742	0.857	1.426	1.466	1.442	0.245	0.273	0.226	0.233	0.218	0.186	1.483	1.509	1.406	1.556	1.507	1.436
12.5	0.593	0.661	0.693	0.704	0.646	0.72	1.392	1.447	1.428	1.36	1.516	1.473	0.691	0.789	0.904	1.486	1.535	1.498	0.261	0.3	0.246	0.239	0.227	0.198	1.544	1.565	1.472	1.62	1.567	1.502
12.7778	0.635	0.696	0.738	0.748	0.684	0.764	1.462	1.513	1.489	1.421	1.559	1.533	0.748	0.837	0.953	1.544	1.588	1.56	0.284	0.311	0.264	0.251	0.235	0.204	1.6	1.617	1.538	1.663	1.627	1.564
13.0556	0.676	0.745	0.778	0.793	0.735	0.813	1.514	1.566	1.537	1.484	1.612	1.579	0.797	0.885	1.001	1.597	1.64	1.604	0.306	0.344	0.292	0.257	0.247	0.218	1.653	1.67	1.597	1.712	1.677	1.627
13.3333	0.714	0.786	0.827	0.837	0.775	0.86	1.563	1.616	1.587	1.538	1.655	1.635	0.841	0.938	1.058	1.649	1.686	1.644	0.329	0.371	0.312	0.269	0.252	0.228	1.707	1.717	1.658	1.758	1.723	1.682
13.6111	0.758	0.825	0.87	0.885	0.822	0.913	1.596	1.644	1.618	1.577	1.679	1.656	0.893	0.987	1.105	1.674	1.705	1.663	0.352	0.398	0.348	0.279	0.274	0.245	1.734	1.75	1.69	1.773	1.75	1.707
13.8889	0.8	0.874	0.916	0.933	0.857	0.96	1.624	1.662	1.638	1.599	1.696	1.671	0.945	1.032	1.146	1.69	1.718	1.684	0.383	0.435	0.374	0.289	0.286	0.26	1.747	1.765	1.708	1.791	1.769	1.734
14.1667	0.844	0.92	0.969	0.978	0.906	1.017	1.634	1.678	1.651	1.613	1.712	1.688	0.997	1.088	1.193	1.699	1.733	1.691	0.413	0.467	0.416	0.305	0.299	0.275	1.77	1.781	1.723	1.797	1.776	1.747
14.4444	0.895	0.961	1.019	1.021	0.958	1.063	1.649	1.684	1.661	1.627	1.719	1.697	1.054	1.135	1.244	1.706	1.74	1.699	0.458	0.504	0.455	0.32	0.319	0.297	1.769	1.792	1.738	1.805	1.782	1.758
14.7222	0.939	1.014	1.058	1.071	0.992	1.111	1.652	1.688	1.665	1.631	1.718	1.701	1.116	1.178	1.282	1.715	1.741	1.701	0.494	0.553	0.499	0.338	0.336	0.317	1.776	1.795	1.745	1.813	1.787	1.763
15	0.978	1.049	1.102	1.115	1.046	1.149	1.659	1.69	1.673	1.637	1.724	1.714	1.162	1.224	1.337	1.721	1.743	1.713	0.546	0.601	0.54	0.362	0.362	0.341	1.783	1.8	1.747	1.816	1.797	1.769
15.2778	1.029	1.091	1.153	1.157	1.094	1.204	1.661	1.701	1.68	1.644	1.732	1.713	1.214	1.269	1.382	1.73	1.761	1.715	0.595	0.656	0.596	0.381	0.384	0.363	1.788	1.81	1.76	1.818	1.803	1.776
15.5556	1.068	1.142	1.195	1.21	1.142	1.25	1.665	1.709	1.684	1.646	1.737	1.718	1.269	1.315	1.422	1.729	1.762	1.715	0.649	0.704	0.666	0.406	0.41	0.395	1.795	1.813	1.77	1.824	1.807	1.782
15.8333	1.115	1.189	1.235	1.246	1.187	1.295	1.672	1.702	1.681	1.649	1.733	1.715	1.316	1.364	1.464	1.733	1.754	1.718	0.717	0.76	0.714	0.44	0.445	0.426	1.793	1.813	1.767	1.82	1.806	1.789
16.1111	1.166	1.224	1.287	1.293	1.236	1.349	1.674	1.709	1.681	1.653	1.742	1.72	1.365	1.402	1.51	1.74	1.758	1.723	0.771	0.815	0.769	0.465	0.476	0.459	1.799	1.818	1.77	1.832	1.814	1.794
16.3889	1.206	1.27	1.322	1.329	1.277	1.388	1.662	1.708	1.683	1.648	1.734	1.721	1.418	1.453	1.541	1.731	1.761	1.72	0.838	0.886	0.835	0.506	0.51	0.5	1.803	1.813	1.768	1.828	1.815	1.79
16.6667	1.244	1.309	1.37	1.377	1.316	1.432	1.672	1.71	1.68	1.647	1.733	1.72	1.462	1.493	1.577	1.738	1.761	1.721	0.899	0.945	0.902	0.536	0.554	0.539	1.793	1.813	1.764	1.819	1.81	1.791
16.9444	1.288	1.359	1.411	1.415	1.361	1.475	1.67	1.71	1.684	1.652	1.734	1.724	1.496	1.527	1.615	1.735	1.759	1.721	0.972	1.008	0.977	0.577	0.592	0.588	1.793	1.819	1.779	1.827	1.817	1.795
17.2222	1.337	1.395	1.449	1.454	1.407	1.515	1.674	1.71	1.686	1.651	1.741	1.718	1.525	1.546	1.636	1.743	1.759	1.726	1.036	1.074	1.04	0.626	0.635	0.632	1.802	1.815	1.774	1.829	1.822	1.799
17.5	1.381	1.44	1.483	1.489	1.449	1.541	1.669	1.707	1.687	1.652	1.74	1.718	1.54	1.571	1.646	1.744	1.763	1.733	1.102	1.126	1.1	0.675	0.682	0.698	1.806	1.817	1.774	1.834	1.816	1.796
17.7778	1.421	1.478	1.515	1.523	1.473	1.574	1.676	1.71	1.695	1.659	1.738	1.726	1.556	1.579	1.659	1.744	1.766	1.729	1.172	1.193	1.164	0.727	0.731	0.742	1.804	1.818	1.778	1.83	1.813	1.799
18.0556	1.456	1.501	1.54	1.534	1.487	1.581	1.674	1.708	1.685	1.652	1.737	1.714	1.558	1.582	1.66	1.736	1.774	1.727	1.219	1.264	1.21	0.781	0.782	0.803	1.802	1.818	1.782	1.831	1.818	1.8
18.3333	1.49	1.525	1.559	1.551	1.51	1.589	1.675	1.71	1.69	1.651	1.738	1.725	1.557	1.585	1.664	1.747	1.772	1.732	1.277	1.311	1.279	0.843	0.838	0.852	1.812	1.82	1.779	1.837	1.818	1.799
18.6111	1.515	1.531	1.565	1.553	1.507	1.592	1.67	1.705	1.686	1.651	1.74	1.719	1.555	1.593	1.661	1.737	1.771	1.726	1.355	1.372	1.341	0.902	0.893	0.925	1.801	1.823	1.777	1.827	1.818	1.8
18.8889	1.54	1.536	1.578	1.562	1.513	1.595	1.672	1.717	1.689	1.655	1.741	1.724	1.568	1.593	1.666	1.741	1.772	1.73	1.398	1.413	1.376	0.956	0.96	0.983	1.81	1.83	1.781	1.835	1.82	1.806
19.1667	1.547	1.54	1.574	1.559	1.516	1.597	1.675	1.71	1.685	1.655	1.738	1.722	1.566	1.586	1.67	1.74	1.77	1.729	1.446	1.459	1.438	1.021	0.997	1.057	1.81	1.827	1.786	1.834	1.82	1.808
19.4444	1.558	1.541	1.573	1.56	1.516	1.599	1.671	1.708	1.688	1.656	1.742	1.719	1.561	1.588	1.66	1.744	1.766	1.731	1.483	1.521	1.461	1.077	1.064	1.113	1.806	1.827	1.784	1.833	1.821	1.801
19.7222	1.559	1.548	1.576	1.55	1.521	1.596	1.674	1.716	1.686	1.656	1.745	1.722	1.567	1.592	1.665	1.744	1.772	1.731	1.51	1.519	1.513	1.134	1.132	1.166	1.815	1.826	1.784	1.837	1.826	1.804
20	1.565	1.548	1.579	1.559	1.523	1.596	1.679	1.716	1.689	1.658	1.743	1.723	1.569	1.591	1.669	1.753	1.771	1.736	1.548	1.56	1.549	1.184	1.183	1.236	1.818	1.833	1.79	1.837	1.823	1.809
20.2778	1.564	1.539	1.572	1.555	1.519	1.594	1.678	1.712	1.688	1.652	1.744	1.722	1.565	1.583	1.661	1.746	1.766	1.729	1.561	1.575	1.55	1.253	1.258	1.295	1.81	1.828	1.782	1.838	1.818	1.801
20.5556	1.565	1.539	1.576	1.557	1.514	1.589	1.675	1.715	1.684	1.655	1.738	1.72	1.564	1.584	1.666	1.744	1.77	1.733	1.578	1.593	1.573	1.299	1.298	1.335	1.813	1.828	1.784	1.84	1.822	1.807
20.8333	1.563	1.543	1.57	1.552	1.513	1.592	1.676	1.708	1.688	1.657	1.744	1.725	1.567	1.592	1.663	1.751	1.775	1.734	1.601	1.625	1.603	1.36	1.366	1.402	1.818	1.834	1.791	1.844	1.83	1.807
21.1111	1.558	1.542	1.574	1.549	1.513	1.592	1.676	1.717	1.687	1.652	1.748	1.723	1.561	1.589	1.66	1.751	1.777	1.732	1.587	1.63	1.604	1.407	1.42	1.471	1.818	1.836	1.787	1.839	1.825	1.812
21.3889	1.562	1.54	1.574	1.552	1.51	1.592	1.679	1.712	1.693	1.658	1.743	1.725	1.564	1.591	1.658	1.757	1.773	1.736	1.606	1.618	1.614	1.478	1.466	1.497	1.822	1.827	1.792	1.84	1.828	1.811
21.6667	1.56	1.535	1.566	1.551	1.513	1.59	1.679	1.716	1.692	1.657	1.749	1.722	1.568	1.587	1.66	1.755	1.776	1.731	1.625	1.643	1.626	1.496	1.506	1.537	1.819	1.833	1.791	1.844	1.826	1.813
21.9444	1.559	1.533	1.571	1.55	1.512	1.593	1.68	1.713	1.691	1.653	1.751	1.723	1.565	1.587	1.659	1.751	1.779	1.735	1.621	1.648	1.62	1.556	1.558	1.571	1.819	1.835	1.796	1.847	1.829	1.816
22.2222	1.558	1.536	1.567	1.551	1.512	1.593	1.682	1.715	1.692	1.659	1.752	1.724	1.562	1.586	1.657	1.751	1.779	1.734	1.628	1.645	1.608	1.572	1.588	1.608	1.817	1.831	1.794	1.84	1.827	1.812
22.5	1.557	1.535	1.563	1.549	1.507	1.588	1.676	1.714	1.692	1.651	1.746	1.719	1.559	1.584	1.655	1.752	1.779	1.733	1.639	1.665	1.633	1.605	1.641	1.622	1.812	1.831	1.782	1.839	1.825	1.812
22.7778	1.555	1.532	1.57	1.549	1.504	1.591	1.682	1.72	1.695	1.657	1.744	1.727	1.563	1.584	1.667	1.754	1.779	1.737	1.643	1.677	1.645	1.636	1.65	1.639	1.823	1.838	1.798	1.842	1.827	1.819
23.0556	1.552	1.533	1.568	1.548	1.506	1.591	1.685	1.715	1.691	1.66	1.745	1.727	1.564	1.577	1.658	1.75	1.776	1.736	1.654	1.664	1.632	1.669	1.669	1.663	1.819	1.83	1.794	1.839	1.829	1.818
23.3333	1.554	1.535	1.572	1.553	1.51	1.589	1.687	1.722	1.699	1.66	1.756	1.732	1.572	1.585	1.665	1.753	1.784	1.742	1.649	1.684	1.635	1.669	1.688	1.684	1.825	1.837	1.805	1.852	1.834	1.824
23.6111	1.55	1.53	1.567	1.543	1.507	1.593	1.681	1.713	1.692	1.66	1.747	1.73	1.566	1.581	1.659	1.757	1.783	1.738	1.648	1.679	1.643	1.69	1.696	1.688	1.819	1.834	1.796	1.837	1.834	1.811
23.8889	1.545	1.528	1.566	1.543	1.507	1.586	1.678	1.721	1.699	1.66	1.748	1.729	1.563	1.587	1.659	1.756	1.783	1.741	1.645	1.658	1.651	1.693	1.704	1.719	1.821	1.836	1.791	1.843	1.835	1.812
24.1667	1.547	1.53	1.568	1.547	1.512	1.585	1.686	1.727	1.7	1.664	1.756	1.742	1.565	1.593	1.66	1.755	1.787	1.751	1.646	1.672	1.659	1.686	1.715	1.725	1.822	1.842	1.802	1.85	1.841	1.822
24.4444	1.549	1.532	1.564	1.544	1.505	1.585	1.679	1.724	1.694	1.658	1.749	1.73	1.564	1.586	1.66	1.751	1.785	1.741	1.649	1.685	1.645	1.683	1.709	1.726	1.819	1.842	1.796	1.836	1.834	1.81
24.7222	1.548	1.528	1.561	1.545	1.512	1.588	1.68	1.721	1.693	1.662	1.749	1.733	1.56	1.584	1.654	1.756	1.788	1.743	1.661	1.679	1.668	1.714	1.729	1.756	1.818	1.836	1.798	1.839	1.833	1.808
25	1.55	1.529	1.566	1.544	1.51	1.594	1.683	1.717	1.695	1.662	1.749	1.734	1.561	1.584	1.662	1.762	1.785	1.745	1.671	1.673	1.655	1.721	1.729	1.736	1.824	1.832	1.799	1.847	1.835	1.814
25.2778	1.545	1.529	1.565	1.544	1.507	1.597	1.682	1.723	1.697	1.659	1.751	1.736	1.565	1.583	1.659	1.755	1.79	1.748	1.664	1.689	1.66	1.722	1.751	1.739	1.819	1.842	1.799	1.842	1.839	1.815
25.5556	1.548	1.526	1.569	1.544	1.508	1.595	1.684	1.723	1.703	1.665	1.757	1.735	1.567	1.588	1.664	1.763	1.785	1.752	1.648	1.678	1.655	1.743	1.742	1.718	1.823	1.845	1.807	1.848	1.842	1.822
25.8333	1.546	1.528	1.569	1.544	1.505	1.594	1.687	1.723	1.702	1.666	1.753	1.737	1.566	1.587	1.666	1.76	1.794	1.744	1.659	1.684	1.655	1.732	1.764	1.752	1.826	1.846	1.804	1.849	1.84	1.819
26.1111	1.546	1.529	1.562	1.545	1.5	1.594	1.684	1.72	1.7	1.664	1.752	1.733	1.563	1.583	1.661	1.757	1.784	1.746	1.677	1.69	1.665	1.739	1.759	1.767	1.822	1.843	1.799	1.85	1.841	1.813
26.3889	1.547	1.527	1.567	1.544	1.503	1.6	1.685	1.721	1.704	1.662	1.752	1.734	1.561	1.583	1.663	1.756	1.779	1.746	1.682	1.678	1.666	1.736	1.753	1.74	1.821	1.843	1.801	1.841	1.839	1.817
26.6667	1.549	1.527	1.562	1.545	1.504	1.594	1.685	1.72	1.699	1.667	1.752	1.733	1.562	1.585	1.658	1.761	1.786	1.744	1.66	1.701	1.675	1.759	1.768	1.77	1.825	1.839	1.797	1.849	1.829	1.811
26.9444	1.547	1.53	1.568	1.546	1.503	1.597	1.687	1.724	1.704	1.667	1.755	1.731	1.567	1.59	1.659	1.763	1.787	1.748	1.678	1.688	1.657	1.766	1.753	1.754	1.826	1.845	1.801	1.845	1.842	1.813
27.2222	1.546	1.529	1.562	1.548	1.506	1.597	1.689	1.726	1.704	1.67	1.754	1.735	1.562	1.592	1.664	1.764	1.792	1.75	1.671	1.69	1.665	1.753	1.737	1.755	1.825	1.848	1.808	1.844	1.842	1.819
27.5	1.546	1.532	1.565	1.548	1.507	1.599	1.7	1.726	1.699	1.675	1.759	1.742	1.566	1.587	1.662	1.765	1.797	1.752	1.693	1.7	1.677	1.729	1.769	1.758	1.831	1.85	1.81	1.853	1.838	1.819
27.7778	1.543	1.526	1.566	1.547	1.505	1.598	1.688	1.721	1.705	1.669	1.763	1.739	1.567	1.586	1.663	1.765	1.799	1.753	1.673	1.693	1.674	1.752	1.754	1.767	1.832	1.845	1.813	1.856	1.847	1.82
28.0556	1.544	1.53	1.566	1.555	1.506	1.601	1.695	1.731	1.703	1.673	1.761	1.74	1.57	1.591	1.664	1.77	1.798	1.757	1.689	1.704	1.674	1.745	1.769	1.76	1.834	1.849	1.809	1.855	1.843	1.815
28.3333	1.546	1.53	1.565	1.551	1.506	1.597	1.694	1.726	1.701	1.674	1.754	1.74	1.572	1.587	1.663	1.765	1.797	1.755	1.671	1.713	1.665	1.742	1.756	1.75	1.826	1.845	1.807	1.845	1.848	1.816
28.6111	1.548	1.531	1.563	1.55	1.509	1.599	1.693	1.725	1.702	1.674	1.754	1.743	1.571	1.586	1.668	1.768	1.793	1.754	1.672	1.71	1.677	1.749	1.753	1.773	1.83	1.844	1.81	1.85	1.841	1.819
28.8889	1.545	1.529	1.565	1.549	1.508	1.596	1.691	1.728	1.697	1.672	1.754	1.735	1.572	1.59	1.663	1.766	1.789	1.751	1.694	1.687	1.677	1.751	1.774	1.787	1.828	1.845	1.812	1.851	1.839	1.817
29.1667	1.545	1.532	1.562	1.547	1.508	1.598	1.688	1.724	1.706	1.669	1.754	1.741	1.565	1.588	1.664	1.766	1.801	1.756	1.679	1.706	1.672	1.753	1.765	1.785	1.83	1.844	1.807	1.847	1.841	1.816
29.4444	1.548	1.534	1.566	1.55	1.511	1.598	1.69	1.732	1.7	1.671	1.761	1.741	1.572	1.593	1.661	1.771	1.792	1.751	1.694	1.712	1.663	1.76	1.775	1.775	1.832	1.844	1.815	1.862	1.846	1.82
29.7222	1.547	1.534	1.566	1.547	1.51	1.599	1.689	1.728	1.703	1.669	1.758	1.743	1.57	1.586	1.659	1.764	1.795	1.751	1.696	1.711	1.691	1.752	1.75	1.787	1.829	1.841	1.803	1.85	1.839	1.811
30	1.55	1.531	1.566	1.549	1.509	1.6	1.697	1.732	1.708	1.674	1.761	1.739	1.574	1.588	1.661	1.768	1.798	1.749	1.691	1.717	1.687	1.769	1.761	1.795	1.833	1.848	1.81	1.854	1.846	1.819
30.2778	1.546	1.528	1.566	1.546	1.503	1.594	1.693	1.726	1.703	1.67	1.758	1.735	1.567	1.586	1.66	1.764	1.793	1.749	1.686	1.706	1.679	1.781	1.774	1.761	1.828	1.841	1.801	1.852	1.833	1.817
30.5556	1.553	1.538	1.572	1.557	1.509	1.6	1.703	1.734	1.716	1.681	1.771	1.746	1.577	1.592	1.668	1.779	1.801	1.763	1.689	1.708	1.677	1.775	1.782	1.779	1.841	1.854	1.82	1.868	1.85	1.823
30.8333	1.548	1.538	1.573	1.552	1.511	1.601	1.697	1.733	1.712	1.674	1.764	1.745	1.57	1.588	1.665	1.773	1.8	1.758	1.704	1.702	1.67	1.762	1.799	1.764	1.834	1.85	1.814	1.859	1.846	1.822
31.1111	1.546	1.531	1.567	1.55	1.509	1.6	1.696	1.731	1.711	1.677	1.764	1.738	1.578	1.589	1.664	1.772	1.795	1.753	1.679	1.704	1.679	1.78	1.792	1.786	1.834	1.844	1.815	1.855	1.844	1.823
31.3889	1.551	1.538	1.568	1.552	1.511	1.594	1.7	1.737	1.707	1.674	1.767	1.743	1.57	1.594	1.668	1.773	1.803	1.757	1.709	1.719	1.686	1.76	1.783	1.779	1.832	1.853	1.811	1.854	1.848	1.822
31.6667	1.555	1.536	1.573	1.555	1.518	1.602	1.7	1.741	1.713	1.679	1.772	1.75	1.573	1.592	1.672	1.773	1.81	1.76	1.707	1.712	1.698	1.769	1.75	1.784	1.84	1.86	1.818	1.868	1.856	1.832
31.9444	1.552	1.536	1.576	1.555	1.516	1.605	1.707	1.74	1.709	1.684	1.773	1.752	1.575	1.597	1.672	1.78	1.809	1.762	1.691	1.72	1.68	1.768	1.782	1.791	1.84	1.86	1.822	1.867	1.853	1.831
32.2222	1.549	1.534	1.569	1.551	1.51	1.595	1.698	1.734	1.707	1.671	1.761	1.744	1.567	1.588	1.662	1.772	1.795	1.75	1.692	1.723	1.7	1.766	1.773	1.771	1.833	1.849	1.808	1.858	1.847	1.822
32.5	1.552	1.535	1.571	1.548	1.511	1.6	1.699	1.735	1.713	1.679	1.766	1.746	1.57	1.587	1.669	1.778	1.797	1.76	1.698	1.733	1.699	1.804	1.785	1.779	1.84	1.847	1.814	1.856	1.851	1.825
32.7778	1.554	1.54	1.572	1.554	1.511	1.6	1.698	1.74	1.709	1.684	1.772	1.746	1.573	1.59	1.664	1.78	1.809	1.762	1.698	1.724	1.7	1.782	1.767	1.792	1.838	1.856	1.817	1.86	1.853	1.83
33.0556	1.553	1.532	1.572	1.552	1.514	1.599	1.701	1.736	1.712	1.683	1.762	1.752	1.572	1.59	1.669	1.778	1.802	1.757	1.71	1.754	1.693	1.788	1.794	1.77	1.839	1.849	1.814	1.859	1.846	1.827
33.3333	1.545	1.535	1.572	1.549	1.51	1.6	1.697	1.732	1.711	1.677	1.763	1.745	1.567	1.585	1.667	1.764	1.801	1.753	1.71	1.725	1.706	1.775	1.788	1.784	1.828	1.849	1.812	1.849	1.851	1.823
33.6111	1.549	1.537	1.577	1.552	1.513	1.605	1.701	1.743	1.713	1.682	1.769	1.75	1.573	1.592	1.669	1.775	1.807	1.758	1.698	1.727	1.687	1.793	1.8	1.793	1.839	1.853	1.819	1.862	1.847	1.828
33.8889	1.551	1.537	1.571	1.551	1.515	1.604	1.698	1.741	1.708	1.682	1.769	1.752	1.573	1.589	1.672	1.773	1.805	1.759	1.703	1.731	1.704	1.761	1.792	1.779	1.838	1.856	1.815	1.855	1.849	1.823
34.1667	1.553	1.536	1.574	1.554	1.51	1.6	1.699	1.741	1.717	1.684	1.769	1.753	1.579	1.592	1.673	1.778	1.806	1.76	1.703	1.693	1.686	1.766	1.78	1.823	1.839	1.859	1.818	1.858	1.855	1.824
34.4444	1.555	1.537	1.572	1.551	1.512	1.601	1.702	1.741	1.713	1.68	1.768	1.747	1.576	1.591	1.667	1.771	1.803	1.756	1.699	1.717	1.708	1.785	1.793	1.782	1.833	1.853	1.812	1.853	1.845	1.812
34.7222	1.55	1.534	1.566	1.547	1.51	1.595	1.699	1.742	1.717	1.676	1.768	1.75	1.572	1.587	1.665	1.775	1.801	1.763	1.718	1.738	1.69	1.795	1.797	1.793	1.831	1.85	1.816	1.848	1.841	1.814
35	1.552	1.536	1.573	1.549	1.513	1.599	1.7	1.738	1.713	1.687	1.774	1.752	1.58	1.589	1.671	1.783	1.807	1.763	1.72	1.738	1.685	1.785	1.773	1.808	1.84	1.852	1.817	1.853	1.852	1.811
35.2778	1.55	1.536	1.569	1.554	1.511	1.597	1.699	1.739	1.716	1.681	1.768	1.752	1.579	1.593	1.67	1.778	1.804	1.758	1.715	1.736	1.716	1.813	1.791	1.788	1.835	1.857	1.812	1.858	1.849	1.815
35.5556	1.554	1.537	1.572	1.556	1.514	1.599	1.702	1.742	1.719	1.684	1.775	1.758	1.581	1.6	1.674	1.778	1.815	1.767	1.713	1.718	1.706	1.786	1.804	1.802	1.843	1.866	1.816	1.86	1.856	1.823
35.8333	1.548	1.536	1.57	1.55	1.511	1.599	1.709	1.744	1.714	1.684	1.767	1.749	1.58	1.596	1.666	1.773	1.797	1.763	1.715	1.731	1.69	1.774	1.793	1.809	1.837	1.847	1.815	1.858	1.845	1.817
36.1111	1.55	1.537	1.567	1.55	1.509	1.598	1.705	1.734	1.71	1.681	1.771	1.749	1.579	1.598	1.67	1.774	1.804	1.759	1.703	1.732	1.715	1.791	1.787	1.799	1.835	1.854	1.812	1.858	1.853	1.814
36.3889	1.554	1.538	1.569	1.552	1.512	1.602	1.709	1.744	1.717	1.69	1.77	1.754	1.586	1.599	1.675	1.779	1.812	1.765	1.72	1.739	1.706	1.794	1.797	1.801	1.846	1.858	1.821	1.865	1.849	1.821
36.6667	1.553	1.542	1.57	1.548	1.512	1.598	1.705	1.743	1.712	1.682	1.77	1.752	1.581	1.596	1.669	1.779	1.807	1.76	1.736	1.73	1.693	1.772	1.785	1.792	1.836	1.852	1.82	1.856	1.849	1.814
36.9444	1.549	1.543	1.566	1.554	1.513	1.6	1.707	1.747	1.711	1.69	1.773	1.754	1.586	1.596	1.674	1.776	1.811	1.763	1.707	1.713	1.706	1.787	1.795	1.8	1.841	1.861	1.821	1.861	1.859	1.821
37.2222	1.554	1.54	1.569	1.555	1.511	1.604	1.708	1.743	1.715	1.687	1.773	1.753	1.582	1.596	1.672	1.78	1.811	1.762	1.729	1.741	1.716	1.785	1.823	1.794	1.844	1.858	1.82	1.864	1.858	1.821
37.5	1.555	1.535	1.576	1.554	1.515	1.601	1.707	1.743	1.712	1.683	1.779	1.755	1.58	1.596	1.673	1.773	1.808	1.767	1.709	1.727	1.71	1.775	1.805	1.796	1.838	1.854	1.827	1.864	1.857	1.826
37.7778	1.556	1.538	1.568	1.556	1.514	1.601	1.708	1.746	1.72	1.685	1.773	1.755	1.585	1.598	1.671	1.778	1.809	1.765	1.706	1.75	1.725	1.8	1.802	1.802	1.843	1.857	1.83	1.873	1.855	1.825
38.0556	1.557	1.542	1.574	1.558	1.517	1.608	1.71	1.748	1.725	1.686	1.771	1.757	1.584	1.601	1.674	1.779	1.815	1.772	1.719	1.736	1.715	1.812	1.839	1.845	1.842	1.861	1.829	1.862	1.858	1.828
38.3333	1.556	1.541	1.57	1.554	1.516	1.605	1.703	1.742	1.718	1.684	1.767	1.751	1.58	1.597	1.674	1.778	1.812	1.766	1.723	1.723	1.724	1.788	1.785	1.786	1.839	1.853	1.826	1.861	1.853	1.826
38.6111	1.558	1.547	1.573	1.556	1.52	1.607	1.712	1.75	1.72	1.687	1.779	1.759	1.583	1.604	1.682	1.779	1.817	1.773	1.726	1.747	1.716	1.786	1.805	1.803	1.845	1.864	1.831	1.868	1.856	1.83
38.8889	1.561	1.551	1.578	1.556	1.519	1.613	1.711	1.755	1.726	1.691	1.783	1.764	1.59	1.607	1.682	1.786	1.823	1.783	1.725	1.74	1.698	1.796	1.829	1.809	1.851	1.872	1.839	1.875	1.868	1.833
39.1667	1.56	1.54	1.577	1.558	1.512	1.605	1.71	1.753	1.722	1.689	1.777	1.758	1.584	1.604	1.681	1.787	1.816	1.77	1.714	1.743	1.737	1.803	1.792	1.81	1.846	1.863	1.829	1.874	1.858	1.831
39.4444	1.555	1.542	1.574	1.557	1.517	1.606	1.708	1.742	1.712	1.684	1.773	1.752	1.584	1.597	1.672	1.78	1.809	1.765	1.708	1.749	1.706	1.813	1.804	1.817	1.843	1.852	1.82	1.864	1.854	1.825
39.7222	1.561	1.549	1.577	1.557	1.518	1.606	1.709	1.756	1.724	1.685	1.785	1.758	1.585	1.605	1.682	1.787	1.814	1.775	1.726	1.748	1.721	1.794	1.799	1.803	1.844	1.864	1.829	1.864	1.862	1.829
40	1.555	1.544	1.571	1.553	1.515	1.603	1.708	1.746	1.718	1.686	1.779	1.753	1.583	1.603	1.675	1.793	1.816	1.766	1.721	1.727	1.715	1.782	1.825	1.808	1.848	1.859	1.822	1.861	1.856	1.823
40.2778	1.563	1.544	1.58	1.553	1.518	1.608	1.712	1.749	1.726	1.689	1.779	1.758	1.587	1.604	1.679	1.788	1.813	1.769	1.73	1.757	1.707	1.789	1.807	1.815	1.851	1.865	1.826	1.87	1.86	1.832
40.5556	1.558	1.543	1.57	1.552	1.518	1.603	1.707	1.746	1.72	1.688	1.773	1.757	1.584	1.599	1.674	1.781	1.812	1.768	1.735	1.765	1.72	1.808	1.814	1.815	1.841	1.863	1.819	1.858	1.853	1.82
40.8333	1.561	1.546	1.576	1.556	1.516	1.605	1.709	1.748	1.723	1.694	1.774	1.755	1.59	1.604	1.676	1.788	1.814	1.767	1.736	1.758	1.716	1.786	1.8	1.803	1.851	1.864	1.827	1.872	1.869	1.832
41.1111	1.562	1.548	1.579	1.556	1.521	1.61	1.704	1.749	1.721	1.685	1.775	1.758	1.582	1.607	1.681	1.777	1.817	1.774	1.755	1.751	1.72	1.823	1.812	1.814	1.85	1.863	1.829	1.859	1.86	1.832
41.3889	1.562	1.548	1.583	1.554	1.525	1.611	1.71	1.755	1.736	1.694	1.781	1.763	1.591	1.607	1.679	1.784	1.819	1.778	1.739	1.74	1.717	1.804	1.827	1.822	1.844	1.867	1.832	1.871	1.863	1.834
41.6667	1.568	1.55	1.583	1.559	1.52	1.611	1.715	1.752	1.725	1.695	1.782	1.765	1.595	1.604	1.679	1.789	1.82	1.776	1.709	1.742	1.729	1.793	1.798	1.821	1.851	1.87	1.829	1.873	1.87	1.831
41.9444	1.558	1.549	1.58	1.557	1.518	1.611	1.709	1.756	1.726	1.691	1.779	1.761	1.592	1.606	1.681	1.791	1.816	1.775	1.727	1.747	1.719	1.787	1.809	1.809	1.851	1.86	1.829	1.869	1.86	1.831
42.2222	1.561	1.551	1.581	1.557	1.52	1.611	1.719	1.753	1.725	1.694	1.782	1.762	1.591	1.605	1.681	1.793	1.819	1.774	1.73	1.768	1.715	1.808	1.809	1.815	1.85	1.87	1.828	1.87	1.868	1.83
42.5	1.559	1.551	1.578	1.561	1.519	1.613	1.717	1.753	1.729	1.694	1.78	1.761	1.587	1.604	1.678	1.786	1.82	1.777	1.729	1.752	1.736	1.801	1.806	1.825	1.849	1.865	1.829	1.877	1.871	1.833
42.7778	1.559	1.546	1.577	1.553	1.519	1.608	1.713	1.75	1.724	1.687	1.773	1.758	1.591	1.603	1.677	1.782	1.815	1.771	1.747	1.741	1.741	1.814	1.807	1.826	1.844	1.858	1.825	1.861	1.86	1.828
43.0556	1.562	1.55	1.58	1.557	1.524	1.614	1.714	1.749	1.722	1.689	1.782	1.76	1.592	1.608	1.685	1.79	1.82	1.775	1.735	1.724	1.742	1.802	1.806	1.813	1.85	1.866	1.832	1.868	1.865	1.832
43.3333	1.56	1.554	1.582	1.561	1.521	1.615	1.715	1.757	1.731	1.693	1.783	1.765	1.589	1.61	1.683	1.788	1.822	1.777	1.732	1.757	1.721	1.803	1.814	1.852	1.854	1.876	1.835	1.872	1.866	1.84
43.6111	1.562	1.55	1.585	1.557	1.523	1.616	1.713	1.752	1.73	1.691	1.781	1.765	1.595	1.604	1.684	1.789	1.815	1.777	1.734	1.764	1.735	1.824	1.81	1.815	1.846	1.864	1.833	1.869	1.865	1.838
43.8889	1.558	1.548	1.585	1.556	1.521	1.612	1.713	1.75	1.73	1.697	1.781	1.765	1.596	1.604	1.689	1.788	1.816	1.78	1.745	1.754	1.745	1.796	1.809	1.822	1.848	1.869	1.837	1.87	1.868	1.838
44.1667	1.557	1.545	1.581	1.561	1.521	1.613	1.716	1.751	1.728	1.686	1.775	1.766	1.597	1.602	1.68	1.79	1.81	1.778	1.741	1.76	1.742	1.792	1.81	1.827	1.846	1.858	1.833	1.866	1.864	1.832
44.4444	1.564	1.552	1.585	1.565	1.524	1.613	1.71	1.755	1.724	1.693	1.785	1.765	1.604	1.605	1.687	1.789	1.821	1.785	1.744	1.769	1.726	1.814	1.811	1.836	1.847	1.868	1.833	1.868	1.863	1.834
44.7222	1.562	1.552	1.587	1.563	1.528	1.619	1.714	1.759	1.729	1.695	1.786	1.767	1.601	1.61	1.689	1.793	1.829	1.781	1.751	1.759	1.738	1.8	1.817	1.836	1.85	1.869	1.84	1.873	1.872	1.848
45	1.564	1.559	1.587	1.564	1.528	1.62	1.718	1.761	1.74	1.699	1.787	1.768	1.597	1.615	1.695	1.797	1.831	1.785	1.737	1.756	1.728	1.822	1.811	1.805	1.853	1.876	1.848	1.878	1.874	1.843
45.2778	1.563	1.552	1.588	1.562	1.525	1.618	1.715	1.752	1.733	1.696	1.788	1.767	1.6	1.612	1.693	1.788	1.821	1.784	1.76	1.748	1.738	1.826	1.821	1.84	1.851	1.874	1.83	1.871	1.878	1.838
45.5556	1.563	1.548	1.58	1.565	1.52	1.614	1.713	1.752	1.725	1.693	1.784	1.761	1.602	1.608	1.688	1.791	1.819	1.775	1.739	1.786	1.749	1.807	1.814	1.814	1.849	1.867	1.829	1.875	1.868	1.836
45.8333	1.564	1.557	1.579	1.56	1.525	1.616	1.718	1.754	1.731	1.695	1.786	1.768	1.601	1.611	1.688	1.797	1.829	1.785	1.734	1.761	1.75	1.836	1.818	1.824	1.86	1.872	1.83	1.875	1.871	1.837
46.1111	1.563	1.554	1.589	1.56	1.525	1.62	1.72	1.756	1.736	1.701	1.785	1.77	1.608	1.613	1.697	1.8	1.823	1.782	1.742	1.748	1.745	1.814	1.819	1.821	1.854	1.874	1.842	1.873	1.876	1.841
46.3889	1.569	1.554	1.583	1.56	1.526	1.621	1.715	1.756	1.73	1.695	1.791	1.77	1.607	1.611	1.689	1.79	1.823	1.784	1.737	1.739	1.736	1.819	1.816	1.826	1.853	1.871	1.84	1.868	1.87	1.843
46.6667	1.567	1.556	1.588	1.563	1.528	1.623	1.72	1.761	1.74	1.698	1.788	1.778	1.603	1.614	1.693	1.798	1.835	1.789	1.741	1.765	1.703	1.826	1.818	1.825	1.859	1.873	1.844	1.878	1.877	1.844
46.9444	1.566	1.552	1.581	1.564	1.524	1.613	1.716	1.751	1.724	1.691	1.78	1.761	1.602	1.61	1.686	1.792	1.819	1.777	1.735	1.767	1.727	1.811	1.821	1.826	1.854	1.871	1.83	1.875	1.868	1.832
47.2222	1.572	1.558	1.589	1.565	1.524	1.621	1.722	1.763	1.736	1.698	1.785	1.772	1.61	1.614	1.699	1.796	1.828	1.788	1.752	1.782	1.722	1.815	1.838	1.831	1.861	1.874	1.843	1.879	1.873	1.849
47.5	1.57	1.554	1.588	1.565	1.525	1.617	1.721	1.756	1.735	1.697	1.786	1.764	1.602	1.616	1.692	1.797	1.828	1.78	1.728	1.736	1.743	1.808	1.812	1.825	1.857	1.873	1.837	1.875	1.872	1.838
47.7778	1.569	1.558	1.591	1.565	1.533	1.62	1.724	1.762	1.737	1.698	1.794	1.77	1.604	1.617	1.702	1.799	1.837	1.789	1.751	1.753	1.742	1.812	1.816	1.841	1.859	1.88	1.843	1.878	1.878	1.851
48.0556	1.563	1.555	1.583	1.559	1.52	1.619	1.714	1.754	1.73	1.69	1.787	1.769	1.599	1.619	1.689	1.794	1.83	1.783	1.73	1.757	1.727	1.805	1.839	1.83	1.848	1.875	1.836	1.871	1.864	1.835
48.3333	1.567	1.556	1.588	1.565	1.525	1.618	1.719	1.753	1.733	1.695	1.786	1.768	1.606	1.613	1.699	1.797	1.829	1.789	1.757	1.792	1.75	1.816	1.834	1.812	1.857	1.87	1.843	1.873	1.871	1.851
48.6111	1.562	1.559	1.585	1.566	1.524	1.62	1.722	1.759	1.732	1.699	1.787	1.769	1.609	1.616	1.695	1.796	1.828	1.791	1.743	1.777	1.746	1.829	1.818	1.823	1.86	1.879	1.842	1.872	1.872	1.849
48.8889	1.567	1.56	1.585	1.568	1.524	1.624	1.722	1.761	1.739	1.697	1.793	1.771	1.611	1.619	1.692	1.8	1.832	1.793	1.742	1.759	1.769	1.807	1.823	1.838	1.866	1.881	1.847	1.88	1.872	1.85
49.1667	1.565	1.556	1.586	1.566	1.522	1.618	1.719	1.756	1.731	1.697	1.785	1.765	1.608	1.621	1.696	1.798	1.823	1.789	1.74	1.757	1.739	1.814	1.838	1.853	1.865	1.873	1.835	1.875	1.873	1.846
49.4444	1.569	1.557	1.585	1.566	1.524	1.621	1.719	1.755	1.732	1.692	1.791	1.769	1.608	1.619	1.694	1.79	1.825	1.792	1.769	1.777	1.728	1.814	1.845	1.838	1.854	1.873	1.839	1.875	1.869	1.846
49.7222	1.569	1.56	1.588	1.567	1.525	1.621	1.725	1.757	1.737	1.701	1.789	1.77	1.611	1.619	1.695	1.796	1.829	1.783	1.762	1.754	1.748	1.824	1.838	1.82	1.869	1.871	1.837	1.88	1.882	1.848
50	1.566	1.563	1.587	1.568	1.523	1.622	1.721	1.756	1.736	1.7	1.785	1.767	1.608	1.62	1.698	1.795	1.83	1.788	1.749	1.776	1.759	1.826	1.831	1.841	1.858	1.874	1.84	1.877	1.868	1.853
50.2778	1.574	1.562	1.59	1.568	1.527	1.632	1.722	1.762	1.738	1.702	1.798	1.779	1.607	1.624	1.704	1.804	1.839	1.796	1.756	1.769	1.757	1.815	1.84	1.831	1.865	1.879	1.853	1.883	1.881	1.857
50.5556	1.569	1.563	1.59	1.569	1.529	1.623	1.725	1.758	1.738	1.698	1.786	1.771	1.606	1.62	1.697	1.799	1.828	1.792	1.74	1.761	1.758	1.838	1.833	1.839	1.857	1.875	1.841	1.875	1.878	1.852
50.8333	1.57	1.558	1.589	1.568	1.526	1.625	1.718	1.762	1.729	1.701	1.789	1.766	1.608	1.624	1.698	1.796	1.824	1.788	1.759	1.784	1.775	1.831	1.851	1.824	1.859	1.87	1.839	1.873	1.862	1.85
51.1111	1.571	1.558	1.592	1.57	1.527	1.625	1.725	1.767	1.736	1.703	1.799	1.773	1.613	1.625	1.706	1.804	1.831	1.796	1.758	1.795	1.747	1.82	1.838	1.844	1.861	1.882	1.85	1.884	1.879	1.855
51.3889	1.569	1.556	1.59	1.571	1.529	1.628	1.725	1.764	1.744	1.704	1.791	1.772	1.606	1.623	1.699	1.796	1.83	1.795	1.743	1.782	1.752	1.831	1.822	1.831	1.861	1.885	1.847	1.877	1.883	1.861
51.6667	1.571	1.562	1.59	1.571	1.532	1.628	1.727	1.763	1.745	1.701	1.794	1.765	1.606	1.628	1.702	1.805	1.832	1.79	1.741	1.766	1.772	1.825	1.827	1.834	1.864	1.88	1.844	1.878	1.882	1.857
51.9444	1.57	1.558	1.597	1.57	1.536	1.629	1.724	1.767	1.743	1.695	1.796	1.772	1.608	1.625	1.706	1.798	1.836	1.791	1.759	1.77	1.75	1.832	1.813	1.836	1.855	1.883	1.842	1.877	1.876	1.853
52.2222	1.576	1.562	1.589	1.574	1.532	1.627	1.722	1.768	1.746	1.703	1.794	1.773	1.614	1.627	1.704	1.801	1.833	1.791	1.748	1.777	1.727	1.836	1.836	1.835	1.859	1.891	1.841	1.88	1.884	1.858
52.5	1.573	1.558	1.592	1.567	1.526	1.627	1.723	1.756	1.739	1.697	1.782	1.771	1.609	1.618	1.703	1.798	1.823	1.791	1.763	1.77	1.754	1.847	1.824	1.852	1.862	1.875	1.842	1.875	1.88	1.854
52.7778	1.572	1.56	1.595	1.572	1.53	1.631	1.728	1.761	1.742	1.7	1.793	1.772	1.61	1.626	1.703	1.805	1.836	1.792	1.768	1.758	1.752	1.842	1.83	1.836	1.863	1.882	1.849	1.883	1.878	1.857
53.0556	1.575	1.557	1.593	1.567	1.531	1.627	1.73	1.76	1.737	1.702	1.789	1.768	1.613	1.624	1.701	1.805	1.839	1.79	1.763	1.781	1.742	1.835	1.85	1.861	1.864	1.88	1.851	1.882	1.881	1.851
53.3333	1.575	1.558	1.597	1.57	1.527	1.63	1.723	1.76	1.743	1.704	1.792	1.771	1.615	1.624	1.711	1.805	1.835	1.793	1.745	1.777	1.734	1.83	1.851	1.872	1.861	1.874	1.849	1.876	1.876	1.849
53.6111	1.579	1.559	1.593	1.57	1.534	1.628	1.725	1.769	1.751	1.702	1.796	1.777	1.616	1.629	1.7	1.807	1.834	1.795	1.747	1.774	1.729	1.853	1.821	1.832	1.863	1.883	1.848	1.885	1.87	1.854
53.8889	1.579	1.564	1.598	1.574	1.535	1.632	1.727	1.768	1.746	1.704	1.798	1.772	1.616	1.627	1.702	1.812	1.844	1.794	1.772	1.787	1.747	1.817	1.832	1.851	1.868	1.884	1.851	1.882	1.875	1.859
54.1667	1.571	1.561	1.591	1.567	1.531	1.625	1.722	1.763	1.74	1.701	1.798	1.763	1.616	1.626	1.704	1.801	1.828	1.789	1.765	1.769	1.761	1.83	1.838	1.841	1.867	1.873	1.844	1.877	1.873	1.857
54.4444	1.575	1.559	1.596	1.573	1.534	1.631	1.723	1.767	1.747	1.701	1.792	1.775	1.612	1.626	1.704	1.805	1.835	1.799	1.765	1.784	1.755	1.827	1.853	1.868	1.863	1.881	1.849	1.877	1.884	1.86
54.7222	1.574	1.559	1.597	1.573	1.535	1.628	1.724	1.766	1.74	1.706	1.794	1.769	1.611	1.624	1.707	1.805	1.838	1.794	1.764	1.781	1.758	1.837	1.854	1.826	1.862	1.878	1.848	1.877	1.876	1.862
55	1.58	1.56	1.597	1.573	1.534	1.629	1.731	1.765	1.739	1.707	1.798	1.776	1.609	1.626	1.707	1.805	1.833	1.795	1.742	1.811	1.78	1.833	1.827	1.862	1.866	1.887	1.838	1.881	1.879	1.857
55.2778	1.578	1.564	1.595	1.574	1.536	1.628	1.727	1.769	1.753	1.708	1.798	1.77	1.618	1.632	1.705	1.818	1.844	1.802	1.771	1.797	1.758	1.84	1.88	1.853	1.871	1.886	1.856	1.892	1.886	1.864
55.5556	1.576	1.559	1.591	1.575	1.538	1.627	1.729	1.765	1.738	1.703	1.794	1.763	1.618	1.627	1.705	1.811	1.834	1.793	1.748	1.782	1.748	1.832	1.838	1.835	1.864	1.877	1.842	1.875	1.873	1.855
55.8333	1.582	1.56	1.597	1.574	1.538	1.633	1.732	1.772	1.745	1.711	1.801	1.774	1.62	1.631	1.711	1.813	1.846	1.808	1.76	1.759	1.754	1.834	1.845	1.828	1.869	1.891	1.858	1.891	1.885	1.869
56.1111	1.577	1.562	1.598	1.573	1.536	1.629	1.732	1.773	1.74	1.712	1.802	1.772	1.62	1.629	1.712	1.812	1.84	1.797	1.772	1.797	1.772	1.839	1.846	1.841	1.868	1.884	1.855	1.884	1.88	1.859
56.3889	1.576	1.564	1.595	1.574	1.541	1.632	1.725	1.771	1.743	1.704	1.795	1.77	1.618	1.629	1.707	1.809	1.839	1.794	1.747	1.78	1.767	1.854	1.849	1.841	1.861	1.881	1.848	1.881	1.881	1.854
56.6667	1.576	1.561	1.597	1.569	1.542	1.631	1.727	1.767	1.742	1.707	1.799	1.766	1.621	1.631	1.704	1.809	1.834	1.793	1.761	1.788	1.769	1.846	1.856	1.849	1.864	1.878	1.843	1.882	1.877	1.857
56.9444	1.58	1.568	1.598	1.571	1.541	1.631	1.734	1.776	1.749	1.712	1.804	1.775	1.619	1.64	1.712	1.812	1.848	1.803	1.776	1.776	1.759	1.84	1.859	1.858	1.87	1.896	1.852	1.885	1.89	1.861
57.2222	1.575	1.563	1.596	1.569	1.534	1.628	1.729	1.769	1.738	1.707	1.792	1.765	1.622	1.628	1.704	1.81	1.829	1.802	1.778	1.789	1.762	1.799	1.839	1.85	1.868	1.878	1.845	1.879	1.875	1.858
57.5	1.579	1.565	1.598	1.569	1.536	1.631	1.726	1.769	1.748	1.704	1.791	1.771	1.618	1.629	1.704	1.81	1.836	1.797	1.769	1.793	1.753	1.825	1.856	1.864	1.872	1.884	1.851	1.89	1.884	1.863
57.7778	1.577	1.564	1.595	1.574	1.54	1.634	1.731	1.773	1.747	1.712	1.794	1.777	1.625	1.631	1.706	1.81	1.837	1.799	1.771	1.796	1.748	1.85	1.835	1.87	1.876	1.885	1.852	1.881	1.881	1.861
58.0556	1.58	1.566	1.601	1.574	1.543	1.637	1.734	1.775	1.753	1.711	1.802	1.778	1.627	1.638	1.716	1.81	1.843	1.806	1.763	1.798	1.744	1.823	1.859	1.853	1.868	1.891	1.86	1.883	1.887	1.868
58.3333	1.579	1.568	1.596	1.572	1.536	1.63	1.731	1.774	1.742	1.709	1.797	1.776	1.621	1.636	1.709	1.806	1.836	1.802	1.776	1.78	1.775	1.812	1.842	1.835	1.87	1.886	1.857	1.886	1.886	1.869
58.6111	1.58	1.565	1.593	1.569	1.538	1.629	1.735	1.776	1.742	1.709	1.794	1.773	1.623	1.634	1.71	1.81	1.844	1.797	1.805	1.802	1.775	1.84	1.832	1.882	1.868	1.889	1.855	1.889	1.88	1.86
[truncated: 38 more rows]

## Sheet: SF6B Quad SD non-NED with M7 
Time (h)	chs1_DEL/dnf3_DEL/htd2_DEL/coq5_DEL	chs1_DEL/dnf3_DEL/htd2_DEL/coq5_DEL	chs1_DEL/dnf3_DEL/htd2_DEL/coq5_DEL	chs1_DEL/dnf3_DEL/htd2_DEL/coq5_DEL	chs1_DEL/dnf3_DEL/htd2_DEL/coq5_DEL	chs1_DEL/dnf3_DEL/htd2_DEL/coq5_DEL	chs1_DEL/dnf3_DEL/suc2_DEL/coq5_DEL	chs1_DEL/dnf3_DEL/suc2_DEL/coq5_DEL	chs1_DEL/dnf3_DEL/suc2_DEL/coq5_DEL	chs1_DEL/dnf3_DEL/suc2_DEL/coq5_DEL	chs1_DEL/dnf3_DEL/suc2_DEL/coq5_DEL	chs1_DEL/dnf3_DEL/suc2_DEL/coq5_DEL	chs1_DEL/dnf3_DEL/htd2_DEL/zta1_DEL	chs1_DEL/dnf3_DEL/htd2_DEL/zta1_DEL	chs1_DEL/dnf3_DEL/htd2_DEL/zta1_DEL	chs1_DEL/dnf3_DEL/suc2_DEL/zta1_DEL	chs1_DEL/dnf3_DEL/suc2_DEL/zta1_DEL	chs1_DEL/dnf3_DEL/suc2_DEL/zta1_DEL	ynk1_DEL/gpt2_DEL/tps2_DEL	ynk1_DEL/gpt2_DEL/tps2_DEL	ynk1_DEL/gpt2_DEL/tps2_DEL	ynk1_DEL/gpt2_DEL/tps2_DEL	ynk1_DEL/gpt2_DEL/tps2_DEL	ynk1_DEL/gpt2_DEL/tps2_DEL	BY4741 WT	BY4741 WT	BY4741 WT
[truncated: 250 more rows]
